# Supplementary material for: Searching for protein partners of short-chain 3-hydroxyacyl-CoA dehydrogenase (SCHAD) reveals keratin 8 as a novel candidate for interaction in pancreatic β-cells
Source: BMC Mol Cell Biol. 2025 Jun 5;26:18. doi: 10.1186/s12860-025-00544-w (PMC12139081; doi:10.1186/s12860-025-00544-w)
Supplement: Supplementary file 2 — Supplementary Material 2 [file 12860_2025_544_MOESM2_ESM.xlsx]

## Sheet: Interactors with WT-SCHAD
Supplementary Table S1. List of the 100 most abundant proteins captured by co-immunoprecipitation with WT SCHAD in HEK293 cells.
Protein name	Gene name	Protein IDs_	Majority protein IDs_
Keratin, type II cytoskeletal 8	KRT8	CON__P05787;P05787;P05787-2;CON__H-INV:HIT000292931;CON__Q9H552;CON__H-INV:HIT000016045;CON__Q9DCV7;CON__Q3KNV1;CON__P08729;P08729;CON__REFSEQ:XP_092267	CON__P05787;P05787;P05787-2
Uncharacterized protein C11orf98	C11orf98	E9PRG8	E9PRG8
Transcription elongation factor SPT5	SUPT5H	O00267-2;O00267	O00267-2;O00267
Eukaryotic translation initiation factor 3 subunit F	EIF3F	O00303	O00303
ATP-dependent RNA helicase DDX3X;ATP-dependent RNA helicase DDX3Y	DDX3X;DDX3Y	O00571;O00571-2;O15523-2;O15523;O15523-3;Q9NQI0-3;Q9NQI0-2;Q9NQI0-4;Q9NQI0	O00571;O00571-2;O15523-2;O15523
AP-3 complex subunit delta-1	AP3D1	O14617-3;O14617-4;O14617-2;O14617;O14617-5	O14617-3;O14617-4;O14617-2;O14617;O14617-5
Heterogeneous nuclear ribonucleoprotein D-like	HNRNPDL	O14979-3;O14979-2;O14979	O14979-3;O14979-2;O14979
High mobility group protein B3	HMGB3	O15347	O15347
Pre-mRNA-splicing factor ATP-dependent RNA helicase DHX15	DHX15	O43143	O43143
Heterogeneous nuclear ribonucleoprotein R	HNRNPR	O43390-4;O43390;O43390-2;O43390-3	O43390-4;O43390;O43390-2;O43390-3
Thioredoxin-like protein 1	TXNL1	O43396	O43396
BUB3-interacting and GLEBS motif-containing protein ZNF207	ZNF207	O43670-2;O43670;O43670-4	O43670-2;O43670;O43670-4
Heterogeneous nuclear ribonucleoprotein Q	SYNCRIP	O60506-4;O60506-3;O60506-2;O60506;O60506-5	O60506-4;O60506-3;O60506-2;O60506;O60506-5
Eukaryotic translation initiation factor 1b	EIF1B	O60739	O60739
Endothelial differentiation-related factor 1	EDF1	O60869;O60869-2;O60869-3	O60869;O60869-2;O60869-3
DnaJ homolog subfamily A member 2	DNAJA2	O60884	O60884
Protein NipSnap homolog 2	GBAS	O75323-2;O75323	O75323-2;O75323
Citrate synthase, mitochondrial	CS	O75390	O75390
NADH dehydrogenase [ubiquinone] iron-sulfur protein 3, mitochondrial	NDUFS3	O75489	O75489
ATP synthase subunit g, mitochondrial	ATP5L	O75964	O75964
Apoptosis-inducing factor 1, mitochondrial	AIFM1	O95831-3;O95831;O95831-6;O95831-4;O95831-5;O95831-2	O95831-3;O95831;O95831-6;O95831-4
Serine/threonine-protein kinase PAK 4	PAK4	O96013;O96013-3;O96013-4;O96013-2	O96013;O96013-3;O96013-4
Glutamate dehydrogenase 1, mitochondrial;Glutamate dehydrogenase 2, mitochondrial	GLUD1;GLUD2	P00367;P00367-3;P00367-2;P49448	P00367;P00367-3;P00367-2;P49448
Glutathione reductase, mitochondrial	GSR	P00390-5;P00390-4;P00390-2;P00390-3;P00390	P00390-5;P00390-4;P00390-2;P00390-3;P00390
Hypoxanthine-guanine phosphoribosyltransferase	HPRT1	P00492	P00492
Aspartate aminotransferase, mitochondrial	GOT2	P00505;P00505-2	P00505;P00505-2
Ornithine aminotransferase, mitochondrial;Ornithine aminotransferase, hepatic form;Ornithine aminotransferase, renal form	OAT	P04181;P04181-2	P04181;P04181-2
ADP/ATP translocase 2;ADP/ATP translocase 2, N-terminally processed	SLC25A5	P05141;Q9H0C2	P05141
60S acidic ribosomal protein P0;60S acidic ribosomal protein P0-like	RPLP0;RPLP0P6	P05388;P05388-2;Q8NHW5	P05388;P05388-2;Q8NHW5
Keratin, type I cytoskeletal 18	KRT18	P05783;CON__H-INV:HIT000015463	P05783
ATP synthase subunit beta, mitochondrial	ATP5B	P06576	P06576
Cathepsin D;Cathepsin D light chain;Cathepsin D heavy chain	CTSD	P07339	P07339
Tubulin beta chain	TUBB	P07437;CON__ENSEMBL:ENSBTAP00000025008;Q9H4B7;P68371;P04350;A6NNZ2	P07437;P68371;P04350
Heat shock protein HSP 90-alpha	HSP90AA1	P07900;P07900-2;Q14568;Q58FG0;Q58FG1	P07900;P07900-2
Pyruvate dehydrogenase E1 component subunit alpha, somatic form, mitochondrial	PDHA1	P08559-3;P08559;P08559-2;P08559-4	P08559-3;P08559;P08559-2;P08559-4
Vimentin	VIM	P08670;P14136-3;P14136;P14136-2;P41219;P17661;P41219-2	P08670
40S ribosomal protein S17	RPS17	P08708	P08708
U1 small nuclear ribonucleoprotein A	SNRPA	P09012	P09012
Glutathione S-transferase P	GSTP1	P09211	P09211
U1 small nuclear ribonucleoprotein C	SNRPC	P09234	P09234
High mobility group protein B1;Putative high mobility group protein B1-like 1	HMGB1;HMGB1P1	P09429;B2RPK0	P09429;B2RPK0
Dihydrolipoyl dehydrogenase, mitochondrial	DLD	P09622;P09622-3;P09622-2	P09622;P09622-3;P09622-2
Heat shock 70 kDa protein 1B;Heat shock 70 kDa protein 1A	HSPA1B;HSPA1A	P0DMV9;P0DMV8;P0DMV8-2	P0DMV9;P0DMV8;P0DMV8-2
Dihydrolipoyllysine-residue acetyltransferase component of pyruvate dehydrogenase complex, mitochondrial	DLAT	P10515	P10515
60 kDa heat shock protein, mitochondrial	HSPD1	P10809;P10809-2	P10809
Heat shock cognate 71 kDa protein	HSPA8	P11142;P11142-2;P54652	P11142;P11142-2
Pyruvate dehydrogenase E1 component subunit beta, mitochondrial	PDHB	P11177-2;P11177;P11177-3	P11177-2;P11177;P11177-3
Ras-related protein Ral-A	RALA	P11233	P11233
Polyadenylate-binding protein 1	PABPC1	P11940;P11940-2;Q9H361;Q4VXU2;Q4VXU2-2;Q5JQF8;Q96DU9-2;Q96DU9	P11940;P11940-2
ADP/ATP translocase 1	SLC25A4	P12235	P12235
ADP/ATP translocase 3;ADP/ATP translocase 3, N-terminally processed	SLC25A6	P12236	P12236
Creatine kinase B-type	CKB	P12277	P12277
Electron transfer flavoprotein subunit alpha, mitochondrial	ETFA	P13804;P13804-2	P13804;P13804-2
Pyruvate kinase PKM	PKM	P14618;P14618-3;P30613-2;P30613	P14618;P14618-3
Small nuclear ribonucleoprotein-associated proteins B and B;Small nuclear ribonucleoprotein-associated protein N	SNRPB;SNRPN	P14678-2;P63162;P14678;P63162-2;P14678-3	P14678-2;P63162;P14678;P63162-2;P14678-3
Aspartate--tRNA ligase, cytoplasmic	DARS	P14868;P14868-2	P14868;P14868-2
Glutamine synthetase	GLUL	P15104	P15104
Carbonyl reductase [NADPH] 1	CBR1	P16152;P16152-2	P16152;P16152-2
Heat shock 70 kDa protein 6;Putative heat shock 70 kDa protein 7	HSPA6;HSPA7	P17066;P48741	P17066;P48741
Nucleolar transcription factor 1	UBTF	P17480-2;P17480	P17480-2;P17480
Probable ATP-dependent RNA helicase DDX5	DDX5	P17844;P17844-2	P17844;P17844-2
Transcription factor BTF3	BTF3	P20290-2;P20290	P20290-2;P20290
Proteasome subunit beta type-1	PSMB1	P20618	P20618
Succinate dehydrogenase [ubiquinone] iron-sulfur subunit, mitochondrial	SDHB	P21912	P21912
Heterogeneous nuclear ribonucleoproteins A2/B1	HNRNPA2B1	P22626;P22626-2	P22626;P22626-2
Peptidyl-prolyl cis-trans isomerase B	PPIB	P23284	P23284
Cofilin-1	CFL1	P23528;Q9Y281-3;Q9Y281	P23528
Ribonucleoside-diphosphate reductase large subunit	RRM1	P23921	P23921
Elongation factor 1-beta	EEF1B2	P24534	P24534
ATP synthase F(0) complex subunit B1, mitochondrial	ATP5F1	P24539	P24539
Acetyl-CoA acetyltransferase, mitochondrial	ACAT1	P24752;P24752-2	P24752
ATP synthase subunit alpha, mitochondrial	ATP5A1	P25705;P25705-2;P25705-3	P25705;P25705-2;P25705-3
Splicing factor U2AF 65 kDa subunit	U2AF2	P26368-2;P26368	P26368-2;P26368
Polypyrimidine tract-binding protein 1	PTBP1	P26599;P26599-2;P26599-3;O95758-1;O95758-6;O95758-2;O95758;O95758-5;O95758-4;O95758-7	P26599;P26599-2;P26599-3
DNA-(apurinic or apyrimidinic site) lyase;DNA-(apurinic or apyrimidinic site) lyase, mitochondrial	APEX1	P27695	P27695
Proteasome subunit beta type-4	PSMB4	P28070	P28070
Thioredoxin-dependent peroxide reductase, mitochondrial	PRDX3	P30048-2;P30048	P30048-2;P30048
60S ribosomal protein L12	RPL12	P30050;P30050-2	P30050;P30050-2
Enoyl-CoA hydratase, mitochondrial	ECHS1	P30084	P30084
Succinate dehydrogenase [ubiquinone] flavoprotein subunit, mitochondrial	SDHA	P31040-2;P31040;P31040-3	P31040-2;P31040;P31040-3
14-3-3 protein beta/alpha;14-3-3 protein beta/alpha, N-terminally processed	YWHAB	P31946-2;P31946	P31946-2;P31946
Stress-induced-phosphoprotein 1	STIP1	P31948-3;P31948;P31948-2	P31948-3;P31948;P31948-2
60S ribosomal protein L9	RPL9	P32969	P32969
Deoxyuridine 5-triphosphate nucleotidohydrolase, mitochondrial	DUT	P33316-2;P33316	P33316-2;P33316
Serine hydroxymethyltransferase, mitochondrial	SHMT2	P34897-3;P34897;P34897-2;P34896-4;P34896-3;P34896-2;P34896	P34897-3;P34897;P34897-2
Prohibitin	PHB	P35232;P35232-2	P35232
Protein DEK	DEK	P35659;P35659-2	P35659;P35659-2
ATP synthase subunit gamma, mitochondrial	ATP5C1	P36542;P36542-2	P36542;P36542-2
60S ribosomal protein L4	RPL4	P36578	P36578
Lon protease homolog, mitochondrial	LONP1	P36776-3;P36776-2;P36776	P36776-3;P36776-2;P36776
Dihydrolipoyllysine-residue succinyltransferase component of 2-oxoglutarate dehydrogenase complex, mitochondrial	DLST	P36957;P36957-2	P36957;P36957-2
Electron transfer flavoprotein subunit beta	ETFB	P38117;P38117-2	P38117;P38117-2
Stress-70 protein, mitochondrial	HSPA9	P38646	P38646
Flap endonuclease 1	FEN1	P39748-2;P39748;CON__P01030;CON__ENSEMBL:ENSBTAP00000007350	P39748-2;P39748
Malate dehydrogenase, mitochondrial	MDH2	P40926;P40926-2	P40926;P40926-2
Trifunctional enzyme subunit alpha, mitochondrial;Long-chain enoyl-CoA hydratase;Long chain 3-hydroxyacyl-CoA dehydrogenase	HADHA	P40939	P40939
Eukaryotic translation initiation factor 2 subunit 3;Putative eukaryotic translation initiation factor 2 subunit 3-like protein	EIF2S3;EIF2S3L	P41091;Q2VIR3;Q2VIR3-2	P41091;Q2VIR3;Q2VIR3-2
Glycine--tRNA ligase	GARS	P41250	P41250
Eukaryotic translation initiation factor 1	EIF1	P41567	P41567
Leucine-rich PPR motif-containing protein, mitochondrial	LRPPRC	P42704	P42704
