# Supplementary material for: Searching for protein partners of short-chain 3-hydroxyacyl-CoA dehydrogenase (SCHAD) reveals keratin 8 as a novel candidate for interaction in pancreatic β-cells
Source: BMC Mol Cell Biol. 2025 Jun 5;26:18. doi: 10.1186/s12860-025-00544-w (PMC12139081; doi:10.1186/s12860-025-00544-w)
Supplement: Supplementary file 3 — Supplementary Material 3 [file 12860_2025_544_MOESM3_ESM.zip]

Archive with 17 entries (17 files):
- fold_k8_iso2_x1_schad_x1_nad_full_data_0.json
- fold_k8_iso2_x1_schad_x1_nad_full_data_1.json
- fold_k8_iso2_x1_schad_x1_nad_full_data_2.json
- fold_k8_iso2_x1_schad_x1_nad_full_data_3.json
- fold_k8_iso2_x1_schad_x1_nad_full_data_4.json
- fold_k8_iso2_x1_schad_x1_nad_job_request.json
- fold_k8_iso2_x1_schad_x1_nad_model_0.cif
- fold_k8_iso2_x1_schad_x1_nad_model_1.cif
- fold_k8_iso2_x1_schad_x1_nad_model_2.cif
- fold_k8_iso2_x1_schad_x1_nad_model_3.cif
- fold_k8_iso2_x1_schad_x1_nad_model_4.cif
- fold_k8_iso2_x1_schad_x1_nad_summary_confidences_0.json
- fold_k8_iso2_x1_schad_x1_nad_summary_confidences_1.json
- fold_k8_iso2_x1_schad_x1_nad_summary_confidences_2.json
- fold_k8_iso2_x1_schad_x1_nad_summary_confidences_3.json
- fold_k8_iso2_x1_schad_x1_nad_summary_confidences_4.json
- terms_of_use.md
