# Supplementary material for: Searching for protein partners of short-chain 3-hydroxyacyl-CoA dehydrogenase (SCHAD) reveals keratin 8 as a novel candidate for interaction in pancreatic β-cells
Source: BMC Mol Cell Biol. 2025 Jun 5;26:18. doi: 10.1186/s12860-025-00544-w (PMC12139081; doi:10.1186/s12860-025-00544-w)
Supplement: Supplementary file 3 — Supplementary Material 3 [file 12860_2025_544_MOESM3_ESM.zip › fold_k8_iso2_x1_schad_x1_nad_model_0.cif]

# By using this file you agree to the legally binding terms of use found at alphafoldserver.com/output-terms
data_1852efe168d46bda
#
_entry.id 1852efe168d46bda
#
loop_
_atom_type.symbol
C 
N 
O 
P 
S 
#
loop_
_audit_author.name
_audit_author.pdbx_ordinal
"Google DeepMind" 1 
"Isomorphic Labs" 2 
#
_audit_conform.dict_location https://raw.githubusercontent.com/ihmwg/ModelCIF/master/dist/mmcif_ma.dic
_audit_conform.dict_name     mmcif_ma.dic
_audit_conform.dict_version  1.4.5
#
loop_
_chem_comp.formula
_chem_comp.formula_weight
_chem_comp.id
_chem_comp.mon_nstd_flag
_chem_comp.name
_chem_comp.pdbx_smiles
_chem_comp.pdbx_synonyms
_chem_comp.type
"C3 H7 N O2"        89.093  ALA y ALANINE                           C[C@H](N)C(O)=O                                                                                                               ? "L-PEPTIDE LINKING" 
"C6 H15 N4 O2"      175.209 ARG y ARGININE                          N[C@@H](CCCNC(N)=[NH2+])C(O)=O                                                                                                ? "L-PEPTIDE LINKING" 
"C4 H8 N2 O3"       132.118 ASN y ASPARAGINE                        N[C@@H](CC(N)=O)C(O)=O                                                                                                        ? "L-PEPTIDE LINKING" 
"C4 H7 N O4"        133.103 ASP y "ASPARTIC ACID"                   N[C@@H](CC(O)=O)C(O)=O                                                                                                        ? "L-PEPTIDE LINKING" 
"C3 H7 N O2 S"      121.158 CYS y CYSTEINE                          N[C@@H](CS)C(O)=O                                                                                                             ? "L-PEPTIDE LINKING" 
"C5 H10 N2 O3"      146.144 GLN y GLUTAMINE                         N[C@@H](CCC(N)=O)C(O)=O                                                                                                       ? "L-PEPTIDE LINKING" 
"C5 H9 N O4"        147.129 GLU y "GLUTAMIC ACID"                   N[C@@H](CCC(O)=O)C(O)=O                                                                                                       ? "L-PEPTIDE LINKING" 
"C2 H5 N O2"        75.067  GLY y GLYCINE                           NCC(O)=O                                                                                                                      ? "PEPTIDE LINKING"   
"C6 H10 N3 O2"      156.162 HIS y HISTIDINE                         N[C@@H](Cc1c[nH]c[nH+]1)C(O)=O                                                                                                ? "L-PEPTIDE LINKING" 
"C6 H13 N O2"       131.173 ILE y ISOLEUCINE                        CC[C@H](C)[C@H](N)C(O)=O                                                                                                      ? "L-PEPTIDE LINKING" 
"C6 H13 N O2"       131.173 LEU y LEUCINE                           CC(C)C[C@H](N)C(O)=O                                                                                                          ? "L-PEPTIDE LINKING" 
"C6 H15 N2 O2"      147.195 LYS y LYSINE                            N[C@@H](CCCC[NH3+])C(O)=O                                                                                                     ? "L-PEPTIDE LINKING" 
"C5 H11 N O2 S"     149.211 MET y METHIONINE                        CSCC[C@H](N)C(O)=O                                                                                                            ? "L-PEPTIDE LINKING" 
"C21 H27 N7 O14 P2" 663.425 NAD . NICOTINAMIDE-ADENINE-DINUCLEOTIDE NC(=O)c1ccc[n+](c1)[C@@H]2O[C@H](CO[P]([O-])(=O)O[P@](O)(=O)OC[C@H]3O[C@H]([C@H](O)[C@@H]3O)n4cnc5c(N)ncnc45)[C@@H](O)[C@H]2O ? NON-POLYMER         
"C9 H11 N O2"       165.189 PHE y PHENYLALANINE                     N[C@@H](Cc1ccccc1)C(O)=O                                                                                                      ? "L-PEPTIDE LINKING" 
"C5 H9 N O2"        115.130 PRO y PROLINE                           OC(=O)[C@@H]1CCCN1                                                                                                            ? "L-PEPTIDE LINKING" 
"C3 H7 N O3"        105.093 SER y SERINE                            N[C@@H](CO)C(O)=O                                                                                                             ? "L-PEPTIDE LINKING" 
"C4 H9 N O3"        119.119 THR y THREONINE                         C[C@@H](O)[C@H](N)C(O)=O                                                                                                      ? "L-PEPTIDE LINKING" 
"C11 H12 N2 O2"     204.225 TRP y TRYPTOPHAN                        N[C@@H](Cc1c[nH]c2ccccc12)C(O)=O                                                                                              ? "L-PEPTIDE LINKING" 
"C9 H11 N O3"       181.189 TYR y TYROSINE                          N[C@@H](Cc1ccc(O)cc1)C(O)=O                                                                                                   ? "L-PEPTIDE LINKING" 
"C5 H11 N O2"       117.146 VAL y VALINE                            CC(C)[C@H](N)C(O)=O                                                                                                           ? "L-PEPTIDE LINKING" 
#
_citation.book_publisher          ?
_citation.country                 UK
_citation.id                      primary
_citation.journal_full            Nature
_citation.journal_id_ASTM         NATUAS
_citation.journal_id_CSD          0006
_citation.journal_id_ISSN         0028-0836
_citation.journal_volume          ?
_citation.page_first              ?
_citation.page_last               ?
_citation.pdbx_database_id_DOI    ?
_citation.pdbx_database_id_PubMed ?
_citation.title                   "Accurate structure prediction of biomolecular interactions with AlphaFold 3"
_citation.year                    2024
#
loop_
_citation_author.citation_id
_citation_author.name
_citation_author.ordinal
primary "Google DeepMind" 1 
primary "Isomorphic Labs" 2 
#
loop_
_entity.id
_entity.pdbx_description
_entity.type
1 . polymer     
2 . polymer     
3 . non-polymer 
#
loop_
_entity_poly.entity_id
_entity_poly.pdbx_strand_id
_entity_poly.type
1 A polypeptide(L) 
2 B polypeptide(L) 
#
loop_
_entity_poly_seq.entity_id
_entity_poly_seq.hetero
_entity_poly_seq.mon_id
_entity_poly_seq.num
1 n MET 1   
1 n ASN 2   
1 n GLY 3   
1 n VAL 4   
1 n SER 5   
1 n TRP 6   
1 n SER 7   
1 n GLN 8   
1 n ASP 9   
1 n LEU 10  
1 n GLN 11  
1 n GLU 12  
1 n GLY 13  
1 n ILE 14  
1 n SER 15  
1 n ALA 16  
1 n TRP 17  
1 n PHE 18  
1 n GLY 19  
1 n PRO 20  
1 n PRO 21  
1 n ALA 22  
1 n SER 23  
1 n THR 24  
1 n PRO 25  
1 n ALA 26  
1 n SER 27  
1 n THR 28  
1 n MET 29  
1 n SER 30  
1 n ILE 31  
1 n ARG 32  
1 n VAL 33  
1 n THR 34  
1 n GLN 35  
1 n LYS 36  
1 n SER 37  
1 n TYR 38  
1 n LYS 39  
1 n VAL 40  
1 n SER 41  
1 n THR 42  
1 n SER 43  
1 n GLY 44  
1 n PRO 45  
1 n ARG 46  
1 n ALA 47  
1 n PHE 48  
1 n SER 49  
1 n SER 50  
1 n ARG 51  
1 n SER 52  
1 n TYR 53  
1 n THR 54  
1 n SER 55  
1 n GLY 56  
1 n PRO 57  
1 n GLY 58  
1 n SER 59  
1 n ARG 60  
1 n ILE 61  
1 n SER 62  
1 n SER 63  
1 n SER 64  
1 n SER 65  
1 n PHE 66  
1 n SER 67  
1 n ARG 68  
1 n VAL 69  
1 n GLY 70  
1 n SER 71  
1 n SER 72  
1 n ASN 73  
1 n PHE 74  
1 n ARG 75  
1 n GLY 76  
1 n GLY 77  
1 n LEU 78  
1 n GLY 79  
1 n GLY 80  
1 n GLY 81  
1 n TYR 82  
1 n GLY 83  
1 n GLY 84  
1 n ALA 85  
1 n SER 86  
1 n GLY 87  
1 n MET 88  
1 n GLY 89  
1 n GLY 90  
1 n ILE 91  
1 n THR 92  
1 n ALA 93  
1 n VAL 94  
1 n THR 95  
1 n VAL 96  
1 n ASN 97  
1 n GLN 98  
1 n SER 99  
1 n LEU 100 
1 n LEU 101 
1 n SER 102 
1 n PRO 103 
1 n LEU 104 
1 n VAL 105 
1 n LEU 106 
1 n GLU 107 
1 n VAL 108 
1 n ASP 109 
1 n PRO 110 
1 n ASN 111 
1 n ILE 112 
1 n GLN 113 
1 n ALA 114 
1 n VAL 115 
1 n ARG 116 
1 n THR 117 
1 n GLN 118 
1 n GLU 119 
1 n LYS 120 
1 n GLU 121 
1 n GLN 122 
1 n ILE 123 
1 n LYS 124 
1 n THR 125 
1 n LEU 126 
1 n ASN 127 
1 n ASN 128 
1 n LYS 129 
1 n PHE 130 
1 n ALA 131 
1 n SER 132 
1 n PHE 133 
1 n ILE 134 
1 n ASP 135 
1 n LYS 136 
1 n VAL 137 
1 n ARG 138 
1 n PHE 139 
1 n LEU 140 
1 n GLU 141 
1 n GLN 142 
1 n GLN 143 
1 n ASN 144 
1 n LYS 145 
1 n MET 146 
1 n LEU 147 
1 n GLU 148 
1 n THR 149 
1 n LYS 150 
1 n TRP 151 
1 n SER 152 
1 n LEU 153 
1 n LEU 154 
1 n GLN 155 
1 n GLN 156 
1 n GLN 157 
1 n LYS 158 
1 n THR 159 
1 n ALA 160 
1 n ARG 161 
1 n SER 162 
1 n ASN 163 
1 n MET 164 
1 n ASP 165 
1 n ASN 166 
1 n MET 167 
1 n PHE 168 
1 n GLU 169 
1 n SER 170 
1 n TYR 171 
1 n ILE 172 
1 n ASN 173 
1 n ASN 174 
1 n LEU 175 
1 n ARG 176 
1 n ARG 177 
1 n GLN 178 
1 n LEU 179 
1 n GLU 180 
1 n THR 181 
1 n LEU 182 
1 n GLY 183 
1 n GLN 184 
1 n GLU 185 
1 n LYS 186 
1 n LEU 187 
1 n LYS 188 
1 n LEU 189 
1 n GLU 190 
1 n ALA 191 
1 n GLU 192 
1 n LEU 193 
1 n GLY 194 
1 n ASN 195 
1 n MET 196 
1 n GLN 197 
1 n GLY 198 
1 n LEU 199 
1 n VAL 200 
1 n GLU 201 
1 n ASP 202 
1 n PHE 203 
1 n LYS 204 
1 n ASN 205 
1 n LYS 206 
1 n TYR 207 
1 n GLU 208 
1 n ASP 209 
1 n GLU 210 
1 n ILE 211 
1 n ASN 212 
1 n LYS 213 
1 n ARG 214 
1 n THR 215 
1 n GLU 216 
1 n MET 217 
1 n GLU 218 
1 n ASN 219 
1 n GLU 220 
1 n PHE 221 
1 n VAL 222 
1 n LEU 223 
1 n ILE 224 
1 n LYS 225 
1 n LYS 226 
1 n ASP 227 
1 n VAL 228 
1 n ASP 229 
1 n GLU 230 
1 n ALA 231 
1 n TYR 232 
1 n MET 233 
1 n ASN 234 
1 n LYS 235 
1 n VAL 236 
1 n GLU 237 
1 n LEU 238 
1 n GLU 239 
1 n SER 240 
1 n ARG 241 
1 n LEU 242 
1 n GLU 243 
1 n GLY 244 
1 n LEU 245 
1 n THR 246 
1 n ASP 247 
1 n GLU 248 
1 n ILE 249 
1 n ASN 250 
1 n PHE 251 
1 n LEU 252 
1 n ARG 253 
1 n GLN 254 
1 n LEU 255 
1 n TYR 256 
1 n GLU 257 
1 n GLU 258 
1 n GLU 259 
1 n ILE 260 
1 n ARG 261 
1 n GLU 262 
1 n LEU 263 
1 n GLN 264 
1 n SER 265 
1 n GLN 266 
1 n ILE 267 
1 n SER 268 
1 n ASP 269 
1 n THR 270 
1 n SER 271 
1 n VAL 272 
1 n VAL 273 
1 n LEU 274 
1 n SER 275 
1 n MET 276 
1 n ASP 277 
1 n ASN 278 
1 n SER 279 
1 n ARG 280 
1 n SER 281 
1 n LEU 282 
1 n ASP 283 
1 n MET 284 
1 n ASP 285 
1 n SER 286 
1 n ILE 287 
1 n ILE 288 
1 n ALA 289 
1 n GLU 290 
1 n VAL 291 
1 n LYS 292 
1 n ALA 293 
1 n GLN 294 
1 n TYR 295 
1 n GLU 296 
1 n ASP 297 
1 n ILE 298 
1 n ALA 299 
1 n ASN 300 
1 n ARG 301 
1 n SER 302 
1 n ARG 303 
1 n ALA 304 
1 n GLU 305 
1 n ALA 306 
1 n GLU 307 
1 n SER 308 
1 n MET 309 
1 n TYR 310 
1 n GLN 311 
1 n ILE 312 
1 n LYS 313 
1 n TYR 314 
1 n GLU 315 
1 n GLU 316 
1 n LEU 317 
1 n GLN 318 
1 n SER 319 
1 n LEU 320 
1 n ALA 321 
1 n GLY 322 
1 n LYS 323 
1 n HIS 324 
1 n GLY 325 
1 n ASP 326 
1 n ASP 327 
1 n LEU 328 
1 n ARG 329 
1 n ARG 330 
1 n THR 331 
1 n LYS 332 
1 n THR 333 
1 n GLU 334 
1 n ILE 335 
1 n SER 336 
1 n GLU 337 
1 n MET 338 
1 n ASN 339 
1 n ARG 340 
1 n ASN 341 
1 n ILE 342 
1 n SER 343 
1 n ARG 344 
1 n LEU 345 
1 n GLN 346 
1 n ALA 347 
1 n GLU 348 
1 n ILE 349 
1 n GLU 350 
1 n GLY 351 
1 n LEU 352 
1 n LYS 353 
1 n GLY 354 
1 n GLN 355 
1 n ARG 356 
1 n ALA 357 
1 n SER 358 
1 n LEU 359 
1 n GLU 360 
1 n ALA 361 
1 n ALA 362 
1 n ILE 363 
1 n ALA 364 
1 n ASP 365 
1 n ALA 366 
1 n GLU 367 
1 n GLN 368 
1 n ARG 369 
1 n GLY 370 
1 n GLU 371 
1 n LEU 372 
1 n ALA 373 
1 n ILE 374 
1 n LYS 375 
1 n ASP 376 
1 n ALA 377 
1 n ASN 378 
1 n ALA 379 
1 n LYS 380 
1 n LEU 381 
1 n SER 382 
1 n GLU 383 
1 n LEU 384 
1 n GLU 385 
1 n ALA 386 
1 n ALA 387 
1 n LEU 388 
1 n GLN 389 
1 n ARG 390 
1 n ALA 391 
1 n LYS 392 
1 n GLN 393 
1 n ASP 394 
1 n MET 395 
1 n ALA 396 
1 n ARG 397 
1 n GLN 398 
1 n LEU 399 
1 n ARG 400 
1 n GLU 401 
1 n TYR 402 
1 n GLN 403 
1 n GLU 404 
1 n LEU 405 
1 n MET 406 
1 n ASN 407 
1 n VAL 408 
1 n LYS 409 
1 n LEU 410 
1 n ALA 411 
1 n LEU 412 
1 n ASP 413 
1 n ILE 414 
1 n GLU 415 
1 n ILE 416 
1 n ALA 417 
1 n THR 418 
1 n TYR 419 
1 n ARG 420 
1 n LYS 421 
1 n LEU 422 
1 n LEU 423 
1 n GLU 424 
1 n GLY 425 
1 n GLU 426 
1 n GLU 427 
1 n SER 428 
1 n ARG 429 
1 n LEU 430 
1 n GLU 431 
1 n SER 432 
1 n GLY 433 
1 n MET 434 
1 n GLN 435 
1 n ASN 436 
1 n MET 437 
1 n SER 438 
1 n ILE 439 
1 n HIS 440 
1 n THR 441 
1 n LYS 442 
1 n THR 443 
1 n THR 444 
1 n SER 445 
1 n GLY 446 
1 n TYR 447 
1 n ALA 448 
1 n GLY 449 
1 n GLY 450 
1 n LEU 451 
1 n SER 452 
1 n SER 453 
1 n ALA 454 
1 n TYR 455 
1 n GLY 456 
1 n GLY 457 
1 n LEU 458 
1 n THR 459 
1 n SER 460 
1 n PRO 461 
1 n GLY 462 
1 n LEU 463 
1 n SER 464 
1 n TYR 465 
1 n SER 466 
1 n LEU 467 
1 n GLY 468 
1 n SER 469 
1 n SER 470 
1 n PHE 471 
1 n GLY 472 
1 n SER 473 
1 n GLY 474 
1 n ALA 475 
1 n GLY 476 
1 n SER 477 
1 n SER 478 
1 n SER 479 
1 n PHE 480 
1 n SER 481 
1 n ARG 482 
1 n THR 483 
1 n SER 484 
1 n SER 485 
1 n SER 486 
1 n ARG 487 
1 n ALA 488 
1 n VAL 489 
1 n VAL 490 
1 n VAL 491 
1 n LYS 492 
1 n LYS 493 
1 n ILE 494 
1 n GLU 495 
1 n THR 496 
1 n ARG 497 
1 n ASP 498 
1 n GLY 499 
1 n LYS 500 
1 n LEU 501 
1 n VAL 502 
1 n SER 503 
1 n GLU 504 
1 n SER 505 
1 n SER 506 
1 n ASP 507 
1 n VAL 508 
1 n LEU 509 
1 n PRO 510 
1 n LYS 511 
2 n MET 1   
2 n ALA 2   
2 n PHE 3   
2 n VAL 4   
2 n THR 5   
2 n ARG 6   
2 n GLN 7   
2 n PHE 8   
2 n MET 9   
2 n ARG 10  
2 n SER 11  
2 n VAL 12  
2 n SER 13  
2 n SER 14  
2 n SER 15  
2 n SER 16  
2 n THR 17  
2 n ALA 18  
2 n SER 19  
2 n ALA 20  
2 n SER 21  
2 n ALA 22  
2 n LYS 23  
2 n LYS 24  
2 n ILE 25  
2 n ILE 26  
2 n VAL 27  
2 n LYS 28  
2 n HIS 29  
2 n VAL 30  
2 n THR 31  
2 n VAL 32  
2 n ILE 33  
2 n GLY 34  
2 n GLY 35  
2 n GLY 36  
2 n LEU 37  
2 n MET 38  
2 n GLY 39  
2 n ALA 40  
2 n GLY 41  
2 n ILE 42  
2 n ALA 43  
2 n GLN 44  
2 n VAL 45  
2 n ALA 46  
2 n ALA 47  
2 n ALA 48  
2 n THR 49  
2 n GLY 50  
2 n HIS 51  
2 n THR 52  
2 n VAL 53  
2 n VAL 54  
2 n LEU 55  
2 n VAL 56  
2 n ASP 57  
2 n GLN 58  
2 n THR 59  
2 n GLU 60  
2 n ASP 61  
2 n ILE 62  
2 n LEU 63  
2 n ALA 64  
2 n LYS 65  
2 n SER 66  
2 n LYS 67  
2 n LYS 68  
2 n GLY 69  
2 n ILE 70  
2 n GLU 71  
2 n GLU 72  
2 n SER 73  
2 n LEU 74  
2 n ARG 75  
2 n LYS 76  
2 n VAL 77  
2 n ALA 78  
2 n LYS 79  
2 n LYS 80  
2 n LYS 81  
2 n PHE 82  
2 n ALA 83  
2 n GLU 84  
2 n ASN 85  
2 n LEU 86  
2 n LYS 87  
2 n ALA 88  
2 n GLY 89  
2 n ASP 90  
2 n GLU 91  
2 n PHE 92  
2 n VAL 93  
2 n GLU 94  
2 n LYS 95  
2 n THR 96  
2 n LEU 97  
2 n SER 98  
2 n THR 99  
2 n ILE 100 
2 n ALA 101 
2 n THR 102 
2 n SER 103 
2 n THR 104 
2 n ASP 105 
2 n ALA 106 
2 n ALA 107 
2 n SER 108 
2 n VAL 109 
2 n VAL 110 
2 n HIS 111 
2 n SER 112 
2 n THR 113 
2 n ASP 114 
2 n LEU 115 
2 n VAL 116 
2 n VAL 117 
2 n GLU 118 
2 n ALA 119 
2 n ILE 120 
2 n VAL 121 
2 n GLU 122 
2 n ASN 123 
2 n LEU 124 
2 n LYS 125 
2 n VAL 126 
2 n LYS 127 
2 n ASN 128 
2 n GLU 129 
2 n LEU 130 
2 n PHE 131 
2 n LYS 132 
2 n ARG 133 
2 n LEU 134 
2 n ASP 135 
2 n LYS 136 
2 n PHE 137 
2 n ALA 138 
2 n ALA 139 
2 n GLU 140 
2 n HIS 141 
2 n THR 142 
2 n ILE 143 
2 n PHE 144 
2 n ALA 145 
2 n SER 146 
2 n ASN 147 
2 n THR 148 
2 n SER 149 
2 n SER 150 
2 n LEU 151 
2 n GLN 152 
2 n ILE 153 
2 n THR 154 
2 n SER 155 
2 n ILE 156 
2 n ALA 157 
2 n ASN 158 
2 n ALA 159 
2 n THR 160 
2 n THR 161 
2 n ARG 162 
2 n GLN 163 
2 n ASP 164 
2 n ARG 165 
2 n PHE 166 
2 n ALA 167 
2 n GLY 168 
2 n LEU 169 
2 n HIS 170 
2 n PHE 171 
2 n PHE 172 
2 n ASN 173 
2 n PRO 174 
2 n VAL 175 
2 n PRO 176 
2 n VAL 177 
2 n MET 178 
2 n LYS 179 
2 n LEU 180 
2 n VAL 181 
2 n GLU 182 
2 n VAL 183 
2 n ILE 184 
2 n LYS 185 
2 n THR 186 
2 n PRO 187 
2 n MET 188 
2 n THR 189 
2 n SER 190 
2 n GLN 191 
2 n LYS 192 
2 n THR 193 
2 n PHE 194 
2 n GLU 195 
2 n SER 196 
2 n LEU 197 
2 n VAL 198 
2 n ASP 199 
2 n PHE 200 
2 n SER 201 
2 n LYS 202 
2 n ALA 203 
2 n LEU 204 
2 n GLY 205 
2 n LYS 206 
2 n HIS 207 
2 n PRO 208 
2 n VAL 209 
2 n SER 210 
2 n CYS 211 
2 n LYS 212 
2 n ASP 213 
2 n THR 214 
2 n PRO 215 
2 n GLY 216 
2 n PHE 217 
2 n ILE 218 
2 n VAL 219 
2 n ASN 220 
2 n ARG 221 
2 n LEU 222 
2 n LEU 223 
2 n VAL 224 
2 n PRO 225 
2 n TYR 226 
2 n LEU 227 
2 n MET 228 
2 n GLU 229 
2 n ALA 230 
2 n ILE 231 
2 n ARG 232 
2 n LEU 233 
2 n TYR 234 
2 n GLU 235 
2 n ARG 236 
2 n GLY 237 
2 n ASP 238 
2 n ALA 239 
2 n SER 240 
2 n LYS 241 
2 n GLU 242 
2 n ASP 243 
2 n ILE 244 
2 n ASP 245 
2 n THR 246 
2 n ALA 247 
2 n MET 248 
2 n LYS 249 
2 n LEU 250 
2 n GLY 251 
2 n ALA 252 
2 n GLY 253 
2 n TYR 254 
2 n PRO 255 
2 n MET 256 
2 n GLY 257 
2 n PRO 258 
2 n PHE 259 
2 n GLU 260 
2 n LEU 261 
2 n LEU 262 
2 n ASP 263 
2 n TYR 264 
2 n VAL 265 
2 n GLY 266 
2 n LEU 267 
2 n ASP 268 
2 n THR 269 
2 n THR 270 
2 n LYS 271 
2 n PHE 272 
2 n ILE 273 
2 n VAL 274 
2 n ASP 275 
2 n GLY 276 
2 n TRP 277 
2 n HIS 278 
2 n GLU 279 
2 n MET 280 
2 n ASP 281 
2 n ALA 282 
2 n GLU 283 
2 n ASN 284 
2 n PRO 285 
2 n LEU 286 
2 n HIS 287 
2 n GLN 288 
2 n PRO 289 
2 n SER 290 
2 n PRO 291 
2 n SER 292 
2 n LEU 293 
2 n ASN 294 
2 n LYS 295 
2 n LEU 296 
2 n VAL 297 
2 n ALA 298 
2 n GLU 299 
2 n ASN 300 
2 n LYS 301 
2 n PHE 302 
2 n GLY 303 
2 n LYS 304 
2 n LYS 305 
2 n THR 306 
2 n GLY 307 
2 n GLU 308 
2 n GLY 309 
2 n PHE 310 
2 n TYR 311 
2 n LYS 312 
2 n TYR 313 
2 n LYS 314 
#
_ma_data.content_type "model coordinates"
_ma_data.id           1
_ma_data.name         Model
#
_ma_model_list.data_id          1
_ma_model_list.model_group_id   1
_ma_model_list.model_group_name "AlphaFold-beta-20231127 (fb0b9d13-0bdd-4522-ba5f-0ee1f426d085 @ 2025-01-17 06:24:56)"
_ma_model_list.model_id         1
_ma_model_list.model_name       "Top ranked model"
_ma_model_list.model_type       "Ab initio model"
_ma_model_list.ordinal_id       1
#
loop_
_ma_protocol_step.method_type
_ma_protocol_step.ordinal_id
_ma_protocol_step.protocol_id
_ma_protocol_step.step_id
"coevolution MSA" 1 1 1 
"template search" 2 1 2 
modeling          3 1 3 
#
loop_
_ma_qa_metric.id
_ma_qa_metric.mode
_ma_qa_metric.name
_ma_qa_metric.software_group_id
_ma_qa_metric.type
1 global pLDDT 1 pLDDT 
2 local  pLDDT 1 pLDDT 
#
_ma_qa_metric_global.metric_id    1
_ma_qa_metric_global.metric_value 74.12
_ma_qa_metric_global.model_id     1
_ma_qa_metric_global.ordinal_id   1
#
_ma_software_group.group_id    1
_ma_software_group.ordinal_id  1
_ma_software_group.software_id 1
#
loop_
_ma_target_entity.data_id
_ma_target_entity.entity_id
_ma_target_entity.origin
1 1 . 
1 2 . 
1 3 . 
#
loop_
_ma_target_entity_instance.asym_id
_ma_target_entity_instance.details
_ma_target_entity_instance.entity_id
A . 1 
B . 2 
C . 3 
#
loop_
_pdbx_data_usage.details
_pdbx_data_usage.id
_pdbx_data_usage.type
_pdbx_data_usage.url
;NON-COMMERCIAL USE ONLY, BY USING THIS FILE YOU AGREE TO THE TERMS OF USE FOUND
AT alphafoldserver.com/output-terms.
;
1 license    ? 
;THE INFORMATION IS NOT INTENDED FOR, HAS NOT BEEN VALIDATED FOR, AND IS NOT
APPROVED FOR CLINICAL USE. IT SHOULD NOT BE USED FOR CLINICAL PURPOSE OR RELIED
ON FOR MEDICAL OR OTHER PROFESSIONAL ADVICE. IT IS THEORETICAL MODELLING ONLY
AND CAUTION SHOULD BE EXERCISED IN ITS USE. IT IS PROVIDED "AS-IS" WITHOUT ANY
WARRANTY OF ANY KIND, WHETHER EXPRESSED OR IMPLIED. NO WARRANTY IS GIVEN THAT
USE OF THE INFORMATION SHALL NOT INFRINGE THE RIGHTS OF ANY THIRD PARTY.
;
2 disclaimer ? 
#
_pdbx_nonpoly_scheme.asym_id       C
_pdbx_nonpoly_scheme.auth_seq_num  1
_pdbx_nonpoly_scheme.entity_id     3
_pdbx_nonpoly_scheme.mon_id        NAD
_pdbx_nonpoly_scheme.pdb_ins_code  .
_pdbx_nonpoly_scheme.pdb_seq_num   1
_pdbx_nonpoly_scheme.pdb_strand_id C
#
loop_
_pdbx_poly_seq_scheme.asym_id
_pdbx_poly_seq_scheme.auth_seq_num
_pdbx_poly_seq_scheme.entity_id
_pdbx_poly_seq_scheme.hetero
_pdbx_poly_seq_scheme.mon_id
_pdbx_poly_seq_scheme.pdb_ins_code
_pdbx_poly_seq_scheme.pdb_seq_num
_pdbx_poly_seq_scheme.pdb_strand_id
_pdbx_poly_seq_scheme.seq_id
A 1   1 n MET . 1   A 1   
A 2   1 n ASN . 2   A 2   
A 3   1 n GLY . 3   A 3   
A 4   1 n VAL . 4   A 4   
A 5   1 n SER . 5   A 5   
A 6   1 n TRP . 6   A 6   
A 7   1 n SER . 7   A 7   
A 8   1 n GLN . 8   A 8   
A 9   1 n ASP . 9   A 9   
A 10  1 n LEU . 10  A 10  
A 11  1 n GLN . 11  A 11  
A 12  1 n GLU . 12  A 12  
A 13  1 n GLY . 13  A 13  
A 14  1 n ILE . 14  A 14  
A 15  1 n SER . 15  A 15  
A 16  1 n ALA . 16  A 16  
A 17  1 n TRP . 17  A 17  
A 18  1 n PHE . 18  A 18  
A 19  1 n GLY . 19  A 19  
A 20  1 n PRO . 20  A 20  
A 21  1 n PRO . 21  A 21  
A 22  1 n ALA . 22  A 22  
A 23  1 n SER . 23  A 23  
A 24  1 n THR . 24  A 24  
A 25  1 n PRO . 25  A 25  
A 26  1 n ALA . 26  A 26  
A 27  1 n SER . 27  A 27  
A 28  1 n THR . 28  A 28  
A 29  1 n MET . 29  A 29  
A 30  1 n SER . 30  A 30  
A 31  1 n ILE . 31  A 31  
A 32  1 n ARG . 32  A 32  
A 33  1 n VAL . 33  A 33  
A 34  1 n THR . 34  A 34  
A 35  1 n GLN . 35  A 35  
A 36  1 n LYS . 36  A 36  
A 37  1 n SER . 37  A 37  
A 38  1 n TYR . 38  A 38  
A 39  1 n LYS . 39  A 39  
A 40  1 n VAL . 40  A 40  
A 41  1 n SER . 41  A 41  
A 42  1 n THR . 42  A 42  
A 43  1 n SER . 43  A 43  
A 44  1 n GLY . 44  A 44  
A 45  1 n PRO . 45  A 45  
A 46  1 n ARG . 46  A 46  
A 47  1 n ALA . 47  A 47  
A 48  1 n PHE . 48  A 48  
A 49  1 n SER . 49  A 49  
A 50  1 n SER . 50  A 50  
A 51  1 n ARG . 51  A 51  
A 52  1 n SER . 52  A 52  
A 53  1 n TYR . 53  A 53  
A 54  1 n THR . 54  A 54  
A 55  1 n SER . 55  A 55  
A 56  1 n GLY . 56  A 56  
A 57  1 n PRO . 57  A 57  
A 58  1 n GLY . 58  A 58  
A 59  1 n SER . 59  A 59  
A 60  1 n ARG . 60  A 60  
A 61  1 n ILE . 61  A 61  
A 62  1 n SER . 62  A 62  
A 63  1 n SER . 63  A 63  
A 64  1 n SER . 64  A 64  
A 65  1 n SER . 65  A 65  
A 66  1 n PHE . 66  A 66  
A 67  1 n SER . 67  A 67  
A 68  1 n ARG . 68  A 68  
A 69  1 n VAL . 69  A 69  
A 70  1 n GLY . 70  A 70  
A 71  1 n SER . 71  A 71  
A 72  1 n SER . 72  A 72  
A 73  1 n ASN . 73  A 73  
A 74  1 n PHE . 74  A 74  
A 75  1 n ARG . 75  A 75  
A 76  1 n GLY . 76  A 76  
A 77  1 n GLY . 77  A 77  
A 78  1 n LEU . 78  A 78  
A 79  1 n GLY . 79  A 79  
A 80  1 n GLY . 80  A 80  
A 81  1 n GLY . 81  A 81  
A 82  1 n TYR . 82  A 82  
A 83  1 n GLY . 83  A 83  
A 84  1 n GLY . 84  A 84  
A 85  1 n ALA . 85  A 85  
A 86  1 n SER . 86  A 86  
A 87  1 n GLY . 87  A 87  
A 88  1 n MET . 88  A 88  
A 89  1 n GLY . 89  A 89  
A 90  1 n GLY . 90  A 90  
A 91  1 n ILE . 91  A 91  
A 92  1 n THR . 92  A 92  
A 93  1 n ALA . 93  A 93  
A 94  1 n VAL . 94  A 94  
A 95  1 n THR . 95  A 95  
A 96  1 n VAL . 96  A 96  
A 97  1 n ASN . 97  A 97  
A 98  1 n GLN . 98  A 98  
A 99  1 n SER . 99  A 99  
A 100 1 n LEU . 100 A 100 
A 101 1 n LEU . 101 A 101 
A 102 1 n SER . 102 A 102 
A 103 1 n PRO . 103 A 103 
A 104 1 n LEU . 104 A 104 
A 105 1 n VAL . 105 A 105 
A 106 1 n LEU . 106 A 106 
A 107 1 n GLU . 107 A 107 
A 108 1 n VAL . 108 A 108 
A 109 1 n ASP . 109 A 109 
A 110 1 n PRO . 110 A 110 
A 111 1 n ASN . 111 A 111 
A 112 1 n ILE . 112 A 112 
A 113 1 n GLN . 113 A 113 
A 114 1 n ALA . 114 A 114 
A 115 1 n VAL . 115 A 115 
A 116 1 n ARG . 116 A 116 
A 117 1 n THR . 117 A 117 
A 118 1 n GLN . 118 A 118 
A 119 1 n GLU . 119 A 119 
A 120 1 n LYS . 120 A 120 
A 121 1 n GLU . 121 A 121 
A 122 1 n GLN . 122 A 122 
A 123 1 n ILE . 123 A 123 
A 124 1 n LYS . 124 A 124 
A 125 1 n THR . 125 A 125 
A 126 1 n LEU . 126 A 126 
A 127 1 n ASN . 127 A 127 
A 128 1 n ASN . 128 A 128 
A 129 1 n LYS . 129 A 129 
A 130 1 n PHE . 130 A 130 
A 131 1 n ALA . 131 A 131 
A 132 1 n SER . 132 A 132 
A 133 1 n PHE . 133 A 133 
A 134 1 n ILE . 134 A 134 
A 135 1 n ASP . 135 A 135 
A 136 1 n LYS . 136 A 136 
A 137 1 n VAL . 137 A 137 
A 138 1 n ARG . 138 A 138 
A 139 1 n PHE . 139 A 139 
A 140 1 n LEU . 140 A 140 
A 141 1 n GLU . 141 A 141 
A 142 1 n GLN . 142 A 142 
A 143 1 n GLN . 143 A 143 
A 144 1 n ASN . 144 A 144 
A 145 1 n LYS . 145 A 145 
A 146 1 n MET . 146 A 146 
A 147 1 n LEU . 147 A 147 
A 148 1 n GLU . 148 A 148 
A 149 1 n THR . 149 A 149 
A 150 1 n LYS . 150 A 150 
A 151 1 n TRP . 151 A 151 
A 152 1 n SER . 152 A 152 
A 153 1 n LEU . 153 A 153 
A 154 1 n LEU . 154 A 154 
A 155 1 n GLN . 155 A 155 
A 156 1 n GLN . 156 A 156 
A 157 1 n GLN . 157 A 157 
A 158 1 n LYS . 158 A 158 
A 159 1 n THR . 159 A 159 
A 160 1 n ALA . 160 A 160 
A 161 1 n ARG . 161 A 161 
A 162 1 n SER . 162 A 162 
A 163 1 n ASN . 163 A 163 
A 164 1 n MET . 164 A 164 
A 165 1 n ASP . 165 A 165 
A 166 1 n ASN . 166 A 166 
A 167 1 n MET . 167 A 167 
A 168 1 n PHE . 168 A 168 
A 169 1 n GLU . 169 A 169 
A 170 1 n SER . 170 A 170 
A 171 1 n TYR . 171 A 171 
A 172 1 n ILE . 172 A 172 
A 173 1 n ASN . 173 A 173 
A 174 1 n ASN . 174 A 174 
A 175 1 n LEU . 175 A 175 
A 176 1 n ARG . 176 A 176 
A 177 1 n ARG . 177 A 177 
A 178 1 n GLN . 178 A 178 
A 179 1 n LEU . 179 A 179 
A 180 1 n GLU . 180 A 180 
A 181 1 n THR . 181 A 181 
A 182 1 n LEU . 182 A 182 
A 183 1 n GLY . 183 A 183 
A 184 1 n GLN . 184 A 184 
A 185 1 n GLU . 185 A 185 
A 186 1 n LYS . 186 A 186 
A 187 1 n LEU . 187 A 187 
A 188 1 n LYS . 188 A 188 
A 189 1 n LEU . 189 A 189 
A 190 1 n GLU . 190 A 190 
A 191 1 n ALA . 191 A 191 
A 192 1 n GLU . 192 A 192 
A 193 1 n LEU . 193 A 193 
A 194 1 n GLY . 194 A 194 
A 195 1 n ASN . 195 A 195 
A 196 1 n MET . 196 A 196 
A 197 1 n GLN . 197 A 197 
A 198 1 n GLY . 198 A 198 
A 199 1 n LEU . 199 A 199 
A 200 1 n VAL . 200 A 200 
A 201 1 n GLU . 201 A 201 
A 202 1 n ASP . 202 A 202 
A 203 1 n PHE . 203 A 203 
A 204 1 n LYS . 204 A 204 
A 205 1 n ASN . 205 A 205 
A 206 1 n LYS . 206 A 206 
A 207 1 n TYR . 207 A 207 
A 208 1 n GLU . 208 A 208 
A 209 1 n ASP . 209 A 209 
A 210 1 n GLU . 210 A 210 
A 211 1 n ILE . 211 A 211 
A 212 1 n ASN . 212 A 212 
A 213 1 n LYS . 213 A 213 
A 214 1 n ARG . 214 A 214 
A 215 1 n THR . 215 A 215 
A 216 1 n GLU . 216 A 216 
A 217 1 n MET . 217 A 217 
A 218 1 n GLU . 218 A 218 
A 219 1 n ASN . 219 A 219 
A 220 1 n GLU . 220 A 220 
A 221 1 n PHE . 221 A 221 
A 222 1 n VAL . 222 A 222 
A 223 1 n LEU . 223 A 223 
A 224 1 n ILE . 224 A 224 
A 225 1 n LYS . 225 A 225 
A 226 1 n LYS . 226 A 226 
A 227 1 n ASP . 227 A 227 
A 228 1 n VAL . 228 A 228 
A 229 1 n ASP . 229 A 229 
A 230 1 n GLU . 230 A 230 
A 231 1 n ALA . 231 A 231 
A 232 1 n TYR . 232 A 232 
A 233 1 n MET . 233 A 233 
A 234 1 n ASN . 234 A 234 
A 235 1 n LYS . 235 A 235 
A 236 1 n VAL . 236 A 236 
A 237 1 n GLU . 237 A 237 
A 238 1 n LEU . 238 A 238 
A 239 1 n GLU . 239 A 239 
A 240 1 n SER . 240 A 240 
A 241 1 n ARG . 241 A 241 
A 242 1 n LEU . 242 A 242 
A 243 1 n GLU . 243 A 243 
A 244 1 n GLY . 244 A 244 
A 245 1 n LEU . 245 A 245 
A 246 1 n THR . 246 A 246 
A 247 1 n ASP . 247 A 247 
A 248 1 n GLU . 248 A 248 
A 249 1 n ILE . 249 A 249 
A 250 1 n ASN . 250 A 250 
A 251 1 n PHE . 251 A 251 
A 252 1 n LEU . 252 A 252 
A 253 1 n ARG . 253 A 253 
A 254 1 n GLN . 254 A 254 
A 255 1 n LEU . 255 A 255 
A 256 1 n TYR . 256 A 256 
A 257 1 n GLU . 257 A 257 
A 258 1 n GLU . 258 A 258 
A 259 1 n GLU . 259 A 259 
A 260 1 n ILE . 260 A 260 
A 261 1 n ARG . 261 A 261 
A 262 1 n GLU . 262 A 262 
A 263 1 n LEU . 263 A 263 
A 264 1 n GLN . 264 A 264 
A 265 1 n SER . 265 A 265 
A 266 1 n GLN . 266 A 266 
A 267 1 n ILE . 267 A 267 
A 268 1 n SER . 268 A 268 
A 269 1 n ASP . 269 A 269 
A 270 1 n THR . 270 A 270 
A 271 1 n SER . 271 A 271 
A 272 1 n VAL . 272 A 272 
A 273 1 n VAL . 273 A 273 
A 274 1 n LEU . 274 A 274 
A 275 1 n SER . 275 A 275 
A 276 1 n MET . 276 A 276 
A 277 1 n ASP . 277 A 277 
A 278 1 n ASN . 278 A 278 
A 279 1 n SER . 279 A 279 
A 280 1 n ARG . 280 A 280 
A 281 1 n SER . 281 A 281 
A 282 1 n LEU . 282 A 282 
A 283 1 n ASP . 283 A 283 
A 284 1 n MET . 284 A 284 
A 285 1 n ASP . 285 A 285 
A 286 1 n SER . 286 A 286 
A 287 1 n ILE . 287 A 287 
A 288 1 n ILE . 288 A 288 
A 289 1 n ALA . 289 A 289 
A 290 1 n GLU . 290 A 290 
A 291 1 n VAL . 291 A 291 
A 292 1 n LYS . 292 A 292 
A 293 1 n ALA . 293 A 293 
A 294 1 n GLN . 294 A 294 
A 295 1 n TYR . 295 A 295 
A 296 1 n GLU . 296 A 296 
A 297 1 n ASP . 297 A 297 
A 298 1 n ILE . 298 A 298 
A 299 1 n ALA . 299 A 299 
A 300 1 n ASN . 300 A 300 
A 301 1 n ARG . 301 A 301 
A 302 1 n SER . 302 A 302 
A 303 1 n ARG . 303 A 303 
A 304 1 n ALA . 304 A 304 
A 305 1 n GLU . 305 A 305 
A 306 1 n ALA . 306 A 306 
A 307 1 n GLU . 307 A 307 
A 308 1 n SER . 308 A 308 
A 309 1 n MET . 309 A 309 
A 310 1 n TYR . 310 A 310 
A 311 1 n GLN . 311 A 311 
A 312 1 n ILE . 312 A 312 
A 313 1 n LYS . 313 A 313 
A 314 1 n TYR . 314 A 314 
A 315 1 n GLU . 315 A 315 
A 316 1 n GLU . 316 A 316 
A 317 1 n LEU . 317 A 317 
A 318 1 n GLN . 318 A 318 
A 319 1 n SER . 319 A 319 
A 320 1 n LEU . 320 A 320 
A 321 1 n ALA . 321 A 321 
A 322 1 n GLY . 322 A 322 
A 323 1 n LYS . 323 A 323 
A 324 1 n HIS . 324 A 324 
A 325 1 n GLY . 325 A 325 
A 326 1 n ASP . 326 A 326 
A 327 1 n ASP . 327 A 327 
A 328 1 n LEU . 328 A 328 
A 329 1 n ARG . 329 A 329 
A 330 1 n ARG . 330 A 330 
A 331 1 n THR . 331 A 331 
A 332 1 n LYS . 332 A 332 
A 333 1 n THR . 333 A 333 
A 334 1 n GLU . 334 A 334 
A 335 1 n ILE . 335 A 335 
A 336 1 n SER . 336 A 336 
A 337 1 n GLU . 337 A 337 
A 338 1 n MET . 338 A 338 
A 339 1 n ASN . 339 A 339 
A 340 1 n ARG . 340 A 340 
A 341 1 n ASN . 341 A 341 
A 342 1 n ILE . 342 A 342 
A 343 1 n SER . 343 A 343 
A 344 1 n ARG . 344 A 344 
A 345 1 n LEU . 345 A 345 
A 346 1 n GLN . 346 A 346 
A 347 1 n ALA . 347 A 347 
A 348 1 n GLU . 348 A 348 
A 349 1 n ILE . 349 A 349 
A 350 1 n GLU . 350 A 350 
A 351 1 n GLY . 351 A 351 
A 352 1 n LEU . 352 A 352 
A 353 1 n LYS . 353 A 353 
A 354 1 n GLY . 354 A 354 
A 355 1 n GLN . 355 A 355 
A 356 1 n ARG . 356 A 356 
A 357 1 n ALA . 357 A 357 
A 358 1 n SER . 358 A 358 
A 359 1 n LEU . 359 A 359 
A 360 1 n GLU . 360 A 360 
A 361 1 n ALA . 361 A 361 
A 362 1 n ALA . 362 A 362 
A 363 1 n ILE . 363 A 363 
A 364 1 n ALA . 364 A 364 
A 365 1 n ASP . 365 A 365 
A 366 1 n ALA . 366 A 366 
A 367 1 n GLU . 367 A 367 
A 368 1 n GLN . 368 A 368 
A 369 1 n ARG . 369 A 369 
A 370 1 n GLY . 370 A 370 
A 371 1 n GLU . 371 A 371 
A 372 1 n LEU . 372 A 372 
A 373 1 n ALA . 373 A 373 
A 374 1 n ILE . 374 A 374 
A 375 1 n LYS . 375 A 375 
A 376 1 n ASP . 376 A 376 
A 377 1 n ALA . 377 A 377 
A 378 1 n ASN . 378 A 378 
A 379 1 n ALA . 379 A 379 
A 380 1 n LYS . 380 A 380 
A 381 1 n LEU . 381 A 381 
A 382 1 n SER . 382 A 382 
A 383 1 n GLU . 383 A 383 
A 384 1 n LEU . 384 A 384 
A 385 1 n GLU . 385 A 385 
A 386 1 n ALA . 386 A 386 
A 387 1 n ALA . 387 A 387 
A 388 1 n LEU . 388 A 388 
A 389 1 n GLN . 389 A 389 
A 390 1 n ARG . 390 A 390 
A 391 1 n ALA . 391 A 391 
A 392 1 n LYS . 392 A 392 
A 393 1 n GLN . 393 A 393 
A 394 1 n ASP . 394 A 394 
A 395 1 n MET . 395 A 395 
A 396 1 n ALA . 396 A 396 
A 397 1 n ARG . 397 A 397 
A 398 1 n GLN . 398 A 398 
A 399 1 n LEU . 399 A 399 
A 400 1 n ARG . 400 A 400 
A 401 1 n GLU . 401 A 401 
A 402 1 n TYR . 402 A 402 
A 403 1 n GLN . 403 A 403 
A 404 1 n GLU . 404 A 404 
A 405 1 n LEU . 405 A 405 
A 406 1 n MET . 406 A 406 
A 407 1 n ASN . 407 A 407 
A 408 1 n VAL . 408 A 408 
A 409 1 n LYS . 409 A 409 
A 410 1 n LEU . 410 A 410 
A 411 1 n ALA . 411 A 411 
A 412 1 n LEU . 412 A 412 
A 413 1 n ASP . 413 A 413 
A 414 1 n ILE . 414 A 414 
A 415 1 n GLU . 415 A 415 
A 416 1 n ILE . 416 A 416 
A 417 1 n ALA . 417 A 417 
A 418 1 n THR . 418 A 418 
A 419 1 n TYR . 419 A 419 
A 420 1 n ARG . 420 A 420 
A 421 1 n LYS . 421 A 421 
A 422 1 n LEU . 422 A 422 
A 423 1 n LEU . 423 A 423 
A 424 1 n GLU . 424 A 424 
A 425 1 n GLY . 425 A 425 
A 426 1 n GLU . 426 A 426 
A 427 1 n GLU . 427 A 427 
A 428 1 n SER . 428 A 428 
A 429 1 n ARG . 429 A 429 
A 430 1 n LEU . 430 A 430 
A 431 1 n GLU . 431 A 431 
A 432 1 n SER . 432 A 432 
A 433 1 n GLY . 433 A 433 
A 434 1 n MET . 434 A 434 
A 435 1 n GLN . 435 A 435 
A 436 1 n ASN . 436 A 436 
A 437 1 n MET . 437 A 437 
A 438 1 n SER . 438 A 438 
A 439 1 n ILE . 439 A 439 
A 440 1 n HIS . 440 A 440 
A 441 1 n THR . 441 A 441 
A 442 1 n LYS . 442 A 442 
A 443 1 n THR . 443 A 443 
A 444 1 n THR . 444 A 444 
A 445 1 n SER . 445 A 445 
A 446 1 n GLY . 446 A 446 
A 447 1 n TYR . 447 A 447 
A 448 1 n ALA . 448 A 448 
A 449 1 n GLY . 449 A 449 
A 450 1 n GLY . 450 A 450 
A 451 1 n LEU . 451 A 451 
A 452 1 n SER . 452 A 452 
A 453 1 n SER . 453 A 453 
A 454 1 n ALA . 454 A 454 
A 455 1 n TYR . 455 A 455 
A 456 1 n GLY . 456 A 456 
A 457 1 n GLY . 457 A 457 
A 458 1 n LEU . 458 A 458 
A 459 1 n THR . 459 A 459 
A 460 1 n SER . 460 A 460 
A 461 1 n PRO . 461 A 461 
A 462 1 n GLY . 462 A 462 
A 463 1 n LEU . 463 A 463 
A 464 1 n SER . 464 A 464 
A 465 1 n TYR . 465 A 465 
A 466 1 n SER . 466 A 466 
A 467 1 n LEU . 467 A 467 
A 468 1 n GLY . 468 A 468 
A 469 1 n SER . 469 A 469 
A 470 1 n SER . 470 A 470 
A 471 1 n PHE . 471 A 471 
A 472 1 n GLY . 472 A 472 
A 473 1 n SER . 473 A 473 
A 474 1 n GLY . 474 A 474 
A 475 1 n ALA . 475 A 475 
A 476 1 n GLY . 476 A 476 
A 477 1 n SER . 477 A 477 
A 478 1 n SER . 478 A 478 
A 479 1 n SER . 479 A 479 
A 480 1 n PHE . 480 A 480 
A 481 1 n SER . 481 A 481 
A 482 1 n ARG . 482 A 482 
A 483 1 n THR . 483 A 483 
A 484 1 n SER . 484 A 484 
A 485 1 n SER . 485 A 485 
A 486 1 n SER . 486 A 486 
A 487 1 n ARG . 487 A 487 
A 488 1 n ALA . 488 A 488 
A 489 1 n VAL . 489 A 489 
A 490 1 n VAL . 490 A 490 
A 491 1 n VAL . 491 A 491 
A 492 1 n LYS . 492 A 492 
A 493 1 n LYS . 493 A 493 
A 494 1 n ILE . 494 A 494 
A 495 1 n GLU . 495 A 495 
A 496 1 n THR . 496 A 496 
A 497 1 n ARG . 497 A 497 
A 498 1 n ASP . 498 A 498 
A 499 1 n GLY . 499 A 499 
A 500 1 n LYS . 500 A 500 
A 501 1 n LEU . 501 A 501 
A 502 1 n VAL . 502 A 502 
A 503 1 n SER . 503 A 503 
A 504 1 n GLU . 504 A 504 
A 505 1 n SER . 505 A 505 
A 506 1 n SER . 506 A 506 
A 507 1 n ASP . 507 A 507 
A 508 1 n VAL . 508 A 508 
A 509 1 n LEU . 509 A 509 
A 510 1 n PRO . 510 A 510 
A 511 1 n LYS . 511 A 511 
B 1   2 n MET . 1   B 1   
B 2   2 n ALA . 2   B 2   
B 3   2 n PHE . 3   B 3   
B 4   2 n VAL . 4   B 4   
B 5   2 n THR . 5   B 5   
B 6   2 n ARG . 6   B 6   
B 7   2 n GLN . 7   B 7   
B 8   2 n PHE . 8   B 8   
B 9   2 n MET . 9   B 9   
B 10  2 n ARG . 10  B 10  
B 11  2 n SER . 11  B 11  
B 12  2 n VAL . 12  B 12  
B 13  2 n SER . 13  B 13  
B 14  2 n SER . 14  B 14  
B 15  2 n SER . 15  B 15  
B 16  2 n SER . 16  B 16  
B 17  2 n THR . 17  B 17  
B 18  2 n ALA . 18  B 18  
B 19  2 n SER . 19  B 19  
B 20  2 n ALA . 20  B 20  
B 21  2 n SER . 21  B 21  
B 22  2 n ALA . 22  B 22  
B 23  2 n LYS . 23  B 23  
B 24  2 n LYS . 24  B 24  
B 25  2 n ILE . 25  B 25  
B 26  2 n ILE . 26  B 26  
B 27  2 n VAL . 27  B 27  
B 28  2 n LYS . 28  B 28  
B 29  2 n HIS . 29  B 29  
B 30  2 n VAL . 30  B 30  
B 31  2 n THR . 31  B 31  
B 32  2 n VAL . 32  B 32  
B 33  2 n ILE . 33  B 33  
B 34  2 n GLY . 34  B 34  
B 35  2 n GLY . 35  B 35  
B 36  2 n GLY . 36  B 36  
B 37  2 n LEU . 37  B 37  
B 38  2 n MET . 38  B 38  
B 39  2 n GLY . 39  B 39  
B 40  2 n ALA . 40  B 40  
B 41  2 n GLY . 41  B 41  
B 42  2 n ILE . 42  B 42  
B 43  2 n ALA . 43  B 43  
B 44  2 n GLN . 44  B 44  
B 45  2 n VAL . 45  B 45  
B 46  2 n ALA . 46  B 46  
B 47  2 n ALA . 47  B 47  
B 48  2 n ALA . 48  B 48  
B 49  2 n THR . 49  B 49  
B 50  2 n GLY . 50  B 50  
B 51  2 n HIS . 51  B 51  
B 52  2 n THR . 52  B 52  
B 53  2 n VAL . 53  B 53  
B 54  2 n VAL . 54  B 54  
B 55  2 n LEU . 55  B 55  
B 56  2 n VAL . 56  B 56  
B 57  2 n ASP . 57  B 57  
B 58  2 n GLN . 58  B 58  
B 59  2 n THR . 59  B 59  
B 60  2 n GLU . 60  B 60  
B 61  2 n ASP . 61  B 61  
B 62  2 n ILE . 62  B 62  
B 63  2 n LEU . 63  B 63  
B 64  2 n ALA . 64  B 64  
B 65  2 n LYS . 65  B 65  
B 66  2 n SER . 66  B 66  
B 67  2 n LYS . 67  B 67  
B 68  2 n LYS . 68  B 68  
B 69  2 n GLY . 69  B 69  
B 70  2 n ILE . 70  B 70  
B 71  2 n GLU . 71  B 71  
B 72  2 n GLU . 72  B 72  
B 73  2 n SER . 73  B 73  
B 74  2 n LEU . 74  B 74  
B 75  2 n ARG . 75  B 75  
B 76  2 n LYS . 76  B 76  
B 77  2 n VAL . 77  B 77  
B 78  2 n ALA . 78  B 78  
B 79  2 n LYS . 79  B 79  
B 80  2 n LYS . 80  B 80  
B 81  2 n LYS . 81  B 81  
B 82  2 n PHE . 82  B 82  
B 83  2 n ALA . 83  B 83  
B 84  2 n GLU . 84  B 84  
B 85  2 n ASN . 85  B 85  
B 86  2 n LEU . 86  B 86  
B 87  2 n LYS . 87  B 87  
B 88  2 n ALA . 88  B 88  
B 89  2 n GLY . 89  B 89  
B 90  2 n ASP . 90  B 90  
B 91  2 n GLU . 91  B 91  
B 92  2 n PHE . 92  B 92  
B 93  2 n VAL . 93  B 93  
B 94  2 n GLU . 94  B 94  
B 95  2 n LYS . 95  B 95  
B 96  2 n THR . 96  B 96  
B 97  2 n LEU . 97  B 97  
B 98  2 n SER . 98  B 98  
B 99  2 n THR . 99  B 99  
B 100 2 n ILE . 100 B 100 
B 101 2 n ALA . 101 B 101 
B 102 2 n THR . 102 B 102 
B 103 2 n SER . 103 B 103 
B 104 2 n THR . 104 B 104 
B 105 2 n ASP . 105 B 105 
B 106 2 n ALA . 106 B 106 
B 107 2 n ALA . 107 B 107 
B 108 2 n SER . 108 B 108 
B 109 2 n VAL . 109 B 109 
B 110 2 n VAL . 110 B 110 
B 111 2 n HIS . 111 B 111 
B 112 2 n SER . 112 B 112 
B 113 2 n THR . 113 B 113 
B 114 2 n ASP . 114 B 114 
B 115 2 n LEU . 115 B 115 
B 116 2 n VAL . 116 B 116 
B 117 2 n VAL . 117 B 117 
B 118 2 n GLU . 118 B 118 
B 119 2 n ALA . 119 B 119 
B 120 2 n ILE . 120 B 120 
B 121 2 n VAL . 121 B 121 
B 122 2 n GLU . 122 B 122 
B 123 2 n ASN . 123 B 123 
B 124 2 n LEU . 124 B 124 
B 125 2 n LYS . 125 B 125 
B 126 2 n VAL . 126 B 126 
B 127 2 n LYS . 127 B 127 
B 128 2 n ASN . 128 B 128 
B 129 2 n GLU . 129 B 129 
B 130 2 n LEU . 130 B 130 
B 131 2 n PHE . 131 B 131 
B 132 2 n LYS . 132 B 132 
B 133 2 n ARG . 133 B 133 
B 134 2 n LEU . 134 B 134 
B 135 2 n ASP . 135 B 135 
B 136 2 n LYS . 136 B 136 
B 137 2 n PHE . 137 B 137 
B 138 2 n ALA . 138 B 138 
B 139 2 n ALA . 139 B 139 
B 140 2 n GLU . 140 B 140 
B 141 2 n HIS . 141 B 141 
B 142 2 n THR . 142 B 142 
B 143 2 n ILE . 143 B 143 
B 144 2 n PHE . 144 B 144 
B 145 2 n ALA . 145 B 145 
B 146 2 n SER . 146 B 146 
B 147 2 n ASN . 147 B 147 
B 148 2 n THR . 148 B 148 
B 149 2 n SER . 149 B 149 
B 150 2 n SER . 150 B 150 
B 151 2 n LEU . 151 B 151 
B 152 2 n GLN . 152 B 152 
B 153 2 n ILE . 153 B 153 
B 154 2 n THR . 154 B 154 
B 155 2 n SER . 155 B 155 
B 156 2 n ILE . 156 B 156 
B 157 2 n ALA . 157 B 157 
B 158 2 n ASN . 158 B 158 
B 159 2 n ALA . 159 B 159 
B 160 2 n THR . 160 B 160 
B 161 2 n THR . 161 B 161 
B 162 2 n ARG . 162 B 162 
B 163 2 n GLN . 163 B 163 
B 164 2 n ASP . 164 B 164 
B 165 2 n ARG . 165 B 165 
B 166 2 n PHE . 166 B 166 
B 167 2 n ALA . 167 B 167 
B 168 2 n GLY . 168 B 168 
B 169 2 n LEU . 169 B 169 
B 170 2 n HIS . 170 B 170 
B 171 2 n PHE . 171 B 171 
B 172 2 n PHE . 172 B 172 
B 173 2 n ASN . 173 B 173 
B 174 2 n PRO . 174 B 174 
B 175 2 n VAL . 175 B 175 
B 176 2 n PRO . 176 B 176 
B 177 2 n VAL . 177 B 177 
B 178 2 n MET . 178 B 178 
B 179 2 n LYS . 179 B 179 
B 180 2 n LEU . 180 B 180 
B 181 2 n VAL . 181 B 181 
B 182 2 n GLU . 182 B 182 
B 183 2 n VAL . 183 B 183 
B 184 2 n ILE . 184 B 184 
B 185 2 n LYS . 185 B 185 
B 186 2 n THR . 186 B 186 
B 187 2 n PRO . 187 B 187 
B 188 2 n MET . 188 B 188 
B 189 2 n THR . 189 B 189 
B 190 2 n SER . 190 B 190 
B 191 2 n GLN . 191 B 191 
B 192 2 n LYS . 192 B 192 
B 193 2 n THR . 193 B 193 
B 194 2 n PHE . 194 B 194 
B 195 2 n GLU . 195 B 195 
B 196 2 n SER . 196 B 196 
B 197 2 n LEU . 197 B 197 
B 198 2 n VAL . 198 B 198 
B 199 2 n ASP . 199 B 199 
B 200 2 n PHE . 200 B 200 
B 201 2 n SER . 201 B 201 
B 202 2 n LYS . 202 B 202 
B 203 2 n ALA . 203 B 203 
B 204 2 n LEU . 204 B 204 
B 205 2 n GLY . 205 B 205 
B 206 2 n LYS . 206 B 206 
B 207 2 n HIS . 207 B 207 
B 208 2 n PRO . 208 B 208 
B 209 2 n VAL . 209 B 209 
B 210 2 n SER . 210 B 210 
B 211 2 n CYS . 211 B 211 
B 212 2 n LYS . 212 B 212 
B 213 2 n ASP . 213 B 213 
B 214 2 n THR . 214 B 214 
B 215 2 n PRO . 215 B 215 
B 216 2 n GLY . 216 B 216 
B 217 2 n PHE . 217 B 217 
B 218 2 n ILE . 218 B 218 
B 219 2 n VAL . 219 B 219 
B 220 2 n ASN . 220 B 220 
B 221 2 n ARG . 221 B 221 
B 222 2 n LEU . 222 B 222 
B 223 2 n LEU . 223 B 223 
B 224 2 n VAL . 224 B 224 
B 225 2 n PRO . 225 B 225 
B 226 2 n TYR . 226 B 226 
B 227 2 n LEU . 227 B 227 
B 228 2 n MET . 228 B 228 
B 229 2 n GLU . 229 B 229 
B 230 2 n ALA . 230 B 230 
B 231 2 n ILE . 231 B 231 
B 232 2 n ARG . 232 B 232 
B 233 2 n LEU . 233 B 233 
B 234 2 n TYR . 234 B 234 
B 235 2 n GLU . 235 B 235 
B 236 2 n ARG . 236 B 236 
B 237 2 n GLY . 237 B 237 
B 238 2 n ASP . 238 B 238 
B 239 2 n ALA . 239 B 239 
B 240 2 n SER . 240 B 240 
B 241 2 n LYS . 241 B 241 
B 242 2 n GLU . 242 B 242 
B 243 2 n ASP . 243 B 243 
B 244 2 n ILE . 244 B 244 
B 245 2 n ASP . 245 B 245 
B 246 2 n THR . 246 B 246 
B 247 2 n ALA . 247 B 247 
B 248 2 n MET . 248 B 248 
B 249 2 n LYS . 249 B 249 
B 250 2 n LEU . 250 B 250 
B 251 2 n GLY . 251 B 251 
B 252 2 n ALA . 252 B 252 
B 253 2 n GLY . 253 B 253 
B 254 2 n TYR . 254 B 254 
B 255 2 n PRO . 255 B 255 
B 256 2 n MET . 256 B 256 
B 257 2 n GLY . 257 B 257 
B 258 2 n PRO . 258 B 258 
B 259 2 n PHE . 259 B 259 
B 260 2 n GLU . 260 B 260 
B 261 2 n LEU . 261 B 261 
B 262 2 n LEU . 262 B 262 
B 263 2 n ASP . 263 B 263 
B 264 2 n TYR . 264 B 264 
B 265 2 n VAL . 265 B 265 
B 266 2 n GLY . 266 B 266 
B 267 2 n LEU . 267 B 267 
B 268 2 n ASP . 268 B 268 
B 269 2 n THR . 269 B 269 
B 270 2 n THR . 270 B 270 
B 271 2 n LYS . 271 B 271 
B 272 2 n PHE . 272 B 272 
B 273 2 n ILE . 273 B 273 
B 274 2 n VAL . 274 B 274 
B 275 2 n ASP . 275 B 275 
B 276 2 n GLY . 276 B 276 
B 277 2 n TRP . 277 B 277 
B 278 2 n HIS . 278 B 278 
B 279 2 n GLU . 279 B 279 
B 280 2 n MET . 280 B 280 
B 281 2 n ASP . 281 B 281 
B 282 2 n ALA . 282 B 282 
B 283 2 n GLU . 283 B 283 
B 284 2 n ASN . 284 B 284 
B 285 2 n PRO . 285 B 285 
B 286 2 n LEU . 286 B 286 
B 287 2 n HIS . 287 B 287 
B 288 2 n GLN . 288 B 288 
B 289 2 n PRO . 289 B 289 
B 290 2 n SER . 290 B 290 
B 291 2 n PRO . 291 B 291 
B 292 2 n SER . 292 B 292 
B 293 2 n LEU . 293 B 293 
B 294 2 n ASN . 294 B 294 
B 295 2 n LYS . 295 B 295 
B 296 2 n LEU . 296 B 296 
B 297 2 n VAL . 297 B 297 
B 298 2 n ALA . 298 B 298 
B 299 2 n GLU . 299 B 299 
B 300 2 n ASN . 300 B 300 
B 301 2 n LYS . 301 B 301 
B 302 2 n PHE . 302 B 302 
B 303 2 n GLY . 303 B 303 
B 304 2 n LYS . 304 B 304 
B 305 2 n LYS . 305 B 305 
B 306 2 n THR . 306 B 306 
B 307 2 n GLY . 307 B 307 
B 308 2 n GLU . 308 B 308 
B 309 2 n GLY . 309 B 309 
B 310 2 n PHE . 310 B 310 
B 311 2 n TYR . 311 B 311 
B 312 2 n LYS . 312 B 312 
B 313 2 n TYR . 313 B 313 
B 314 2 n LYS . 314 B 314 
#
_software.classification other
_software.date           ?
_software.description    "Structure prediction"
_software.name           AlphaFold
_software.pdbx_ordinal   1
_software.type           package
_software.version        "AlphaFold-beta-20231127 (fb0b9d13-0bdd-4522-ba5f-0ee1f426d085 @ 2025-01-17 06:24:56)"
#
loop_
_struct_asym.entity_id
_struct_asym.id
1 A 
2 B 
3 C 
#
loop_
_atom_site.group_PDB
_atom_site.id
_atom_site.type_symbol
_atom_site.label_atom_id
_atom_site.label_alt_id
_atom_site.label_comp_id
_atom_site.label_asym_id
_atom_site.label_entity_id
_atom_site.label_seq_id
_atom_site.pdbx_PDB_ins_code
_atom_site.Cartn_x
_atom_site.Cartn_y
_atom_site.Cartn_z
_atom_site.occupancy
_atom_site.B_iso_or_equiv
_atom_site.auth_seq_id
_atom_site.auth_asym_id
_atom_site.pdbx_PDB_model_num
ATOM   1    N N   . MET A 1 1   ? -1.949  23.500  -61.741 1.00 19.83 1   A 1 
ATOM   2    C CA  . MET A 1 1   ? -0.863  23.326  -60.755 1.00 21.79 1   A 1 
ATOM   3    C C   . MET A 1 1   ? -1.500  22.722  -59.506 1.00 23.81 1   A 1 
ATOM   4    O O   . MET A 1 1   ? -2.069  23.462  -58.718 1.00 21.14 1   A 1 
ATOM   5    C CB  . MET A 1 1   ? -0.195  24.664  -60.439 1.00 19.91 1   A 1 
ATOM   6    C CG  . MET A 1 1   ? 0.696   25.164  -61.585 1.00 17.20 1   A 1 
ATOM   7    S SD  . MET A 1 1   ? 1.278   26.867  -61.334 1.00 15.31 1   A 1 
ATOM   8    C CE  . MET A 1 1   ? 2.483   27.021  -62.668 1.00 13.67 1   A 1 
ATOM   9    N N   . ASN A 1 2   ? -1.524  21.399  -59.402 1.00 21.82 2   A 1 
ATOM   10   C CA  . ASN A 1 2   ? -2.148  20.732  -58.254 1.00 21.80 2   A 1 
ATOM   11   C C   . ASN A 1 2   ? -1.274  21.017  -57.036 1.00 22.59 2   A 1 
ATOM   12   O O   . ASN A 1 2   ? -0.157  20.508  -56.958 1.00 20.58 2   A 1 
ATOM   13   C CB  . ASN A 1 2   ? -2.323  19.238  -58.535 1.00 20.24 2   A 1 
ATOM   14   C CG  . ASN A 1 2   ? -3.538  18.955  -59.408 1.00 17.40 2   A 1 
ATOM   15   O OD1 . ASN A 1 2   ? -4.375  19.812  -59.635 1.00 15.95 2   A 1 
ATOM   16   N ND2 . ASN A 1 2   ? -3.651  17.759  -59.928 1.00 16.51 2   A 1 
ATOM   17   N N   . GLY A 1 3   ? -1.747  21.850  -56.131 1.00 25.67 3   A 1 
ATOM   18   C CA  . GLY A 1 3   ? -1.087  22.175  -54.877 1.00 24.51 3   A 1 
ATOM   19   C C   . GLY A 1 3   ? -1.074  20.937  -53.985 1.00 26.13 3   A 1 
ATOM   20   O O   . GLY A 1 3   ? -1.935  20.786  -53.131 1.00 24.06 3   A 1 
ATOM   21   N N   . VAL A 1 4   ? -0.136  20.045  -54.280 1.00 29.23 4   A 1 
ATOM   22   C CA  . VAL A 1 4   ? 0.199   18.974  -53.353 1.00 28.19 4   A 1 
ATOM   23   C C   . VAL A 1 4   ? 0.538   19.694  -52.060 1.00 29.05 4   A 1 
ATOM   24   O O   . VAL A 1 4   ? 1.400   20.574  -52.061 1.00 27.09 4   A 1 
ATOM   25   C CB  . VAL A 1 4   ? 1.377   18.119  -53.848 1.00 25.77 4   A 1 
ATOM   26   C CG1 . VAL A 1 4   ? 1.656   16.974  -52.883 1.00 22.85 4   A 1 
ATOM   27   C CG2 . VAL A 1 4   ? 1.060   17.518  -55.226 1.00 24.67 4   A 1 
ATOM   28   N N   . SER A 1 5   ? -0.193  19.380  -50.997 1.00 32.53 5   A 1 
ATOM   29   C CA  . SER A 1 5   ? -0.087  20.048  -49.711 1.00 32.94 5   A 1 
ATOM   30   C C   . SER A 1 5   ? 1.189   19.582  -48.996 1.00 33.89 5   A 1 
ATOM   31   O O   . SER A 1 5   ? 1.142   18.906  -47.981 1.00 32.66 5   A 1 
ATOM   32   C CB  . SER A 1 5   ? -1.358  19.779  -48.900 1.00 31.86 5   A 1 
ATOM   33   O OG  . SER A 1 5   ? -1.273  20.395  -47.649 1.00 29.04 5   A 1 
ATOM   34   N N   . TRP A 1 6   ? 2.339   19.950  -49.542 1.00 35.23 6   A 1 
ATOM   35   C CA  . TRP A 1 6   ? 3.663   19.771  -48.959 1.00 33.71 6   A 1 
ATOM   36   C C   . TRP A 1 6   ? 3.690   20.327  -47.542 1.00 33.81 6   A 1 
ATOM   37   O O   . TRP A 1 6   ? 4.367   19.781  -46.681 1.00 31.26 6   A 1 
ATOM   38   C CB  . TRP A 1 6   ? 4.716   20.498  -49.811 1.00 31.91 6   A 1 
ATOM   39   C CG  . TRP A 1 6   ? 5.029   19.905  -51.142 1.00 30.24 6   A 1 
ATOM   40   C CD1 . TRP A 1 6   ? 4.197   19.821  -52.195 1.00 27.38 6   A 1 
ATOM   41   C CD2 . TRP A 1 6   ? 6.296   19.310  -51.580 1.00 28.84 6   A 1 
ATOM   42   N NE1 . TRP A 1 6   ? 4.842   19.203  -53.265 1.00 27.47 6   A 1 
ATOM   43   C CE2 . TRP A 1 6   ? 6.129   18.876  -52.924 1.00 28.23 6   A 1 
ATOM   44   C CE3 . TRP A 1 6   ? 7.544   19.108  -50.969 1.00 30.93 6   A 1 
ATOM   45   C CZ2 . TRP A 1 6   ? 7.176   18.253  -53.642 1.00 30.32 6   A 1 
ATOM   46   C CZ3 . TRP A 1 6   ? 8.591   18.486  -51.688 1.00 30.00 6   A 1 
ATOM   47   C CH2 . TRP A 1 6   ? 8.400   18.060  -53.001 1.00 30.73 6   A 1 
ATOM   48   N N   . SER A 1 7   ? 2.926   21.384  -47.310 1.00 38.37 7   A 1 
ATOM   49   C CA  . SER A 1 7   ? 2.845   22.009  -46.000 1.00 38.35 7   A 1 
ATOM   50   C C   . SER A 1 7   ? 2.271   21.069  -44.952 1.00 38.38 7   A 1 
ATOM   51   O O   . SER A 1 7   ? 2.879   20.945  -43.904 1.00 37.05 7   A 1 
ATOM   52   C CB  . SER A 1 7   ? 2.051   23.312  -46.064 1.00 36.70 7   A 1 
ATOM   53   O OG  . SER A 1 7   ? 0.711   23.078  -46.437 1.00 34.90 7   A 1 
ATOM   54   N N   . GLN A 1 8   ? 1.173   20.379  -45.182 1.00 37.82 8   A 1 
ATOM   55   C CA  . GLN A 1 8   ? 0.590   19.465  -44.194 1.00 38.02 8   A 1 
ATOM   56   C C   . GLN A 1 8   ? 1.478   18.253  -43.930 1.00 38.13 8   A 1 
ATOM   57   O O   . GLN A 1 8   ? 1.708   17.909  -42.773 1.00 35.90 8   A 1 
ATOM   58   C CB  . GLN A 1 8   ? -0.807  19.001  -44.627 1.00 36.05 8   A 1 
ATOM   59   C CG  . GLN A 1 8   ? -1.892  19.938  -44.088 1.00 34.88 8   A 1 
ATOM   60   C CD  . GLN A 1 8   ? -3.290  19.517  -44.506 1.00 32.38 8   A 1 
ATOM   61   O OE1 . GLN A 1 8   ? -3.524  18.941  -45.555 1.00 33.30 8   A 1 
ATOM   62   N NE2 . GLN A 1 8   ? -4.299  19.805  -43.712 1.00 33.27 8   A 1 
ATOM   63   N N   . ASP A 1 9   ? 2.033   17.654  -44.971 1.00 40.87 9   A 1 
ATOM   64   C CA  . ASP A 1 9   ? 2.881   16.465  -44.836 1.00 41.79 9   A 1 
ATOM   65   C C   . ASP A 1 9   ? 4.229   16.808  -44.164 1.00 40.83 9   A 1 
ATOM   66   O O   . ASP A 1 9   ? 4.691   16.078  -43.288 1.00 38.77 9   A 1 
ATOM   67   C CB  . ASP A 1 9   ? 3.061   15.812  -46.217 1.00 39.41 9   A 1 
ATOM   68   C CG  . ASP A 1 9   ? 1.794   15.151  -46.800 1.00 35.23 9   A 1 
ATOM   69   O OD1 . ASP A 1 9   ? 0.883   14.789  -46.030 1.00 35.65 9   A 1 
ATOM   70   O OD2 . ASP A 1 9   ? 1.750   14.959  -48.039 1.00 36.24 9   A 1 
ATOM   71   N N   . LEU A 1 10  ? 4.855   17.932  -44.499 1.00 41.77 10  A 1 
ATOM   72   C CA  . LEU A 1 10  ? 6.051   18.428  -43.796 1.00 42.13 10  A 1 
ATOM   73   C C   . LEU A 1 10  ? 5.736   18.832  -42.361 1.00 42.20 10  A 1 
ATOM   74   O O   . LEU A 1 10  ? 6.568   18.647  -41.474 1.00 41.00 10  A 1 
ATOM   75   C CB  . LEU A 1 10  ? 6.651   19.635  -44.539 1.00 40.07 10  A 1 
ATOM   76   C CG  . LEU A 1 10  ? 7.799   19.251  -45.480 1.00 36.90 10  A 1 
ATOM   77   C CD1 . LEU A 1 10  ? 7.773   20.081  -46.756 1.00 37.36 10  A 1 
ATOM   78   C CD2 . LEU A 1 10  ? 9.151   19.499  -44.804 1.00 39.49 10  A 1 
ATOM   79   N N   . GLN A 1 11  ? 4.576   19.383  -42.128 1.00 41.75 11  A 1 
ATOM   80   C CA  . GLN A 1 11  ? 4.133   19.850  -40.830 1.00 41.99 11  A 1 
ATOM   81   C C   . GLN A 1 11  ? 4.012   18.669  -39.856 1.00 42.54 11  A 1 
ATOM   82   O O   . GLN A 1 11  ? 4.678   18.663  -38.821 1.00 41.58 11  A 1 
ATOM   83   C CB  . GLN A 1 11  ? 2.821   20.623  -40.992 1.00 40.61 11  A 1 
ATOM   84   C CG  . GLN A 1 11  ? 3.039   22.106  -41.303 1.00 38.66 11  A 1 
ATOM   85   C CD  . GLN A 1 11  ? 1.746   22.914  -41.387 1.00 36.09 11  A 1 
ATOM   86   O OE1 . GLN A 1 11  ? 0.627   22.423  -41.370 1.00 35.96 11  A 1 
ATOM   87   N NE2 . GLN A 1 11  ? 1.855   24.223  -41.439 1.00 35.85 11  A 1 
ATOM   88   N N   . GLU A 1 12  ? 3.260   17.636  -40.196 1.00 44.22 12  A 1 
ATOM   89   C CA  . GLU A 1 12  ? 3.161   16.428  -39.377 1.00 45.27 12  A 1 
ATOM   90   C C   . GLU A 1 12  ? 4.531   15.758  -39.198 1.00 44.86 12  A 1 
ATOM   91   O O   . GLU A 1 12  ? 4.820   15.222  -38.132 1.00 43.08 12  A 1 
ATOM   92   C CB  . GLU A 1 12  ? 2.169   15.436  -40.000 1.00 43.85 12  A 1 
ATOM   93   C CG  . GLU A 1 12  ? 0.709   15.868  -39.803 1.00 40.50 12  A 1 
ATOM   94   C CD  . GLU A 1 12  ? -0.317  14.829  -40.290 1.00 38.55 12  A 1 
ATOM   95   O OE1 . GLU A 1 12  ? -1.519  15.055  -40.033 1.00 36.26 12  A 1 
ATOM   96   O OE2 . GLU A 1 12  ? 0.094   13.824  -40.906 1.00 39.62 12  A 1 
ATOM   97   N N   . GLY A 1 13  ? 5.396   15.863  -40.196 1.00 46.47 13  A 1 
ATOM   98   C CA  . GLY A 1 13  ? 6.757   15.354  -40.152 1.00 46.20 13  A 1 
ATOM   99   C C   . GLY A 1 13  ? 7.598   15.926  -39.034 1.00 46.64 13  A 1 
ATOM   100  O O   . GLY A 1 13  ? 8.104   15.199  -38.183 1.00 45.09 13  A 1 
ATOM   101  N N   . ILE A 1 14  ? 7.729   17.230  -39.023 1.00 47.59 14  A 1 
ATOM   102  C CA  . ILE A 1 14  ? 8.668   17.893  -38.129 1.00 47.26 14  A 1 
ATOM   103  C C   . ILE A 1 14  ? 8.162   17.873  -36.675 1.00 47.25 14  A 1 
ATOM   104  O O   . ILE A 1 14  ? 8.956   17.707  -35.755 1.00 45.80 14  A 1 
ATOM   105  C CB  . ILE A 1 14  ? 9.009   19.295  -38.670 1.00 45.75 14  A 1 
ATOM   106  C CG1 . ILE A 1 14  ? 9.597   19.225  -40.102 1.00 43.29 14  A 1 
ATOM   107  C CG2 . ILE A 1 14  ? 10.037  19.972  -37.753 1.00 45.17 14  A 1 
ATOM   108  C CD1 . ILE A 1 14  ? 9.650   20.568  -40.814 1.00 41.94 14  A 1 
ATOM   109  N N   . SER A 1 15  ? 6.865   17.939  -36.454 1.00 46.16 15  A 1 
ATOM   110  C CA  . SER A 1 15  ? 6.310   17.920  -35.090 1.00 47.03 15  A 1 
ATOM   111  C C   . SER A 1 15  ? 6.585   16.615  -34.342 1.00 47.86 15  A 1 
ATOM   112  O O   . SER A 1 15  ? 6.877   16.638  -33.151 1.00 47.31 15  A 1 
ATOM   113  C CB  . SER A 1 15  ? 4.805   18.181  -35.110 1.00 45.66 15  A 1 
ATOM   114  O OG  . SER A 1 15  ? 4.086   17.139  -35.728 1.00 43.46 15  A 1 
ATOM   115  N N   . ALA A 1 16  ? 6.529   15.490  -35.034 1.00 44.99 16  A 1 
ATOM   116  C CA  . ALA A 1 16  ? 6.752   14.186  -34.427 1.00 45.37 16  A 1 
ATOM   117  C C   . ALA A 1 16  ? 8.221   13.970  -34.024 1.00 46.25 16  A 1 
ATOM   118  O O   . ALA A 1 16  ? 8.504   13.286  -33.047 1.00 44.48 16  A 1 
ATOM   119  C CB  . ALA A 1 16  ? 6.275   13.132  -35.408 1.00 42.96 16  A 1 
ATOM   120  N N   . TRP A 1 17  ? 9.139   14.563  -34.766 1.00 47.00 17  A 1 
ATOM   121  C CA  . TRP A 1 17  ? 10.579  14.515  -34.508 1.00 45.86 17  A 1 
ATOM   122  C C   . TRP A 1 17  ? 10.972  15.063  -33.159 1.00 45.69 17  A 1 
ATOM   123  O O   . TRP A 1 17  ? 11.845  14.528  -32.479 1.00 43.02 17  A 1 
ATOM   124  C CB  . TRP A 1 17  ? 11.264  15.362  -35.590 1.00 43.99 17  A 1 
ATOM   125  C CG  . TRP A 1 17  ? 11.644  14.557  -36.746 1.00 42.40 17  A 1 
ATOM   126  C CD1 . TRP A 1 17  ? 10.870  13.748  -37.485 1.00 38.46 17  A 1 
ATOM   127  C CD2 . TRP A 1 17  ? 13.010  14.351  -37.189 1.00 40.00 17  A 1 
ATOM   128  N NE1 . TRP A 1 17  ? 11.659  13.008  -38.320 1.00 37.21 17  A 1 
ATOM   129  C CE2 . TRP A 1 17  ? 12.983  13.316  -38.128 1.00 38.56 17  A 1 
ATOM   130  C CE3 . TRP A 1 17  ? 14.232  14.897  -36.803 1.00 40.17 17  A 1 
ATOM   131  C CZ2 . TRP A 1 17  ? 14.177  12.762  -38.587 1.00 38.46 17  A 1 
ATOM   132  C CZ3 . TRP A 1 17  ? 15.427  14.384  -37.315 1.00 38.10 17  A 1 
ATOM   133  C CH2 . TRP A 1 17  ? 15.399  13.301  -38.157 1.00 38.69 17  A 1 
ATOM   134  N N   . PHE A 1 18  ? 10.357  16.148  -32.830 1.00 46.07 18  A 1 
ATOM   135  C CA  . PHE A 1 18  ? 10.714  16.917  -31.676 1.00 45.76 18  A 1 
ATOM   136  C C   . PHE A 1 18  ? 9.825   16.599  -30.476 1.00 45.17 18  A 1 
ATOM   137  O O   . PHE A 1 18  ? 9.905   17.299  -29.481 1.00 42.48 18  A 1 
ATOM   138  C CB  . PHE A 1 18  ? 10.687  18.382  -32.106 1.00 43.07 18  A 1 
ATOM   139  C CG  . PHE A 1 18  ? 11.763  18.776  -33.088 1.00 41.36 18  A 1 
ATOM   140  C CD1 . PHE A 1 18  ? 13.100  18.761  -32.691 1.00 39.48 18  A 1 
ATOM   141  C CD2 . PHE A 1 18  ? 11.436  19.232  -34.369 1.00 39.16 18  A 1 
ATOM   142  C CE1 . PHE A 1 18  ? 14.103  19.228  -33.556 1.00 37.06 18  A 1 
ATOM   143  C CE2 . PHE A 1 18  ? 12.431  19.700  -35.237 1.00 36.19 18  A 1 
ATOM   144  C CZ  . PHE A 1 18  ? 13.765  19.700  -34.823 1.00 37.57 18  A 1 
ATOM   145  N N   . GLY A 1 19  ? 8.986   15.577  -30.561 1.00 45.45 19  A 1 
ATOM   146  C CA  . GLY A 1 19  ? 8.123   15.229  -29.433 1.00 45.30 19  A 1 
ATOM   147  C C   . GLY A 1 19  ? 8.946   15.195  -28.144 1.00 45.30 19  A 1 
ATOM   148  O O   . GLY A 1 19  ? 9.930   14.458  -28.110 1.00 43.28 19  A 1 
ATOM   149  N N   . PRO A 1 20  ? 8.611   16.001  -27.129 1.00 39.16 20  A 1 
ATOM   150  C CA  . PRO A 1 20  ? 9.281   15.853  -25.854 1.00 39.89 20  A 1 
ATOM   151  C C   . PRO A 1 20  ? 9.167   14.386  -25.481 1.00 40.62 20  A 1 
ATOM   152  O O   . PRO A 1 20  ? 8.144   13.770  -25.825 1.00 38.81 20  A 1 
ATOM   153  C CB  . PRO A 1 20  ? 8.551   16.763  -24.855 1.00 37.20 20  A 1 
ATOM   154  C CG  . PRO A 1 20  ? 7.161   16.915  -25.473 1.00 36.23 20  A 1 
ATOM   155  C CD  . PRO A 1 20  ? 7.426   16.809  -26.978 1.00 40.56 20  A 1 
ATOM   156  N N   . PRO A 1 21  ? 10.184  13.804  -24.826 1.00 36.55 21  A 1 
ATOM   157  C CA  . PRO A 1 21  ? 10.035  12.455  -24.332 1.00 37.47 21  A 1 
ATOM   158  C C   . PRO A 1 21  ? 8.688   12.439  -23.633 1.00 38.30 21  A 1 
ATOM   159  O O   . PRO A 1 21  ? 8.444   13.282  -22.771 1.00 36.71 21  A 1 
ATOM   160  C CB  . PRO A 1 21  ? 11.206  12.212  -23.378 1.00 35.46 21  A 1 
ATOM   161  C CG  . PRO A 1 21  ? 11.630  13.609  -22.972 1.00 34.05 21  A 1 
ATOM   162  C CD  . PRO A 1 21  ? 11.295  14.449  -24.214 1.00 38.01 21  A 1 
ATOM   163  N N   . ALA A 1 22  ? 7.820   11.548  -24.066 1.00 37.59 22  A 1 
ATOM   164  C CA  . ALA A 1 22  ? 6.580   11.372  -23.356 1.00 37.11 22  A 1 
ATOM   165  C C   . ALA A 1 22  ? 7.039   11.044  -21.939 1.00 37.21 22  A 1 
ATOM   166  O O   . ALA A 1 22  ? 7.530   9.950   -21.670 1.00 35.24 22  A 1 
ATOM   167  C CB  . ALA A 1 22  ? 5.731   10.277  -24.006 1.00 35.05 22  A 1 
ATOM   168  N N   . SER A 1 23  ? 6.950   12.021  -21.072 1.00 36.73 23  A 1 
ATOM   169  C CA  . SER A 1 23  ? 6.840   11.734  -19.669 1.00 37.70 23  A 1 
ATOM   170  C C   . SER A 1 23  ? 5.660   10.791  -19.653 1.00 36.44 23  A 1 
ATOM   171  O O   . SER A 1 23  ? 4.518   11.214  -19.861 1.00 34.70 23  A 1 
ATOM   172  C CB  . SER A 1 23  ? 6.608   12.995  -18.829 1.00 36.69 23  A 1 
ATOM   173  O OG  . SER A 1 23  ? 5.516   13.754  -19.315 1.00 35.20 23  A 1 
ATOM   174  N N   . THR A 1 24  ? 5.950   9.490   -19.561 1.00 36.06 24  A 1 
ATOM   175  C CA  . THR A 1 24  ? 4.950   8.589   -19.038 1.00 37.19 24  A 1 
ATOM   176  C C   . THR A 1 24  ? 4.382   9.376   -17.874 1.00 35.93 24  A 1 
ATOM   177  O O   . THR A 1 24  ? 5.175   9.830   -17.033 1.00 32.97 24  A 1 
ATOM   178  C CB  . THR A 1 24  ? 5.566   7.270   -18.539 1.00 34.73 24  A 1 
ATOM   179  O OG1 . THR A 1 24  ? 6.846   7.452   -17.988 1.00 31.84 24  A 1 
ATOM   180  C CG2 . THR A 1 24  ? 5.727   6.278   -19.698 1.00 32.07 24  A 1 
ATOM   181  N N   . PRO A 1 25  ? 3.080   9.662   -17.889 1.00 30.16 25  A 1 
ATOM   182  C CA  . PRO A 1 25  ? 2.480   10.083  -16.657 1.00 31.35 25  A 1 
ATOM   183  C C   . PRO A 1 25  ? 2.730   8.897   -15.734 1.00 31.22 25  A 1 
ATOM   184  O O   . PRO A 1 25  ? 1.989   7.915   -15.725 1.00 29.34 25  A 1 
ATOM   185  C CB  . PRO A 1 25  ? 1.003   10.360  -16.981 1.00 29.37 25  A 1 
ATOM   186  C CG  . PRO A 1 25  ? 0.732   9.439   -18.164 1.00 28.11 25  A 1 
ATOM   187  C CD  . PRO A 1 25  ? 2.071   9.333   -18.878 1.00 31.45 25  A 1 
ATOM   188  N N   . ALA A 1 26  ? 3.865   8.945   -15.076 1.00 32.37 26  A 1 
ATOM   189  C CA  . ALA A 1 26  ? 3.920   8.365   -13.790 1.00 31.22 26  A 1 
ATOM   190  C C   . ALA A 1 26  ? 2.717   9.029   -13.122 1.00 30.61 26  A 1 
ATOM   191  O O   . ALA A 1 26  ? 2.746   10.205  -12.754 1.00 29.20 26  A 1 
ATOM   192  C CB  . ALA A 1 26  ? 5.267   8.679   -13.126 1.00 29.74 26  A 1 
ATOM   193  N N   . SER A 1 27  ? 1.640   8.253   -13.016 1.00 31.30 27  A 1 
ATOM   194  C CA  . SER A 1 27  ? 0.779   8.337   -11.865 1.00 32.02 27  A 1 
ATOM   195  C C   . SER A 1 27  ? 1.604   7.990   -10.616 1.00 31.20 27  A 1 
ATOM   196  O O   . SER A 1 27  ? 1.188   7.204   -9.780  1.00 29.91 27  A 1 
ATOM   197  C CB  . SER A 1 27  ? -0.453  7.447   -12.043 1.00 31.24 27  A 1 
ATOM   198  O OG  . SER A 1 27  ? -0.055  6.104   -12.149 1.00 29.78 27  A 1 
ATOM   199  N N   . THR A 1 28  ? 2.784   8.562   -10.495 1.00 32.00 28  A 1 
ATOM   200  C CA  . THR A 1 28  ? 3.129   9.138   -9.242  1.00 32.53 28  A 1 
ATOM   201  C C   . THR A 1 28  ? 1.964   10.093  -8.972  1.00 31.76 28  A 1 
ATOM   202  O O   . THR A 1 28  ? 1.935   11.237  -9.396  1.00 30.03 28  A 1 
ATOM   203  C CB  . THR A 1 28  ? 4.493   9.856   -9.226  1.00 30.99 28  A 1 
ATOM   204  O OG1 . THR A 1 28  ? 4.657   10.734  -10.304 1.00 29.40 28  A 1 
ATOM   205  C CG2 . THR A 1 28  ? 5.662   8.869   -9.279  1.00 30.69 28  A 1 
ATOM   206  N N   . MET A 1 29  ? 0.994   9.558   -8.263  1.00 31.30 29  A 1 
ATOM   207  C CA  . MET A 1 29  ? 0.600   10.306  -7.103  1.00 31.96 29  A 1 
ATOM   208  C C   . MET A 1 29  ? 1.919   10.682  -6.421  1.00 31.14 29  A 1 
ATOM   209  O O   . MET A 1 29  ? 2.420   9.997   -5.541  1.00 30.15 29  A 1 
ATOM   210  C CB  . MET A 1 29  ? -0.294  9.482   -6.165  1.00 32.71 29  A 1 
ATOM   211  C CG  . MET A 1 29  ? -1.695  9.240   -6.731  1.00 31.40 29  A 1 
ATOM   212  S SD  . MET A 1 29  ? -2.796  8.475   -5.505  1.00 31.90 29  A 1 
ATOM   213  C CE  . MET A 1 29  ? -4.233  8.105   -6.547  1.00 29.48 29  A 1 
ATOM   214  N N   . SER A 1 30  ? 2.516   11.756  -6.904  1.00 36.38 30  A 1 
ATOM   215  C CA  . SER A 1 30  ? 3.221   12.640  -6.036  1.00 36.24 30  A 1 
ATOM   216  C C   . SER A 1 30  ? 2.131   13.062  -5.048  1.00 34.07 30  A 1 
ATOM   217  O O   . SER A 1 30  ? 1.438   14.061  -5.212  1.00 34.31 30  A 1 
ATOM   218  C CB  . SER A 1 30  ? 3.878   13.814  -6.783  1.00 36.88 30  A 1 
ATOM   219  O OG  . SER A 1 30  ? 2.949   14.666  -7.414  1.00 35.60 30  A 1 
ATOM   220  N N   . ILE A 1 31  ? 1.967   12.207  -4.049  1.00 38.07 31  A 1 
ATOM   221  C CA  . ILE A 1 31  ? 1.818   12.739  -2.726  1.00 38.59 31  A 1 
ATOM   222  C C   . ILE A 1 31  ? 2.980   13.739  -2.674  1.00 36.59 31  A 1 
ATOM   223  O O   . ILE A 1 31  ? 4.125   13.385  -2.409  1.00 34.89 31  A 1 
ATOM   224  C CB  . ILE A 1 31  ? 1.894   11.630  -1.659  1.00 38.19 31  A 1 
ATOM   225  C CG1 . ILE A 1 31  ? 0.862   10.509  -1.939  1.00 36.59 31  A 1 
ATOM   226  C CG2 . ILE A 1 31  ? 1.653   12.250  -0.278  1.00 39.32 31  A 1 
ATOM   227  C CD1 . ILE A 1 31  ? 0.947   9.313   -0.985  1.00 36.87 31  A 1 
ATOM   228  N N   . ARG A 1 32  ? 2.687   14.994  -3.059  1.00 33.55 32  A 1 
ATOM   229  C CA  . ARG A 1 32  ? 3.337   16.111  -2.420  1.00 33.14 32  A 1 
ATOM   230  C C   . ARG A 1 32  ? 3.076   15.874  -0.933  1.00 30.75 32  A 1 
ATOM   231  O O   . ARG A 1 32  ? 2.157   16.425  -0.357  1.00 30.48 32  A 1 
ATOM   232  C CB  . ARG A 1 32  ? 2.789   17.478  -2.886  1.00 34.23 32  A 1 
ATOM   233  C CG  . ARG A 1 32  ? 3.487   18.040  -4.128  1.00 32.77 32  A 1 
ATOM   234  C CD  . ARG A 1 32  ? 2.921   19.430  -4.434  1.00 32.85 32  A 1 
ATOM   235  N NE  . ARG A 1 32  ? 3.647   20.096  -5.537  1.00 29.51 32  A 1 
ATOM   236  C CZ  . ARG A 1 32  ? 3.387   21.302  -6.043  1.00 27.13 32  A 1 
ATOM   237  N NH1 . ARG A 1 32  ? 2.403   22.028  -5.594  1.00 25.03 32  A 1 
ATOM   238  N NH2 . ARG A 1 32  ? 4.115   21.787  -7.009  1.00 23.53 32  A 1 
ATOM   239  N N   . VAL A 1 33  ? 3.911   15.032  -0.352  1.00 37.90 33  A 1 
ATOM   240  C CA  . VAL A 1 33  ? 4.483   15.364  0.918   1.00 38.17 33  A 1 
ATOM   241  C C   . VAL A 1 33  ? 5.141   16.711  0.632   1.00 35.82 33  A 1 
ATOM   242  O O   . VAL A 1 33  ? 6.293   16.817  0.236   1.00 34.56 33  A 1 
ATOM   243  C CB  . VAL A 1 33  ? 5.483   14.308  1.425   1.00 37.81 33  A 1 
ATOM   244  C CG1 . VAL A 1 33  ? 5.893   14.617  2.858   1.00 34.92 33  A 1 
ATOM   245  C CG2 . VAL A 1 33  ? 4.876   12.900  1.418   1.00 39.50 33  A 1 
ATOM   246  N N   . THR A 1 34  ? 4.326   17.750  0.717   1.00 40.13 34  A 1 
ATOM   247  C CA  . THR A 1 34  ? 4.813   18.972  1.271   1.00 41.87 34  A 1 
ATOM   248  C C   . THR A 1 34  ? 5.394   18.551  2.617   1.00 39.10 34  A 1 
ATOM   249  O O   . THR A 1 34  ? 4.740   18.611  3.652   1.00 36.98 34  A 1 
ATOM   250  C CB  . THR A 1 34  ? 3.706   20.046  1.412   1.00 40.31 34  A 1 
ATOM   251  O OG1 . THR A 1 34  ? 2.510   19.532  1.944   1.00 37.42 34  A 1 
ATOM   252  C CG2 . THR A 1 34  ? 3.338   20.683  0.072   1.00 38.55 34  A 1 
ATOM   253  N N   . GLN A 1 35  ? 6.648   18.109  2.574   1.00 34.90 35  A 1 
ATOM   254  C CA  . GLN A 1 35  ? 7.580   18.576  3.550   1.00 35.42 35  A 1 
ATOM   255  C C   . GLN A 1 35  ? 7.462   20.106  3.446   1.00 33.06 35  A 1 
ATOM   256  O O   . GLN A 1 35  ? 8.196   20.778  2.732   1.00 32.18 35  A 1 
ATOM   257  C CB  . GLN A 1 35  ? 9.014   18.082  3.273   1.00 35.93 35  A 1 
ATOM   258  C CG  . GLN A 1 35  ? 9.231   16.605  3.657   1.00 35.29 35  A 1 
ATOM   259  C CD  . GLN A 1 35  ? 10.699  16.181  3.502   1.00 34.53 35  A 1 
ATOM   260  O OE1 . GLN A 1 35  ? 11.503  16.835  2.872   1.00 35.18 35  A 1 
ATOM   261  N NE2 . GLN A 1 35  ? 11.089  15.066  4.064   1.00 34.86 35  A 1 
ATOM   262  N N   . LYS A 1 36  ? 6.466   20.636  4.137   1.00 34.66 36  A 1 
ATOM   263  C CA  . LYS A 1 36  ? 6.729   21.809  4.909   1.00 35.45 36  A 1 
ATOM   264  C C   . LYS A 1 36  ? 7.967   21.405  5.706   1.00 32.61 36  A 1 
ATOM   265  O O   . LYS A 1 36  ? 7.875   20.804  6.771   1.00 31.29 36  A 1 
ATOM   266  C CB  . LYS A 1 36  ? 5.558   22.175  5.826   1.00 35.62 36  A 1 
ATOM   267  C CG  . LYS A 1 36  ? 4.411   22.880  5.072   1.00 33.83 36  A 1 
ATOM   268  C CD  . LYS A 1 36  ? 3.325   23.319  6.063   1.00 34.37 36  A 1 
ATOM   269  C CE  . LYS A 1 36  ? 2.219   24.100  5.345   1.00 30.72 36  A 1 
ATOM   270  N NZ  . LYS A 1 36  ? 1.172   24.574  6.285   1.00 29.93 36  A 1 
ATOM   271  N N   . SER A 1 37  ? 9.123   21.699  5.119   1.00 39.33 37  A 1 
ATOM   272  C CA  . SER A 1 37  ? 10.237  22.153  5.897   1.00 40.84 37  A 1 
ATOM   273  C C   . SER A 1 37  ? 9.662   23.347  6.664   1.00 38.09 37  A 1 
ATOM   274  O O   . SER A 1 37  ? 9.696   24.493  6.224   1.00 37.23 37  A 1 
ATOM   275  C CB  . SER A 1 37  ? 11.435  22.517  5.009   1.00 40.51 37  A 1 
ATOM   276  O OG  . SER A 1 37  ? 11.100  23.468  4.021   1.00 38.52 37  A 1 
ATOM   277  N N   . TYR A 1 38  ? 9.041   23.044  7.789   1.00 39.10 38  A 1 
ATOM   278  C CA  . TYR A 1 38  ? 9.193   23.892  8.912   1.00 38.96 38  A 1 
ATOM   279  C C   . TYR A 1 38  ? 10.711  24.025  8.999   1.00 35.71 38  A 1 
ATOM   280  O O   . TYR A 1 38  ? 11.399  23.156  9.538   1.00 33.82 38  A 1 
ATOM   281  C CB  . TYR A 1 38  ? 8.548   23.268  10.156  1.00 38.17 38  A 1 
ATOM   282  C CG  . TYR A 1 38  ? 7.030   23.314  10.130  1.00 37.49 38  A 1 
ATOM   283  C CD1 . TYR A 1 38  ? 6.359   24.458  10.593  1.00 37.11 38  A 1 
ATOM   284  C CD2 . TYR A 1 38  ? 6.282   22.217  9.656   1.00 37.48 38  A 1 
ATOM   285  C CE1 . TYR A 1 38  ? 4.949   24.515  10.573  1.00 33.50 38  A 1 
ATOM   286  C CE2 . TYR A 1 38  ? 4.879   22.270  9.631   1.00 33.79 38  A 1 
ATOM   287  C CZ  . TYR A 1 38  ? 4.216   23.422  10.093  1.00 35.55 38  A 1 
ATOM   288  O OH  . TYR A 1 38  ? 2.832   23.467  10.067  1.00 37.07 38  A 1 
ATOM   289  N N   . LYS A 1 39  ? 11.228  25.090  8.358   1.00 33.17 39  A 1 
ATOM   290  C CA  . LYS A 1 39  ? 12.334  25.795  8.946   1.00 34.59 39  A 1 
ATOM   291  C C   . LYS A 1 39  ? 11.842  26.074  10.363  1.00 31.37 39  A 1 
ATOM   292  O O   . LYS A 1 39  ? 11.204  27.086  10.622  1.00 30.67 39  A 1 
ATOM   293  C CB  . LYS A 1 39  ? 12.665  27.097  8.188   1.00 35.51 39  A 1 
ATOM   294  C CG  . LYS A 1 39  ? 13.486  26.871  6.911   1.00 33.97 39  A 1 
ATOM   295  C CD  . LYS A 1 39  ? 13.869  28.226  6.279   1.00 33.36 39  A 1 
ATOM   296  C CE  . LYS A 1 39  ? 14.779  28.020  5.069   1.00 30.21 39  A 1 
ATOM   297  N NZ  . LYS A 1 39  ? 15.190  29.312  4.454   1.00 28.48 39  A 1 
ATOM   298  N N   . VAL A 1 40  ? 12.068  25.109  11.223  1.00 37.72 40  A 1 
ATOM   299  C CA  . VAL A 1 40  ? 12.369  25.401  12.597  1.00 38.35 40  A 1 
ATOM   300  C C   . VAL A 1 40  ? 13.555  26.328  12.437  1.00 35.48 40  A 1 
ATOM   301  O O   . VAL A 1 40  ? 14.675  25.895  12.198  1.00 33.77 40  A 1 
ATOM   302  C CB  . VAL A 1 40  ? 12.711  24.142  13.408  1.00 37.66 40  A 1 
ATOM   303  C CG1 . VAL A 1 40  ? 12.979  24.509  14.862  1.00 35.99 40  A 1 
ATOM   304  C CG2 . VAL A 1 40  ? 11.552  23.137  13.377  1.00 40.30 40  A 1 
ATOM   305  N N   . SER A 1 41  ? 13.268  27.640  12.386  1.00 38.73 41  A 1 
ATOM   306  C CA  . SER A 1 41  ? 14.265  28.613  12.724  1.00 40.37 41  A 1 
ATOM   307  C C   . SER A 1 41  ? 14.665  28.179  14.121  1.00 37.64 41  A 1 
ATOM   308  O O   . SER A 1 41  ? 13.941  28.400  15.098  1.00 36.33 41  A 1 
ATOM   309  C CB  . SER A 1 41  ? 13.708  30.047  12.668  1.00 39.93 41  A 1 
ATOM   310  O OG  . SER A 1 41  ? 12.584  30.215  13.505  1.00 38.62 41  A 1 
ATOM   311  N N   . THR A 1 42  ? 15.782  27.467  14.165  1.00 38.22 42  A 1 
ATOM   312  C CA  . THR A 1 42  ? 16.593  27.363  15.355  1.00 39.90 42  A 1 
ATOM   313  C C   . THR A 1 42  ? 17.083  28.788  15.605  1.00 38.23 42  A 1 
ATOM   314  O O   . THR A 1 42  ? 18.230  29.129  15.346  1.00 34.64 42  A 1 
ATOM   315  C CB  . THR A 1 42  ? 17.751  26.362  15.154  1.00 36.40 42  A 1 
ATOM   316  O OG1 . THR A 1 42  ? 18.452  26.661  13.968  1.00 35.46 42  A 1 
ATOM   317  C CG2 . THR A 1 42  ? 17.255  24.934  15.034  1.00 36.50 42  A 1 
ATOM   318  N N   . SER A 1 43  ? 16.154  29.679  15.998  1.00 36.46 43  A 1 
ATOM   319  C CA  . SER A 1 43  ? 16.498  30.854  16.756  1.00 39.01 43  A 1 
ATOM   320  C C   . SER A 1 43  ? 17.268  30.270  17.927  1.00 37.47 43  A 1 
ATOM   321  O O   . SER A 1 43  ? 16.678  29.586  18.773  1.00 35.24 43  A 1 
ATOM   322  C CB  . SER A 1 43  ? 15.247  31.622  17.201  1.00 37.31 43  A 1 
ATOM   323  O OG  . SER A 1 43  ? 14.326  30.785  17.859  1.00 36.35 43  A 1 
ATOM   324  N N   . GLY A 1 44  ? 18.604  30.403  17.827  1.00 39.12 44  A 1 
ATOM   325  C CA  . GLY A 1 44  ? 19.503  29.816  18.800  1.00 40.52 44  A 1 
ATOM   326  C C   . GLY A 1 44  ? 18.963  30.191  20.174  1.00 38.75 44  A 1 
ATOM   327  O O   . GLY A 1 44  ? 18.589  31.357  20.352  1.00 36.66 44  A 1 
ATOM   328  N N   . PRO A 1 45  ? 18.832  29.237  21.087  1.00 33.47 45  A 1 
ATOM   329  C CA  . PRO A 1 45  ? 18.290  29.519  22.400  1.00 36.55 45  A 1 
ATOM   330  C C   . PRO A 1 45  ? 19.106  30.687  22.943  1.00 35.75 45  A 1 
ATOM   331  O O   . PRO A 1 45  ? 20.326  30.584  23.028  1.00 34.08 45  A 1 
ATOM   332  C CB  . PRO A 1 45  ? 18.446  28.218  23.206  1.00 34.92 45  A 1 
ATOM   333  C CG  . PRO A 1 45  ? 19.549  27.462  22.473  1.00 35.52 45  A 1 
ATOM   334  C CD  . PRO A 1 45  ? 19.377  27.906  21.015  1.00 41.28 45  A 1 
ATOM   335  N N   . ARG A 1 46  ? 18.435  31.813  23.194  1.00 32.09 46  A 1 
ATOM   336  C CA  . ARG A 1 46  ? 19.112  32.954  23.810  1.00 35.14 46  A 1 
ATOM   337  C C   . ARG A 1 46  ? 19.808  32.386  25.033  1.00 33.16 46  A 1 
ATOM   338  O O   . ARG A 1 46  ? 19.133  31.820  25.893  1.00 31.79 46  A 1 
ATOM   339  C CB  . ARG A 1 46  ? 18.137  34.070  24.206  1.00 35.24 46  A 1 
ATOM   340  C CG  . ARG A 1 46  ? 17.914  35.078  23.073  1.00 32.79 46  A 1 
ATOM   341  C CD  . ARG A 1 46  ? 17.007  36.214  23.555  1.00 32.28 46  A 1 
ATOM   342  N NE  . ARG A 1 46  ? 16.914  37.311  22.570  1.00 30.41 46  A 1 
ATOM   343  C CZ  . ARG A 1 46  ? 16.191  38.417  22.687  1.00 28.64 46  A 1 
ATOM   344  N NH1 . ARG A 1 46  ? 15.421  38.627  23.723  1.00 26.86 46  A 1 
ATOM   345  N NH2 . ARG A 1 46  ? 16.215  39.335  21.759  1.00 25.74 46  A 1 
ATOM   346  N N   . ALA A 1 47  ? 21.137  32.538  25.039  1.00 37.09 47  A 1 
ATOM   347  C CA  . ALA A 1 47  ? 21.956  32.121  26.160  1.00 40.79 47  A 1 
ATOM   348  C C   . ALA A 1 47  ? 21.400  32.852  27.387  1.00 38.74 47  A 1 
ATOM   349  O O   . ALA A 1 47  ? 21.627  34.051  27.552  1.00 37.01 47  A 1 
ATOM   350  C CB  . ALA A 1 47  ? 23.417  32.467  25.856  1.00 39.33 47  A 1 
ATOM   351  N N   . PHE A 1 48  ? 20.602  32.150  28.158  1.00 36.59 48  A 1 
ATOM   352  C CA  . PHE A 1 48  ? 20.183  32.652  29.446  1.00 38.40 48  A 1 
ATOM   353  C C   . PHE A 1 48  ? 21.460  32.826  30.243  1.00 36.49 48  A 1 
ATOM   354  O O   . PHE A 1 48  ? 22.069  31.853  30.689  1.00 33.56 48  A 1 
ATOM   355  C CB  . PHE A 1 48  ? 19.162  31.711  30.106  1.00 35.47 48  A 1 
ATOM   356  C CG  . PHE A 1 48  ? 17.754  32.271  30.094  1.00 36.04 48  A 1 
ATOM   357  C CD1 . PHE A 1 48  ? 17.286  33.017  31.188  1.00 35.28 48  A 1 
ATOM   358  C CD2 . PHE A 1 48  ? 16.917  32.066  28.980  1.00 36.15 48  A 1 
ATOM   359  C CE1 . PHE A 1 48  ? 15.979  33.538  31.177  1.00 33.20 48  A 1 
ATOM   360  C CE2 . PHE A 1 48  ? 15.623  32.587  28.969  1.00 32.48 48  A 1 
ATOM   361  C CZ  . PHE A 1 48  ? 15.145  33.323  30.068  1.00 34.97 48  A 1 
ATOM   362  N N   . SER A 1 49  ? 21.889  34.100  30.326  1.00 39.13 49  A 1 
ATOM   363  C CA  . SER A 1 49  ? 23.018  34.494  31.140  1.00 42.05 49  A 1 
ATOM   364  C C   . SER A 1 49  ? 22.701  34.053  32.559  1.00 39.61 49  A 1 
ATOM   365  O O   . SER A 1 49  ? 21.869  34.654  33.239  1.00 39.11 49  A 1 
ATOM   366  C CB  . SER A 1 49  ? 23.206  36.015  31.041  1.00 41.88 49  A 1 
ATOM   367  O OG  . SER A 1 49  ? 24.183  36.461  31.940  1.00 39.56 49  A 1 
ATOM   368  N N   . SER A 1 50  ? 23.330  32.984  32.969  1.00 34.81 50  A 1 
ATOM   369  C CA  . SER A 1 50  ? 23.307  32.507  34.341  1.00 37.37 50  A 1 
ATOM   370  C C   . SER A 1 50  ? 24.037  33.536  35.190  1.00 35.18 50  A 1 
ATOM   371  O O   . SER A 1 50  ? 25.232  33.428  35.418  1.00 33.69 50  A 1 
ATOM   372  C CB  . SER A 1 50  ? 23.957  31.117  34.424  1.00 36.40 50  A 1 
ATOM   373  O OG  . SER A 1 50  ? 25.256  31.138  33.887  1.00 36.53 50  A 1 
ATOM   374  N N   . ARG A 1 51  ? 23.322  34.597  35.606  1.00 33.74 51  A 1 
ATOM   375  C CA  . ARG A 1 51  ? 23.864  35.505  36.607  1.00 36.11 51  A 1 
ATOM   376  C C   . ARG A 1 51  ? 24.138  34.674  37.851  1.00 33.34 51  A 1 
ATOM   377  O O   . ARG A 1 51  ? 23.215  34.288  38.563  1.00 31.79 51  A 1 
ATOM   378  C CB  . ARG A 1 51  ? 22.918  36.686  36.895  1.00 35.67 51  A 1 
ATOM   379  C CG  . ARG A 1 51  ? 23.126  37.834  35.906  1.00 34.65 51  A 1 
ATOM   380  C CD  . ARG A 1 51  ? 22.277  39.048  36.313  1.00 35.00 51  A 1 
ATOM   381  N NE  . ARG A 1 51  ? 22.578  40.236  35.502  1.00 31.60 51  A 1 
ATOM   382  C CZ  . ARG A 1 51  ? 22.043  41.441  35.641  1.00 29.63 51  A 1 
ATOM   383  N NH1 . ARG A 1 51  ? 21.139  41.678  36.545  1.00 27.83 51  A 1 
ATOM   384  N NH2 . ARG A 1 51  ? 22.412  42.426  34.878  1.00 27.59 51  A 1 
ATOM   385  N N   . SER A 1 52  ? 25.416  34.454  38.079  1.00 38.29 52  A 1 
ATOM   386  C CA  . SER A 1 52  ? 25.979  33.814  39.254  1.00 40.26 52  A 1 
ATOM   387  C C   . SER A 1 52  ? 25.845  34.752  40.461  1.00 37.55 52  A 1 
ATOM   388  O O   . SER A 1 52  ? 26.821  35.364  40.876  1.00 35.78 52  A 1 
ATOM   389  C CB  . SER A 1 52  ? 27.446  33.482  38.970  1.00 38.74 52  A 1 
ATOM   390  O OG  . SER A 1 52  ? 28.143  34.656  38.618  1.00 38.06 52  A 1 
ATOM   391  N N   . TYR A 1 53  ? 24.635  34.941  40.975  1.00 33.42 53  A 1 
ATOM   392  C CA  . TYR A 1 53  ? 24.484  35.743  42.181  1.00 35.16 53  A 1 
ATOM   393  C C   . TYR A 1 53  ? 25.284  35.101  43.308  1.00 32.31 53  A 1 
ATOM   394  O O   . TYR A 1 53  ? 25.099  33.933  43.658  1.00 30.20 53  A 1 
ATOM   395  C CB  . TYR A 1 53  ? 23.014  35.976  42.530  1.00 33.05 53  A 1 
ATOM   396  C CG  . TYR A 1 53  ? 22.484  37.266  41.923  1.00 33.34 53  A 1 
ATOM   397  C CD1 . TYR A 1 53  ? 22.676  38.485  42.591  1.00 34.31 53  A 1 
ATOM   398  C CD2 . TYR A 1 53  ? 21.836  37.250  40.677  1.00 35.11 53  A 1 
ATOM   399  C CE1 . TYR A 1 53  ? 22.212  39.687  42.029  1.00 33.00 53  A 1 
ATOM   400  C CE2 . TYR A 1 53  ? 21.367  38.449  40.108  1.00 33.14 53  A 1 
ATOM   401  C CZ  . TYR A 1 53  ? 21.547  39.670  40.786  1.00 35.80 53  A 1 
ATOM   402  O OH  . TYR A 1 53  ? 21.085  40.839  40.231  1.00 37.12 53  A 1 
ATOM   403  N N   . THR A 1 54  ? 26.244  35.901  43.801  1.00 39.16 54  A 1 
ATOM   404  C CA  . THR A 1 54  ? 27.289  35.481  44.734  1.00 42.18 54  A 1 
ATOM   405  C C   . THR A 1 54  ? 26.746  35.195  46.133  1.00 40.09 54  A 1 
ATOM   406  O O   . THR A 1 54  ? 25.672  35.626  46.529  1.00 36.99 54  A 1 
ATOM   407  C CB  . THR A 1 54  ? 28.390  36.558  44.795  1.00 38.28 54  A 1 
ATOM   408  O OG1 . THR A 1 54  ? 27.814  37.843  44.862  1.00 37.34 54  A 1 
ATOM   409  C CG2 . THR A 1 54  ? 29.274  36.553  43.547  1.00 39.10 54  A 1 
ATOM   410  N N   . SER A 1 55  ? 27.563  34.479  46.885  1.00 38.35 55  A 1 
ATOM   411  C CA  . SER A 1 55  ? 27.258  33.685  48.078  1.00 41.33 55  A 1 
ATOM   412  C C   . SER A 1 55  ? 27.325  34.433  49.415  1.00 39.25 55  A 1 
ATOM   413  O O   . SER A 1 55  ? 27.866  33.880  50.370  1.00 36.94 55  A 1 
ATOM   414  C CB  . SER A 1 55  ? 28.274  32.539  48.094  1.00 38.97 55  A 1 
ATOM   415  O OG  . SER A 1 55  ? 29.584  33.071  48.134  1.00 37.95 55  A 1 
ATOM   416  N N   . GLY A 1 56  ? 26.880  35.662  49.521  1.00 38.82 56  A 1 
ATOM   417  C CA  . GLY A 1 56  ? 27.183  36.507  50.685  1.00 41.22 56  A 1 
ATOM   418  C C   . GLY A 1 56  ? 26.946  35.842  52.059  1.00 39.78 56  A 1 
ATOM   419  O O   . GLY A 1 56  ? 25.977  35.112  52.238  1.00 37.31 56  A 1 
ATOM   420  N N   . PRO A 1 57  ? 27.838  36.125  53.068  1.00 38.89 57  A 1 
ATOM   421  C CA  . PRO A 1 57  ? 28.028  35.313  54.271  1.00 43.05 57  A 1 
ATOM   422  C C   . PRO A 1 57  ? 27.059  35.665  55.407  1.00 42.94 57  A 1 
ATOM   423  O O   . PRO A 1 57  ? 27.467  36.207  56.431  1.00 40.02 57  A 1 
ATOM   424  C CB  . PRO A 1 57  ? 29.500  35.579  54.636  1.00 39.71 57  A 1 
ATOM   425  C CG  . PRO A 1 57  ? 29.680  37.041  54.253  1.00 40.29 57  A 1 
ATOM   426  C CD  . PRO A 1 57  ? 28.842  37.152  52.967  1.00 46.08 57  A 1 
ATOM   427  N N   . GLY A 1 58  ? 25.781  35.417  55.245  1.00 38.47 58  A 1 
ATOM   428  C CA  . GLY A 1 58  ? 24.772  35.820  56.232  1.00 40.21 58  A 1 
ATOM   429  C C   . GLY A 1 58  ? 25.066  35.354  57.660  1.00 38.59 58  A 1 
ATOM   430  O O   . GLY A 1 58  ? 25.499  34.229  57.894  1.00 36.11 58  A 1 
ATOM   431  N N   . SER A 1 59  ? 24.852  36.273  58.626  1.00 35.95 59  A 1 
ATOM   432  C CA  . SER A 1 59  ? 25.421  36.224  59.982  1.00 39.45 59  A 1 
ATOM   433  C C   . SER A 1 59  ? 24.780  35.201  60.929  1.00 38.26 59  A 1 
ATOM   434  O O   . SER A 1 59  ? 23.650  34.764  60.779  1.00 36.40 59  A 1 
ATOM   435  C CB  . SER A 1 59  ? 25.359  37.631  60.586  1.00 37.65 59  A 1 
ATOM   436  O OG  . SER A 1 59  ? 24.031  38.122  60.555  1.00 36.56 59  A 1 
ATOM   437  N N   . ARG A 1 60  ? 25.563  34.895  61.985  1.00 35.93 60  A 1 
ATOM   438  C CA  . ARG A 1 60  ? 25.449  33.766  62.925  1.00 38.93 60  A 1 
ATOM   439  C C   . ARG A 1 60  ? 24.433  33.892  64.072  1.00 35.68 60  A 1 
ATOM   440  O O   . ARG A 1 60  ? 24.657  33.214  65.066  1.00 33.63 60  A 1 
ATOM   441  C CB  . ARG A 1 60  ? 26.836  33.553  63.572  1.00 37.19 60  A 1 
ATOM   442  C CG  . ARG A 1 60  ? 27.830  32.707  62.779  1.00 34.91 60  A 1 
ATOM   443  C CD  . ARG A 1 60  ? 29.106  32.599  63.622  1.00 35.09 60  A 1 
ATOM   444  N NE  . ARG A 1 60  ? 30.071  31.662  63.046  1.00 31.90 60  A 1 
ATOM   445  C CZ  . ARG A 1 60  ? 31.262  31.365  63.528  1.00 30.37 60  A 1 
ATOM   446  N NH1 . ARG A 1 60  ? 31.717  31.945  64.606  1.00 28.08 60  A 1 
ATOM   447  N NH2 . ARG A 1 60  ? 32.030  30.485  62.949  1.00 27.55 60  A 1 
ATOM   448  N N   . ILE A 1 61  ? 23.448  34.754  64.058  1.00 37.03 61  A 1 
ATOM   449  C CA  . ILE A 1 61  ? 22.822  35.202  65.320  1.00 39.78 61  A 1 
ATOM   450  C C   . ILE A 1 61  ? 22.366  34.033  66.205  1.00 37.29 61  A 1 
ATOM   451  O O   . ILE A 1 61  ? 21.695  33.108  65.770  1.00 34.37 61  A 1 
ATOM   452  C CB  . ILE A 1 61  ? 21.731  36.268  65.094  1.00 37.44 61  A 1 
ATOM   453  C CG1 . ILE A 1 61  ? 22.319  37.484  64.344  1.00 36.42 61  A 1 
ATOM   454  C CG2 . ILE A 1 61  ? 21.111  36.706  66.431  1.00 39.46 61  A 1 
ATOM   455  C CD1 . ILE A 1 61  ? 21.304  38.600  64.011  1.00 36.92 61  A 1 
ATOM   456  N N   . SER A 1 62  ? 22.756  34.158  67.513  1.00 41.62 62  A 1 
ATOM   457  C CA  . SER A 1 62  ? 23.017  33.039  68.427  1.00 44.72 62  A 1 
ATOM   458  C C   . SER A 1 62  ? 21.937  32.771  69.480  1.00 42.15 62  A 1 
ATOM   459  O O   . SER A 1 62  ? 22.269  32.205  70.521  1.00 39.48 62  A 1 
ATOM   460  C CB  . SER A 1 62  ? 24.315  33.383  69.165  1.00 42.23 62  A 1 
ATOM   461  O OG  . SER A 1 62  ? 24.141  34.562  69.925  1.00 39.32 62  A 1 
ATOM   462  N N   . SER A 1 63  ? 20.720  33.274  69.340  1.00 38.52 63  A 1 
ATOM   463  C CA  . SER A 1 63  ? 19.899  33.657  70.496  1.00 41.25 63  A 1 
ATOM   464  C C   . SER A 1 63  ? 19.639  32.541  71.510  1.00 38.77 63  A 1 
ATOM   465  O O   . SER A 1 63  ? 19.615  31.358  71.206  1.00 36.15 63  A 1 
ATOM   466  C CB  . SER A 1 63  ? 18.594  34.331  70.067  1.00 38.87 63  A 1 
ATOM   467  O OG  . SER A 1 63  ? 17.792  33.432  69.344  1.00 38.06 63  A 1 
ATOM   468  N N   . SER A 1 64  ? 19.490  33.015  72.765  1.00 38.91 64  A 1 
ATOM   469  C CA  . SER A 1 64  ? 19.872  32.306  73.987  1.00 42.95 64  A 1 
ATOM   470  C C   . SER A 1 64  ? 18.850  31.308  74.530  1.00 40.55 64  A 1 
ATOM   471  O O   . SER A 1 64  ? 17.684  31.267  74.188  1.00 37.40 64  A 1 
ATOM   472  C CB  . SER A 1 64  ? 20.178  33.369  75.057  1.00 39.74 64  A 1 
ATOM   473  O OG  . SER A 1 64  ? 19.059  34.231  75.217  1.00 38.32 64  A 1 
ATOM   474  N N   . SER A 1 65  ? 19.368  30.562  75.504  1.00 34.42 65  A 1 
ATOM   475  C CA  . SER A 1 65  ? 18.919  29.275  76.015  1.00 38.97 65  A 1 
ATOM   476  C C   . SER A 1 65  ? 18.008  29.335  77.251  1.00 36.61 65  A 1 
ATOM   477  O O   . SER A 1 65  ? 18.257  28.563  78.179  1.00 33.82 65  A 1 
ATOM   478  C CB  . SER A 1 65  ? 20.183  28.496  76.368  1.00 36.13 65  A 1 
ATOM   479  O OG  . SER A 1 65  ? 20.921  29.199  77.359  1.00 34.29 65  A 1 
ATOM   480  N N   . PHE A 1 66  ? 17.052  30.242  77.377  1.00 33.15 66  A 1 
ATOM   481  C CA  . PHE A 1 66  ? 16.424  30.499  78.678  1.00 35.82 66  A 1 
ATOM   482  C C   . PHE A 1 66  ? 15.822  29.240  79.317  1.00 33.29 66  A 1 
ATOM   483  O O   . PHE A 1 66  ? 14.772  28.744  78.928  1.00 30.19 66  A 1 
ATOM   484  C CB  . PHE A 1 66  ? 15.424  31.655  78.596  1.00 32.23 66  A 1 
ATOM   485  C CG  . PHE A 1 66  ? 16.027  32.975  79.003  1.00 31.92 66  A 1 
ATOM   486  C CD1 . PHE A 1 66  ? 16.089  33.337  80.356  1.00 33.25 66  A 1 
ATOM   487  C CD2 . PHE A 1 66  ? 16.555  33.839  78.026  1.00 35.49 66  A 1 
ATOM   488  C CE1 . PHE A 1 66  ? 16.667  34.562  80.731  1.00 32.03 66  A 1 
ATOM   489  C CE2 . PHE A 1 66  ? 17.143  35.061  78.400  1.00 31.56 66  A 1 
ATOM   490  C CZ  . PHE A 1 66  ? 17.203  35.427  79.756  1.00 34.08 66  A 1 
ATOM   491  N N   . SER A 1 67  ? 16.529  28.771  80.334  1.00 38.98 67  A 1 
ATOM   492  C CA  . SER A 1 67  ? 16.417  27.423  80.900  1.00 43.09 67  A 1 
ATOM   493  C C   . SER A 1 67  ? 15.590  27.313  82.179  1.00 40.68 67  A 1 
ATOM   494  O O   . SER A 1 67  ? 15.405  26.199  82.659  1.00 38.34 67  A 1 
ATOM   495  C CB  . SER A 1 67  ? 17.837  26.952  81.221  1.00 41.02 67  A 1 
ATOM   496  O OG  . SER A 1 67  ? 18.476  27.870  82.094  1.00 39.33 67  A 1 
ATOM   497  N N   . ARG A 1 68  ? 15.222  28.407  82.819  1.00 34.44 68  A 1 
ATOM   498  C CA  . ARG A 1 68  ? 15.253  28.419  84.289  1.00 37.40 68  A 1 
ATOM   499  C C   . ARG A 1 68  ? 14.211  27.524  84.952  1.00 34.23 68  A 1 
ATOM   500  O O   . ARG A 1 68  ? 13.033  27.582  84.670  1.00 32.21 68  A 1 
ATOM   501  C CB  . ARG A 1 68  ? 15.226  29.858  84.838  1.00 35.82 68  A 1 
ATOM   502  C CG  . ARG A 1 68  ? 16.545  30.194  85.545  1.00 34.23 68  A 1 
ATOM   503  C CD  . ARG A 1 68  ? 16.492  31.595  86.158  1.00 35.02 68  A 1 
ATOM   504  N NE  . ARG A 1 68  ? 17.768  31.967  86.789  1.00 32.43 68  A 1 
ATOM   505  C CZ  . ARG A 1 68  ? 18.045  33.117  87.401  1.00 31.28 68  A 1 
ATOM   506  N NH1 . ARG A 1 68  ? 17.146  34.055  87.501  1.00 28.20 68  A 1 
ATOM   507  N NH2 . ARG A 1 68  ? 19.229  33.338  87.920  1.00 27.62 68  A 1 
ATOM   508  N N   . VAL A 1 69  ? 14.735  26.778  85.939  1.00 36.32 69  A 1 
ATOM   509  C CA  . VAL A 1 69  ? 14.146  25.562  86.546  1.00 39.12 69  A 1 
ATOM   510  C C   . VAL A 1 69  ? 13.179  25.812  87.703  1.00 37.23 69  A 1 
ATOM   511  O O   . VAL A 1 69  ? 12.270  25.029  87.915  1.00 34.37 69  A 1 
ATOM   512  C CB  . VAL A 1 69  ? 15.330  24.717  87.077  1.00 36.16 69  A 1 
ATOM   513  C CG1 . VAL A 1 69  ? 14.921  23.412  87.765  1.00 34.13 69  A 1 
ATOM   514  C CG2 . VAL A 1 69  ? 16.325  24.340  85.961  1.00 38.59 69  A 1 
ATOM   515  N N   . GLY A 1 70  ? 13.401  26.855  88.583  1.00 37.98 70  A 1 
ATOM   516  C CA  . GLY A 1 70  ? 13.592  26.436  89.964  1.00 41.42 70  A 1 
ATOM   517  C C   . GLY A 1 70  ? 12.424  26.111  90.886  1.00 39.84 70  A 1 
ATOM   518  O O   . GLY A 1 70  ? 12.220  24.938  91.174  1.00 36.85 70  A 1 
ATOM   519  N N   . SER A 1 71  ? 11.822  27.106  91.588  1.00 37.02 71  A 1 
ATOM   520  C CA  . SER A 1 71  ? 11.875  26.966  93.048  1.00 40.81 71  A 1 
ATOM   521  C C   . SER A 1 71  ? 10.753  26.180  93.728  1.00 38.97 71  A 1 
ATOM   522  O O   . SER A 1 71  ? 9.702   25.901  93.185  1.00 36.11 71  A 1 
ATOM   523  C CB  . SER A 1 71  ? 12.061  28.345  93.695  1.00 38.46 71  A 1 
ATOM   524  O OG  . SER A 1 71  ? 10.928  29.153  93.436  1.00 36.73 71  A 1 
ATOM   525  N N   . SER A 1 72  ? 11.021  25.883  95.022  1.00 35.65 72  A 1 
ATOM   526  C CA  . SER A 1 72  ? 10.729  24.644  95.733  1.00 40.84 72  A 1 
ATOM   527  C C   . SER A 1 72  ? 9.720   24.738  96.875  1.00 39.19 72  A 1 
ATOM   528  O O   . SER A 1 72  ? 9.721   23.812  97.685  1.00 35.74 72  A 1 
ATOM   529  C CB  . SER A 1 72  ? 12.068  24.209  96.345  1.00 37.61 72  A 1 
ATOM   530  O OG  . SER A 1 72  ? 12.606  25.256  97.134  1.00 36.40 72  A 1 
ATOM   531  N N   . ASN A 1 73  ? 9.008   25.826  97.073  1.00 35.98 73  A 1 
ATOM   532  C CA  . ASN A 1 73  ? 8.622   26.223  98.429  1.00 41.47 73  A 1 
ATOM   533  C C   . ASN A 1 73  ? 7.829   25.148  99.215  1.00 39.63 73  A 1 
ATOM   534  O O   . ASN A 1 73  ? 6.758   24.716  98.818  1.00 36.37 73  A 1 
ATOM   535  C CB  . ASN A 1 73  ? 7.924   27.596  98.436  1.00 38.13 73  A 1 
ATOM   536  C CG  . ASN A 1 73  ? 8.875   28.735  98.775  1.00 33.17 73  A 1 
ATOM   537  O OD1 . ASN A 1 73  ? 10.020  28.553  99.142  1.00 32.92 73  A 1 
ATOM   538  N ND2 . ASN A 1 73  ? 8.401   29.959  98.688  1.00 34.31 73  A 1 
ATOM   539  N N   . PHE A 1 74  ? 8.409   24.852  100.408 1.00 29.80 74  A 1 
ATOM   540  C CA  . PHE A 1 74  ? 8.215   23.605  101.166 1.00 33.72 74  A 1 
ATOM   541  C C   . PHE A 1 74  ? 7.109   23.629  102.240 1.00 31.38 74  A 1 
ATOM   542  O O   . PHE A 1 74  ? 6.475   22.620  102.476 1.00 29.06 74  A 1 
ATOM   543  C CB  . PHE A 1 74  ? 9.563   23.361  101.879 1.00 30.98 74  A 1 
ATOM   544  C CG  . PHE A 1 74  ? 10.238  22.032  101.635 1.00 31.40 74  A 1 
ATOM   545  C CD1 . PHE A 1 74  ? 10.015  20.953  102.504 1.00 32.21 74  A 1 
ATOM   546  C CD2 . PHE A 1 74  ? 11.160  21.910  100.578 1.00 35.21 74  A 1 
ATOM   547  C CE1 . PHE A 1 74  ? 10.712  19.750  102.314 1.00 32.02 74  A 1 
ATOM   548  C CE2 . PHE A 1 74  ? 11.859  20.701  100.391 1.00 31.94 74  A 1 
ATOM   549  C CZ  . PHE A 1 74  ? 11.637  19.622  101.269 1.00 34.14 74  A 1 
ATOM   550  N N   . ARG A 1 75  ? 7.026   24.720  102.982 1.00 36.37 75  A 1 
ATOM   551  C CA  . ARG A 1 75  ? 6.938   24.564  104.451 1.00 39.18 75  A 1 
ATOM   552  C C   . ARG A 1 75  ? 5.549   24.188  104.987 1.00 36.09 75  A 1 
ATOM   553  O O   . ARG A 1 75  ? 4.542   24.689  104.530 1.00 34.54 75  A 1 
ATOM   554  C CB  . ARG A 1 75  ? 7.468   25.811  105.156 1.00 38.35 75  A 1 
ATOM   555  C CG  . ARG A 1 75  ? 8.884   25.620  105.721 1.00 36.22 75  A 1 
ATOM   556  C CD  . ARG A 1 75  ? 9.351   26.884  106.462 1.00 35.26 75  A 1 
ATOM   557  N NE  . ARG A 1 75  ? 10.669  26.710  107.093 1.00 32.98 75  A 1 
ATOM   558  C CZ  . ARG A 1 75  ? 11.334  27.625  107.786 1.00 30.96 75  A 1 
ATOM   559  N NH1 . ARG A 1 75  ? 10.864  28.821  107.961 1.00 28.05 75  A 1 
ATOM   560  N NH2 . ARG A 1 75  ? 12.500  27.343  108.329 1.00 28.79 75  A 1 
ATOM   561  N N   . GLY A 1 76  ? 5.577   23.425  106.063 1.00 37.60 76  A 1 
ATOM   562  C CA  . GLY A 1 76  ? 4.505   22.637  106.635 1.00 41.15 76  A 1 
ATOM   563  C C   . GLY A 1 76  ? 4.045   22.949  108.061 1.00 39.84 76  A 1 
ATOM   564  O O   . GLY A 1 76  ? 4.145   22.065  108.893 1.00 37.12 76  A 1 
ATOM   565  N N   . GLY A 1 77  ? 3.580   24.162  108.404 1.00 35.68 77  A 1 
ATOM   566  C CA  . GLY A 1 77  ? 3.321   24.590  109.781 1.00 38.46 77  A 1 
ATOM   567  C C   . GLY A 1 77  ? 2.297   23.781  110.601 1.00 36.21 77  A 1 
ATOM   568  O O   . GLY A 1 77  ? 1.412   23.135  110.073 1.00 33.53 77  A 1 
ATOM   569  N N   . LEU A 1 78  ? 2.456   23.893  111.953 1.00 38.19 78  A 1 
ATOM   570  C CA  . LEU A 1 78  ? 2.122   22.878  112.966 1.00 40.49 78  A 1 
ATOM   571  C C   . LEU A 1 78  ? 0.695   22.836  113.565 1.00 38.46 78  A 1 
ATOM   572  O O   . LEU A 1 78  ? 0.085   21.784  113.596 1.00 35.05 78  A 1 
ATOM   573  C CB  . LEU A 1 78  ? 3.100   23.132  114.146 1.00 36.96 78  A 1 
ATOM   574  C CG  . LEU A 1 78  ? 4.507   22.531  113.998 1.00 34.53 78  A 1 
ATOM   575  C CD1 . LEU A 1 78  ? 5.512   23.331  114.823 1.00 34.54 78  A 1 
ATOM   576  C CD2 . LEU A 1 78  ? 4.509   21.091  114.507 1.00 37.01 78  A 1 
ATOM   577  N N   . GLY A 1 79  ? 0.311   23.879  114.345 1.00 35.69 79  A 1 
ATOM   578  C CA  . GLY A 1 79  ? -0.119  23.558  115.726 1.00 38.85 79  A 1 
ATOM   579  C C   . GLY A 1 79  ? -1.605  23.566  116.102 1.00 36.81 79  A 1 
ATOM   580  O O   . GLY A 1 79  ? -2.475  23.460  115.273 1.00 34.40 79  A 1 
ATOM   581  N N   . GLY A 1 80  ? -1.883  23.681  117.454 1.00 35.66 80  A 1 
ATOM   582  C CA  . GLY A 1 80  ? -2.527  22.821  118.411 1.00 39.37 80  A 1 
ATOM   583  C C   . GLY A 1 80  ? -3.970  23.051  118.878 1.00 38.49 80  A 1 
ATOM   584  O O   . GLY A 1 80  ? -4.802  22.222  118.581 1.00 35.60 80  A 1 
ATOM   585  N N   . GLY A 1 81  ? -4.284  24.056  119.768 1.00 34.32 81  A 1 
ATOM   586  C CA  . GLY A 1 81  ? -4.800  23.831  121.116 1.00 37.79 81  A 1 
ATOM   587  C C   . GLY A 1 81  ? -6.199  23.246  121.393 1.00 36.16 81  A 1 
ATOM   588  O O   . GLY A 1 81  ? -7.085  23.274  120.556 1.00 33.17 81  A 1 
ATOM   589  N N   . TYR A 1 82  ? -6.362  22.756  122.615 1.00 31.41 82  A 1 
ATOM   590  C CA  . TYR A 1 82  ? -7.326  21.744  123.096 1.00 34.78 82  A 1 
ATOM   591  C C   . TYR A 1 82  ? -8.671  22.206  123.710 1.00 32.29 82  A 1 
ATOM   592  O O   . TYR A 1 82  ? -9.686  21.589  123.454 1.00 30.31 82  A 1 
ATOM   593  C CB  . TYR A 1 82  ? -6.611  20.953  124.207 1.00 32.65 82  A 1 
ATOM   594  C CG  . TYR A 1 82  ? -6.064  19.592  123.826 1.00 32.80 82  A 1 
ATOM   595  C CD1 . TYR A 1 82  ? -6.835  18.446  124.071 1.00 33.69 82  A 1 
ATOM   596  C CD2 . TYR A 1 82  ? -4.767  19.467  123.287 1.00 35.97 82  A 1 
ATOM   597  C CE1 . TYR A 1 82  ? -6.309  17.171  123.781 1.00 34.37 82  A 1 
ATOM   598  C CE2 . TYR A 1 82  ? -4.247  18.193  122.988 1.00 34.19 82  A 1 
ATOM   599  C CZ  . TYR A 1 82  ? -5.021  17.049  123.244 1.00 36.25 82  A 1 
ATOM   600  O OH  . TYR A 1 82  ? -4.508  15.809  122.965 1.00 34.13 82  A 1 
ATOM   601  N N   . GLY A 1 83  ? -8.669  23.077  124.703 1.00 35.35 83  A 1 
ATOM   602  C CA  . GLY A 1 83  ? -9.593  23.006  125.860 1.00 39.56 83  A 1 
ATOM   603  C C   . GLY A 1 83  ? -11.052 23.463  125.640 1.00 38.16 83  A 1 
ATOM   604  O O   . GLY A 1 83  ? -11.379 23.935  124.571 1.00 35.37 83  A 1 
ATOM   605  N N   . GLY A 1 84  ? -12.038 23.386  126.598 1.00 36.28 84  A 1 
ATOM   606  C CA  . GLY A 1 84  ? -12.080 22.737  127.899 1.00 39.19 84  A 1 
ATOM   607  C C   . GLY A 1 84  ? -13.470 22.673  128.577 1.00 37.90 84  A 1 
ATOM   608  O O   . GLY A 1 84  ? -13.959 21.576  128.799 1.00 34.59 84  A 1 
ATOM   609  N N   . ALA A 1 85  ? -14.119 23.760  128.961 1.00 38.12 85  A 1 
ATOM   610  C CA  . ALA A 1 85  ? -15.118 23.797  130.062 1.00 41.76 85  A 1 
ATOM   611  C C   . ALA A 1 85  ? -16.588 23.426  129.710 1.00 40.56 85  A 1 
ATOM   612  O O   . ALA A 1 85  ? -16.939 23.430  128.550 1.00 37.56 85  A 1 
ATOM   613  C CB  . ALA A 1 85  ? -15.032 25.220  130.652 1.00 38.08 85  A 1 
ATOM   614  N N   . SER A 1 86  ? -17.588 23.297  130.669 1.00 37.34 86  A 1 
ATOM   615  C CA  . SER A 1 86  ? -17.867 22.248  131.656 1.00 41.86 86  A 1 
ATOM   616  C C   . SER A 1 86  ? -19.362 22.137  132.055 1.00 41.46 86  A 1 
ATOM   617  O O   . SER A 1 86  ? -19.820 21.042  132.324 1.00 38.80 86  A 1 
ATOM   618  C CB  . SER A 1 86  ? -17.090 22.478  132.972 1.00 38.71 86  A 1 
ATOM   619  O OG  . SER A 1 86  ? -17.437 23.729  133.530 1.00 36.43 86  A 1 
ATOM   620  N N   . GLY A 1 87  ? -20.140 23.219  132.208 1.00 37.46 87  A 1 
ATOM   621  C CA  . GLY A 1 87  ? -21.212 23.369  133.210 1.00 41.36 87  A 1 
ATOM   622  C C   . GLY A 1 87  ? -22.502 22.525  133.112 1.00 40.43 87  A 1 
ATOM   623  O O   . GLY A 1 87  ? -22.877 22.030  132.060 1.00 37.19 87  A 1 
ATOM   624  N N   . MET A 1 88  ? -23.217 22.414  134.218 1.00 36.29 88  A 1 
ATOM   625  C CA  . MET A 1 88  ? -23.895 21.197  134.730 1.00 39.22 88  A 1 
ATOM   626  C C   . MET A 1 88  ? -25.435 21.238  134.793 1.00 38.41 88  A 1 
ATOM   627  O O   . MET A 1 88  ? -26.054 20.212  134.994 1.00 35.90 88  A 1 
ATOM   628  C CB  . MET A 1 88  ? -23.337 21.035  136.154 1.00 37.03 88  A 1 
ATOM   629  C CG  . MET A 1 88  ? -23.310 19.621  136.719 1.00 35.37 88  A 1 
ATOM   630  S SD  . MET A 1 88  ? -22.553 19.596  138.369 1.00 32.32 88  A 1 
ATOM   631  C CE  . MET A 1 88  ? -22.445 17.820  138.676 1.00 30.84 88  A 1 
ATOM   632  N N   . GLY A 1 89  ? -26.104 22.443  134.841 1.00 41.89 89  A 1 
ATOM   633  C CA  . GLY A 1 89  ? -27.334 22.773  135.580 1.00 44.63 89  A 1 
ATOM   634  C C   . GLY A 1 89  ? -28.613 21.968  135.339 1.00 44.09 89  A 1 
ATOM   635  O O   . GLY A 1 89  ? -28.846 21.414  134.267 1.00 40.98 89  A 1 
ATOM   636  N N   . GLY A 1 90  ? -29.473 21.943  136.398 1.00 41.39 90  A 1 
ATOM   637  C CA  . GLY A 1 90  ? -30.452 20.893  136.658 1.00 44.02 90  A 1 
ATOM   638  C C   . GLY A 1 90  ? -31.868 20.995  136.075 1.00 43.28 90  A 1 
ATOM   639  O O   . GLY A 1 90  ? -32.252 21.936  135.389 1.00 40.44 90  A 1 
ATOM   640  N N   . ILE A 1 91  ? -32.680 19.961  136.417 1.00 41.25 91  A 1 
ATOM   641  C CA  . ILE A 1 91  ? -33.982 19.506  135.886 1.00 43.56 91  A 1 
ATOM   642  C C   . ILE A 1 91  ? -35.180 20.158  136.617 1.00 43.41 91  A 1 
ATOM   643  O O   . ILE A 1 91  ? -35.977 19.472  137.235 1.00 40.44 91  A 1 
ATOM   644  C CB  . ILE A 1 91  ? -34.035 17.950  135.984 1.00 41.61 91  A 1 
ATOM   645  C CG1 . ILE A 1 91  ? -32.738 17.264  135.460 1.00 38.81 91  A 1 
ATOM   646  C CG2 . ILE A 1 91  ? -35.240 17.354  135.262 1.00 39.61 91  A 1 
ATOM   647  C CD1 . ILE A 1 91  ? -32.612 15.779  135.845 1.00 35.55 91  A 1 
ATOM   648  N N   . THR A 1 92  ? -35.364 21.493  136.696 1.00 40.70 92  A 1 
ATOM   649  C CA  . THR A 1 92  ? -36.418 22.119  137.531 1.00 46.01 92  A 1 
ATOM   650  C C   . THR A 1 92  ? -37.845 21.991  136.971 1.00 46.02 92  A 1 
ATOM   651  O O   . THR A 1 92  ? -38.067 21.817  135.782 1.00 44.18 92  A 1 
ATOM   652  C CB  . THR A 1 92  ? -36.108 23.580  137.884 1.00 44.60 92  A 1 
ATOM   653  O OG1 . THR A 1 92  ? -35.202 24.165  136.965 1.00 40.63 92  A 1 
ATOM   654  C CG2 . THR A 1 92  ? -35.456 23.673  139.255 1.00 40.35 92  A 1 
ATOM   655  N N   . ALA A 1 93  ? -38.857 22.051  137.867 1.00 45.00 93  A 1 
ATOM   656  C CA  . ALA A 1 93  ? -40.219 21.534  137.748 1.00 49.20 93  A 1 
ATOM   657  C C   . ALA A 1 93  ? -41.202 22.369  136.910 1.00 48.97 93  A 1 
ATOM   658  O O   . ALA A 1 93  ? -41.135 23.582  136.819 1.00 47.20 93  A 1 
ATOM   659  C CB  . ALA A 1 93  ? -40.753 21.375  139.174 1.00 47.51 93  A 1 
ATOM   660  N N   . VAL A 1 94  ? -42.233 21.672  136.351 1.00 44.52 94  A 1 
ATOM   661  C CA  . VAL A 1 94  ? -43.340 22.183  135.522 1.00 47.28 94  A 1 
ATOM   662  C C   . VAL A 1 94  ? -44.450 22.762  136.412 1.00 46.57 94  A 1 
ATOM   663  O O   . VAL A 1 94  ? -45.356 22.044  136.820 1.00 46.30 94  A 1 
ATOM   664  C CB  . VAL A 1 94  ? -43.890 21.058  134.622 1.00 46.87 94  A 1 
ATOM   665  C CG1 . VAL A 1 94  ? -44.959 21.554  133.662 1.00 43.21 94  A 1 
ATOM   666  C CG2 . VAL A 1 94  ? -42.792 20.399  133.775 1.00 45.43 94  A 1 
ATOM   667  N N   . THR A 1 95  ? -44.451 24.057  136.737 1.00 44.13 95  A 1 
ATOM   668  C CA  . THR A 1 95  ? -45.556 24.726  137.442 1.00 49.01 95  A 1 
ATOM   669  C C   . THR A 1 95  ? -46.619 25.204  136.462 1.00 48.27 95  A 1 
ATOM   670  O O   . THR A 1 95  ? -46.372 26.019  135.590 1.00 47.20 95  A 1 
ATOM   671  C CB  . THR A 1 95  ? -45.079 25.892  138.314 1.00 48.51 95  A 1 
ATOM   672  O OG1 . THR A 1 95  ? -44.001 26.575  137.710 1.00 43.87 95  A 1 
ATOM   673  C CG2 . THR A 1 95  ? -44.589 25.395  139.667 1.00 42.93 95  A 1 
ATOM   674  N N   . VAL A 1 96  ? -47.890 24.676  136.618 1.00 45.73 96  A 1 
ATOM   675  C CA  . VAL A 1 96  ? -49.090 25.000  135.827 1.00 48.89 96  A 1 
ATOM   676  C C   . VAL A 1 96  ? -49.684 26.321  136.320 1.00 48.75 96  A 1 
ATOM   677  O O   . VAL A 1 96  ? -50.451 26.328  137.275 1.00 47.17 96  A 1 
ATOM   678  C CB  . VAL A 1 96  ? -50.126 23.861  135.936 1.00 47.17 96  A 1 
ATOM   679  C CG1 . VAL A 1 96  ? -51.348 24.105  135.067 1.00 42.24 96  A 1 
ATOM   680  C CG2 . VAL A 1 96  ? -49.525 22.506  135.528 1.00 43.94 96  A 1 
ATOM   681  N N   . ASN A 1 97  ? -49.405 27.472  135.707 1.00 50.73 97  A 1 
ATOM   682  C CA  . ASN A 1 97  ? -49.948 28.769  136.130 1.00 53.77 97  A 1 
ATOM   683  C C   . ASN A 1 97  ? -51.211 29.174  135.339 1.00 52.75 97  A 1 
ATOM   684  O O   . ASN A 1 97  ? -51.327 28.910  134.153 1.00 51.23 97  A 1 
ATOM   685  C CB  . ASN A 1 97  ? -48.834 29.831  136.118 1.00 52.67 97  A 1 
ATOM   686  C CG  . ASN A 1 97  ? -48.868 30.737  137.333 1.00 48.63 97  A 1 
ATOM   687  O OD1 . ASN A 1 97  ? -49.759 30.710  138.148 1.00 45.67 97  A 1 
ATOM   688  N ND2 . ASN A 1 97  ? -47.850 31.554  137.484 1.00 45.84 97  A 1 
ATOM   689  N N   . GLN A 1 98  ? -52.205 29.769  135.993 1.00 47.56 98  A 1 
ATOM   690  C CA  . GLN A 1 98  ? -53.633 29.845  135.617 1.00 50.94 98  A 1 
ATOM   691  C C   . GLN A 1 98  ? -54.050 30.967  134.651 1.00 50.50 98  A 1 
ATOM   692  O O   . GLN A 1 98  ? -55.240 31.074  134.360 1.00 47.86 98  A 1 
ATOM   693  C CB  . GLN A 1 98  ? -54.445 30.016  136.903 1.00 49.26 98  A 1 
ATOM   694  C CG  . GLN A 1 98  ? -54.687 28.725  137.682 1.00 47.48 98  A 1 
ATOM   695  C CD  . GLN A 1 98  ? -55.562 28.965  138.923 1.00 42.85 98  A 1 
ATOM   696  O OE1 . GLN A 1 98  ? -55.683 30.066  139.440 1.00 40.21 98  A 1 
ATOM   697  N NE2 . GLN A 1 98  ? -56.181 27.941  139.451 1.00 38.61 98  A 1 
ATOM   698  N N   . SER A 1 99  ? -53.253 31.849  134.229 1.00 51.91 99  A 1 
ATOM   699  C CA  . SER A 1 99  ? -53.670 33.070  133.513 1.00 54.10 99  A 1 
ATOM   700  C C   . SER A 1 99  ? -54.297 32.776  132.140 1.00 53.00 99  A 1 
ATOM   701  O O   . SER A 1 99  ? -53.668 32.947  131.097 1.00 50.88 99  A 1 
ATOM   702  C CB  . SER A 1 99  ? -52.516 34.065  133.446 1.00 53.26 99  A 1 
ATOM   703  O OG  . SER A 1 99  ? -51.388 33.493  132.828 1.00 50.38 99  A 1 
ATOM   704  N N   . LEU A 1 100 ? -55.563 32.302  132.156 1.00 45.68 100 A 1 
ATOM   705  C CA  . LEU A 1 100 ? -56.342 31.817  131.009 1.00 45.73 100 A 1 
ATOM   706  C C   . LEU A 1 100 ? -56.737 32.883  129.976 1.00 44.49 100 A 1 
ATOM   707  O O   . LEU A 1 100 ? -56.813 32.584  128.796 1.00 43.14 100 A 1 
ATOM   708  C CB  . LEU A 1 100 ? -57.632 31.191  131.564 1.00 44.98 100 A 1 
ATOM   709  C CG  . LEU A 1 100 ? -57.504 29.742  132.041 1.00 42.13 100 A 1 
ATOM   710  C CD1 . LEU A 1 100 ? -58.649 29.378  132.966 1.00 40.23 100 A 1 
ATOM   711  C CD2 . LEU A 1 100 ? -57.528 28.782  130.856 1.00 41.53 100 A 1 
ATOM   712  N N   . LEU A 1 101 ? -57.166 34.106  130.445 1.00 44.92 101 A 1 
ATOM   713  C CA  . LEU A 1 101 ? -58.112 34.951  129.690 1.00 46.35 101 A 1 
ATOM   714  C C   . LEU A 1 101 ? -57.496 35.972  128.732 1.00 45.70 101 A 1 
ATOM   715  O O   . LEU A 1 101 ? -58.240 36.729  128.112 1.00 43.33 101 A 1 
ATOM   716  C CB  . LEU A 1 101 ? -59.053 35.652  130.682 1.00 44.61 101 A 1 
ATOM   717  C CG  . LEU A 1 101 ? -60.190 34.761  131.188 1.00 41.06 101 A 1 
ATOM   718  C CD1 . LEU A 1 101 ? -60.837 35.400  132.412 1.00 38.21 101 A 1 
ATOM   719  C CD2 . LEU A 1 101 ? -61.272 34.591  130.117 1.00 40.17 101 A 1 
ATOM   720  N N   . SER A 1 102 ? -56.251 36.055  128.629 1.00 44.40 102 A 1 
ATOM   721  C CA  . SER A 1 102 ? -55.693 36.995  127.659 1.00 46.77 102 A 1 
ATOM   722  C C   . SER A 1 102 ? -56.041 36.539  126.238 1.00 45.29 102 A 1 
ATOM   723  O O   . SER A 1 102 ? -55.800 35.382  125.909 1.00 43.51 102 A 1 
ATOM   724  C CB  . SER A 1 102 ? -54.189 37.156  127.845 1.00 45.89 102 A 1 
ATOM   725  O OG  . SER A 1 102 ? -53.534 35.929  127.910 1.00 42.39 102 A 1 
ATOM   726  N N   . PRO A 1 103 ? -56.669 37.446  125.401 1.00 42.05 103 A 1 
ATOM   727  C CA  . PRO A 1 103 ? -57.049 37.069  124.047 1.00 43.57 103 A 1 
ATOM   728  C C   . PRO A 1 103 ? -55.810 36.554  123.331 1.00 43.38 103 A 1 
ATOM   729  O O   . PRO A 1 103 ? -54.802 37.259  123.228 1.00 42.42 103 A 1 
ATOM   730  C CB  . PRO A 1 103 ? -57.647 38.322  123.407 1.00 41.41 103 A 1 
ATOM   731  C CG  . PRO A 1 103 ? -57.015 39.451  124.192 1.00 40.71 103 A 1 
ATOM   732  C CD  . PRO A 1 103 ? -56.816 38.858  125.590 1.00 43.53 103 A 1 
ATOM   733  N N   . LEU A 1 104 ? -55.916 35.316  122.866 1.00 43.18 104 A 1 
ATOM   734  C CA  . LEU A 1 104 ? -54.931 34.734  121.977 1.00 43.98 104 A 1 
ATOM   735  C C   . LEU A 1 104 ? -54.939 35.587  120.711 1.00 43.17 104 A 1 
ATOM   736  O O   . LEU A 1 104 ? -55.667 35.318  119.762 1.00 41.60 104 A 1 
ATOM   737  C CB  . LEU A 1 104 ? -55.285 33.276  121.694 1.00 42.28 104 A 1 
ATOM   738  C CG  . LEU A 1 104 ? -54.669 32.287  122.699 1.00 38.56 104 A 1 
ATOM   739  C CD1 . LEU A 1 104 ? -55.520 31.028  122.841 1.00 36.46 104 A 1 
ATOM   740  C CD2 . LEU A 1 104 ? -53.275 31.855  122.252 1.00 37.46 104 A 1 
ATOM   741  N N   . VAL A 1 105 ? -54.185 36.653  120.740 1.00 40.09 105 A 1 
ATOM   742  C CA  . VAL A 1 105 ? -53.739 37.265  119.510 1.00 42.55 105 A 1 
ATOM   743  C C   . VAL A 1 105 ? -52.919 36.178  118.848 1.00 42.11 105 A 1 
ATOM   744  O O   . VAL A 1 105 ? -51.791 35.910  119.228 1.00 40.33 105 A 1 
ATOM   745  C CB  . VAL A 1 105 ? -52.933 38.554  119.749 1.00 41.04 105 A 1 
ATOM   746  C CG1 . VAL A 1 105 ? -52.551 39.206  118.428 1.00 36.46 105 A 1 
ATOM   747  C CG2 . VAL A 1 105 ? -53.756 39.578  120.544 1.00 37.18 105 A 1 
ATOM   748  N N   . LEU A 1 106 ? -53.593 35.494  117.915 1.00 43.35 106 A 1 
ATOM   749  C CA  . LEU A 1 106 ? -52.904 34.690  116.930 1.00 45.09 106 A 1 
ATOM   750  C C   . LEU A 1 106 ? -52.071 35.665  116.097 1.00 44.66 106 A 1 
ATOM   751  O O   . LEU A 1 106 ? -52.416 36.003  114.976 1.00 42.24 106 A 1 
ATOM   752  C CB  . LEU A 1 106 ? -53.918 33.903  116.081 1.00 42.70 106 A 1 
ATOM   753  C CG  . LEU A 1 106 ? -54.432 32.611  116.737 1.00 38.53 106 A 1 
ATOM   754  C CD1 . LEU A 1 106 ? -55.779 32.194  116.156 1.00 35.93 106 A 1 
ATOM   755  C CD2 . LEU A 1 106 ? -53.451 31.462  116.525 1.00 37.28 106 A 1 
ATOM   756  N N   . GLU A 1 107 ? -51.070 36.188  116.745 1.00 43.43 107 A 1 
ATOM   757  C CA  . GLU A 1 107 ? -49.963 36.712  115.987 1.00 45.75 107 A 1 
ATOM   758  C C   . GLU A 1 107 ? -49.513 35.537  115.132 1.00 44.95 107 A 1 
ATOM   759  O O   . GLU A 1 107 ? -48.923 34.569  115.611 1.00 42.26 107 A 1 
ATOM   760  C CB  . GLU A 1 107 ? -48.840 37.237  116.872 1.00 43.63 107 A 1 
ATOM   761  C CG  . GLU A 1 107 ? -49.192 38.604  117.495 1.00 39.94 107 A 1 
ATOM   762  C CD  . GLU A 1 107 ? -48.049 39.252  118.276 1.00 37.56 107 A 1 
ATOM   763  O OE1 . GLU A 1 107 ? -48.135 40.491  118.502 1.00 33.25 107 A 1 
ATOM   764  O OE2 . GLU A 1 107 ? -47.099 38.539  118.648 1.00 35.32 107 A 1 
ATOM   765  N N   . VAL A 1 108 ? -49.949 35.591  113.878 1.00 43.52 108 A 1 
ATOM   766  C CA  . VAL A 1 108 ? -49.365 34.714  112.876 1.00 45.25 108 A 1 
ATOM   767  C C   . VAL A 1 108 ? -47.875 34.961  112.997 1.00 45.05 108 A 1 
ATOM   768  O O   . VAL A 1 108 ? -47.422 36.069  112.694 1.00 43.50 108 A 1 
ATOM   769  C CB  . VAL A 1 108 ? -49.880 35.059  111.472 1.00 43.56 108 A 1 
ATOM   770  C CG1 . VAL A 1 108 ? -49.256 34.157  110.416 1.00 39.49 108 A 1 
ATOM   771  C CG2 . VAL A 1 108 ? -51.405 34.905  111.380 1.00 41.05 108 A 1 
ATOM   772  N N   . ASP A 1 109 ? -47.212 33.993  113.547 1.00 55.63 109 A 1 
ATOM   773  C CA  . ASP A 1 109 ? -45.806 34.150  113.899 1.00 58.66 109 A 1 
ATOM   774  C C   . ASP A 1 109 ? -45.078 34.695  112.666 1.00 59.24 109 A 1 
ATOM   775  O O   . ASP A 1 109 ? -45.115 34.054  111.609 1.00 56.53 109 A 1 
ATOM   776  C CB  . ASP A 1 109 ? -45.260 32.801  114.399 1.00 54.78 109 A 1 
ATOM   777  C CG  . ASP A 1 109 ? -43.838 32.847  114.937 1.00 49.20 109 A 1 
ATOM   778  O OD1 . ASP A 1 109 ? -43.138 33.860  114.728 1.00 46.41 109 A 1 
ATOM   779  O OD2 . ASP A 1 109 ? -43.418 31.835  115.537 1.00 45.57 109 A 1 
ATOM   780  N N   . PRO A 1 110 ? -44.505 35.907  112.782 1.00 58.91 110 A 1 
ATOM   781  C CA  . PRO A 1 110 ? -43.858 36.525  111.633 1.00 61.14 110 A 1 
ATOM   782  C C   . PRO A 1 110 ? -42.802 35.603  111.027 1.00 62.71 110 A 1 
ATOM   783  O O   . PRO A 1 110 ? -42.542 35.681  109.822 1.00 59.58 110 A 1 
ATOM   784  C CB  . PRO A 1 110 ? -43.276 37.850  112.141 1.00 58.22 110 A 1 
ATOM   785  C CG  . PRO A 1 110 ? -43.175 37.654  113.647 1.00 59.07 110 A 1 
ATOM   786  C CD  . PRO A 1 110 ? -44.347 36.743  113.959 1.00 61.63 110 A 1 
ATOM   787  N N   . ASN A 1 111 ? -42.291 34.666  111.768 1.00 67.05 111 A 1 
ATOM   788  C CA  . ASN A 1 111 ? -41.437 33.606  111.253 1.00 70.96 111 A 1 
ATOM   789  C C   . ASN A 1 111 ? -42.175 32.676  110.280 1.00 71.15 111 A 1 
ATOM   790  O O   . ASN A 1 111 ? -41.610 32.317  109.250 1.00 67.77 111 A 1 
ATOM   791  C CB  . ASN A 1 111 ? -40.836 32.806  112.420 1.00 67.19 111 A 1 
ATOM   792  C CG  . ASN A 1 111 ? -39.738 33.563  113.143 1.00 61.61 111 A 1 
ATOM   793  O OD1 . ASN A 1 111 ? -39.015 34.363  112.577 1.00 56.11 111 A 1 
ATOM   794  N ND2 . ASN A 1 111 ? -39.553 33.286  114.411 1.00 54.89 111 A 1 
ATOM   795  N N   . ILE A 1 112 ? -43.460 32.310  110.564 1.00 68.63 112 A 1 
ATOM   796  C CA  . ILE A 1 112 ? -44.241 31.481  109.626 1.00 70.63 112 A 1 
ATOM   797  C C   . ILE A 1 112 ? -44.508 32.257  108.335 1.00 70.56 112 A 1 
ATOM   798  O O   . ILE A 1 112 ? -44.410 31.704  107.236 1.00 68.75 112 A 1 
ATOM   799  C CB  . ILE A 1 112 ? -45.552 30.989  110.265 1.00 68.80 112 A 1 
ATOM   800  C CG1 . ILE A 1 112 ? -45.272 30.100  111.501 1.00 63.63 112 A 1 
ATOM   801  C CG2 . ILE A 1 112 ? -46.396 30.204  109.236 1.00 60.13 112 A 1 
ATOM   802  C CD1 . ILE A 1 112 ? -46.524 29.682  112.276 1.00 55.79 112 A 1 
ATOM   803  N N   . GLN A 1 113 ? -44.830 33.567  108.480 1.00 70.15 113 A 1 
ATOM   804  C CA  . GLN A 1 113 ? -45.034 34.415  107.312 1.00 70.59 113 A 1 
ATOM   805  C C   . GLN A 1 113 ? -43.725 34.614  106.527 1.00 70.69 113 A 1 
ATOM   806  O O   . GLN A 1 113 ? -43.741 34.546  105.298 1.00 69.82 113 A 1 
ATOM   807  C CB  . GLN A 1 113 ? -45.660 35.740  107.738 1.00 68.52 113 A 1 
ATOM   808  C CG  . GLN A 1 113 ? -46.784 36.155  106.794 1.00 62.81 113 A 1 
ATOM   809  C CD  . GLN A 1 113 ? -47.507 37.430  107.230 1.00 56.89 113 A 1 
ATOM   810  O OE1 . GLN A 1 113 ? -47.077 38.167  108.080 1.00 53.62 113 A 1 
ATOM   811  N NE2 . GLN A 1 113 ? -48.646 37.737  106.642 1.00 49.57 113 A 1 
ATOM   812  N N   . ALA A 1 114 ? -42.627 34.788  107.251 1.00 74.64 114 A 1 
ATOM   813  C CA  . ALA A 1 114 ? -41.303 34.845  106.649 1.00 77.90 114 A 1 
ATOM   814  C C   . ALA A 1 114 ? -40.941 33.525  105.950 1.00 78.50 114 A 1 
ATOM   815  O O   . ALA A 1 114 ? -40.541 33.550  104.776 1.00 76.19 114 A 1 
ATOM   816  C CB  . ALA A 1 114 ? -40.273 35.217  107.713 1.00 76.15 114 A 1 
ATOM   817  N N   . VAL A 1 115 ? -41.184 32.376  106.596 1.00 76.47 115 A 1 
ATOM   818  C CA  . VAL A 1 115 ? -40.958 31.047  105.999 1.00 77.68 115 A 1 
ATOM   819  C C   . VAL A 1 115 ? -41.842 30.852  104.764 1.00 77.20 115 A 1 
ATOM   820  O O   . VAL A 1 115 ? -41.325 30.525  103.700 1.00 76.49 115 A 1 
ATOM   821  C CB  . VAL A 1 115 ? -41.163 29.924  107.029 1.00 76.98 115 A 1 
ATOM   822  C CG1 . VAL A 1 115 ? -41.135 28.528  106.401 1.00 69.82 115 A 1 
ATOM   823  C CG2 . VAL A 1 115 ? -40.043 29.948  108.076 1.00 69.14 115 A 1 
ATOM   824  N N   . ARG A 1 116 ? -43.166 31.183  104.858 1.00 71.44 116 A 1 
ATOM   825  C CA  . ARG A 1 116 ? -44.062 31.105  103.692 1.00 71.04 116 A 1 
ATOM   826  C C   . ARG A 1 116 ? -43.629 32.044  102.565 1.00 71.75 116 A 1 
ATOM   827  O O   . ARG A 1 116 ? -43.749 31.689  101.387 1.00 74.39 116 A 1 
ATOM   828  C CB  . ARG A 1 116 ? -45.500 31.434  104.084 1.00 69.24 116 A 1 
ATOM   829  C CG  . ARG A 1 116 ? -46.206 30.220  104.678 1.00 64.44 116 A 1 
ATOM   830  C CD  . ARG A 1 116 ? -47.679 30.572  104.953 1.00 61.99 116 A 1 
ATOM   831  N NE  . ARG A 1 116 ? -48.432 29.389  105.358 1.00 56.07 116 A 1 
ATOM   832  C CZ  . ARG A 1 116 ? -49.726 29.304  105.552 1.00 50.28 116 A 1 
ATOM   833  N NH1 . ARG A 1 116 ? -50.509 30.348  105.445 1.00 46.84 116 A 1 
ATOM   834  N NH2 . ARG A 1 116 ? -50.266 28.153  105.847 1.00 45.87 116 A 1 
ATOM   835  N N   . THR A 1 117 ? -43.160 33.231  102.907 1.00 77.54 117 A 1 
ATOM   836  C CA  . THR A 1 117 ? -42.660 34.177  101.901 1.00 79.47 117 A 1 
ATOM   837  C C   . THR A 1 117 ? -41.375 33.650  101.264 1.00 80.56 117 A 1 
ATOM   838  O O   . THR A 1 117 ? -41.231 33.710  100.050 1.00 79.46 117 A 1 
ATOM   839  C CB  . THR A 1 117 ? -42.443 35.579  102.478 1.00 77.78 117 A 1 
ATOM   840  O OG1 . THR A 1 117 ? -43.570 36.003  103.209 1.00 71.13 117 A 1 
ATOM   841  C CG2 . THR A 1 117 ? -42.259 36.619  101.365 1.00 67.06 117 A 1 
ATOM   842  N N   . GLN A 1 118 ? -40.526 33.059  102.081 1.00 84.98 118 A 1 
ATOM   843  C CA  . GLN A 1 118 ? -39.296 32.435  101.613 1.00 84.98 118 A 1 
ATOM   844  C C   . GLN A 1 118 ? -39.576 31.193  100.754 1.00 85.38 118 A 1 
ATOM   845  O O   . GLN A 1 118 ? -38.998 31.064  99.674  1.00 83.15 118 A 1 
ATOM   846  C CB  . GLN A 1 118 ? -38.417 32.127  102.821 1.00 83.29 118 A 1 
ATOM   847  C CG  . GLN A 1 118 ? -36.979 31.784  102.412 1.00 74.49 118 A 1 
ATOM   848  C CD  . GLN A 1 118 ? -36.042 31.625  103.624 1.00 68.47 118 A 1 
ATOM   849  O OE1 . GLN A 1 118 ? -36.431 31.645  104.774 1.00 62.86 118 A 1 
ATOM   850  N NE2 . GLN A 1 118 ? -34.761 31.451  103.395 1.00 58.22 118 A 1 
ATOM   851  N N   . GLU A 1 119 ? -40.532 30.351  101.177 1.00 82.31 119 A 1 
ATOM   852  C CA  . GLU A 1 119 ? -40.998 29.216  100.371 1.00 80.93 119 A 1 
ATOM   853  C C   . GLU A 1 119 ? -41.633 29.686  99.063  1.00 80.00 119 A 1 
ATOM   854  O O   . GLU A 1 119 ? -41.358 29.132  97.991  1.00 81.41 119 A 1 
ATOM   855  C CB  . GLU A 1 119 ? -42.021 28.394  101.152 1.00 80.13 119 A 1 
ATOM   856  C CG  . GLU A 1 119 ? -41.387 27.543  102.257 1.00 73.80 119 A 1 
ATOM   857  C CD  . GLU A 1 119 ? -42.428 26.752  103.073 1.00 67.36 119 A 1 
ATOM   858  O OE1 . GLU A 1 119 ? -42.009 25.786  103.749 1.00 62.38 119 A 1 
ATOM   859  O OE2 . GLU A 1 119 ? -43.616 27.119  103.035 1.00 61.98 119 A 1 
ATOM   860  N N   . LYS A 1 120 ? -42.441 30.757  99.109  1.00 81.15 120 A 1 
ATOM   861  C CA  . LYS A 1 120 ? -43.044 31.329  97.909  1.00 81.90 120 A 1 
ATOM   862  C C   . LYS A 1 120 ? -41.991 31.886  96.950  1.00 81.86 120 A 1 
ATOM   863  O O   . LYS A 1 120 ? -42.132 31.726  95.733  1.00 82.15 120 A 1 
ATOM   864  C CB  . LYS A 1 120 ? -44.076 32.383  98.320  1.00 80.60 120 A 1 
ATOM   865  C CG  . LYS A 1 120 ? -45.041 32.726  97.188  1.00 73.46 120 A 1 
ATOM   866  C CD  . LYS A 1 120 ? -46.114 33.707  97.704  1.00 68.66 120 A 1 
ATOM   867  C CE  . LYS A 1 120 ? -47.175 33.952  96.641  1.00 61.54 120 A 1 
ATOM   868  N NZ  . LYS A 1 120 ? -48.239 34.851  97.128  1.00 53.67 120 A 1 
ATOM   869  N N   . GLU A 1 121 ? -40.988 32.534  97.504  1.00 82.51 121 A 1 
ATOM   870  C CA  . GLU A 1 121 ? -39.841 32.984  96.699  1.00 83.38 121 A 1 
ATOM   871  C C   . GLU A 1 121 ? -39.017 31.804  96.164  1.00 83.37 121 A 1 
ATOM   872  O O   . GLU A 1 121 ? -38.606 31.821  95.000  1.00 81.91 121 A 1 
ATOM   873  C CB  . GLU A 1 121 ? -38.964 33.951  97.511  1.00 82.77 121 A 1 
ATOM   874  C CG  . GLU A 1 121 ? -39.519 35.395  97.513  1.00 74.18 121 A 1 
ATOM   875  C CD  . GLU A 1 121 ? -39.603 36.015  96.105  1.00 67.70 121 A 1 
ATOM   876  O OE1 . GLU A 1 121 ? -40.619 36.703  95.810  1.00 61.77 121 A 1 
ATOM   877  O OE2 . GLU A 1 121 ? -38.699 35.752  95.289  1.00 60.64 121 A 1 
ATOM   878  N N   . GLN A 1 122 ? -38.857 30.750  96.969  1.00 86.10 122 A 1 
ATOM   879  C CA  . GLN A 1 122 ? -38.226 29.518  96.498  1.00 86.67 122 A 1 
ATOM   880  C C   . GLN A 1 122 ? -39.047 28.869  95.382  1.00 86.90 122 A 1 
ATOM   881  O O   . GLN A 1 122 ? -38.482 28.541  94.331  1.00 86.11 122 A 1 
ATOM   882  C CB  . GLN A 1 122 ? -38.016 28.538  97.644  1.00 85.46 122 A 1 
ATOM   883  C CG  . GLN A 1 122 ? -36.788 28.915  98.490  1.00 76.48 122 A 1 
ATOM   884  C CD  . GLN A 1 122 ? -36.540 27.919  99.639  1.00 72.16 122 A 1 
ATOM   885  O OE1 . GLN A 1 122 ? -37.337 27.047  99.934  1.00 66.13 122 A 1 
ATOM   886  N NE2 . GLN A 1 122 ? -35.421 28.012  100.314 1.00 61.14 122 A 1 
ATOM   887  N N   . ILE A 1 123 ? -40.380 28.762  95.529  1.00 84.24 123 A 1 
ATOM   888  C CA  . ILE A 1 123 ? -41.275 28.236  94.489  1.00 83.30 123 A 1 
ATOM   889  C C   . ILE A 1 123 ? -41.232 29.119  93.243  1.00 82.58 123 A 1 
ATOM   890  O O   . ILE A 1 123 ? -41.164 28.598  92.116  1.00 83.70 123 A 1 
ATOM   891  C CB  . ILE A 1 123 ? -42.713 28.077  95.028  1.00 83.16 123 A 1 
ATOM   892  C CG1 . ILE A 1 123 ? -42.768 26.928  96.066  1.00 78.87 123 A 1 
ATOM   893  C CG2 . ILE A 1 123 ? -43.714 27.785  93.890  1.00 73.76 123 A 1 
ATOM   894  C CD1 . ILE A 1 123 ? -44.054 26.899  96.876  1.00 66.15 123 A 1 
ATOM   895  N N   . LYS A 1 124 ? -41.262 30.472  93.403  1.00 84.46 124 A 1 
ATOM   896  C CA  . LYS A 1 124 ? -41.075 31.373  92.263  1.00 85.39 124 A 1 
ATOM   897  C C   . LYS A 1 124 ? -39.732 31.147  91.567  1.00 85.18 124 A 1 
ATOM   898  O O   . LYS A 1 124 ? -39.689 31.089  90.341  1.00 84.51 124 A 1 
ATOM   899  C CB  . LYS A 1 124 ? -41.152 32.831  92.693  1.00 84.73 124 A 1 
ATOM   900  C CG  . LYS A 1 124 ? -42.577 33.354  92.835  1.00 76.04 124 A 1 
ATOM   901  C CD  . LYS A 1 124 ? -42.459 34.807  93.313  1.00 73.18 124 A 1 
ATOM   902  C CE  . LYS A 1 124 ? -43.793 35.510  93.501  1.00 64.07 124 A 1 
ATOM   903  N NZ  . LYS A 1 124 ? -43.524 36.865  94.042  1.00 56.48 124 A 1 
ATOM   904  N N   . THR A 1 125 ? -38.691 31.011  92.364  1.00 85.17 125 A 1 
ATOM   905  C CA  . THR A 1 125 ? -37.347 30.756  91.825  1.00 86.09 125 A 1 
ATOM   906  C C   . THR A 1 125 ? -37.292 29.401  91.120  1.00 86.39 125 A 1 
ATOM   907  O O   . THR A 1 125 ? -36.732 29.309  90.021  1.00 84.00 125 A 1 
ATOM   908  C CB  . THR A 1 125 ? -36.283 30.829  92.926  1.00 85.20 125 A 1 
ATOM   909  O OG1 . THR A 1 125 ? -36.370 32.060  93.600  1.00 77.20 125 A 1 
ATOM   910  C CG2 . THR A 1 125 ? -34.871 30.768  92.338  1.00 73.55 125 A 1 
ATOM   911  N N   . LEU A 1 126 ? -37.916 28.374  91.701  1.00 85.64 126 A 1 
ATOM   912  C CA  . LEU A 1 126 ? -38.071 27.059  91.091  1.00 83.30 126 A 1 
ATOM   913  C C   . LEU A 1 126 ? -38.907 27.120  89.810  1.00 82.79 126 A 1 
ATOM   914  O O   . LEU A 1 126 ? -38.469 26.590  88.789  1.00 84.70 126 A 1 
ATOM   915  C CB  . LEU A 1 126 ? -38.691 26.093  92.116  1.00 84.11 126 A 1 
ATOM   916  C CG  . LEU A 1 126 ? -37.617 25.365  92.938  1.00 78.19 126 A 1 
ATOM   917  C CD1 . LEU A 1 126 ? -38.146 24.943  94.296  1.00 68.55 126 A 1 
ATOM   918  C CD2 . LEU A 1 126 ? -37.139 24.121  92.191  1.00 69.65 126 A 1 
ATOM   919  N N   . ASN A 1 127 ? -40.061 27.841  89.852  1.00 84.24 127 A 1 
ATOM   920  C CA  . ASN A 1 127 ? -40.884 28.030  88.658  1.00 84.17 127 A 1 
ATOM   921  C C   . ASN A 1 127 ? -40.134 28.781  87.548  1.00 83.37 127 A 1 
ATOM   922  O O   . ASN A 1 127 ? -40.223 28.398  86.386  1.00 83.84 127 A 1 
ATOM   923  C CB  . ASN A 1 127 ? -42.188 28.755  89.033  1.00 82.90 127 A 1 
ATOM   924  C CG  . ASN A 1 127 ? -43.257 27.818  89.554  1.00 76.02 127 A 1 
ATOM   925  O OD1 . ASN A 1 127 ? -43.308 26.644  89.250  1.00 66.75 127 A 1 
ATOM   926  N ND2 . ASN A 1 127 ? -44.188 28.332  90.317  1.00 65.95 127 A 1 
ATOM   927  N N   . ASN A 1 128 ? -39.378 29.825  87.909  1.00 84.23 128 A 1 
ATOM   928  C CA  . ASN A 1 128 ? -38.552 30.537  86.932  1.00 85.21 128 A 1 
ATOM   929  C C   . ASN A 1 128 ? -37.443 29.650  86.357  1.00 84.65 128 A 1 
ATOM   930  O O   . ASN A 1 128 ? -37.205 29.663  85.141  1.00 83.64 128 A 1 
ATOM   931  C CB  . ASN A 1 128 ? -37.966 31.801  87.581  1.00 84.59 128 A 1 
ATOM   932  C CG  . ASN A 1 128 ? -38.986 32.914  87.758  1.00 81.13 128 A 1 
ATOM   933  O OD1 . ASN A 1 128 ? -40.039 32.946  87.166  1.00 72.88 128 A 1 
ATOM   934  N ND2 . ASN A 1 128 ? -38.659 33.904  88.569  1.00 72.18 128 A 1 
ATOM   935  N N   . LYS A 1 129 ? -36.797 28.845  87.194  1.00 82.68 129 A 1 
ATOM   936  C CA  . LYS A 1 129 ? -35.849 27.831  86.723  1.00 83.51 129 A 1 
ATOM   937  C C   . LYS A 1 129 ? -36.535 26.817  85.822  1.00 84.33 129 A 1 
ATOM   938  O O   . LYS A 1 129 ? -36.012 26.520  84.752  1.00 84.08 129 A 1 
ATOM   939  C CB  . LYS A 1 129 ? -35.179 27.113  87.894  1.00 83.25 129 A 1 
ATOM   940  C CG  . LYS A 1 129 ? -34.043 27.921  88.535  1.00 77.07 129 A 1 
ATOM   941  C CD  . LYS A 1 129 ? -33.437 27.087  89.671  1.00 74.01 129 A 1 
ATOM   942  C CE  . LYS A 1 129 ? -32.269 27.783  90.358  1.00 64.90 129 A 1 
ATOM   943  N NZ  . LYS A 1 129 ? -31.720 26.939  91.442  1.00 57.55 129 A 1 
ATOM   944  N N   . PHE A 1 130 ? -37.733 26.353  86.214  1.00 85.27 130 A 1 
ATOM   945  C CA  . PHE A 1 130 ? -38.513 25.408  85.430  1.00 84.63 130 A 1 
ATOM   946  C C   . PHE A 1 130 ? -38.913 25.976  84.065  1.00 84.30 130 A 1 
ATOM   947  O O   . PHE A 1 130 ? -38.727 25.311  83.053  1.00 85.66 130 A 1 
ATOM   948  C CB  . PHE A 1 130 ? -39.734 24.982  86.245  1.00 83.59 130 A 1 
ATOM   949  C CG  . PHE A 1 130 ? -40.492 23.838  85.620  1.00 79.36 130 A 1 
ATOM   950  C CD1 . PHE A 1 130 ? -41.735 24.055  85.004  1.00 69.12 130 A 1 
ATOM   951  C CD2 . PHE A 1 130 ? -39.943 22.547  85.651  1.00 68.57 130 A 1 
ATOM   952  C CE1 . PHE A 1 130 ? -42.435 22.978  84.435  1.00 62.94 130 A 1 
ATOM   953  C CE2 . PHE A 1 130 ? -40.639 21.471  85.082  1.00 62.30 130 A 1 
ATOM   954  C CZ  . PHE A 1 130 ? -41.881 21.688  84.483  1.00 63.93 130 A 1 
ATOM   955  N N   . ALA A 1 131 ? -39.392 27.239  84.043  1.00 85.15 131 A 1 
ATOM   956  C CA  . ALA A 1 131 ? -39.664 27.932  82.781  1.00 86.34 131 A 1 
ATOM   957  C C   . ALA A 1 131 ? -38.411 28.028  81.906  1.00 86.09 131 A 1 
ATOM   958  O O   . ALA A 1 131 ? -38.454 27.666  80.728  1.00 85.07 131 A 1 
ATOM   959  C CB  . ALA A 1 131 ? -40.252 29.317  83.094  1.00 85.82 131 A 1 
ATOM   960  N N   . SER A 1 132 ? -37.281 28.405  82.495  1.00 84.76 132 A 1 
ATOM   961  C CA  . SER A 1 132 ? -36.001 28.438  81.769  1.00 85.97 132 A 1 
ATOM   962  C C   . SER A 1 132 ? -35.587 27.060  81.254  1.00 86.08 132 A 1 
ATOM   963  O O   . SER A 1 132 ? -35.058 26.951  80.143  1.00 84.75 132 A 1 
ATOM   964  C CB  . SER A 1 132 ? -34.907 28.993  82.684  1.00 85.05 132 A 1 
ATOM   965  O OG  . SER A 1 132 ? -33.670 29.072  81.986  1.00 73.10 132 A 1 
ATOM   966  N N   . PHE A 1 133 ? -35.853 26.001  82.031  1.00 84.73 133 A 1 
ATOM   967  C CA  . PHE A 1 133 ? -35.600 24.640  81.568  1.00 84.67 133 A 1 
ATOM   968  C C   . PHE A 1 133 ? -36.551 24.224  80.444  1.00 85.25 133 A 1 
ATOM   969  O O   . PHE A 1 133 ? -36.092 23.603  79.488  1.00 86.41 133 A 1 
ATOM   970  C CB  . PHE A 1 133 ? -35.653 23.648  82.727  1.00 83.14 133 A 1 
ATOM   971  C CG  . PHE A 1 133 ? -34.367 23.569  83.514  1.00 76.45 133 A 1 
ATOM   972  C CD1 . PHE A 1 133 ? -33.177 23.164  82.883  1.00 68.25 133 A 1 
ATOM   973  C CD2 . PHE A 1 133 ? -34.348 23.859  84.884  1.00 66.28 133 A 1 
ATOM   974  C CE1 . PHE A 1 133 ? -31.975 23.079  83.607  1.00 61.92 133 A 1 
ATOM   975  C CE2 . PHE A 1 133 ? -33.155 23.771  85.615  1.00 61.14 133 A 1 
ATOM   976  C CZ  . PHE A 1 133 ? -31.969 23.380  84.974  1.00 63.22 133 A 1 
ATOM   977  N N   . ILE A 1 134 ? -37.842 24.610  80.511  1.00 82.77 134 A 1 
ATOM   978  C CA  . ILE A 1 134 ? -38.789 24.359  79.425  1.00 81.98 134 A 1 
ATOM   979  C C   . ILE A 1 134 ? -38.323 25.039  78.134  1.00 81.76 134 A 1 
ATOM   980  O O   . ILE A 1 134 ? -38.337 24.406  77.080  1.00 84.06 134 A 1 
ATOM   981  C CB  . ILE A 1 134 ? -40.211 24.802  79.824  1.00 82.57 134 A 1 
ATOM   982  C CG1 . ILE A 1 134 ? -40.796 23.821  80.863  1.00 78.15 134 A 1 
ATOM   983  C CG2 . ILE A 1 134 ? -41.147 24.864  78.592  1.00 75.05 134 A 1 
ATOM   984  C CD1 . ILE A 1 134 ? -42.082 24.308  81.524  1.00 67.13 134 A 1 
ATOM   985  N N   . ASP A 1 135 ? -37.898 26.310  78.260  1.00 85.19 135 A 1 
ATOM   986  C CA  . ASP A 1 135 ? -37.379 27.015  77.090  1.00 85.08 135 A 1 
ATOM   987  C C   . ASP A 1 135 ? -36.108 26.356  76.548  1.00 84.25 135 A 1 
ATOM   988  O O   . ASP A 1 135 ? -35.962 26.183  75.332  1.00 84.41 135 A 1 
ATOM   989  C CB  . ASP A 1 135 ? -37.125 28.492  77.436  1.00 84.81 135 A 1 
ATOM   990  C CG  . ASP A 1 135 ? -38.408 29.313  77.547  1.00 78.83 135 A 1 
ATOM   991  O OD1 . ASP A 1 135 ? -39.444 28.896  76.972  1.00 70.59 135 A 1 
ATOM   992  O OD2 . ASP A 1 135 ? -38.338 30.392  78.177  1.00 70.68 135 A 1 
ATOM   993  N N   . LYS A 1 136 ? -35.247 25.903  77.427  1.00 83.65 136 A 1 
ATOM   994  C CA  . LYS A 1 136 ? -34.032 25.176  77.045  1.00 84.45 136 A 1 
ATOM   995  C C   . LYS A 1 136 ? -34.341 23.811  76.415  1.00 84.86 136 A 1 
ATOM   996  O O   . LYS A 1 136 ? -33.707 23.444  75.429  1.00 84.90 136 A 1 
ATOM   997  C CB  . LYS A 1 136 ? -33.111 25.067  78.267  1.00 84.03 136 A 1 
ATOM   998  C CG  . LYS A 1 136 ? -31.649 24.885  77.850  1.00 77.01 136 A 1 
ATOM   999  C CD  . LYS A 1 136 ? -30.742 24.894  79.086  1.00 73.42 136 A 1 
ATOM   1000 C CE  . LYS A 1 136 ? -29.277 24.787  78.664  1.00 64.44 136 A 1 
ATOM   1001 N NZ  . LYS A 1 136 ? -28.365 24.665  79.818  1.00 57.09 136 A 1 
ATOM   1002 N N   . VAL A 1 137 ? -35.346 23.103  76.932  1.00 84.44 137 A 1 
ATOM   1003 C CA  . VAL A 1 137 ? -35.847 21.849  76.335  1.00 83.83 137 A 1 
ATOM   1004 C C   . VAL A 1 137 ? -36.436 22.119  74.952  1.00 82.83 137 A 1 
ATOM   1005 O O   . VAL A 1 137 ? -36.063 21.430  74.010  1.00 85.97 137 A 1 
ATOM   1006 C CB  . VAL A 1 137 ? -36.850 21.140  77.255  1.00 84.13 137 A 1 
ATOM   1007 C CG1 . VAL A 1 137 ? -37.590 19.990  76.562  1.00 76.91 137 A 1 
ATOM   1008 C CG2 . VAL A 1 137 ? -36.139 20.531  78.461  1.00 75.75 137 A 1 
ATOM   1009 N N   . ARG A 1 138 ? -37.303 23.171  74.836  1.00 83.74 138 A 1 
ATOM   1010 C CA  . ARG A 1 138 ? -37.840 23.551  73.523  1.00 83.57 138 A 1 
ATOM   1011 C C   . ARG A 1 138 ? -36.747 23.901  72.531  1.00 83.55 138 A 1 
ATOM   1012 O O   . ARG A 1 138 ? -36.827 23.500  71.364  1.00 84.87 138 A 1 
ATOM   1013 C CB  . ARG A 1 138 ? -38.788 24.746  73.657  1.00 84.04 138 A 1 
ATOM   1014 C CG  . ARG A 1 138 ? -40.181 24.322  74.103  1.00 77.16 138 A 1 
ATOM   1015 C CD  . ARG A 1 138 ? -41.061 25.570  74.172  1.00 74.08 138 A 1 
ATOM   1016 N NE  . ARG A 1 138 ? -42.462 25.222  74.410  1.00 65.64 138 A 1 
ATOM   1017 C CZ  . ARG A 1 138 ? -43.442 26.085  74.568  1.00 58.28 138 A 1 
ATOM   1018 N NH1 . ARG A 1 138 ? -43.223 27.377  74.539  1.00 54.09 138 A 1 
ATOM   1019 N NH2 . ARG A 1 138 ? -44.662 25.674  74.752  1.00 53.16 138 A 1 
ATOM   1020 N N   . PHE A 1 139 ? -35.729 24.629  72.974  1.00 88.63 139 A 1 
ATOM   1021 C CA  . PHE A 1 139 ? -34.583 24.958  72.133  1.00 89.09 139 A 1 
ATOM   1022 C C   . PHE A 1 139 ? -33.818 23.704  71.709  1.00 88.89 139 A 1 
ATOM   1023 O O   . PHE A 1 139 ? -33.496 23.554  70.525  1.00 87.00 139 A 1 
ATOM   1024 C CB  . PHE A 1 139 ? -33.691 25.943  72.882  1.00 88.24 139 A 1 
ATOM   1025 C CG  . PHE A 1 139 ? -32.506 26.391  72.064  1.00 86.41 139 A 1 
ATOM   1026 C CD1 . PHE A 1 139 ? -31.241 25.836  72.290  1.00 76.97 139 A 1 
ATOM   1027 C CD2 . PHE A 1 139 ? -32.678 27.353  71.059  1.00 77.50 139 A 1 
ATOM   1028 C CE1 . PHE A 1 139 ? -30.146 26.251  71.516  1.00 73.56 139 A 1 
ATOM   1029 C CE2 . PHE A 1 139 ? -31.584 27.773  70.282  1.00 73.02 139 A 1 
ATOM   1030 C CZ  . PHE A 1 139 ? -30.322 27.224  70.510  1.00 73.85 139 A 1 
ATOM   1031 N N   . LEU A 1 140 ? -33.584 22.776  72.641  1.00 85.76 140 A 1 
ATOM   1032 C CA  . LEU A 1 140 ? -32.920 21.508  72.323  1.00 82.29 140 A 1 
ATOM   1033 C C   . LEU A 1 140 ? -33.776 20.596  71.446  1.00 80.88 140 A 1 
ATOM   1034 O O   . LEU A 1 140 ? -33.228 19.953  70.548  1.00 85.55 140 A 1 
ATOM   1035 C CB  . LEU A 1 140 ? -32.528 20.784  73.612  1.00 83.54 140 A 1 
ATOM   1036 C CG  . LEU A 1 140 ? -31.291 21.389  74.293  1.00 78.74 140 A 1 
ATOM   1037 C CD1 . LEU A 1 140 ? -31.096 20.732  75.650  1.00 68.75 140 A 1 
ATOM   1038 C CD2 . LEU A 1 140 ? -30.009 21.165  73.494  1.00 71.01 140 A 1 
ATOM   1039 N N   . GLU A 1 141 ? -35.098 20.583  71.619  1.00 85.39 141 A 1 
ATOM   1040 C CA  . GLU A 1 141 ? -36.012 19.869  70.722  1.00 83.92 141 A 1 
ATOM   1041 C C   . GLU A 1 141 ? -35.976 20.443  69.300  1.00 83.32 141 A 1 
ATOM   1042 O O   . GLU A 1 141 ? -35.961 19.684  68.332  1.00 84.77 141 A 1 
ATOM   1043 C CB  . GLU A 1 141 ? -37.445 19.934  71.244  1.00 85.08 141 A 1 
ATOM   1044 C CG  . GLU A 1 141 ? -37.709 18.972  72.406  1.00 78.73 141 A 1 
ATOM   1045 C CD  . GLU A 1 141 ? -39.163 19.040  72.912  1.00 71.45 141 A 1 
ATOM   1046 O OE1 . GLU A 1 141 ? -39.548 18.118  73.667  1.00 65.34 141 A 1 
ATOM   1047 O OE2 . GLU A 1 141 ? -39.886 20.001  72.547  1.00 65.27 141 A 1 
ATOM   1048 N N   . GLN A 1 142 ? -35.929 21.785  69.176  1.00 88.29 142 A 1 
ATOM   1049 C CA  . GLN A 1 142 ? -35.743 22.417  67.871  1.00 87.30 142 A 1 
ATOM   1050 C C   . GLN A 1 142 ? -34.391 22.074  67.257  1.00 87.21 142 A 1 
ATOM   1051 O O   . GLN A 1 142 ? -34.333 21.757  66.062  1.00 85.93 142 A 1 
ATOM   1052 C CB  . GLN A 1 142 ? -35.891 23.939  67.975  1.00 86.98 142 A 1 
ATOM   1053 C CG  . GLN A 1 142 ? -37.361 24.377  67.921  1.00 76.40 142 A 1 
ATOM   1054 C CD  . GLN A 1 142 ? -37.506 25.902  67.909  1.00 71.05 142 A 1 
ATOM   1055 O OE1 . GLN A 1 142 ? -36.595 26.657  68.194  1.00 65.27 142 A 1 
ATOM   1056 N NE2 . GLN A 1 142 ? -38.665 26.409  67.564  1.00 59.94 142 A 1 
ATOM   1057 N N   . GLN A 1 143 ? -33.335 22.107  68.061  1.00 85.92 143 A 1 
ATOM   1058 C CA  . GLN A 1 143 ? -32.016 21.688  67.586  1.00 85.18 143 A 1 
ATOM   1059 C C   . GLN A 1 143 ? -31.988 20.213  67.197  1.00 85.50 143 A 1 
ATOM   1060 O O   . GLN A 1 143 ? -31.436 19.884  66.140  1.00 84.92 143 A 1 
ATOM   1061 C CB  . GLN A 1 143 ? -30.942 21.965  68.635  1.00 83.91 143 A 1 
ATOM   1062 C CG  . GLN A 1 143 ? -30.505 23.437  68.637  1.00 75.61 143 A 1 
ATOM   1063 C CD  . GLN A 1 143 ? -29.190 23.650  69.388  1.00 70.62 143 A 1 
ATOM   1064 O OE1 . GLN A 1 143 ? -28.663 22.778  70.054  1.00 64.11 143 A 1 
ATOM   1065 N NE2 . GLN A 1 143 ? -28.591 24.811  69.282  1.00 59.58 143 A 1 
ATOM   1066 N N   . ASN A 1 144 ? -32.636 19.337  67.976  1.00 84.02 144 A 1 
ATOM   1067 C CA  . ASN A 1 144 ? -32.756 17.923  67.631  1.00 82.62 144 A 1 
ATOM   1068 C C   . ASN A 1 144 ? -33.539 17.719  66.343  1.00 80.73 144 A 1 
ATOM   1069 O O   . ASN A 1 144 ? -33.072 17.001  65.467  1.00 83.27 144 A 1 
ATOM   1070 C CB  . ASN A 1 144 ? -33.384 17.125  68.795  1.00 81.73 144 A 1 
ATOM   1071 C CG  . ASN A 1 144 ? -32.402 16.206  69.491  1.00 75.27 144 A 1 
ATOM   1072 O OD1 . ASN A 1 144 ? -31.305 15.933  69.036  1.00 65.66 144 A 1 
ATOM   1073 N ND2 . ASN A 1 144 ? -32.794 15.665  70.628  1.00 65.03 144 A 1 
ATOM   1074 N N   . LYS A 1 145 ? -34.676 18.430  66.167  1.00 87.72 145 A 1 
ATOM   1075 C CA  . LYS A 1 145 ? -35.397 18.402  64.886  1.00 87.66 145 A 1 
ATOM   1076 C C   . LYS A 1 145 ? -34.535 18.890  63.730  1.00 87.97 145 A 1 
ATOM   1077 O O   . LYS A 1 145 ? -34.571 18.292  62.655  1.00 88.07 145 A 1 
ATOM   1078 C CB  . LYS A 1 145 ? -36.687 19.235  64.964  1.00 87.31 145 A 1 
ATOM   1079 C CG  . LYS A 1 145 ? -37.865 18.370  65.404  1.00 76.62 145 A 1 
ATOM   1080 C CD  . LYS A 1 145 ? -39.154 19.181  65.376  1.00 71.32 145 A 1 
ATOM   1081 C CE  . LYS A 1 145 ? -40.337 18.261  65.689  1.00 63.18 145 A 1 
ATOM   1082 N NZ  . LYS A 1 145 ? -41.616 18.987  65.731  1.00 55.20 145 A 1 
ATOM   1083 N N   . MET A 1 146 ? -33.770 19.957  63.941  1.00 87.58 146 A 1 
ATOM   1084 C CA  . MET A 1 146 ? -32.830 20.407  62.922  1.00 87.24 146 A 1 
ATOM   1085 C C   . MET A 1 146 ? -31.772 19.357  62.604  1.00 87.56 146 A 1 
ATOM   1086 O O   . MET A 1 146 ? -31.437 19.173  61.435  1.00 86.10 146 A 1 
ATOM   1087 C CB  . MET A 1 146 ? -32.134 21.707  63.326  1.00 85.63 146 A 1 
ATOM   1088 C CG  . MET A 1 146 ? -32.833 22.935  62.757  1.00 75.77 146 A 1 
ATOM   1089 S SD  . MET A 1 146 ? -31.807 24.417  62.882  1.00 69.01 146 A 1 
ATOM   1090 C CE  . MET A 1 146 ? -32.868 25.605  62.033  1.00 60.06 146 A 1 
ATOM   1091 N N   . LEU A 1 147 ? -31.248 18.676  63.623  1.00 84.90 147 A 1 
ATOM   1092 C CA  . LEU A 1 147 ? -30.258 17.625  63.440  1.00 82.06 147 A 1 
ATOM   1093 C C   . LEU A 1 147 ? -30.849 16.378  62.790  1.00 80.99 147 A 1 
ATOM   1094 O O   . LEU A 1 147 ? -30.226 15.850  61.878  1.00 84.54 147 A 1 
ATOM   1095 C CB  . LEU A 1 147 ? -29.594 17.276  64.772  1.00 82.31 147 A 1 
ATOM   1096 C CG  . LEU A 1 147 ? -28.495 18.267  65.171  1.00 78.14 147 A 1 
ATOM   1097 C CD1 . LEU A 1 147 ? -28.020 17.936  66.583  1.00 68.71 147 A 1 
ATOM   1098 C CD2 . LEU A 1 147 ? -27.280 18.205  64.252  1.00 70.48 147 A 1 
ATOM   1099 N N   . GLU A 1 148 ? -32.064 15.971  63.173  1.00 87.31 148 A 1 
ATOM   1100 C CA  . GLU A 1 148 ? -32.791 14.894  62.490  1.00 86.14 148 A 1 
ATOM   1101 C C   . GLU A 1 148 ? -33.036 15.237  61.022  1.00 84.81 148 A 1 
ATOM   1102 O O   . GLU A 1 148 ? -32.821 14.406  60.145  1.00 85.66 148 A 1 
ATOM   1103 C CB  . GLU A 1 148 ? -34.134 14.626  63.153  1.00 86.16 148 A 1 
ATOM   1104 C CG  . GLU A 1 148 ? -34.013 13.710  64.375  1.00 76.40 148 A 1 
ATOM   1105 C CD  . GLU A 1 148 ? -35.383 13.390  64.981  1.00 70.11 148 A 1 
ATOM   1106 O OE1 . GLU A 1 148 ? -35.471 12.335  65.648  1.00 64.73 148 A 1 
ATOM   1107 O OE2 . GLU A 1 148 ? -36.330 14.179  64.783  1.00 64.47 148 A 1 
ATOM   1108 N N   . THR A 1 149 ? -33.444 16.491  60.756  1.00 88.68 149 A 1 
ATOM   1109 C CA  . THR A 1 149 ? -33.655 16.946  59.377  1.00 87.04 149 A 1 
ATOM   1110 C C   . THR A 1 149 ? -32.340 16.942  58.591  1.00 86.25 149 A 1 
ATOM   1111 O O   . THR A 1 149 ? -32.307 16.459  57.463  1.00 85.91 149 A 1 
ATOM   1112 C CB  . THR A 1 149 ? -34.301 18.334  59.328  1.00 87.16 149 A 1 
ATOM   1113 O OG1 . THR A 1 149 ? -35.434 18.412  60.155  1.00 78.56 149 A 1 
ATOM   1114 C CG2 . THR A 1 149 ? -34.794 18.680  57.920  1.00 74.37 149 A 1 
ATOM   1115 N N   . LYS A 1 150 ? -31.263 17.435  59.202  1.00 87.16 150 A 1 
ATOM   1116 C CA  . LYS A 1 150 ? -29.920 17.371  58.593  1.00 85.43 150 A 1 
ATOM   1117 C C   . LYS A 1 150 ? -29.443 15.936  58.384  1.00 84.63 150 A 1 
ATOM   1118 O O   . LYS A 1 150 ? -28.860 15.642  57.342  1.00 85.29 150 A 1 
ATOM   1119 C CB  . LYS A 1 150 ? -28.892 18.112  59.452  1.00 84.96 150 A 1 
ATOM   1120 C CG  . LYS A 1 150 ? -28.897 19.623  59.202  1.00 75.58 150 A 1 
ATOM   1121 C CD  . LYS A 1 150 ? -27.823 20.272  60.069  1.00 72.79 150 A 1 
ATOM   1122 C CE  . LYS A 1 150 ? -27.744 21.778  59.814  1.00 63.82 150 A 1 
ATOM   1123 N NZ  . LYS A 1 150 ? -26.686 22.417  60.635  1.00 56.82 150 A 1 
ATOM   1124 N N   . TRP A 1 151 ? -29.703 15.055  59.363  1.00 87.50 151 A 1 
ATOM   1125 C CA  . TRP A 1 151 ? -29.339 13.647  59.264  1.00 85.99 151 A 1 
ATOM   1126 C C   . TRP A 1 151 ? -30.152 12.931  58.188  1.00 85.18 151 A 1 
ATOM   1127 O O   . TRP A 1 151 ? -29.580 12.195  57.389  1.00 84.11 151 A 1 
ATOM   1128 C CB  . TRP A 1 151 ? -29.502 12.990  60.630  1.00 84.74 151 A 1 
ATOM   1129 C CG  . TRP A 1 151 ? -29.012 11.587  60.682  1.00 83.26 151 A 1 
ATOM   1130 C CD1 . TRP A 1 151 ? -27.710 11.206  60.659  1.00 71.12 151 A 1 
ATOM   1131 C CD2 . TRP A 1 151 ? -29.793 10.350  60.759  1.00 75.50 151 A 1 
ATOM   1132 N NE1 . TRP A 1 151 ? -27.628 9.825   60.735  1.00 67.24 151 A 1 
ATOM   1133 C CE2 . TRP A 1 151 ? -28.884 9.266   60.802  1.00 70.84 151 A 1 
ATOM   1134 C CE3 . TRP A 1 151 ? -31.174 10.079  60.817  1.00 67.20 151 A 1 
ATOM   1135 C CZ2 . TRP A 1 151 ? -29.321 7.928   60.910  1.00 70.57 151 A 1 
ATOM   1136 C CZ3 . TRP A 1 151 ? -31.615 8.741   60.913  1.00 62.28 151 A 1 
ATOM   1137 C CH2 . TRP A 1 151 ? -30.688 7.690   60.960  1.00 62.75 151 A 1 
ATOM   1138 N N   . SER A 1 152 ? -31.470 13.232  58.125  1.00 88.72 152 A 1 
ATOM   1139 C CA  . SER A 1 152 ? -32.327 12.733  57.050  1.00 86.59 152 A 1 
ATOM   1140 C C   . SER A 1 152 ? -31.867 13.244  55.681  1.00 85.31 152 A 1 
ATOM   1141 O O   . SER A 1 152 ? -31.761 12.458  54.740  1.00 83.10 152 A 1 
ATOM   1142 C CB  . SER A 1 152 ? -33.777 13.135  57.314  1.00 85.78 152 A 1 
ATOM   1143 O OG  . SER A 1 152 ? -34.621 12.609  56.311  1.00 73.01 152 A 1 
ATOM   1144 N N   . LEU A 1 153 ? -31.518 14.537  55.575  1.00 87.75 153 A 1 
ATOM   1145 C CA  . LEU A 1 153 ? -30.926 15.103  54.360  1.00 85.43 153 A 1 
ATOM   1146 C C   . LEU A 1 153 ? -29.599 14.429  53.999  1.00 83.98 153 A 1 
ATOM   1147 O O   . LEU A 1 153 ? -29.370 14.121  52.831  1.00 82.38 153 A 1 
ATOM   1148 C CB  . LEU A 1 153 ? -30.722 16.615  54.548  1.00 84.92 153 A 1 
ATOM   1149 C CG  . LEU A 1 153 ? -31.917 17.435  54.033  1.00 75.17 153 A 1 
ATOM   1150 C CD1 . LEU A 1 153 ? -31.997 18.779  54.742  1.00 67.62 153 A 1 
ATOM   1151 C CD2 . LEU A 1 153 ? -31.785 17.686  52.539  1.00 68.77 153 A 1 
ATOM   1152 N N   . LEU A 1 154 ? -28.750 14.154  54.986  1.00 86.23 154 A 1 
ATOM   1153 C CA  . LEU A 1 154 ? -27.492 13.443  54.771  1.00 83.06 154 A 1 
ATOM   1154 C C   . LEU A 1 154 ? -27.710 11.981  54.385  1.00 81.54 154 A 1 
ATOM   1155 O O   . LEU A 1 154 ? -26.992 11.472  53.530  1.00 81.70 154 A 1 
ATOM   1156 C CB  . LEU A 1 154 ? -26.614 13.557  56.023  1.00 82.48 154 A 1 
ATOM   1157 C CG  . LEU A 1 154 ? -25.867 14.888  56.091  1.00 76.64 154 A 1 
ATOM   1158 C CD1 . LEU A 1 154 ? -25.382 15.154  57.507  1.00 68.76 154 A 1 
ATOM   1159 C CD2 . LEU A 1 154 ? -24.640 14.890  55.171  1.00 68.88 154 A 1 
ATOM   1160 N N   . GLN A 1 155 ? -28.719 11.321  54.967  1.00 83.56 155 A 1 
ATOM   1161 C CA  . GLN A 1 155 ? -29.129 9.983   54.529  1.00 81.28 155 A 1 
ATOM   1162 C C   . GLN A 1 155 ? -29.644 10.019  53.092  1.00 79.93 155 A 1 
ATOM   1163 O O   . GLN A 1 155 ? -29.206 9.205   52.288  1.00 77.58 155 A 1 
ATOM   1164 C CB  . GLN A 1 155 ? -30.184 9.384   55.450  1.00 79.78 155 A 1 
ATOM   1165 C CG  . GLN A 1 155 ? -29.559 8.611   56.618  1.00 73.87 155 A 1 
ATOM   1166 C CD  . GLN A 1 155 ? -30.596 7.767   57.362  1.00 69.25 155 A 1 
ATOM   1167 O OE1 . GLN A 1 155 ? -31.785 8.024   57.346  1.00 63.64 155 A 1 
ATOM   1168 N NE2 . GLN A 1 155 ? -30.185 6.730   58.040  1.00 60.23 155 A 1 
ATOM   1169 N N   . GLN A 1 156 ? -30.507 10.987  52.738  1.00 86.41 156 A 1 
ATOM   1170 C CA  . GLN A 1 156 ? -30.973 11.157  51.361  1.00 83.70 156 A 1 
ATOM   1171 C C   . GLN A 1 156 ? -29.812 11.443  50.406  1.00 82.00 156 A 1 
ATOM   1172 O O   . GLN A 1 156 ? -29.771 10.867  49.324  1.00 77.34 156 A 1 
ATOM   1173 C CB  . GLN A 1 156 ? -32.006 12.272  51.274  1.00 81.57 156 A 1 
ATOM   1174 C CG  . GLN A 1 156 ? -33.392 11.819  51.770  1.00 74.08 156 A 1 
ATOM   1175 C CD  . GLN A 1 156 ? -34.443 12.922  51.649  1.00 69.51 156 A 1 
ATOM   1176 O OE1 . GLN A 1 156 ? -34.175 14.050  51.258  1.00 63.57 156 A 1 
ATOM   1177 N NE2 . GLN A 1 156 ? -35.679 12.639  51.965  1.00 59.56 156 A 1 
ATOM   1178 N N   . GLN A 1 157 ? -28.857 12.275  50.810  1.00 81.59 157 A 1 
ATOM   1179 C CA  . GLN A 1 157 ? -27.636 12.489  50.027  1.00 78.24 157 A 1 
ATOM   1180 C C   . GLN A 1 157 ? -26.821 11.206  49.896  1.00 77.16 157 A 1 
ATOM   1181 O O   . GLN A 1 157 ? -26.298 10.938  48.817  1.00 72.58 157 A 1 
ATOM   1182 C CB  . GLN A 1 157 ? -26.776 13.588  50.647  1.00 74.14 157 A 1 
ATOM   1183 C CG  . GLN A 1 157 ? -27.289 14.988  50.293  1.00 66.13 157 A 1 
ATOM   1184 C CD  . GLN A 1 157 ? -26.390 16.088  50.846  1.00 61.24 157 A 1 
ATOM   1185 O OE1 . GLN A 1 157 ? -25.465 15.878  51.619  1.00 57.02 157 A 1 
ATOM   1186 N NE2 . GLN A 1 157 ? -26.614 17.317  50.460  1.00 52.54 157 A 1 
ATOM   1187 N N   . LYS A 1 158 ? -26.752 10.385  50.942  1.00 76.29 158 A 1 
ATOM   1188 C CA  . LYS A 1 158 ? -26.070 9.089   50.890  1.00 76.25 158 A 1 
ATOM   1189 C C   . LYS A 1 158 ? -26.790 8.113   49.954  1.00 76.68 158 A 1 
ATOM   1190 O O   . LYS A 1 158 ? -26.133 7.414   49.195  1.00 71.71 158 A 1 
ATOM   1191 C CB  . LYS A 1 158 ? -25.896 8.517   52.303  1.00 70.95 158 A 1 
ATOM   1192 C CG  . LYS A 1 158 ? -24.781 7.463   52.316  1.00 64.30 158 A 1 
ATOM   1193 C CD  . LYS A 1 158 ? -24.529 6.865   53.702  1.00 59.14 158 A 1 
ATOM   1194 C CE  . LYS A 1 158 ? -23.295 5.971   53.603  1.00 52.77 158 A 1 
ATOM   1195 N NZ  . LYS A 1 158 ? -22.905 5.304   54.858  1.00 46.99 158 A 1 
ATOM   1196 N N   . THR A 1 159 ? -28.129 8.105   49.954  1.00 74.80 159 A 1 
ATOM   1197 C CA  . THR A 1 159 ? -28.921 7.309   49.003  1.00 74.83 159 A 1 
ATOM   1198 C C   . THR A 1 159 ? -28.820 7.855   47.582  1.00 74.19 159 A 1 
ATOM   1199 O O   . THR A 1 159 ? -28.627 7.073   46.662  1.00 68.80 159 A 1 
ATOM   1200 C CB  . THR A 1 159 ? -30.413 7.201   49.367  1.00 70.55 159 A 1 
ATOM   1201 O OG1 . THR A 1 159 ? -30.773 7.960   50.485  1.00 62.44 159 A 1 
ATOM   1202 C CG2 . THR A 1 159 ? -30.796 5.763   49.679  1.00 58.91 159 A 1 
ATOM   1203 N N   . ALA A 1 160 ? -28.892 9.181   47.404  1.00 73.51 160 A 1 
ATOM   1204 C CA  . ALA A 1 160 ? -28.667 9.801   46.104  1.00 72.95 160 A 1 
ATOM   1205 C C   . ALA A 1 160 ? -27.272 9.472   45.575  1.00 72.78 160 A 1 
ATOM   1206 O O   . ALA A 1 160 ? -27.104 9.166   44.392  1.00 67.60 160 A 1 
ATOM   1207 C CB  . ALA A 1 160 ? -28.868 11.312  46.223  1.00 68.65 160 A 1 
ATOM   1208 N N   . ARG A 1 161 ? -26.277 9.452   46.468  1.00 72.03 161 A 1 
ATOM   1209 C CA  . ARG A 1 161 ? -24.936 9.039   46.107  1.00 72.45 161 A 1 
ATOM   1210 C C   . ARG A 1 161 ? -24.825 7.544   45.839  1.00 73.92 161 A 1 
ATOM   1211 O O   . ARG A 1 161 ? -24.182 7.183   44.867  1.00 68.11 161 A 1 
ATOM   1212 C CB  . ARG A 1 161 ? -23.952 9.449   47.179  1.00 66.18 161 A 1 
ATOM   1213 C CG  . ARG A 1 161 ? -22.569 9.363   46.556  1.00 58.95 161 A 1 
ATOM   1214 C CD  . ARG A 1 161 ? -21.568 9.561   47.653  1.00 55.12 161 A 1 
ATOM   1215 N NE  . ARG A 1 161 ? -20.246 9.706   47.084  1.00 49.50 161 A 1 
ATOM   1216 C CZ  . ARG A 1 161 ? -19.174 9.728   47.813  1.00 43.65 161 A 1 
ATOM   1217 N NH1 . ARG A 1 161 ? -19.218 9.484   49.089  1.00 41.24 161 A 1 
ATOM   1218 N NH2 . ARG A 1 161 ? -18.049 10.006  47.280  1.00 40.09 161 A 1 
ATOM   1219 N N   . SER A 1 162 ? -25.493 6.718   46.617  1.00 71.29 162 A 1 
ATOM   1220 C CA  . SER A 1 162 ? -25.591 5.288   46.299  1.00 72.51 162 A 1 
ATOM   1221 C C   . SER A 1 162 ? -26.202 5.073   44.918  1.00 74.90 162 A 1 
ATOM   1222 O O   . SER A 1 162 ? -25.749 4.205   44.179  1.00 69.08 162 A 1 
ATOM   1223 C CB  . SER A 1 162 ? -26.421 4.568   47.358  1.00 65.81 162 A 1 
ATOM   1224 O OG  . SER A 1 162 ? -26.498 3.189   47.074  1.00 57.31 162 A 1 
ATOM   1225 N N   . ASN A 1 163 ? -27.185 5.893   44.533  1.00 75.45 163 A 1 
ATOM   1226 C CA  . ASN A 1 163 ? -27.718 5.861   43.174  1.00 77.54 163 A 1 
ATOM   1227 C C   . ASN A 1 163 ? -26.710 6.375   42.147  1.00 78.10 163 A 1 
ATOM   1228 O O   . ASN A 1 163 ? -26.625 5.802   41.065  1.00 73.56 163 A 1 
ATOM   1229 C CB  . ASN A 1 163 ? -29.031 6.645   43.100  1.00 73.54 163 A 1 
ATOM   1230 C CG  . ASN A 1 163 ? -30.214 5.890   43.685  1.00 66.56 163 A 1 
ATOM   1231 O OD1 . ASN A 1 163 ? -30.191 4.698   43.934  1.00 59.19 163 A 1 
ATOM   1232 N ND2 . ASN A 1 163 ? -31.317 6.573   43.886  1.00 58.49 163 A 1 
ATOM   1233 N N   . MET A 1 164 ? -25.935 7.426   42.455  1.00 79.42 164 A 1 
ATOM   1234 C CA  . MET A 1 164 ? -24.840 7.858   41.586  1.00 80.21 164 A 1 
ATOM   1235 C C   . MET A 1 164 ? -23.755 6.791   41.484  1.00 81.91 164 A 1 
ATOM   1236 O O   . MET A 1 164 ? -23.316 6.521   40.370  1.00 77.68 164 A 1 
ATOM   1237 C CB  . MET A 1 164 ? -24.217 9.172   42.062  1.00 75.46 164 A 1 
ATOM   1238 C CG  . MET A 1 164 ? -25.076 10.386  41.716  1.00 68.66 164 A 1 
ATOM   1239 S SD  . MET A 1 164 ? -24.281 11.977  42.077  1.00 62.18 164 A 1 
ATOM   1240 C CE  . MET A 1 164 ? -23.177 12.129  40.666  1.00 55.02 164 A 1 
ATOM   1241 N N   . ASP A 1 165 ? -23.389 6.181   42.607  1.00 80.72 165 A 1 
ATOM   1242 C CA  . ASP A 1 165 ? -22.418 5.092   42.630  1.00 81.94 165 A 1 
ATOM   1243 C C   . ASP A 1 165 ? -22.938 3.904   41.805  1.00 83.75 165 A 1 
ATOM   1244 O O   . ASP A 1 165 ? -22.218 3.411   40.947  1.00 80.96 165 A 1 
ATOM   1245 C CB  . ASP A 1 165 ? -22.088 4.677   44.066  1.00 78.07 165 A 1 
ATOM   1246 C CG  . ASP A 1 165 ? -21.293 5.727   44.861  1.00 72.54 165 A 1 
ATOM   1247 O OD1 . ASP A 1 165 ? -20.629 6.599   44.254  1.00 63.63 165 A 1 
ATOM   1248 O OD2 . ASP A 1 165 ? -21.326 5.664   46.110  1.00 63.98 165 A 1 
ATOM   1249 N N   . ASN A 1 166 ? -24.224 3.552   41.937  1.00 81.55 166 A 1 
ATOM   1250 C CA  . ASN A 1 166 ? -24.852 2.536   41.099  1.00 82.71 166 A 1 
ATOM   1251 C C   . ASN A 1 166 ? -24.891 2.941   39.615  1.00 82.99 166 A 1 
ATOM   1252 O O   . ASN A 1 166 ? -24.702 2.096   38.740  1.00 79.47 166 A 1 
ATOM   1253 C CB  . ASN A 1 166 ? -26.285 2.269   41.588  1.00 80.16 166 A 1 
ATOM   1254 C CG  . ASN A 1 166 ? -26.349 1.444   42.864  1.00 75.63 166 A 1 
ATOM   1255 O OD1 . ASN A 1 166 ? -25.454 0.719   43.233  1.00 67.17 166 A 1 
ATOM   1256 N ND2 . ASN A 1 166 ? -27.467 1.498   43.553  1.00 66.39 166 A 1 
ATOM   1257 N N   . MET A 1 167 ? -25.130 4.227   39.306  1.00 82.24 167 A 1 
ATOM   1258 C CA  . MET A 1 167 ? -25.058 4.721   37.923  1.00 82.57 167 A 1 
ATOM   1259 C C   . MET A 1 167 ? -23.631 4.656   37.388  1.00 84.21 167 A 1 
ATOM   1260 O O   . MET A 1 167 ? -23.441 4.241   36.246  1.00 81.77 167 A 1 
ATOM   1261 C CB  . MET A 1 167 ? -25.590 6.150   37.809  1.00 79.30 167 A 1 
ATOM   1262 C CG  . MET A 1 167 ? -27.119 6.207   37.791  1.00 70.95 167 A 1 
ATOM   1263 S SD  . MET A 1 167 ? -27.798 7.872   37.526  1.00 64.85 167 A 1 
ATOM   1264 C CE  . MET A 1 167 ? -27.492 8.075   35.760  1.00 55.85 167 A 1 
ATOM   1265 N N   . PHE A 1 168 ? -22.640 5.044   38.200  1.00 83.32 168 A 1 
ATOM   1266 C CA  . PHE A 1 168 ? -21.239 4.921   37.833  1.00 84.82 168 A 1 
ATOM   1267 C C   . PHE A 1 168 ? -20.828 3.460   37.682  1.00 86.31 168 A 1 
ATOM   1268 O O   . PHE A 1 168 ? -20.178 3.121   36.702  1.00 87.00 168 A 1 
ATOM   1269 C CB  . PHE A 1 168 ? -20.343 5.624   38.862  1.00 81.66 168 A 1 
ATOM   1270 C CG  . PHE A 1 168 ? -20.219 7.117   38.643  1.00 77.08 168 A 1 
ATOM   1271 C CD1 . PHE A 1 168 ? -19.626 7.609   37.467  1.00 68.65 168 A 1 
ATOM   1272 C CD2 . PHE A 1 168 ? -20.678 8.029   39.612  1.00 67.66 168 A 1 
ATOM   1273 C CE1 . PHE A 1 168 ? -19.504 8.987   37.249  1.00 63.45 168 A 1 
ATOM   1274 C CE2 . PHE A 1 168 ? -20.555 9.403   39.397  1.00 61.61 168 A 1 
ATOM   1275 C CZ  . PHE A 1 168 ? -19.976 9.890   38.215  1.00 63.23 168 A 1 
ATOM   1276 N N   . GLU A 1 169 ? -21.272 2.598   38.560  1.00 83.51 169 A 1 
ATOM   1277 C CA  . GLU A 1 169 ? -20.995 1.166   38.498  1.00 84.12 169 A 1 
ATOM   1278 C C   . GLU A 1 169 ? -21.658 0.530   37.263  1.00 84.36 169 A 1 
ATOM   1279 O O   . GLU A 1 169 ? -21.031 -0.246  36.544  1.00 84.47 169 A 1 
ATOM   1280 C CB  . GLU A 1 169 ? -21.443 0.528   39.812  1.00 83.04 169 A 1 
ATOM   1281 C CG  . GLU A 1 169 ? -20.747 -0.810  40.068  1.00 72.75 169 A 1 
ATOM   1282 C CD  . GLU A 1 169 ? -21.073 -1.381  41.458  1.00 65.00 169 A 1 
ATOM   1283 O OE1 . GLU A 1 169 ? -20.223 -2.156  41.968  1.00 58.98 169 A 1 
ATOM   1284 O OE2 . GLU A 1 169 ? -22.151 -1.075  41.985  1.00 58.14 169 A 1 
ATOM   1285 N N   . SER A 1 170 ? -22.900 0.939   36.963  1.00 85.62 170 A 1 
ATOM   1286 C CA  . SER A 1 170 ? -23.580 0.554   35.728  1.00 85.32 170 A 1 
ATOM   1287 C C   . SER A 1 170 ? -22.833 1.066   34.485  1.00 86.30 170 A 1 
ATOM   1288 O O   . SER A 1 170 ? -22.645 0.314   33.530  1.00 85.03 170 A 1 
ATOM   1289 C CB  . SER A 1 170 ? -25.016 1.076   35.734  1.00 84.59 170 A 1 
ATOM   1290 O OG  . SER A 1 170 ? -25.698 0.635   34.573  1.00 73.88 170 A 1 
ATOM   1291 N N   . TYR A 1 171 ? -22.369 2.318   34.516  1.00 86.95 171 A 1 
ATOM   1292 C CA  . TYR A 1 171 ? -21.585 2.904   33.424  1.00 87.13 171 A 1 
ATOM   1293 C C   . TYR A 1 171 ? -20.231 2.207   33.246  1.00 87.98 171 A 1 
ATOM   1294 O O   . TYR A 1 171 ? -19.854 1.869   32.125  1.00 87.85 171 A 1 
ATOM   1295 C CB  . TYR A 1 171 ? -21.420 4.403   33.683  1.00 86.27 171 A 1 
ATOM   1296 C CG  . TYR A 1 171 ? -20.736 5.133   32.546  1.00 86.17 171 A 1 
ATOM   1297 C CD1 . TYR A 1 171 ? -19.401 5.562   32.677  1.00 75.89 171 A 1 
ATOM   1298 C CD2 . TYR A 1 171 ? -21.428 5.373   31.356  1.00 75.65 171 A 1 
ATOM   1299 C CE1 . TYR A 1 171 ? -18.770 6.232   31.627  1.00 71.64 171 A 1 
ATOM   1300 C CE2 . TYR A 1 171 ? -20.802 6.038   30.287  1.00 72.50 171 A 1 
ATOM   1301 C CZ  . TYR A 1 171 ? -19.473 6.463   30.430  1.00 73.80 171 A 1 
ATOM   1302 O OH  . TYR A 1 171 ? -18.853 7.107   29.382  1.00 73.89 171 A 1 
ATOM   1303 N N   . ILE A 1 172 ? -19.547 1.918   34.356  1.00 84.79 172 A 1 
ATOM   1304 C CA  . ILE A 1 172 ? -18.290 1.156   34.366  1.00 84.25 172 A 1 
ATOM   1305 C C   . ILE A 1 172 ? -18.514 -0.264  33.847  1.00 84.36 172 A 1 
ATOM   1306 O O   . ILE A 1 172 ? -17.728 -0.743  33.040  1.00 87.53 172 A 1 
ATOM   1307 C CB  . ILE A 1 172 ? -17.676 1.152   35.779  1.00 84.15 172 A 1 
ATOM   1308 C CG1 . ILE A 1 172 ? -17.138 2.560   36.126  1.00 77.73 172 A 1 
ATOM   1309 C CG2 . ILE A 1 172 ? -16.550 0.113   35.911  1.00 74.20 172 A 1 
ATOM   1310 C CD1 . ILE A 1 172 ? -16.958 2.778   37.628  1.00 67.06 172 A 1 
ATOM   1311 N N   . ASN A 1 173 ? -19.595 -0.925  34.250  1.00 86.20 173 A 1 
ATOM   1312 C CA  . ASN A 1 173 ? -19.940 -2.246  33.738  1.00 86.36 173 A 1 
ATOM   1313 C C   . ASN A 1 173 ? -20.252 -2.208  32.240  1.00 86.69 173 A 1 
ATOM   1314 O O   . ASN A 1 173 ? -19.883 -3.126  31.511  1.00 86.57 173 A 1 
ATOM   1315 C CB  . ASN A 1 173 ? -21.114 -2.818  34.542  1.00 85.86 173 A 1 
ATOM   1316 C CG  . ASN A 1 173 ? -20.680 -3.362  35.896  1.00 80.43 173 A 1 
ATOM   1317 O OD1 . ASN A 1 173 ? -19.555 -3.790  36.093  1.00 72.58 173 A 1 
ATOM   1318 N ND2 . ASN A 1 173 ? -21.584 -3.407  36.845  1.00 72.40 173 A 1 
ATOM   1319 N N   . ASN A 1 174 ? -20.886 -1.133  31.767  1.00 85.43 174 A 1 
ATOM   1320 C CA  . ASN A 1 174 ? -21.140 -0.949  30.346  1.00 85.77 174 A 1 
ATOM   1321 C C   . ASN A 1 174 ? -19.840 -0.695  29.569  1.00 85.94 174 A 1 
ATOM   1322 O O   . ASN A 1 174 ? -19.629 -1.299  28.520  1.00 85.66 174 A 1 
ATOM   1323 C CB  . ASN A 1 174 ? -22.179 0.173   30.176  1.00 85.40 174 A 1 
ATOM   1324 C CG  . ASN A 1 174 ? -23.184 -0.095  29.068  1.00 78.72 174 A 1 
ATOM   1325 O OD1 . ASN A 1 174 ? -23.235 -1.138  28.448  1.00 69.63 174 A 1 
ATOM   1326 N ND2 . ASN A 1 174 ? -24.059 0.854   28.818  1.00 70.64 174 A 1 
ATOM   1327 N N   . LEU A 1 175 ? -18.932 0.129   30.120  1.00 86.86 175 A 1 
ATOM   1328 C CA  . LEU A 1 175 ? -17.590 0.324   29.574  1.00 84.19 175 A 1 
ATOM   1329 C C   . LEU A 1 175 ? -16.792 -0.986  29.557  1.00 83.91 175 A 1 
ATOM   1330 O O   . LEU A 1 175 ? -16.169 -1.290  28.541  1.00 88.40 175 A 1 
ATOM   1331 C CB  . LEU A 1 175 ? -16.837 1.384   30.389  1.00 85.62 175 A 1 
ATOM   1332 C CG  . LEU A 1 175 ? -17.216 2.836   30.037  1.00 80.85 175 A 1 
ATOM   1333 C CD1 . LEU A 1 175 ? -16.595 3.766   31.071  1.00 71.50 175 A 1 
ATOM   1334 C CD2 . LEU A 1 175 ? -16.696 3.247   28.663  1.00 73.49 175 A 1 
ATOM   1335 N N   . ARG A 1 176 ? -16.878 -1.792  30.637  1.00 86.66 176 A 1 
ATOM   1336 C CA  . ARG A 1 176 ? -16.252 -3.120  30.676  1.00 86.02 176 A 1 
ATOM   1337 C C   . ARG A 1 176 ? -16.810 -4.059  29.617  1.00 85.90 176 A 1 
ATOM   1338 O O   . ARG A 1 176 ? -16.030 -4.732  28.957  1.00 88.45 176 A 1 
ATOM   1339 C CB  . ARG A 1 176 ? -16.394 -3.755  32.057  1.00 87.09 176 A 1 
ATOM   1340 C CG  . ARG A 1 176 ? -15.367 -3.192  33.046  1.00 80.64 176 A 1 
ATOM   1341 C CD  . ARG A 1 176 ? -15.544 -3.902  34.385  1.00 78.08 176 A 1 
ATOM   1342 N NE  . ARG A 1 176 ? -14.562 -3.439  35.375  1.00 69.18 176 A 1 
ATOM   1343 C CZ  . ARG A 1 176 ? -14.537 -3.776  36.648  1.00 62.36 176 A 1 
ATOM   1344 N NH1 . ARG A 1 176 ? -15.408 -4.613  37.145  1.00 56.77 176 A 1 
ATOM   1345 N NH2 . ARG A 1 176 ? -13.629 -3.283  37.429  1.00 57.85 176 A 1 
ATOM   1346 N N   . ARG A 1 177 ? -18.131 -4.061  29.395  1.00 86.23 177 A 1 
ATOM   1347 C CA  . ARG A 1 177 ? -18.732 -4.829  28.300  1.00 86.38 177 A 1 
ATOM   1348 C C   . ARG A 1 177 ? -18.257 -4.357  26.930  1.00 87.00 177 A 1 
ATOM   1349 O O   . ARG A 1 177 ? -17.978 -5.192  26.072  1.00 87.07 177 A 1 
ATOM   1350 C CB  . ARG A 1 177 ? -20.261 -4.754  28.355  1.00 87.43 177 A 1 
ATOM   1351 C CG  . ARG A 1 177 ? -20.846 -5.972  29.061  1.00 77.65 177 A 1 
ATOM   1352 C CD  . ARG A 1 177 ? -22.370 -5.898  28.980  1.00 76.52 177 A 1 
ATOM   1353 N NE  . ARG A 1 177 ? -22.993 -7.100  29.550  1.00 66.19 177 A 1 
ATOM   1354 C CZ  . ARG A 1 177 ? -24.285 -7.283  29.732  1.00 58.53 177 A 1 
ATOM   1355 N NH1 . ARG A 1 177 ? -25.152 -6.361  29.394  1.00 54.13 177 A 1 
ATOM   1356 N NH2 . ARG A 1 177 ? -24.723 -8.394  30.243  1.00 52.51 177 A 1 
ATOM   1357 N N   . GLN A 1 178 ? -18.167 -3.037  26.718  1.00 86.51 178 A 1 
ATOM   1358 C CA  . GLN A 1 178 ? -17.616 -2.486  25.482  1.00 83.98 178 A 1 
ATOM   1359 C C   . GLN A 1 178 ? -16.150 -2.891  25.309  1.00 85.46 178 A 1 
ATOM   1360 O O   . GLN A 1 178 ? -15.760 -3.311  24.219  1.00 85.07 178 A 1 
ATOM   1361 C CB  . GLN A 1 178 ? -17.762 -0.965  25.454  1.00 84.28 178 A 1 
ATOM   1362 C CG  . GLN A 1 178 ? -19.209 -0.540  25.162  1.00 77.26 178 A 1 
ATOM   1363 C CD  . GLN A 1 178 ? -19.390 0.977   25.142  1.00 74.23 178 A 1 
ATOM   1364 O OE1 . GLN A 1 178 ? -18.491 1.761   25.404  1.00 67.79 178 A 1 
ATOM   1365 N NE2 . GLN A 1 178 ? -20.560 1.456   24.822  1.00 63.10 178 A 1 
ATOM   1366 N N   . LEU A 1 179 ? -15.374 -2.842  26.378  1.00 86.88 179 A 1 
ATOM   1367 C CA  . LEU A 1 179 ? -13.989 -3.295  26.414  1.00 84.95 179 A 1 
ATOM   1368 C C   . LEU A 1 179 ? -13.841 -4.779  26.075  1.00 83.48 179 A 1 
ATOM   1369 O O   . LEU A 1 179 ? -12.998 -5.133  25.256  1.00 86.96 179 A 1 
ATOM   1370 C CB  . LEU A 1 179 ? -13.413 -2.978  27.808  1.00 86.64 179 A 1 
ATOM   1371 C CG  . LEU A 1 179 ? -12.429 -1.802  27.770  1.00 80.24 179 A 1 
ATOM   1372 C CD1 . LEU A 1 179 ? -12.419 -1.050  29.096  1.00 69.40 179 A 1 
ATOM   1373 C CD2 . LEU A 1 179 ? -11.036 -2.336  27.494  1.00 72.63 179 A 1 
ATOM   1374 N N   . GLU A 1 180 ? -14.689 -5.631  26.650  1.00 89.84 180 A 1 
ATOM   1375 C CA  . GLU A 1 180 ? -14.711 -7.058  26.311  1.00 88.52 180 A 1 
ATOM   1376 C C   . GLU A 1 180 ? -15.086 -7.281  24.840  1.00 87.44 180 A 1 
ATOM   1377 O O   . GLU A 1 180 ? -14.443 -8.091  24.169  1.00 86.53 180 A 1 
ATOM   1378 C CB  . GLU A 1 180 ? -15.704 -7.820  27.195  1.00 88.77 180 A 1 
ATOM   1379 C CG  . GLU A 1 180 ? -15.111 -8.208  28.550  1.00 76.58 180 A 1 
ATOM   1380 C CD  . GLU A 1 180 ? -16.083 -9.028  29.415  1.00 69.49 180 A 1 
ATOM   1381 O OE1 . GLU A 1 180 ? -15.584 -9.716  30.339  1.00 63.41 180 A 1 
ATOM   1382 O OE2 . GLU A 1 180 ? -17.303 -8.952  29.184  1.00 64.32 180 A 1 
ATOM   1383 N N   . THR A 1 181 ? -16.081 -6.537  24.345  1.00 86.55 181 A 1 
ATOM   1384 C CA  . THR A 1 181 ? -16.507 -6.640  22.938  1.00 85.75 181 A 1 
ATOM   1385 C C   . THR A 1 181 ? -15.381 -6.202  21.997  1.00 86.10 181 A 1 
ATOM   1386 O O   . THR A 1 181 ? -15.040 -6.932  21.070  1.00 84.22 181 A 1 
ATOM   1387 C CB  . THR A 1 181 ? -17.775 -5.814  22.665  1.00 84.91 181 A 1 
ATOM   1388 O OG1 . THR A 1 181 ? -18.774 -6.058  23.633  1.00 76.64 181 A 1 
ATOM   1389 C CG2 . THR A 1 181 ? -18.398 -6.169  21.313  1.00 72.88 181 A 1 
ATOM   1390 N N   . LEU A 1 182 ? -14.749 -5.065  22.277  1.00 85.40 182 A 1 
ATOM   1391 C CA  . LEU A 1 182 ? -13.598 -4.573  21.525  1.00 82.45 182 A 1 
ATOM   1392 C C   . LEU A 1 182 ? -12.397 -5.527  21.618  1.00 81.00 182 A 1 
ATOM   1393 O O   . LEU A 1 182 ? -11.680 -5.715  20.634  1.00 84.96 182 A 1 
ATOM   1394 C CB  . LEU A 1 182 ? -13.213 -3.179  22.051  1.00 84.32 182 A 1 
ATOM   1395 C CG  . LEU A 1 182 ? -14.190 -2.047  21.649  1.00 77.62 182 A 1 
ATOM   1396 C CD1 . LEU A 1 182 ? -13.884 -0.792  22.462  1.00 67.94 182 A 1 
ATOM   1397 C CD2 . LEU A 1 182 ? -14.068 -1.689  20.165  1.00 70.86 182 A 1 
ATOM   1398 N N   . GLY A 1 183 ? -12.198 -6.147  22.771  1.00 87.44 183 A 1 
ATOM   1399 C CA  . GLY A 1 183 ? -11.178 -7.173  22.965  1.00 86.72 183 A 1 
ATOM   1400 C C   . GLY A 1 183 ? -11.425 -8.417  22.110  1.00 88.17 183 A 1 
ATOM   1401 O O   . GLY A 1 183 ? -10.490 -8.941  21.495  1.00 87.97 183 A 1 
ATOM   1402 N N   . GLN A 1 184 ? -12.682 -8.858  22.005  1.00 88.06 184 A 1 
ATOM   1403 C CA  . GLN A 1 184 ? -13.060 -9.961  21.120  1.00 88.42 184 A 1 
ATOM   1404 C C   . GLN A 1 184 ? -12.904 -9.593  19.642  1.00 89.09 184 A 1 
ATOM   1405 O O   . GLN A 1 184 ? -12.375 -10.400 18.873  1.00 87.15 184 A 1 
ATOM   1406 C CB  . GLN A 1 184 ? -14.503 -10.408 21.392  1.00 87.51 184 A 1 
ATOM   1407 C CG  . GLN A 1 184 ? -14.625 -11.214 22.694  1.00 79.77 184 A 1 
ATOM   1408 C CD  . GLN A 1 184 ? -16.050 -11.740 22.931  1.00 74.19 184 A 1 
ATOM   1409 O OE1 . GLN A 1 184 ? -16.965 -11.566 22.138  1.00 67.43 184 A 1 
ATOM   1410 N NE2 . GLN A 1 184 ? -16.278 -12.424 24.024  1.00 63.54 184 A 1 
ATOM   1411 N N   . GLU A 1 185 ? -13.312 -8.380  19.249  1.00 86.12 185 A 1 
ATOM   1412 C CA  . GLU A 1 185 ? -13.087 -7.890  17.888  1.00 85.93 185 A 1 
ATOM   1413 C C   . GLU A 1 185 ? -11.599 -7.800  17.555  1.00 86.03 185 A 1 
ATOM   1414 O O   . GLU A 1 185 ? -11.187 -8.240  16.481  1.00 86.77 185 A 1 
ATOM   1415 C CB  . GLU A 1 185 ? -13.746 -6.522  17.679  1.00 86.92 185 A 1 
ATOM   1416 C CG  . GLU A 1 185 ? -15.257 -6.635  17.455  1.00 74.52 185 A 1 
ATOM   1417 C CD  . GLU A 1 185 ? -15.916 -5.292  17.121  1.00 66.95 185 A 1 
ATOM   1418 O OE1 . GLU A 1 185 ? -17.072 -5.337  16.641  1.00 60.78 185 A 1 
ATOM   1419 O OE2 . GLU A 1 185 ? -15.290 -4.234  17.346  1.00 61.38 185 A 1 
ATOM   1420 N N   . LYS A 1 186 ? -10.788 -7.306  18.491  1.00 83.77 186 A 1 
ATOM   1421 C CA  . LYS A 1 186 ? -9.336  -7.267  18.341  1.00 82.86 186 A 1 
ATOM   1422 C C   . LYS A 1 186 ? -8.750  -8.664  18.123  1.00 81.68 186 A 1 
ATOM   1423 O O   . LYS A 1 186 ? -8.006  -8.853  17.162  1.00 84.61 186 A 1 
ATOM   1424 C CB  . LYS A 1 186 ? -8.708  -6.566  19.555  1.00 84.02 186 A 1 
ATOM   1425 C CG  . LYS A 1 186 ? -7.178  -6.519  19.447  1.00 84.43 186 A 1 
ATOM   1426 C CD  . LYS A 1 186 ? -6.546  -5.852  20.667  1.00 79.10 186 A 1 
ATOM   1427 C CE  . LYS A 1 186 ? -5.059  -6.137  20.619  1.00 69.96 186 A 1 
ATOM   1428 N NZ  . LYS A 1 186 ? -4.312  -5.419  21.673  1.00 60.50 186 A 1 
ATOM   1429 N N   . LEU A 1 187 ? -9.128  -9.637  18.936  1.00 89.36 187 A 1 
ATOM   1430 C CA  . LEU A 1 187 ? -8.666  -11.018 18.780  1.00 89.52 187 A 1 
ATOM   1431 C C   . LEU A 1 187 ? -9.077  -11.612 17.430  1.00 89.48 187 A 1 
ATOM   1432 O O   . LEU A 1 187 ? -8.292  -12.321 16.795  1.00 88.11 187 A 1 
ATOM   1433 C CB  . LEU A 1 187 ? -9.234  -11.876 19.924  1.00 89.60 187 A 1 
ATOM   1434 C CG  . LEU A 1 187 ? -8.512  -11.687 21.271  1.00 82.43 187 A 1 
ATOM   1435 C CD1 . LEU A 1 187 ? -9.331  -12.342 22.387  1.00 73.90 187 A 1 
ATOM   1436 C CD2 . LEU A 1 187 ? -7.124  -12.338 21.266  1.00 75.67 187 A 1 
ATOM   1437 N N   . LYS A 1 188 ? -10.306 -11.313 16.987  1.00 87.27 188 A 1 
ATOM   1438 C CA  . LYS A 1 188 ? -10.788 -11.753 15.682  1.00 87.14 188 A 1 
ATOM   1439 C C   . LYS A 1 188 ? -9.989  -11.130 14.535  1.00 87.41 188 A 1 
ATOM   1440 O O   . LYS A 1 188 ? -9.556  -11.849 13.634  1.00 87.32 188 A 1 
ATOM   1441 C CB  . LYS A 1 188 ? -12.286 -11.437 15.574  1.00 86.96 188 A 1 
ATOM   1442 C CG  . LYS A 1 188 ? -12.900 -12.119 14.351  1.00 76.18 188 A 1 
ATOM   1443 C CD  . LYS A 1 188 ? -14.367 -11.726 14.188  1.00 73.90 188 A 1 
ATOM   1444 C CE  . LYS A 1 188 ? -14.877 -12.327 12.884  1.00 63.46 188 A 1 
ATOM   1445 N NZ  . LYS A 1 188 ? -16.166 -11.735 12.493  1.00 56.26 188 A 1 
ATOM   1446 N N   . LEU A 1 189 ? -9.725  -9.825  14.600  1.00 85.70 189 A 1 
ATOM   1447 C CA  . LEU A 1 189 ? -8.910  -9.112  13.623  1.00 82.89 189 A 1 
ATOM   1448 C C   . LEU A 1 189 ? -7.457  -9.591  13.621  1.00 81.60 189 A 1 
ATOM   1449 O O   . LEU A 1 189 ? -6.847  -9.696  12.564  1.00 86.88 189 A 1 
ATOM   1450 C CB  . LEU A 1 189 ? -8.973  -7.602  13.899  1.00 84.77 189 A 1 
ATOM   1451 C CG  . LEU A 1 189 ? -10.295 -6.939  13.464  1.00 79.43 189 A 1 
ATOM   1452 C CD1 . LEU A 1 189 ? -10.382 -5.538  14.054  1.00 69.30 189 A 1 
ATOM   1453 C CD2 . LEU A 1 189 ? -10.392 -6.813  11.945  1.00 71.90 189 A 1 
ATOM   1454 N N   . GLU A 1 190 ? -6.896  -9.913  14.779  1.00 86.18 190 A 1 
ATOM   1455 C CA  . GLU A 1 190 ? -5.562  -10.502 14.880  1.00 84.68 190 A 1 
ATOM   1456 C C   . GLU A 1 190 ? -5.492  -11.895 14.238  1.00 83.41 190 A 1 
ATOM   1457 O O   . GLU A 1 190 ? -4.528  -12.205 13.537  1.00 83.50 190 A 1 
ATOM   1458 C CB  . GLU A 1 190 ? -5.108  -10.564 16.340  1.00 84.88 190 A 1 
ATOM   1459 C CG  . GLU A 1 190 ? -4.660  -9.198  16.855  1.00 76.84 190 A 1 
ATOM   1460 C CD  . GLU A 1 190 ? -4.192  -9.183  18.320  1.00 70.85 190 A 1 
ATOM   1461 O OE1 . GLU A 1 190 ? -3.620  -8.140  18.728  1.00 64.52 190 A 1 
ATOM   1462 O OE2 . GLU A 1 190 ? -4.408  -10.178 19.044  1.00 65.66 190 A 1 
ATOM   1463 N N   . ALA A 1 191 ? -6.532  -12.708 14.424  1.00 89.72 191 A 1 
ATOM   1464 C CA  . ALA A 1 191 ? -6.619  -14.013 13.771  1.00 90.10 191 A 1 
ATOM   1465 C C   . ALA A 1 191 ? -6.765  -13.880 12.240  1.00 90.58 191 A 1 
ATOM   1466 O O   . ALA A 1 191 ? -6.088  -14.590 11.493  1.00 89.19 191 A 1 
ATOM   1467 C CB  . ALA A 1 191 ? -7.782  -14.804 14.387  1.00 90.47 191 A 1 
ATOM   1468 N N   . GLU A 1 192 ? -7.596  -12.942 11.767  1.00 87.32 192 A 1 
ATOM   1469 C CA  . GLU A 1 192 ? -7.736  -12.637 10.341  1.00 86.39 192 A 1 
ATOM   1470 C C   . GLU A 1 192 ? -6.433  -12.092 9.749   1.00 85.20 192 A 1 
ATOM   1471 O O   . GLU A 1 192 ? -6.023  -12.514 8.668   1.00 86.59 192 A 1 
ATOM   1472 C CB  . GLU A 1 192 ? -8.889  -11.649 10.109  1.00 88.17 192 A 1 
ATOM   1473 C CG  . GLU A 1 192 ? -10.271 -12.322 10.208  1.00 74.45 192 A 1 
ATOM   1474 C CD  . GLU A 1 192 ? -11.460 -11.363 10.025  1.00 67.81 192 A 1 
ATOM   1475 O OE1 . GLU A 1 192 ? -12.617 -11.830 10.232  1.00 61.15 192 A 1 
ATOM   1476 O OE2 . GLU A 1 192 ? -11.245 -10.178 9.711   1.00 62.72 192 A 1 
ATOM   1477 N N   . LEU A 1 193 ? -5.751  -11.211 10.479  1.00 85.67 193 A 1 
ATOM   1478 C CA  . LEU A 1 193 ? -4.443  -10.694 10.092  1.00 83.44 193 A 1 
ATOM   1479 C C   . LEU A 1 193 ? -3.408  -11.822 9.960   1.00 80.91 193 A 1 
ATOM   1480 O O   . LEU A 1 193 ? -2.673  -11.861 8.984   1.00 84.57 193 A 1 
ATOM   1481 C CB  . LEU A 1 193 ? -3.981  -9.652  11.133  1.00 85.67 193 A 1 
ATOM   1482 C CG  . LEU A 1 193 ? -2.752  -8.861  10.672  1.00 84.03 193 A 1 
ATOM   1483 C CD1 . LEU A 1 193 ? -3.163  -7.592  9.941   1.00 71.25 193 A 1 
ATOM   1484 C CD2 . LEU A 1 193 ? -1.884  -8.452  11.861  1.00 75.40 193 A 1 
ATOM   1485 N N   . GLY A 1 194 ? -3.379  -12.736 10.922  1.00 89.52 194 A 1 
ATOM   1486 C CA  . GLY A 1 194 ? -2.499  -13.902 10.893  1.00 89.15 194 A 1 
ATOM   1487 C C   . GLY A 1 194 ? -2.765  -14.810 9.688   1.00 90.23 194 A 1 
ATOM   1488 O O   . GLY A 1 194 ? -1.830  -15.184 8.982   1.00 88.77 194 A 1 
ATOM   1489 N N   . ASN A 1 195 ? -4.033  -15.083 9.387   1.00 85.77 195 A 1 
ATOM   1490 C CA  . ASN A 1 195 ? -4.407  -15.850 8.197   1.00 86.74 195 A 1 
ATOM   1491 C C   . ASN A 1 195 ? -4.015  -15.135 6.901   1.00 86.04 195 A 1 
ATOM   1492 O O   . ASN A 1 195 ? -3.491  -15.779 5.988   1.00 86.73 195 A 1 
ATOM   1493 C CB  . ASN A 1 195 ? -5.923  -16.124 8.215   1.00 87.54 195 A 1 
ATOM   1494 C CG  . ASN A 1 195 ? -6.307  -17.380 8.974   1.00 78.75 195 A 1 
ATOM   1495 O OD1 . ASN A 1 195 ? -5.504  -18.218 9.335   1.00 71.25 195 A 1 
ATOM   1496 N ND2 . ASN A 1 195 ? -7.582  -17.577 9.206   1.00 70.65 195 A 1 
ATOM   1497 N N   . MET A 1 196 ? -4.240  -13.833 6.815   1.00 85.15 196 A 1 
ATOM   1498 C CA  . MET A 1 196 ? -3.838  -13.069 5.634   1.00 84.75 196 A 1 
ATOM   1499 C C   . MET A 1 196 ? -2.322  -12.997 5.474   1.00 85.04 196 A 1 
ATOM   1500 O O   . MET A 1 196 ? -1.833  -13.077 4.351   1.00 86.24 196 A 1 
ATOM   1501 C CB  . MET A 1 196 ? -4.432  -11.658 5.660   1.00 85.10 196 A 1 
ATOM   1502 C CG  . MET A 1 196 ? -5.877  -11.654 5.182   1.00 76.52 196 A 1 
ATOM   1503 S SD  . MET A 1 196 ? -6.273  -10.216 4.160   1.00 70.02 196 A 1 
ATOM   1504 C CE  . MET A 1 196 ? -7.463  -9.390  5.219   1.00 60.13 196 A 1 
ATOM   1505 N N   . GLN A 1 197 ? -1.575  -12.887 6.560   1.00 85.42 197 A 1 
ATOM   1506 C CA  . GLN A 1 197 ? -0.112  -12.964 6.508   1.00 85.15 197 A 1 
ATOM   1507 C C   . GLN A 1 197 ? 0.365   -14.326 6.007   1.00 85.44 197 A 1 
ATOM   1508 O O   . GLN A 1 197 ? 1.250   -14.372 5.157   1.00 84.61 197 A 1 
ATOM   1509 C CB  . GLN A 1 197 ? 0.483   -12.664 7.889   1.00 85.67 197 A 1 
ATOM   1510 C CG  . GLN A 1 197 ? 0.476   -11.157 8.186   1.00 79.55 197 A 1 
ATOM   1511 C CD  . GLN A 1 197 ? 0.978   -10.836 9.594   1.00 74.62 197 A 1 
ATOM   1512 O OE1 . GLN A 1 197 ? 1.103   -11.658 10.475  1.00 68.54 197 A 1 
ATOM   1513 N NE2 . GLN A 1 197 ? 1.304   -9.589  9.863   1.00 63.72 197 A 1 
ATOM   1514 N N   . GLY A 1 198 ? -0.262  -15.408 6.460   1.00 89.62 198 A 1 
ATOM   1515 C CA  . GLY A 1 198 ? 0.010   -16.747 5.947   1.00 89.64 198 A 1 
ATOM   1516 C C   . GLY A 1 198 ? -0.261  -16.861 4.446   1.00 90.83 198 A 1 
ATOM   1517 O O   . GLY A 1 198 ? 0.591   -17.326 3.696   1.00 88.98 198 A 1 
ATOM   1518 N N   . LEU A 1 199 ? -1.398  -16.330 3.985   1.00 86.23 199 A 1 
ATOM   1519 C CA  . LEU A 1 199 ? -1.724  -16.280 2.553   1.00 86.51 199 A 1 
ATOM   1520 C C   . LEU A 1 199 ? -0.718  -15.455 1.748   1.00 87.07 199 A 1 
ATOM   1521 O O   . LEU A 1 199 ? -0.329  -15.873 0.660   1.00 86.62 199 A 1 
ATOM   1522 C CB  . LEU A 1 199 ? -3.139  -15.699 2.369   1.00 86.95 199 A 1 
ATOM   1523 C CG  . LEU A 1 199 ? -4.266  -16.707 2.658   1.00 76.99 199 A 1 
ATOM   1524 C CD1 . LEU A 1 199 ? -5.595  -15.963 2.804   1.00 68.89 199 A 1 
ATOM   1525 C CD2 . LEU A 1 199 ? -4.417  -17.720 1.529   1.00 71.18 199 A 1 
ATOM   1526 N N   . VAL A 1 200 ? -0.291  -14.303 2.259   1.00 87.14 200 A 1 
ATOM   1527 C CA  . VAL A 1 200 ? 0.728   -13.481 1.597   1.00 85.89 200 A 1 
ATOM   1528 C C   . VAL A 1 200 ? 2.043   -14.242 1.468   1.00 85.01 200 A 1 
ATOM   1529 O O   . VAL A 1 200 ? 2.671   -14.168 0.415   1.00 89.14 200 A 1 
ATOM   1530 C CB  . VAL A 1 200 ? 0.945   -12.140 2.329   1.00 86.51 200 A 1 
ATOM   1531 C CG1 . VAL A 1 200 ? 2.207   -11.388 1.880   1.00 77.49 200 A 1 
ATOM   1532 C CG2 . VAL A 1 200 ? -0.233  -11.201 2.067   1.00 75.60 200 A 1 
ATOM   1533 N N   . GLU A 1 201 ? 2.429   -14.976 2.496   1.00 89.62 201 A 1 
ATOM   1534 C CA  . GLU A 1 201 ? 3.662   -15.754 2.458   1.00 89.85 201 A 1 
ATOM   1535 C C   . GLU A 1 201 ? 3.553   -16.934 1.474   1.00 89.55 201 A 1 
ATOM   1536 O O   . GLU A 1 201 ? 4.452   -17.141 0.664   1.00 89.33 201 A 1 
ATOM   1537 C CB  . GLU A 1 201 ? 4.035   -16.188 3.885   1.00 90.42 201 A 1 
ATOM   1538 C CG  . GLU A 1 201 ? 5.550   -16.395 4.065   1.00 77.47 201 A 1 
ATOM   1539 C CD  . GLU A 1 201 ? 6.393   -15.111 3.870   1.00 68.94 201 A 1 
ATOM   1540 O OE1 . GLU A 1 201 ? 7.629   -15.237 3.787   1.00 61.60 201 A 1 
ATOM   1541 O OE2 . GLU A 1 201 ? 5.847   -13.987 3.785   1.00 61.28 201 A 1 
ATOM   1542 N N   . ASP A 1 202 ? 2.407   -17.614 1.430   1.00 90.41 202 A 1 
ATOM   1543 C CA  . ASP A 1 202 ? 2.139   -18.649 0.435   1.00 90.76 202 A 1 
ATOM   1544 C C   . ASP A 1 202 ? 2.176   -18.094 -1.001  1.00 90.96 202 A 1 
ATOM   1545 O O   . ASP A 1 202 ? 2.719   -18.733 -1.906  1.00 89.83 202 A 1 
ATOM   1546 C CB  . ASP A 1 202 ? 0.756   -19.282 0.673   1.00 90.95 202 A 1 
ATOM   1547 C CG  . ASP A 1 202 ? 0.701   -20.312 1.796   1.00 82.23 202 A 1 
ATOM   1548 O OD1 . ASP A 1 202 ? 1.765   -20.734 2.296   1.00 74.07 202 A 1 
ATOM   1549 O OD2 . ASP A 1 202 ? -0.441  -20.750 2.093   1.00 74.72 202 A 1 
ATOM   1550 N N   . PHE A 1 203 ? 1.611   -16.907 -1.217  1.00 89.75 203 A 1 
ATOM   1551 C CA  . PHE A 1 203 ? 1.669   -16.258 -2.526  1.00 89.52 203 A 1 
ATOM   1552 C C   . PHE A 1 203 ? 3.075   -15.803 -2.892  1.00 89.67 203 A 1 
ATOM   1553 O O   . PHE A 1 203 ? 3.433   -15.879 -4.070  1.00 90.22 203 A 1 
ATOM   1554 C CB  . PHE A 1 203 ? 0.689   -15.081 -2.595  1.00 89.35 203 A 1 
ATOM   1555 C CG  . PHE A 1 203 ? -0.743  -15.464 -2.905  1.00 84.72 203 A 1 
ATOM   1556 C CD1 . PHE A 1 203 ? -1.054  -16.108 -4.117  1.00 75.30 203 A 1 
ATOM   1557 C CD2 . PHE A 1 203 ? -1.783  -15.170 -2.005  1.00 75.35 203 A 1 
ATOM   1558 C CE1 . PHE A 1 203 ? -2.389  -16.471 -4.421  1.00 71.38 203 A 1 
ATOM   1559 C CE2 . PHE A 1 203 ? -3.108  -15.529 -2.298  1.00 72.61 203 A 1 
ATOM   1560 C CZ  . PHE A 1 203 ? -3.405  -16.180 -3.501  1.00 74.13 203 A 1 
ATOM   1561 N N   . LYS A 1 204 ? 3.875   -15.355 -1.937  1.00 88.47 204 A 1 
ATOM   1562 C CA  . LYS A 1 204 ? 5.282   -15.038 -2.180  1.00 88.17 204 A 1 
ATOM   1563 C C   . LYS A 1 204 ? 6.073   -16.279 -2.579  1.00 87.70 204 A 1 
ATOM   1564 O O   . LYS A 1 204 ? 6.780   -16.225 -3.570  1.00 90.03 204 A 1 
ATOM   1565 C CB  . LYS A 1 204 ? 5.935   -14.446 -0.949  1.00 89.14 204 A 1 
ATOM   1566 C CG  . LYS A 1 204 ? 5.649   -12.948 -0.746  1.00 79.44 204 A 1 
ATOM   1567 C CD  . LYS A 1 204 ? 6.363   -12.612 0.547   1.00 76.52 204 A 1 
ATOM   1568 C CE  . LYS A 1 204 ? 6.250   -11.179 1.005   1.00 66.79 204 A 1 
ATOM   1569 N NZ  . LYS A 1 204 ? 6.827   -11.155 2.363   1.00 58.52 204 A 1 
ATOM   1570 N N   . ASN A 1 205 ? 5.900   -17.379 -1.867  1.00 90.09 205 A 1 
ATOM   1571 C CA  . ASN A 1 205 ? 6.584   -18.622 -2.193  1.00 90.74 205 A 1 
ATOM   1572 C C   . ASN A 1 205 ? 6.194   -19.110 -3.599  1.00 90.74 205 A 1 
ATOM   1573 O O   . ASN A 1 205 ? 7.069   -19.394 -4.415  1.00 89.18 205 A 1 
ATOM   1574 C CB  . ASN A 1 205 ? 6.256   -19.670 -1.120  1.00 90.84 205 A 1 
ATOM   1575 C CG  . ASN A 1 205 ? 6.878   -19.336 0.237   1.00 88.34 205 A 1 
ATOM   1576 O OD1 . ASN A 1 205 ? 7.856   -18.627 0.351   1.00 78.95 205 A 1 
ATOM   1577 N ND2 . ASN A 1 205 ? 6.318   -19.855 1.303   1.00 78.22 205 A 1 
ATOM   1578 N N   . LYS A 1 206 ? 4.900   -19.078 -3.930  1.00 90.15 206 A 1 
ATOM   1579 C CA  . LYS A 1 206 ? 4.443   -19.386 -5.291  1.00 89.93 206 A 1 
ATOM   1580 C C   . LYS A 1 206 ? 5.009   -18.426 -6.334  1.00 90.11 206 A 1 
ATOM   1581 O O   . LYS A 1 206 ? 5.346   -18.853 -7.433  1.00 90.04 206 A 1 
ATOM   1582 C CB  . LYS A 1 206 ? 2.914   -19.340 -5.363  1.00 90.35 206 A 1 
ATOM   1583 C CG  . LYS A 1 206 ? 2.281   -20.565 -4.704  1.00 78.78 206 A 1 
ATOM   1584 C CD  . LYS A 1 206 ? 0.762   -20.445 -4.762  1.00 75.51 206 A 1 
ATOM   1585 C CE  . LYS A 1 206 ? 0.131   -21.647 -4.088  1.00 65.94 206 A 1 
ATOM   1586 N NZ  . LYS A 1 206 ? -1.337  -21.537 -4.053  1.00 58.22 206 A 1 
ATOM   1587 N N   . TYR A 1 207 ? 5.101   -17.148 -6.008  1.00 91.49 207 A 1 
ATOM   1588 C CA  . TYR A 1 207 ? 5.674   -16.150 -6.904  1.00 90.54 207 A 1 
ATOM   1589 C C   . TYR A 1 207 ? 7.169   -16.400 -7.149  1.00 89.37 207 A 1 
ATOM   1590 O O   . TYR A 1 207 ? 7.613   -16.327 -8.297  1.00 89.90 207 A 1 
ATOM   1591 C CB  . TYR A 1 207 ? 5.422   -14.758 -6.317  1.00 90.37 207 A 1 
ATOM   1592 C CG  . TYR A 1 207 ? 6.088   -13.645 -7.085  1.00 89.83 207 A 1 
ATOM   1593 C CD1 . TYR A 1 207 ? 7.302   -13.084 -6.640  1.00 80.80 207 A 1 
ATOM   1594 C CD2 . TYR A 1 207 ? 5.488   -13.159 -8.254  1.00 82.66 207 A 1 
ATOM   1595 C CE1 . TYR A 1 207 ? 7.906   -12.040 -7.346  1.00 79.32 207 A 1 
ATOM   1596 C CE2 . TYR A 1 207 ? 6.091   -12.109 -8.973  1.00 80.97 207 A 1 
ATOM   1597 C CZ  . TYR A 1 207 ? 7.293   -11.557 -8.510  1.00 80.90 207 A 1 
ATOM   1598 O OH  . TYR A 1 207 ? 7.863   -10.520 -9.208  1.00 79.12 207 A 1 
ATOM   1599 N N   . GLU A 1 208 ? 7.924   -16.739 -6.112  1.00 90.79 208 A 1 
ATOM   1600 C CA  . GLU A 1 208 ? 9.334   -17.113 -6.241  1.00 90.56 208 A 1 
ATOM   1601 C C   . GLU A 1 208 ? 9.507   -18.390 -7.074  1.00 89.78 208 A 1 
ATOM   1602 O O   . GLU A 1 208 ? 10.344  -18.423 -7.970  1.00 89.50 208 A 1 
ATOM   1603 C CB  . GLU A 1 208 ? 9.975   -17.275 -4.861  1.00 90.56 208 A 1 
ATOM   1604 C CG  . GLU A 1 208 ? 10.206  -15.923 -4.178  1.00 79.03 208 A 1 
ATOM   1605 C CD  . GLU A 1 208 ? 10.948  -16.016 -2.830  1.00 70.69 208 A 1 
ATOM   1606 O OE1 . GLU A 1 208 ? 11.166  -14.934 -2.234  1.00 63.91 208 A 1 
ATOM   1607 O OE2 . GLU A 1 208 ? 11.335  -17.127 -2.423  1.00 63.60 208 A 1 
ATOM   1608 N N   . ASP A 1 209 ? 8.664   -19.394 -6.855  1.00 91.65 209 A 1 
ATOM   1609 C CA  . ASP A 1 209 ? 8.665   -20.618 -7.653  1.00 91.89 209 A 1 
ATOM   1610 C C   . ASP A 1 209 ? 8.384   -20.344 -9.135  1.00 91.24 209 A 1 
ATOM   1611 O O   . ASP A 1 209 ? 9.080   -20.870 -10.002 1.00 89.96 209 A 1 
ATOM   1612 C CB  . ASP A 1 209 ? 7.627   -21.615 -7.108  1.00 91.94 209 A 1 
ATOM   1613 C CG  . ASP A 1 209 ? 8.072   -22.390 -5.863  1.00 82.68 209 A 1 
ATOM   1614 O OD1 . ASP A 1 209 ? 9.285   -22.408 -5.567  1.00 74.54 209 A 1 
ATOM   1615 O OD2 . ASP A 1 209 ? 7.181   -23.065 -5.278  1.00 74.84 209 A 1 
ATOM   1616 N N   . GLU A 1 210 ? 7.410   -19.489 -9.439  1.00 90.87 210 A 1 
ATOM   1617 C CA  . GLU A 1 210 ? 7.097   -19.117 -10.817 1.00 89.99 210 A 1 
ATOM   1618 C C   . GLU A 1 210 ? 8.196   -18.265 -11.464 1.00 89.04 210 A 1 
ATOM   1619 O O   . GLU A 1 210 ? 8.479   -18.420 -12.654 1.00 88.66 210 A 1 
ATOM   1620 C CB  . GLU A 1 210 ? 5.732   -18.411 -10.886 1.00 89.99 210 A 1 
ATOM   1621 C CG  . GLU A 1 210 ? 4.531   -19.355 -10.693 1.00 77.68 210 A 1 
ATOM   1622 C CD  . GLU A 1 210 ? 4.471   -20.498 -11.724 1.00 71.90 210 A 1 
ATOM   1623 O OE1 . GLU A 1 210 ? 4.116   -21.636 -11.334 1.00 65.67 210 A 1 
ATOM   1624 O OE2 . GLU A 1 210 ? 4.826   -20.273 -12.891 1.00 64.93 210 A 1 
ATOM   1625 N N   . ILE A 1 211 ? 8.874   -17.398 -10.701 1.00 90.72 211 A 1 
ATOM   1626 C CA  . ILE A 1 211 ? 10.074  -16.689 -11.200 1.00 89.83 211 A 1 
ATOM   1627 C C   . ILE A 1 211 ? 11.183  -17.683 -11.541 1.00 89.82 211 A 1 
ATOM   1628 O O   . ILE A 1 211 ? 11.827  -17.546 -12.577 1.00 89.94 211 A 1 
ATOM   1629 C CB  . ILE A 1 211 ? 10.568  -15.635 -10.185 1.00 89.05 211 A 1 
ATOM   1630 C CG1 . ILE A 1 211 ? 9.638   -14.404 -10.253 1.00 80.24 211 A 1 
ATOM   1631 C CG2 . ILE A 1 211 ? 12.027  -15.209 -10.458 1.00 76.99 211 A 1 
ATOM   1632 C CD1 . ILE A 1 211 ? 9.980   -13.317 -9.237  1.00 69.57 211 A 1 
ATOM   1633 N N   . ASN A 1 212 ? 11.404  -18.680 -10.688 1.00 90.26 212 A 1 
ATOM   1634 C CA  . ASN A 1 212 ? 12.419  -19.703 -10.921 1.00 90.63 212 A 1 
ATOM   1635 C C   . ASN A 1 212 ? 12.092  -20.523 -12.171 1.00 90.12 212 A 1 
ATOM   1636 O O   . ASN A 1 212 ? 12.930  -20.606 -13.067 1.00 90.27 212 A 1 
ATOM   1637 C CB  . ASN A 1 212 ? 12.574  -20.569 -9.665  1.00 91.09 212 A 1 
ATOM   1638 C CG  . ASN A 1 212 ? 13.271  -19.830 -8.538  1.00 85.97 212 A 1 
ATOM   1639 O OD1 . ASN A 1 212 ? 14.144  -18.997 -8.742  1.00 75.85 212 A 1 
ATOM   1640 N ND2 . ASN A 1 212 ? 12.941  -20.145 -7.304  1.00 74.96 212 A 1 
ATOM   1641 N N   . LYS A 1 213 ? 10.854  -21.014 -12.296 1.00 90.55 213 A 1 
ATOM   1642 C CA  . LYS A 1 213 ? 10.394  -21.709 -13.508 1.00 90.70 213 A 1 
ATOM   1643 C C   . LYS A 1 213 ? 10.548  -20.850 -14.755 1.00 90.71 213 A 1 
ATOM   1644 O O   . LYS A 1 213 ? 11.063  -21.324 -15.762 1.00 89.73 213 A 1 
ATOM   1645 C CB  . LYS A 1 213 ? 8.923   -22.076 -13.387 1.00 91.17 213 A 1 
ATOM   1646 C CG  . LYS A 1 213 ? 8.649   -23.242 -12.431 1.00 82.45 213 A 1 
ATOM   1647 C CD  . LYS A 1 213 ? 7.133   -23.418 -12.398 1.00 79.44 213 A 1 
ATOM   1648 C CE  . LYS A 1 213 ? 6.655   -24.315 -11.285 1.00 69.60 213 A 1 
ATOM   1649 N NZ  . LYS A 1 213 ? 5.205   -24.074 -11.108 1.00 61.59 213 A 1 
ATOM   1650 N N   . ARG A 1 214 ? 10.134  -19.595 -14.688 1.00 89.85 214 A 1 
ATOM   1651 C CA  . ARG A 1 214 ? 10.300  -18.677 -15.808 1.00 87.75 214 A 1 
ATOM   1652 C C   . ARG A 1 214 ? 11.770  -18.522 -16.194 1.00 87.00 214 A 1 
ATOM   1653 O O   . ARG A 1 214 ? 12.088  -18.507 -17.374 1.00 87.02 214 A 1 
ATOM   1654 C CB  . ARG A 1 214 ? 9.670   -17.327 -15.449 1.00 88.06 214 A 1 
ATOM   1655 C CG  . ARG A 1 214 ? 9.880   -16.320 -16.579 1.00 84.88 214 A 1 
ATOM   1656 C CD  . ARG A 1 214 ? 9.245   -14.974 -16.237 1.00 79.62 214 A 1 
ATOM   1657 N NE  . ARG A 1 214 ? 9.746   -13.970 -17.164 1.00 71.15 214 A 1 
ATOM   1658 C CZ  . ARG A 1 214 ? 9.584   -12.677 -17.068 1.00 64.79 214 A 1 
ATOM   1659 N NH1 . ARG A 1 214 ? 8.782   -12.147 -16.176 1.00 59.92 214 A 1 
ATOM   1660 N NH2 . ARG A 1 214 ? 10.242  -11.909 -17.863 1.00 57.77 214 A 1 
ATOM   1661 N N   . THR A 1 215 ? 12.655  -18.419 -15.214 1.00 88.79 215 A 1 
ATOM   1662 C CA  . THR A 1 215 ? 14.093  -18.287 -15.451 1.00 87.39 215 A 1 
ATOM   1663 C C   . THR A 1 215 ? 14.669  -19.559 -16.081 1.00 88.16 215 A 1 
ATOM   1664 O O   . THR A 1 215 ? 15.467  -19.475 -17.007 1.00 88.28 215 A 1 
ATOM   1665 C CB  . THR A 1 215 ? 14.836  -17.962 -14.158 1.00 87.29 215 A 1 
ATOM   1666 O OG1 . THR A 1 215 ? 14.273  -16.826 -13.545 1.00 79.90 215 A 1 
ATOM   1667 C CG2 . THR A 1 215 ? 16.311  -17.636 -14.409 1.00 75.67 215 A 1 
ATOM   1668 N N   . GLU A 1 216 ? 14.225  -20.726 -15.629 1.00 90.25 216 A 1 
ATOM   1669 C CA  . GLU A 1 216 ? 14.583  -22.009 -16.239 1.00 90.46 216 A 1 
ATOM   1670 C C   . GLU A 1 216 ? 14.105  -22.088 -17.693 1.00 90.07 216 A 1 
ATOM   1671 O O   . GLU A 1 216 ? 14.904  -22.393 -18.573 1.00 89.73 216 A 1 
ATOM   1672 C CB  . GLU A 1 216 ? 14.033  -23.177 -15.405 1.00 91.26 216 A 1 
ATOM   1673 C CG  . GLU A 1 216 ? 14.828  -23.380 -14.104 1.00 80.38 216 A 1 
ATOM   1674 C CD  . GLU A 1 216 ? 14.270  -24.473 -13.170 1.00 74.01 216 A 1 
ATOM   1675 O OE1 . GLU A 1 216 ? 14.930  -24.734 -12.131 1.00 65.30 216 A 1 
ATOM   1676 O OE2 . GLU A 1 216 ? 13.197  -25.036 -13.460 1.00 68.33 216 A 1 
ATOM   1677 N N   . MET A 1 217 ? 12.863  -21.714 -17.974 1.00 89.76 217 A 1 
ATOM   1678 C CA  . MET A 1 217 ? 12.321  -21.694 -19.337 1.00 89.19 217 A 1 
ATOM   1679 C C   . MET A 1 217 ? 13.014  -20.663 -20.240 1.00 89.00 217 A 1 
ATOM   1680 O O   . MET A 1 217 ? 13.234  -20.933 -21.419 1.00 88.26 217 A 1 
ATOM   1681 C CB  . MET A 1 217 ? 10.815  -21.419 -19.314 1.00 89.52 217 A 1 
ATOM   1682 C CG  . MET A 1 217 ? 10.025  -22.572 -18.692 1.00 83.42 217 A 1 
ATOM   1683 S SD  . MET A 1 217 ? 8.230   -22.399 -18.867 1.00 74.64 217 A 1 
ATOM   1684 C CE  . MET A 1 217 ? 8.078   -22.967 -20.572 1.00 63.64 217 A 1 
ATOM   1685 N N   . GLU A 1 218 ? 13.376  -19.504 -19.705 1.00 88.18 218 A 1 
ATOM   1686 C CA  . GLU A 1 218 ? 14.173  -18.516 -20.444 1.00 86.48 218 A 1 
ATOM   1687 C C   . GLU A 1 218 ? 15.567  -19.073 -20.792 1.00 86.29 218 A 1 
ATOM   1688 O O   . GLU A 1 218 ? 16.037  -18.877 -21.909 1.00 85.76 218 A 1 
ATOM   1689 C CB  . GLU A 1 218 ? 14.297  -17.188 -19.667 1.00 85.83 218 A 1 
ATOM   1690 C CG  . GLU A 1 218 ? 13.018  -16.317 -19.736 1.00 77.78 218 A 1 
ATOM   1691 C CD  . GLU A 1 218 ? 13.142  -14.904 -19.123 1.00 73.68 218 A 1 
ATOM   1692 O OE1 . GLU A 1 218 ? 12.169  -14.102 -19.267 1.00 67.11 218 A 1 
ATOM   1693 O OE2 . GLU A 1 218 ? 14.189  -14.528 -18.572 1.00 68.54 218 A 1 
ATOM   1694 N N   . ASN A 1 219 ? 16.194  -19.801 -19.879 1.00 86.20 219 A 1 
ATOM   1695 C CA  . ASN A 1 219 ? 17.474  -20.448 -20.138 1.00 86.50 219 A 1 
ATOM   1696 C C   . ASN A 1 219 ? 17.346  -21.573 -21.175 1.00 87.32 219 A 1 
ATOM   1697 O O   . ASN A 1 219 ? 18.178  -21.673 -22.080 1.00 87.71 219 A 1 
ATOM   1698 C CB  . ASN A 1 219 ? 18.054  -20.988 -18.823 1.00 86.85 219 A 1 
ATOM   1699 C CG  . ASN A 1 219 ? 18.545  -19.893 -17.888 1.00 79.80 219 A 1 
ATOM   1700 O OD1 . ASN A 1 219 ? 18.955  -18.819 -18.279 1.00 70.87 219 A 1 
ATOM   1701 N ND2 . ASN A 1 219 ? 18.565  -20.179 -16.608 1.00 69.45 219 A 1 
ATOM   1702 N N   . GLU A 1 220 ? 16.303  -22.390 -21.070 1.00 87.99 220 A 1 
ATOM   1703 C CA  . GLU A 1 220 ? 16.017  -23.448 -22.037 1.00 88.09 220 A 1 
ATOM   1704 C C   . GLU A 1 220 ? 15.761  -22.870 -23.434 1.00 87.93 220 A 1 
ATOM   1705 O O   . GLU A 1 220 ? 16.329  -23.337 -24.418 1.00 86.98 220 A 1 
ATOM   1706 C CB  . GLU A 1 220 ? 14.835  -24.281 -21.532 1.00 89.04 220 A 1 
ATOM   1707 C CG  . GLU A 1 220 ? 14.640  -25.559 -22.361 1.00 76.72 220 A 1 
ATOM   1708 C CD  . GLU A 1 220 ? 13.543  -26.478 -21.800 1.00 70.77 220 A 1 
ATOM   1709 O OE1 . GLU A 1 220 ? 13.490  -27.647 -22.248 1.00 62.20 220 A 1 
ATOM   1710 O OE2 . GLU A 1 220 ? 12.755  -26.034 -20.938 1.00 64.16 220 A 1 
ATOM   1711 N N   . PHE A 1 221 ? 14.994  -21.785 -23.517 1.00 89.27 221 A 1 
ATOM   1712 C CA  . PHE A 1 221 ? 14.796  -21.060 -24.771 1.00 88.40 221 A 1 
ATOM   1713 C C   . PHE A 1 221 ? 16.123  -20.571 -25.363 1.00 88.56 221 A 1 
ATOM   1714 O O   . PHE A 1 221 ? 16.345  -20.711 -26.564 1.00 87.87 221 A 1 
ATOM   1715 C CB  . PHE A 1 221 ? 13.839  -19.886 -24.545 1.00 86.69 221 A 1 
ATOM   1716 C CG  . PHE A 1 221 ? 13.564  -19.097 -25.812 1.00 87.76 221 A 1 
ATOM   1717 C CD1 . PHE A 1 221 ? 14.437  -18.080 -26.229 1.00 80.43 221 A 1 
ATOM   1718 C CD2 . PHE A 1 221 ? 12.449  -19.412 -26.600 1.00 82.16 221 A 1 
ATOM   1719 C CE1 . PHE A 1 221 ? 14.207  -17.387 -27.424 1.00 78.36 221 A 1 
ATOM   1720 C CE2 . PHE A 1 221 ? 12.206  -18.718 -27.793 1.00 79.33 221 A 1 
ATOM   1721 C CZ  . PHE A 1 221 ? 13.086  -17.705 -28.214 1.00 80.41 221 A 1 
ATOM   1722 N N   . VAL A 1 222 ? 17.015  -20.007 -24.545 1.00 86.95 222 A 1 
ATOM   1723 C CA  . VAL A 1 222 ? 18.328  -19.544 -25.015 1.00 86.73 222 A 1 
ATOM   1724 C C   . VAL A 1 222 ? 19.167  -20.701 -25.563 1.00 87.45 222 A 1 
ATOM   1725 O O   . VAL A 1 222 ? 19.840  -20.529 -26.582 1.00 87.67 222 A 1 
ATOM   1726 C CB  . VAL A 1 222 ? 19.073  -18.779 -23.904 1.00 85.78 222 A 1 
ATOM   1727 C CG1 . VAL A 1 222 ? 20.544  -18.496 -24.245 1.00 79.10 222 A 1 
ATOM   1728 C CG2 . VAL A 1 222 ? 18.414  -17.421 -23.653 1.00 79.25 222 A 1 
ATOM   1729 N N   . LEU A 1 223 ? 19.107  -21.877 -24.944 1.00 85.44 223 A 1 
ATOM   1730 C CA  . LEU A 1 223 ? 19.794  -23.076 -25.442 1.00 86.32 223 A 1 
ATOM   1731 C C   . LEU A 1 223 ? 19.219  -23.527 -26.788 1.00 86.33 223 A 1 
ATOM   1732 O O   . LEU A 1 223 ? 19.973  -23.687 -27.751 1.00 86.41 223 A 1 
ATOM   1733 C CB  . LEU A 1 223 ? 19.715  -24.208 -24.403 1.00 86.94 223 A 1 
ATOM   1734 C CG  . LEU A 1 223 ? 20.552  -23.963 -23.124 1.00 81.72 223 A 1 
ATOM   1735 C CD1 . LEU A 1 223 ? 20.215  -25.027 -22.078 1.00 75.05 223 A 1 
ATOM   1736 C CD2 . LEU A 1 223 ? 22.049  -24.034 -23.406 1.00 75.32 223 A 1 
ATOM   1737 N N   . ILE A 1 224 ? 17.900  -23.659 -26.891 1.00 86.61 224 A 1 
ATOM   1738 C CA  . ILE A 1 224 ? 17.222  -24.034 -28.138 1.00 85.78 224 A 1 
ATOM   1739 C C   . ILE A 1 224 ? 17.520  -23.019 -29.244 1.00 86.17 224 A 1 
ATOM   1740 O O   . ILE A 1 224 ? 17.825  -23.390 -30.375 1.00 86.45 224 A 1 
ATOM   1741 C CB  . ILE A 1 224 ? 15.707  -24.177 -27.900 1.00 86.89 224 A 1 
ATOM   1742 C CG1 . ILE A 1 224 ? 15.424  -25.390 -26.979 1.00 83.03 224 A 1 
ATOM   1743 C CG2 . ILE A 1 224 ? 14.945  -24.342 -29.222 1.00 81.26 224 A 1 
ATOM   1744 C CD1 . ILE A 1 224 ? 13.995  -25.441 -26.442 1.00 73.24 224 A 1 
ATOM   1745 N N   . LYS A 1 225 ? 17.470  -21.731 -28.914 1.00 86.47 225 A 1 
ATOM   1746 C CA  . LYS A 1 225 ? 17.801  -20.662 -29.843 1.00 85.49 225 A 1 
ATOM   1747 C C   . LYS A 1 225 ? 19.233  -20.789 -30.357 1.00 85.62 225 A 1 
ATOM   1748 O O   . LYS A 1 225 ? 19.462  -20.599 -31.544 1.00 85.25 225 A 1 
ATOM   1749 C CB  . LYS A 1 225 ? 17.547  -19.315 -29.142 1.00 84.10 225 A 1 
ATOM   1750 C CG  . LYS A 1 225 ? 17.854  -18.104 -30.035 1.00 80.03 225 A 1 
ATOM   1751 C CD  . LYS A 1 225 ? 18.688  -17.074 -29.288 1.00 75.54 225 A 1 
ATOM   1752 C CE  . LYS A 1 225 ? 19.438  -16.271 -30.331 1.00 69.03 225 A 1 
ATOM   1753 N NZ  . LYS A 1 225 ? 20.550  -15.469 -29.767 1.00 60.60 225 A 1 
ATOM   1754 N N   . LYS A 1 226 ? 20.179  -21.153 -29.497 1.00 86.20 226 A 1 
ATOM   1755 C CA  . LYS A 1 226 ? 21.566  -21.367 -29.896 1.00 85.27 226 A 1 
ATOM   1756 C C   . LYS A 1 226 ? 21.695  -22.536 -30.880 1.00 86.23 226 A 1 
ATOM   1757 O O   . LYS A 1 226 ? 22.390  -22.401 -31.883 1.00 85.53 226 A 1 
ATOM   1758 C CB  . LYS A 1 226 ? 22.422  -21.585 -28.645 1.00 84.70 226 A 1 
ATOM   1759 C CG  . LYS A 1 226 ? 23.908  -21.566 -28.988 1.00 75.28 226 A 1 
ATOM   1760 C CD  . LYS A 1 226 ? 24.746  -21.851 -27.741 1.00 70.39 226 A 1 
ATOM   1761 C CE  . LYS A 1 226 ? 26.208  -21.875 -28.158 1.00 62.11 226 A 1 
ATOM   1762 N NZ  . LYS A 1 226 ? 27.077  -22.315 -27.047 1.00 53.71 226 A 1 
ATOM   1763 N N   . ASP A 1 227 ? 20.960  -23.636 -30.649 1.00 86.58 227 A 1 
ATOM   1764 C CA  . ASP A 1 227 ? 20.907  -24.768 -31.581 1.00 86.64 227 A 1 
ATOM   1765 C C   . ASP A 1 227 ? 20.279  -24.364 -32.926 1.00 86.83 227 A 1 
ATOM   1766 O O   . ASP A 1 227 ? 20.751  -24.789 -33.984 1.00 85.58 227 A 1 
ATOM   1767 C CB  . ASP A 1 227 ? 20.092  -25.918 -30.968 1.00 86.99 227 A 1 
ATOM   1768 C CG  . ASP A 1 227 ? 20.735  -26.604 -29.756 1.00 82.29 227 A 1 
ATOM   1769 O OD1 . ASP A 1 227 ? 21.955  -26.435 -29.532 1.00 75.04 227 A 1 
ATOM   1770 O OD2 . ASP A 1 227 ? 19.992  -27.350 -29.075 1.00 75.54 227 A 1 
ATOM   1771 N N   . VAL A 1 228 ? 19.252  -23.511 -32.905 1.00 85.23 228 A 1 
ATOM   1772 C CA  . VAL A 1 228 ? 18.646  -22.947 -34.125 1.00 84.67 228 A 1 
ATOM   1773 C C   . VAL A 1 228 ? 19.651  -22.080 -34.882 1.00 84.16 228 A 1 
ATOM   1774 O O   . VAL A 1 228 ? 19.788  -22.239 -36.089 1.00 85.44 228 A 1 
ATOM   1775 C CB  . VAL A 1 228 ? 17.382  -22.120 -33.809 1.00 84.27 228 A 1 
ATOM   1776 C CG1 . VAL A 1 228 ? 16.841  -21.372 -35.032 1.00 75.67 228 A 1 
ATOM   1777 C CG2 . VAL A 1 228 ? 16.242  -22.992 -33.301 1.00 75.11 228 A 1 
ATOM   1778 N N   . ASP A 1 229 ? 20.351  -21.198 -34.180 1.00 86.12 229 A 1 
ATOM   1779 C CA  . ASP A 1 229 ? 21.347  -20.309 -34.778 1.00 84.84 229 A 1 
ATOM   1780 C C   . ASP A 1 229 ? 22.496  -21.113 -35.404 1.00 84.45 229 A 1 
ATOM   1781 O O   . ASP A 1 229 ? 22.902  -20.843 -36.534 1.00 84.86 229 A 1 
ATOM   1782 C CB  . ASP A 1 229 ? 21.883  -19.323 -33.720 1.00 83.86 229 A 1 
ATOM   1783 C CG  . ASP A 1 229 ? 20.903  -18.218 -33.298 1.00 80.12 229 A 1 
ATOM   1784 O OD1 . ASP A 1 229 ? 19.994  -17.851 -34.074 1.00 71.88 229 A 1 
ATOM   1785 O OD2 . ASP A 1 229 ? 21.086  -17.627 -32.204 1.00 72.50 229 A 1 
ATOM   1786 N N   . GLU A 1 230 ? 22.963  -22.164 -34.724 1.00 86.50 230 A 1 
ATOM   1787 C CA  . GLU A 1 230 ? 24.003  -23.059 -35.245 1.00 87.39 230 A 1 
ATOM   1788 C C   . GLU A 1 230 ? 23.511  -23.846 -36.469 1.00 86.62 230 A 1 
ATOM   1789 O O   . GLU A 1 230 ? 24.201  -23.918 -37.489 1.00 85.40 230 A 1 
ATOM   1790 C CB  . GLU A 1 230 ? 24.483  -23.980 -34.111 1.00 87.58 230 A 1 
ATOM   1791 C CG  . GLU A 1 230 ? 25.725  -24.800 -34.524 1.00 77.65 230 A 1 
ATOM   1792 C CD  . GLU A 1 230 ? 26.360  -25.585 -33.365 1.00 71.87 230 A 1 
ATOM   1793 O OE1 . GLU A 1 230 ? 27.437  -26.186 -33.607 1.00 64.13 230 A 1 
ATOM   1794 O OE2 . GLU A 1 230 ? 25.825  -25.581 -32.237 1.00 65.52 230 A 1 
ATOM   1795 N N   . ALA A 1 231 ? 22.300  -24.385 -36.436 1.00 87.93 231 A 1 
ATOM   1796 C CA  . ALA A 1 231 ? 21.693  -25.064 -37.578 1.00 87.27 231 A 1 
ATOM   1797 C C   . ALA A 1 231 ? 21.502  -24.125 -38.780 1.00 87.21 231 A 1 
ATOM   1798 O O   . ALA A 1 231 ? 21.748  -24.527 -39.920 1.00 87.00 231 A 1 
ATOM   1799 C CB  . ALA A 1 231 ? 20.362  -25.688 -37.130 1.00 87.72 231 A 1 
ATOM   1800 N N   . TYR A 1 232 ? 21.099  -22.887 -38.542 1.00 86.71 232 A 1 
ATOM   1801 C CA  . TYR A 1 232 ? 20.966  -21.874 -39.579 1.00 86.53 232 A 1 
ATOM   1802 C C   . TYR A 1 232 ? 22.319  -21.511 -40.193 1.00 86.76 232 A 1 
ATOM   1803 O O   . TYR A 1 232 ? 22.451  -21.499 -41.421 1.00 86.52 232 A 1 
ATOM   1804 C CB  . TYR A 1 232 ? 20.276  -20.631 -39.001 1.00 85.26 232 A 1 
ATOM   1805 C CG  . TYR A 1 232 ? 20.079  -19.536 -40.039 1.00 83.89 232 A 1 
ATOM   1806 C CD1 . TYR A 1 232 ? 20.987  -18.457 -40.125 1.00 75.04 232 A 1 
ATOM   1807 C CD2 . TYR A 1 232 ? 19.003  -19.602 -40.933 1.00 75.52 232 A 1 
ATOM   1808 C CE1 . TYR A 1 232 ? 20.814  -17.455 -41.093 1.00 70.43 232 A 1 
ATOM   1809 C CE2 . TYR A 1 232 ? 18.817  -18.605 -41.907 1.00 71.16 232 A 1 
ATOM   1810 C CZ  . TYR A 1 232 ? 19.728  -17.532 -41.979 1.00 73.79 232 A 1 
ATOM   1811 O OH  . TYR A 1 232 ? 19.550  -16.554 -42.924 1.00 73.06 232 A 1 
ATOM   1812 N N   . MET A 1 233 ? 23.348  -21.310 -39.370 1.00 85.60 233 A 1 
ATOM   1813 C CA  . MET A 1 233 ? 24.700  -21.029 -39.855 1.00 85.64 233 A 1 
ATOM   1814 C C   . MET A 1 233 ? 25.251  -22.193 -40.683 1.00 87.22 233 A 1 
ATOM   1815 O O   . MET A 1 233 ? 25.759  -21.967 -41.781 1.00 86.42 233 A 1 
ATOM   1816 C CB  . MET A 1 233 ? 25.621  -20.702 -38.676 1.00 82.99 233 A 1 
ATOM   1817 C CG  . MET A 1 233 ? 25.338  -19.307 -38.089 1.00 76.05 233 A 1 
ATOM   1818 S SD  . MET A 1 233 ? 25.601  -17.900 -39.217 1.00 68.73 233 A 1 
ATOM   1819 C CE  . MET A 1 233 ? 27.389  -18.018 -39.448 1.00 59.17 233 A 1 
ATOM   1820 N N   . ASN A 1 234 ? 25.066  -23.433 -40.226 1.00 85.01 234 A 1 
ATOM   1821 C CA  . ASN A 1 234 ? 25.455  -24.631 -40.970 1.00 86.31 234 A 1 
ATOM   1822 C C   . ASN A 1 234 ? 24.693  -24.739 -42.299 1.00 87.29 234 A 1 
ATOM   1823 O O   . ASN A 1 234 ? 25.291  -25.072 -43.323 1.00 86.71 234 A 1 
ATOM   1824 C CB  . ASN A 1 234 ? 25.196  -25.866 -40.092 1.00 86.79 234 A 1 
ATOM   1825 C CG  . ASN A 1 234 ? 26.195  -26.008 -38.955 1.00 81.87 234 A 1 
ATOM   1826 O OD1 . ASN A 1 234 ? 27.315  -25.545 -39.013 1.00 73.30 234 A 1 
ATOM   1827 N ND2 . ASN A 1 234 ? 25.833  -26.705 -37.909 1.00 73.17 234 A 1 
ATOM   1828 N N   . LYS A 1 235 ? 23.398  -24.430 -42.305 1.00 86.09 235 A 1 
ATOM   1829 C CA  . LYS A 1 235 ? 22.599  -24.395 -43.534 1.00 85.44 235 A 1 
ATOM   1830 C C   . LYS A 1 235 ? 23.156  -23.367 -44.524 1.00 85.29 235 A 1 
ATOM   1831 O O   . LYS A 1 235 ? 23.387  -23.708 -45.676 1.00 86.04 235 A 1 
ATOM   1832 C CB  . LYS A 1 235 ? 21.122  -24.122 -43.191 1.00 85.05 235 A 1 
ATOM   1833 C CG  . LYS A 1 235 ? 20.260  -24.055 -44.461 1.00 82.93 235 A 1 
ATOM   1834 C CD  . LYS A 1 235 ? 18.798  -23.745 -44.140 1.00 78.91 235 A 1 
ATOM   1835 C CE  . LYS A 1 235 ? 18.071  -23.541 -45.471 1.00 70.96 235 A 1 
ATOM   1836 N NZ  . LYS A 1 235 ? 16.635  -23.274 -45.308 1.00 62.31 235 A 1 
ATOM   1837 N N   . VAL A 1 236 ? 23.412  -22.144 -44.064 1.00 87.16 236 A 1 
ATOM   1838 C CA  . VAL A 1 236 ? 23.959  -21.071 -44.913 1.00 86.44 236 A 1 
ATOM   1839 C C   . VAL A 1 236 ? 25.339  -21.445 -45.456 1.00 87.96 236 A 1 
ATOM   1840 O O   . VAL A 1 236 ? 25.630  -21.193 -46.625 1.00 87.61 236 A 1 
ATOM   1841 C CB  . VAL A 1 236 ? 24.009  -19.745 -44.135 1.00 85.39 236 A 1 
ATOM   1842 C CG1 . VAL A 1 236 ? 24.739  -18.643 -44.900 1.00 78.04 236 A 1 
ATOM   1843 C CG2 . VAL A 1 236 ? 22.592  -19.226 -43.853 1.00 76.97 236 A 1 
ATOM   1844 N N   . GLU A 1 237 ? 26.193  -22.087 -44.644 1.00 88.36 237 A 1 
ATOM   1845 C CA  . GLU A 1 237 ? 27.511  -22.551 -45.072 1.00 87.68 237 A 1 
ATOM   1846 C C   . GLU A 1 237 ? 27.409  -23.656 -46.131 1.00 87.63 237 A 1 
ATOM   1847 O O   . GLU A 1 237 ? 28.071  -23.585 -47.169 1.00 87.61 237 A 1 
ATOM   1848 C CB  . GLU A 1 237 ? 28.326  -22.999 -43.846 1.00 87.94 237 A 1 
ATOM   1849 C CG  . GLU A 1 237 ? 29.784  -23.268 -44.237 1.00 76.79 237 A 1 
ATOM   1850 C CD  . GLU A 1 237 ? 30.691  -23.644 -43.050 1.00 69.09 237 A 1 
ATOM   1851 O OE1 . GLU A 1 237 ? 31.900  -23.836 -43.318 1.00 61.15 237 A 1 
ATOM   1852 O OE2 . GLU A 1 237 ? 30.204  -23.750 -41.907 1.00 61.68 237 A 1 
ATOM   1853 N N   . LEU A 1 238 ? 26.518  -24.642 -45.918 1.00 86.58 238 A 1 
ATOM   1854 C CA  . LEU A 1 238 ? 26.267  -25.702 -46.890 1.00 85.45 238 A 1 
ATOM   1855 C C   . LEU A 1 238 ? 25.685  -25.165 -48.196 1.00 85.34 238 A 1 
ATOM   1856 O O   . LEU A 1 238 ? 26.147  -25.562 -49.268 1.00 88.54 238 A 1 
ATOM   1857 C CB  . LEU A 1 238 ? 25.314  -26.756 -46.281 1.00 86.73 238 A 1 
ATOM   1858 C CG  . LEU A 1 238 ? 25.993  -27.693 -45.277 1.00 81.40 238 A 1 
ATOM   1859 C CD1 . LEU A 1 238 ? 24.932  -28.508 -44.538 1.00 72.36 238 A 1 
ATOM   1860 C CD2 . LEU A 1 238 ? 26.932  -28.686 -45.967 1.00 75.49 238 A 1 
ATOM   1861 N N   . GLU A 1 239 ? 24.734  -24.249 -48.128 1.00 88.41 239 A 1 
ATOM   1862 C CA  . GLU A 1 239 ? 24.172  -23.584 -49.302 1.00 87.57 239 A 1 
ATOM   1863 C C   . GLU A 1 239 ? 25.245  -22.801 -50.070 1.00 87.60 239 A 1 
ATOM   1864 O O   . GLU A 1 239 ? 25.337  -22.936 -51.293 1.00 87.27 239 A 1 
ATOM   1865 C CB  . GLU A 1 239 ? 23.041  -22.633 -48.898 1.00 87.72 239 A 1 
ATOM   1866 C CG  . GLU A 1 239 ? 21.738  -23.371 -48.573 1.00 79.62 239 A 1 
ATOM   1867 C CD  . GLU A 1 239 ? 20.604  -22.423 -48.148 1.00 73.39 239 A 1 
ATOM   1868 O OE1 . GLU A 1 239 ? 19.452  -22.918 -47.993 1.00 66.65 239 A 1 
ATOM   1869 O OE2 . GLU A 1 239 ? 20.844  -21.211 -47.955 1.00 66.77 239 A 1 
ATOM   1870 N N   . SER A 1 240 ? 26.101  -22.070 -49.359 1.00 88.38 240 A 1 
ATOM   1871 C CA  . SER A 1 240 ? 27.203  -21.331 -49.978 1.00 88.44 240 A 1 
ATOM   1872 C C   . SER A 1 240 ? 28.230  -22.264 -50.622 1.00 89.52 240 A 1 
ATOM   1873 O O   . SER A 1 240 ? 28.726  -21.986 -51.713 1.00 88.90 240 A 1 
ATOM   1874 C CB  . SER A 1 240 ? 27.893  -20.453 -48.930 1.00 88.03 240 A 1 
ATOM   1875 O OG  . SER A 1 240 ? 28.885  -19.659 -49.558 1.00 75.28 240 A 1 
ATOM   1876 N N   . ARG A 1 241 ? 28.549  -23.397 -49.969 1.00 85.91 241 A 1 
ATOM   1877 C CA  . ARG A 1 241 ? 29.464  -24.397 -50.514 1.00 86.49 241 A 1 
ATOM   1878 C C   . ARG A 1 241 ? 28.884  -25.091 -51.733 1.00 87.60 241 A 1 
ATOM   1879 O O   . ARG A 1 241 ? 29.596  -25.333 -52.708 1.00 87.98 241 A 1 
ATOM   1880 C CB  . ARG A 1 241 ? 29.807  -25.396 -49.402 1.00 86.91 241 A 1 
ATOM   1881 C CG  . ARG A 1 241 ? 30.931  -26.337 -49.833 1.00 76.59 241 A 1 
ATOM   1882 C CD  . ARG A 1 241 ? 31.297  -27.236 -48.656 1.00 75.31 241 A 1 
ATOM   1883 N NE  . ARG A 1 241 ? 32.452  -28.098 -48.984 1.00 65.61 241 A 1 
ATOM   1884 C CZ  . ARG A 1 241 ? 33.085  -28.885 -48.129 1.00 59.42 241 A 1 
ATOM   1885 N NH1 . ARG A 1 241 ? 32.695  -29.005 -46.890 1.00 54.29 241 A 1 
ATOM   1886 N NH2 . ARG A 1 241 ? 34.121  -29.572 -48.520 1.00 51.63 241 A 1 
ATOM   1887 N N   . LEU A 1 242 ? 27.584  -25.369 -51.695 1.00 87.53 242 A 1 
ATOM   1888 C CA  . LEU A 1 242 ? 26.878  -25.984 -52.802 1.00 87.26 242 A 1 
ATOM   1889 C C   . LEU A 1 242 ? 26.720  -25.022 -53.984 1.00 86.87 242 A 1 
ATOM   1890 O O   . LEU A 1 242 ? 26.875  -25.437 -55.132 1.00 88.49 242 A 1 
ATOM   1891 C CB  . LEU A 1 242 ? 25.567  -26.562 -52.253 1.00 88.55 242 A 1 
ATOM   1892 C CG  . LEU A 1 242 ? 24.856  -27.466 -53.272 1.00 85.43 242 A 1 
ATOM   1893 C CD1 . LEU A 1 242 ? 24.163  -28.628 -52.562 1.00 72.06 242 A 1 
ATOM   1894 C CD2 . LEU A 1 242 ? 23.828  -26.685 -54.052 1.00 77.24 242 A 1 
ATOM   1895 N N   . GLU A 1 243 ? 26.503  -23.752 -53.724 1.00 90.06 243 A 1 
ATOM   1896 C CA  . GLU A 1 243 ? 26.539  -22.694 -54.731 1.00 88.95 243 A 1 
ATOM   1897 C C   . GLU A 1 243 ? 27.927  -22.627 -55.389 1.00 88.61 243 A 1 
ATOM   1898 O O   . GLU A 1 243 ? 28.033  -22.711 -56.611 1.00 87.00 243 A 1 
ATOM   1899 C CB  . GLU A 1 243 ? 26.122  -21.356 -54.076 1.00 88.67 243 A 1 
ATOM   1900 C CG  . GLU A 1 243 ? 25.842  -20.230 -55.093 1.00 78.49 243 A 1 
ATOM   1901 C CD  . GLU A 1 243 ? 25.366  -18.901 -54.431 1.00 70.43 243 A 1 
ATOM   1902 O OE1 . GLU A 1 243 ? 24.658  -18.117 -55.088 1.00 63.33 243 A 1 
ATOM   1903 O OE2 . GLU A 1 243 ? 25.741  -18.592 -53.274 1.00 63.58 243 A 1 
ATOM   1904 N N   . GLY A 1 244 ? 29.000  -22.640 -54.602 1.00 88.58 244 A 1 
ATOM   1905 C CA  . GLY A 1 244 ? 30.364  -22.665 -55.103 1.00 88.84 244 A 1 
ATOM   1906 C C   . GLY A 1 244 ? 30.688  -23.898 -55.943 1.00 90.38 244 A 1 
ATOM   1907 O O   . GLY A 1 244 ? 31.272  -23.778 -57.017 1.00 89.10 244 A 1 
ATOM   1908 N N   . LEU A 1 245 ? 30.253  -25.095 -55.498 1.00 89.01 245 A 1 
ATOM   1909 C CA  . LEU A 1 245 ? 30.409  -26.330 -56.271 1.00 87.65 245 A 1 
ATOM   1910 C C   . LEU A 1 245 ? 29.610  -26.297 -57.576 1.00 87.78 245 A 1 
ATOM   1911 O O   . LEU A 1 245 ? 30.080  -26.796 -58.596 1.00 90.12 245 A 1 
ATOM   1912 C CB  . LEU A 1 245 ? 29.964  -27.537 -55.421 1.00 89.27 245 A 1 
ATOM   1913 C CG  . LEU A 1 245 ? 30.978  -27.961 -54.341 1.00 83.22 245 A 1 
ATOM   1914 C CD1 . LEU A 1 245 ? 30.327  -28.951 -53.374 1.00 73.85 245 A 1 
ATOM   1915 C CD2 . LEU A 1 245 ? 32.203  -28.646 -54.955 1.00 76.90 245 A 1 
ATOM   1916 N N   . THR A 1 246 ? 28.426  -25.729 -57.556 1.00 87.74 246 A 1 
ATOM   1917 C CA  . THR A 1 246 ? 27.587  -25.582 -58.755 1.00 87.54 246 A 1 
ATOM   1918 C C   . THR A 1 246 ? 28.231  -24.624 -59.755 1.00 88.11 246 A 1 
ATOM   1919 O O   . THR A 1 246 ? 28.272  -24.937 -60.947 1.00 88.22 246 A 1 
ATOM   1920 C CB  . THR A 1 246 ? 26.180  -25.098 -58.386 1.00 87.46 246 A 1 
ATOM   1921 O OG1 . THR A 1 246 ? 25.601  -25.942 -57.416 1.00 79.57 246 A 1 
ATOM   1922 C CG2 . THR A 1 246 ? 25.228  -25.119 -59.587 1.00 74.87 246 A 1 
ATOM   1923 N N   . ASP A 1 247 ? 28.788  -23.531 -59.272 1.00 90.61 247 A 1 
ATOM   1924 C CA  . ASP A 1 247 ? 29.545  -22.586 -60.094 1.00 90.33 247 A 1 
ATOM   1925 C C   . ASP A 1 247 ? 30.801  -23.232 -60.690 1.00 89.94 247 A 1 
ATOM   1926 O O   . ASP A 1 247 ? 31.066  -23.088 -61.885 1.00 89.31 247 A 1 
ATOM   1927 C CB  . ASP A 1 247 ? 29.910  -21.342 -59.271 1.00 90.70 247 A 1 
ATOM   1928 C CG  . ASP A 1 247 ? 28.739  -20.397 -58.991 1.00 85.27 247 A 1 
ATOM   1929 O OD1 . ASP A 1 247 ? 27.713  -20.490 -59.703 1.00 76.02 247 A 1 
ATOM   1930 O OD2 . ASP A 1 247 ? 28.907  -19.519 -58.103 1.00 78.12 247 A 1 
ATOM   1931 N N   . GLU A 1 248 ? 31.536  -24.031 -59.889 1.00 89.59 248 A 1 
ATOM   1932 C CA  . GLU A 1 248 ? 32.709  -24.769 -60.359 1.00 89.46 248 A 1 
ATOM   1933 C C   . GLU A 1 248 ? 32.331  -25.825 -61.405 1.00 89.44 248 A 1 
ATOM   1934 O O   . GLU A 1 248 ? 32.977  -25.922 -62.450 1.00 88.73 248 A 1 
ATOM   1935 C CB  . GLU A 1 248 ? 33.434  -25.389 -59.147 1.00 90.15 248 A 1 
ATOM   1936 C CG  . GLU A 1 248 ? 34.802  -25.986 -59.531 1.00 80.59 248 A 1 
ATOM   1937 C CD  . GLU A 1 248 ? 35.618  -26.506 -58.323 1.00 72.42 248 A 1 
ATOM   1938 O OE1 . GLU A 1 248 ? 36.838  -26.725 -58.503 1.00 65.62 248 A 1 
ATOM   1939 O OE2 . GLU A 1 248 ? 35.044  -26.688 -57.231 1.00 65.91 248 A 1 
ATOM   1940 N N   . ILE A 1 249 ? 31.246  -26.584 -61.196 1.00 89.31 249 A 1 
ATOM   1941 C CA  . ILE A 1 249 ? 30.725  -27.545 -62.177 1.00 87.22 249 A 1 
ATOM   1942 C C   . ILE A 1 249 ? 30.325  -26.842 -63.472 1.00 87.60 249 A 1 
ATOM   1943 O O   . ILE A 1 249 ? 30.638  -27.337 -64.559 1.00 89.51 249 A 1 
ATOM   1944 C CB  . ILE A 1 249 ? 29.555  -28.363 -61.585 1.00 88.91 249 A 1 
ATOM   1945 C CG1 . ILE A 1 249 ? 30.075  -29.378 -60.546 1.00 81.04 249 A 1 
ATOM   1946 C CG2 . ILE A 1 249 ? 28.763  -29.115 -62.674 1.00 77.65 249 A 1 
ATOM   1947 C CD1 . ILE A 1 249 ? 28.974  -29.974 -59.650 1.00 70.56 249 A 1 
ATOM   1948 N N   . ASN A 1 250 ? 29.654  -25.712 -63.375 1.00 88.93 250 A 1 
ATOM   1949 C CA  . ASN A 1 250 ? 29.255  -24.935 -64.540 1.00 89.05 250 A 1 
ATOM   1950 C C   . ASN A 1 250 ? 30.456  -24.372 -65.301 1.00 88.32 250 A 1 
ATOM   1951 O O   . ASN A 1 250 ? 30.491  -24.439 -66.529 1.00 88.32 250 A 1 
ATOM   1952 C CB  . ASN A 1 250 ? 28.301  -23.815 -64.104 1.00 89.92 250 A 1 
ATOM   1953 C CG  . ASN A 1 250 ? 26.910  -24.318 -63.777 1.00 85.71 250 A 1 
ATOM   1954 O OD1 . ASN A 1 250 ? 26.423  -25.306 -64.296 1.00 76.84 250 A 1 
ATOM   1955 N ND2 . ASN A 1 250 ? 26.195  -23.595 -62.929 1.00 76.04 250 A 1 
ATOM   1956 N N   . PHE A 1 251 ? 31.475  -23.891 -64.593 1.00 90.89 251 A 1 
ATOM   1957 C CA  . PHE A 1 251 ? 32.727  -23.431 -65.186 1.00 90.30 251 A 1 
ATOM   1958 C C   . PHE A 1 251 ? 33.465  -24.576 -65.890 1.00 90.73 251 A 1 
ATOM   1959 O O   . PHE A 1 251 ? 33.839  -24.445 -67.058 1.00 89.39 251 A 1 
ATOM   1960 C CB  . PHE A 1 251 ? 33.601  -22.812 -64.091 1.00 89.76 251 A 1 
ATOM   1961 C CG  . PHE A 1 251 ? 34.946  -22.353 -64.606 1.00 88.82 251 A 1 
ATOM   1962 C CD1 . PHE A 1 251 ? 36.089  -23.143 -64.402 1.00 81.57 251 A 1 
ATOM   1963 C CD2 . PHE A 1 251 ? 35.045  -21.165 -65.344 1.00 84.05 251 A 1 
ATOM   1964 C CE1 . PHE A 1 251 ? 37.331  -22.741 -64.919 1.00 80.50 251 A 1 
ATOM   1965 C CE2 . PHE A 1 251 ? 36.283  -20.759 -65.867 1.00 81.59 251 A 1 
ATOM   1966 C CZ  . PHE A 1 251 ? 37.426  -21.550 -65.663 1.00 80.47 251 A 1 
ATOM   1967 N N   . LEU A 1 252 ? 33.607  -25.739 -65.215 1.00 88.58 252 A 1 
ATOM   1968 C CA  . LEU A 1 252 ? 34.211  -26.922 -65.813 1.00 86.99 252 A 1 
ATOM   1969 C C   . LEU A 1 252 ? 33.421  -27.401 -67.026 1.00 87.04 252 A 1 
ATOM   1970 O O   . LEU A 1 252 ? 34.019  -27.794 -68.030 1.00 89.21 252 A 1 
ATOM   1971 C CB  . LEU A 1 252 ? 34.317  -28.043 -64.770 1.00 88.15 252 A 1 
ATOM   1972 C CG  . LEU A 1 252 ? 35.415  -27.836 -63.704 1.00 84.77 252 A 1 
ATOM   1973 C CD1 . LEU A 1 252 ? 35.263  -28.893 -62.613 1.00 75.69 252 A 1 
ATOM   1974 C CD2 . LEU A 1 252 ? 36.812  -27.961 -64.302 1.00 77.24 252 A 1 
ATOM   1975 N N   . ARG A 1 253 ? 32.072  -27.337 -66.977 1.00 87.29 253 A 1 
ATOM   1976 C CA  . ARG A 1 253 ? 31.221  -27.679 -68.118 1.00 85.88 253 A 1 
ATOM   1977 C C   . ARG A 1 253 ? 31.505  -26.777 -69.317 1.00 86.17 253 A 1 
ATOM   1978 O O   . ARG A 1 253 ? 31.726  -27.303 -70.400 1.00 87.88 253 A 1 
ATOM   1979 C CB  . ARG A 1 253 ? 29.740  -27.654 -67.702 1.00 87.89 253 A 1 
ATOM   1980 C CG  . ARG A 1 253 ? 28.810  -28.110 -68.842 1.00 79.43 253 A 1 
ATOM   1981 C CD  . ARG A 1 253 ? 27.322  -28.040 -68.437 1.00 78.29 253 A 1 
ATOM   1982 N NE  . ARG A 1 253 ? 26.877  -29.266 -67.736 1.00 68.36 253 A 1 
ATOM   1983 C CZ  . ARG A 1 253 ? 25.807  -29.379 -66.965 1.00 61.63 253 A 1 
ATOM   1984 N NH1 . ARG A 1 253 ? 25.029  -28.368 -66.701 1.00 55.84 253 A 1 
ATOM   1985 N NH2 . ARG A 1 253 ? 25.491  -30.518 -66.452 1.00 55.08 253 A 1 
ATOM   1986 N N   . GLN A 1 254 ? 31.566  -25.478 -69.108 1.00 89.33 254 A 1 
ATOM   1987 C CA  . GLN A 1 254 ? 31.913  -24.530 -70.172 1.00 88.99 254 A 1 
ATOM   1988 C C   . GLN A 1 254 ? 33.325  -24.782 -70.708 1.00 89.38 254 A 1 
ATOM   1989 O O   . GLN A 1 254 ? 33.510  -24.841 -71.922 1.00 87.04 254 A 1 
ATOM   1990 C CB  . GLN A 1 254 ? 31.796  -23.090 -69.673 1.00 89.57 254 A 1 
ATOM   1991 C CG  . GLN A 1 254 ? 30.336  -22.628 -69.604 1.00 80.39 254 A 1 
ATOM   1992 C CD  . GLN A 1 254 ? 30.194  -21.176 -69.134 1.00 75.90 254 A 1 
ATOM   1993 O OE1 . GLN A 1 254 ? 31.100  -20.547 -68.603 1.00 68.78 254 A 1 
ATOM   1994 N NE2 . GLN A 1 254 ? 29.038  -20.575 -69.313 1.00 64.80 254 A 1 
ATOM   1995 N N   . LEU A 1 255 ? 34.290  -25.013 -69.813 1.00 89.17 255 A 1 
ATOM   1996 C CA  . LEU A 1 255 ? 35.672  -25.296 -70.195 1.00 88.98 255 A 1 
ATOM   1997 C C   . LEU A 1 255 ? 35.770  -26.571 -71.049 1.00 88.62 255 A 1 
ATOM   1998 O O   . LEU A 1 255 ? 36.400  -26.566 -72.104 1.00 86.80 255 A 1 
ATOM   1999 C CB  . LEU A 1 255 ? 36.530  -25.419 -68.924 1.00 88.81 255 A 1 
ATOM   2000 C CG  . LEU A 1 255 ? 38.032  -25.280 -69.228 1.00 85.58 255 A 1 
ATOM   2001 C CD1 . LEU A 1 255 ? 38.506  -23.860 -68.920 1.00 74.91 255 A 1 
ATOM   2002 C CD2 . LEU A 1 255 ? 38.857  -26.251 -68.390 1.00 78.30 255 A 1 
ATOM   2003 N N   . TYR A 1 256 ? 35.115  -27.661 -70.616 1.00 89.52 256 A 1 
ATOM   2004 C CA  . TYR A 1 256 ? 35.097  -28.905 -71.378 1.00 88.76 256 A 1 
ATOM   2005 C C   . TYR A 1 256 ? 34.326  -28.781 -72.695 1.00 88.49 256 A 1 
ATOM   2006 O O   . TYR A 1 256 ? 34.738  -29.370 -73.691 1.00 89.03 256 A 1 
ATOM   2007 C CB  . TYR A 1 256 ? 34.525  -30.056 -70.540 1.00 87.76 256 A 1 
ATOM   2008 C CG  . TYR A 1 256 ? 35.426  -30.562 -69.433 1.00 85.90 256 A 1 
ATOM   2009 C CD1 . TYR A 1 256 ? 36.758  -30.940 -69.719 1.00 75.17 256 A 1 
ATOM   2010 C CD2 . TYR A 1 256 ? 34.949  -30.700 -68.119 1.00 76.08 256 A 1 
ATOM   2011 C CE1 . TYR A 1 256 ? 37.602  -31.419 -68.693 1.00 72.19 256 A 1 
ATOM   2012 C CE2 . TYR A 1 256 ? 35.777  -31.176 -67.094 1.00 72.69 256 A 1 
ATOM   2013 C CZ  . TYR A 1 256 ? 37.113  -31.527 -67.383 1.00 75.13 256 A 1 
ATOM   2014 O OH  . TYR A 1 256 ? 37.935  -31.974 -66.382 1.00 72.49 256 A 1 
ATOM   2015 N N   . GLU A 1 257 ? 33.237  -28.023 -72.743 1.00 88.97 257 A 1 
ATOM   2016 C CA  . GLU A 1 257 ? 32.514  -27.753 -73.990 1.00 88.02 257 A 1 
ATOM   2017 C C   . GLU A 1 257 ? 33.357  -26.945 -74.986 1.00 86.69 257 A 1 
ATOM   2018 O O   . GLU A 1 257 ? 33.278  -27.190 -76.194 1.00 86.33 257 A 1 
ATOM   2019 C CB  . GLU A 1 257 ? 31.216  -26.998 -73.703 1.00 88.97 257 A 1 
ATOM   2020 C CG  . GLU A 1 257 ? 30.085  -27.901 -73.205 1.00 78.89 257 A 1 
ATOM   2021 C CD  . GLU A 1 257 ? 28.807  -27.121 -72.855 1.00 71.62 257 A 1 
ATOM   2022 O OE1 . GLU A 1 257 ? 27.915  -27.738 -72.220 1.00 65.21 257 A 1 
ATOM   2023 O OE2 . GLU A 1 257 ? 28.702  -25.930 -73.217 1.00 65.45 257 A 1 
ATOM   2024 N N   . GLU A 1 258 ? 34.168  -26.009 -74.522 1.00 87.01 258 A 1 
ATOM   2025 C CA  . GLU A 1 258 ? 35.132  -25.292 -75.359 1.00 86.96 258 A 1 
ATOM   2026 C C   . GLU A 1 258 ? 36.267  -26.207 -75.811 1.00 86.81 258 A 1 
ATOM   2027 O O   . GLU A 1 258 ? 36.571  -26.240 -77.005 1.00 84.61 258 A 1 
ATOM   2028 C CB  . GLU A 1 258 ? 35.687  -24.045 -74.654 1.00 87.70 258 A 1 
ATOM   2029 C CG  . GLU A 1 258 ? 34.706  -22.881 -74.760 1.00 79.65 258 A 1 
ATOM   2030 C CD  . GLU A 1 258 ? 35.278  -21.529 -74.302 1.00 73.95 258 A 1 
ATOM   2031 O OE1 . GLU A 1 258 ? 34.710  -20.494 -74.744 1.00 67.66 258 A 1 
ATOM   2032 O OE2 . GLU A 1 258 ? 36.270  -21.514 -73.540 1.00 66.32 258 A 1 
ATOM   2033 N N   . GLU A 1 259 ? 36.825  -27.024 -74.906 1.00 87.14 259 A 1 
ATOM   2034 C CA  . GLU A 1 259 ? 37.893  -27.964 -75.243 1.00 84.92 259 A 1 
ATOM   2035 C C   . GLU A 1 259 ? 37.412  -29.022 -76.253 1.00 84.18 259 A 1 
ATOM   2036 O O   . GLU A 1 259 ? 38.114  -29.344 -77.208 1.00 84.66 259 A 1 
ATOM   2037 C CB  . GLU A 1 259 ? 38.445  -28.587 -73.949 1.00 85.45 259 A 1 
ATOM   2038 C CG  . GLU A 1 259 ? 39.817  -29.240 -74.147 1.00 74.66 259 A 1 
ATOM   2039 C CD  . GLU A 1 259 ? 40.474  -29.755 -72.841 1.00 68.15 259 A 1 
ATOM   2040 O OE1 . GLU A 1 259 ? 41.721  -29.925 -72.835 1.00 62.87 259 A 1 
ATOM   2041 O OE2 . GLU A 1 259 ? 39.752  -30.000 -71.860 1.00 64.23 259 A 1 
ATOM   2042 N N   . ILE A 1 260 ? 36.180  -29.533 -76.094 1.00 86.45 260 A 1 
ATOM   2043 C CA  . ILE A 1 260 ? 35.547  -30.427 -77.065 1.00 83.72 260 A 1 
ATOM   2044 C C   . ILE A 1 260 ? 35.351  -29.727 -78.407 1.00 83.21 260 A 1 
ATOM   2045 O O   . ILE A 1 260 ? 35.657  -30.319 -79.443 1.00 85.07 260 A 1 
ATOM   2046 C CB  . ILE A 1 260 ? 34.213  -30.993 -76.520 1.00 84.38 260 A 1 
ATOM   2047 C CG1 . ILE A 1 260 ? 34.486  -32.016 -75.394 1.00 78.56 260 A 1 
ATOM   2048 C CG2 . ILE A 1 260 ? 33.379  -31.654 -77.624 1.00 75.23 260 A 1 
ATOM   2049 C CD1 . ILE A 1 260 ? 33.256  -32.332 -74.534 1.00 67.14 260 A 1 
ATOM   2050 N N   . ARG A 1 261 ? 34.892  -28.464 -78.418 1.00 86.03 261 A 1 
ATOM   2051 C CA  . ARG A 1 261 ? 34.766  -27.688 -79.665 1.00 84.55 261 A 1 
ATOM   2052 C C   . ARG A 1 261 ? 36.107  -27.467 -80.342 1.00 84.04 261 A 1 
ATOM   2053 O O   . ARG A 1 261 ? 36.194  -27.656 -81.557 1.00 83.91 261 A 1 
ATOM   2054 C CB  . ARG A 1 261 ? 34.070  -26.347 -79.393 1.00 85.44 261 A 1 
ATOM   2055 C CG  . ARG A 1 261 ? 32.567  -26.453 -79.633 1.00 76.89 261 A 1 
ATOM   2056 C CD  . ARG A 1 261 ? 31.878  -25.094 -79.454 1.00 74.91 261 A 1 
ATOM   2057 N NE  . ARG A 1 261 ? 31.462  -24.883 -78.059 1.00 66.42 261 A 1 
ATOM   2058 C CZ  . ARG A 1 261 ? 30.843  -23.823 -77.584 1.00 58.53 261 A 1 
ATOM   2059 N NH1 . ARG A 1 261 ? 30.607  -22.776 -78.336 1.00 54.13 261 A 1 
ATOM   2060 N NH2 . ARG A 1 261 ? 30.450  -23.782 -76.339 1.00 53.15 261 A 1 
ATOM   2061 N N   . GLU A 1 262 ? 37.166  -27.150 -79.607 1.00 87.06 262 A 1 
ATOM   2062 C CA  . GLU A 1 262 ? 38.511  -27.017 -80.147 1.00 84.92 262 A 1 
ATOM   2063 C C   . GLU A 1 262 ? 39.016  -28.348 -80.727 1.00 83.70 262 A 1 
ATOM   2064 O O   . GLU A 1 262 ? 39.497  -28.385 -81.856 1.00 81.96 262 A 1 
ATOM   2065 C CB  . GLU A 1 262 ? 39.505  -26.521 -79.091 1.00 84.83 262 A 1 
ATOM   2066 C CG  . GLU A 1 262 ? 39.428  -25.007 -78.866 1.00 74.01 262 A 1 
ATOM   2067 C CD  . GLU A 1 262 ? 40.604  -24.481 -78.017 1.00 69.68 262 A 1 
ATOM   2068 O OE1 . GLU A 1 262 ? 40.817  -23.234 -78.036 1.00 64.00 262 A 1 
ATOM   2069 O OE2 . GLU A 1 262 ? 41.335  -25.290 -77.412 1.00 65.91 262 A 1 
ATOM   2070 N N   . LEU A 1 263 ? 38.845  -29.462 -79.986 1.00 84.30 263 A 1 
ATOM   2071 C CA  . LEU A 1 263 ? 39.225  -30.796 -80.449 1.00 80.93 263 A 1 
ATOM   2072 C C   . LEU A 1 263 ? 38.440  -31.205 -81.694 1.00 80.03 263 A 1 
ATOM   2073 O O   . LEU A 1 263 ? 39.028  -31.719 -82.647 1.00 82.65 263 A 1 
ATOM   2074 C CB  . LEU A 1 263 ? 39.036  -31.818 -79.324 1.00 82.55 263 A 1 
ATOM   2075 C CG  . LEU A 1 263 ? 40.143  -31.773 -78.257 1.00 77.43 263 A 1 
ATOM   2076 C CD1 . LEU A 1 263 ? 39.718  -32.572 -77.026 1.00 68.78 263 A 1 
ATOM   2077 C CD2 . LEU A 1 263 ? 41.446  -32.390 -78.775 1.00 71.14 263 A 1 
ATOM   2078 N N   . GLN A 1 264 ? 37.131  -30.964 -81.724 1.00 81.02 264 A 1 
ATOM   2079 C CA  . GLN A 1 264 ? 36.303  -31.239 -82.894 1.00 78.43 264 A 1 
ATOM   2080 C C   . GLN A 1 264 ? 36.740  -30.402 -84.099 1.00 77.63 264 A 1 
ATOM   2081 O O   . GLN A 1 264 ? 36.813  -30.939 -85.205 1.00 77.12 264 A 1 
ATOM   2082 C CB  . GLN A 1 264 ? 34.823  -30.973 -82.595 1.00 78.57 264 A 1 
ATOM   2083 C CG  . GLN A 1 264 ? 34.180  -32.092 -81.773 1.00 74.23 264 A 1 
ATOM   2084 C CD  . GLN A 1 264 ? 32.713  -31.812 -81.427 1.00 68.98 264 A 1 
ATOM   2085 O OE1 . GLN A 1 264 ? 32.159  -30.765 -81.739 1.00 64.12 264 A 1 
ATOM   2086 N NE2 . GLN A 1 264 ? 32.034  -32.736 -80.794 1.00 59.64 264 A 1 
ATOM   2087 N N   . SER A 1 265 ? 37.113  -29.146 -83.925 1.00 81.79 265 A 1 
ATOM   2088 C CA  . SER A 1 265 ? 37.628  -28.304 -85.005 1.00 80.43 265 A 1 
ATOM   2089 C C   . SER A 1 265 ? 38.970  -28.826 -85.532 1.00 79.59 265 A 1 
ATOM   2090 O O   . SER A 1 265 ? 39.120  -28.983 -86.747 1.00 76.40 265 A 1 
ATOM   2091 C CB  . SER A 1 265 ? 37.717  -26.837 -84.575 1.00 80.24 265 A 1 
ATOM   2092 O OG  . SER A 1 265 ? 38.786  -26.580 -83.699 1.00 69.79 265 A 1 
ATOM   2093 N N   . GLN A 1 266 ? 39.891  -29.230 -84.642 1.00 79.72 266 A 1 
ATOM   2094 C CA  . GLN A 1 266 ? 41.160  -29.839 -85.039 1.00 77.05 266 A 1 
ATOM   2095 C C   . GLN A 1 266 ? 40.949  -31.171 -85.767 1.00 75.77 266 A 1 
ATOM   2096 O O   . GLN A 1 266 ? 41.616  -31.438 -86.770 1.00 73.83 266 A 1 
ATOM   2097 C CB  . GLN A 1 266 ? 42.056  -30.062 -83.816 1.00 77.37 266 A 1 
ATOM   2098 C CG  . GLN A 1 266 ? 42.659  -28.747 -83.305 1.00 70.68 266 A 1 
ATOM   2099 C CD  . GLN A 1 266 ? 43.570  -28.935 -82.084 1.00 66.62 266 A 1 
ATOM   2100 O OE1 . GLN A 1 266 ? 43.901  -30.034 -81.636 1.00 62.07 266 A 1 
ATOM   2101 N NE2 . GLN A 1 266 ? 44.034  -27.858 -81.510 1.00 57.59 266 A 1 
ATOM   2102 N N   . ILE A 1 267 ? 40.037  -32.031 -85.286 1.00 79.98 267 A 1 
ATOM   2103 C CA  . ILE A 1 267 ? 39.697  -33.290 -85.945 1.00 78.34 267 A 1 
ATOM   2104 C C   . ILE A 1 267 ? 39.096  -33.017 -87.324 1.00 77.26 267 A 1 
ATOM   2105 O O   . ILE A 1 267 ? 39.486  -33.686 -88.283 1.00 76.22 267 A 1 
ATOM   2106 C CB  . ILE A 1 267 ? 38.776  -34.158 -85.071 1.00 77.52 267 A 1 
ATOM   2107 C CG1 . ILE A 1 267 ? 39.536  -34.674 -83.832 1.00 71.37 267 A 1 
ATOM   2108 C CG2 . ILE A 1 267 ? 38.222  -35.368 -85.853 1.00 66.94 267 A 1 
ATOM   2109 C CD1 . ILE A 1 267 ? 38.621  -35.214 -82.722 1.00 61.38 267 A 1 
ATOM   2110 N N   . SER A 1 268 ? 38.214  -32.064 -87.493 1.00 73.06 268 A 1 
ATOM   2111 C CA  . SER A 1 268 ? 37.623  -31.712 -88.784 1.00 72.82 268 A 1 
ATOM   2112 C C   . SER A 1 268 ? 38.664  -31.232 -89.790 1.00 72.24 268 A 1 
ATOM   2113 O O   . SER A 1 268 ? 38.662  -31.703 -90.929 1.00 67.90 268 A 1 
ATOM   2114 C CB  . SER A 1 268 ? 36.488  -30.699 -88.622 1.00 70.88 268 A 1 
ATOM   2115 O OG  . SER A 1 268 ? 36.929  -29.399 -88.300 1.00 62.86 268 A 1 
ATOM   2116 N N   . ASP A 1 269 ? 39.623  -30.419 -89.364 1.00 72.25 269 A 1 
ATOM   2117 C CA  . ASP A 1 269 ? 40.726  -29.977 -90.212 1.00 71.81 269 A 1 
ATOM   2118 C C   . ASP A 1 269 ? 41.657  -31.133 -90.609 1.00 69.47 269 A 1 
ATOM   2119 O O   . ASP A 1 269 ? 42.192  -31.166 -91.722 1.00 65.98 269 A 1 
ATOM   2120 C CB  . ASP A 1 269 ? 41.524  -28.870 -89.501 1.00 70.72 269 A 1 
ATOM   2121 C CG  . ASP A 1 269 ? 40.843  -27.506 -89.501 1.00 65.08 269 A 1 
ATOM   2122 O OD1 . ASP A 1 269 ? 39.922  -27.287 -90.308 1.00 59.40 269 A 1 
ATOM   2123 O OD2 . ASP A 1 269 ? 41.305  -26.641 -88.714 1.00 59.64 269 A 1 
ATOM   2124 N N   . THR A 1 270 ? 41.843  -32.136 -89.713 1.00 67.70 270 A 1 
ATOM   2125 C CA  . THR A 1 270 ? 42.699  -33.304 -89.987 1.00 66.76 270 A 1 
ATOM   2126 C C   . THR A 1 270 ? 41.977  -34.383 -90.805 1.00 64.95 270 A 1 
ATOM   2127 O O   . THR A 1 270 ? 42.610  -35.094 -91.592 1.00 61.75 270 A 1 
ATOM   2128 C CB  . THR A 1 270 ? 43.291  -33.924 -88.708 1.00 65.54 270 A 1 
ATOM   2129 O OG1 . THR A 1 270 ? 43.385  -33.039 -87.615 1.00 59.07 270 A 1 
ATOM   2130 C CG2 . THR A 1 270 ? 44.722  -34.393 -88.952 1.00 57.05 270 A 1 
ATOM   2131 N N   . SER A 1 271 ? 40.675  -34.546 -90.667 1.00 65.04 271 A 1 
ATOM   2132 C CA  . SER A 1 271 ? 39.885  -35.635 -91.275 1.00 63.94 271 A 1 
ATOM   2133 C C   . SER A 1 271 ? 39.688  -35.514 -92.786 1.00 62.16 271 A 1 
ATOM   2134 O O   . SER A 1 271 ? 39.283  -36.498 -93.408 1.00 59.73 271 A 1 
ATOM   2135 C CB  . SER A 1 271 ? 38.536  -35.785 -90.584 1.00 62.95 271 A 1 
ATOM   2136 O OG  . SER A 1 271 ? 37.715  -34.653 -90.798 1.00 55.87 271 A 1 
ATOM   2137 N N   . VAL A 1 272 ? 40.003  -34.385 -93.405 1.00 56.30 272 A 1 
ATOM   2138 C CA  . VAL A 1 272 ? 39.968  -34.247 -94.872 1.00 56.02 272 A 1 
ATOM   2139 C C   . VAL A 1 272 ? 40.905  -35.246 -95.560 1.00 56.18 272 A 1 
ATOM   2140 O O   . VAL A 1 272 ? 40.636  -35.670 -96.686 1.00 54.26 272 A 1 
ATOM   2141 C CB  . VAL A 1 272 ? 40.306  -32.806 -95.299 1.00 54.32 272 A 1 
ATOM   2142 C CG1 . VAL A 1 272 ? 40.226  -32.601 -96.810 1.00 49.41 272 A 1 
ATOM   2143 C CG2 . VAL A 1 272 ? 39.331  -31.789 -94.678 1.00 50.40 272 A 1 
ATOM   2144 N N   . VAL A 1 273 ? 42.009  -35.664 -94.895 1.00 49.58 273 A 1 
ATOM   2145 C CA  . VAL A 1 273 ? 43.032  -36.519 -95.530 1.00 50.60 273 A 1 
ATOM   2146 C C   . VAL A 1 273 ? 42.826  -38.004 -95.260 1.00 50.83 273 A 1 
ATOM   2147 O O   . VAL A 1 273 ? 42.824  -38.810 -96.196 1.00 48.63 273 A 1 
ATOM   2148 C CB  . VAL A 1 273 ? 44.453  -36.081 -95.124 1.00 48.68 273 A 1 
ATOM   2149 C CG1 . VAL A 1 273 ? 45.512  -36.858 -95.893 1.00 43.25 273 A 1 
ATOM   2150 C CG2 . VAL A 1 273 ? 44.684  -34.586 -95.395 1.00 43.99 273 A 1 
ATOM   2151 N N   . LEU A 1 274 ? 42.685  -38.436 -94.024 1.00 56.22 274 A 1 
ATOM   2152 C CA  . LEU A 1 274 ? 42.598  -39.848 -93.639 1.00 56.42 274 A 1 
ATOM   2153 C C   . LEU A 1 274 ? 41.157  -40.219 -93.276 1.00 56.56 274 A 1 
ATOM   2154 O O   . LEU A 1 274 ? 40.736  -40.105 -92.131 1.00 54.48 274 A 1 
ATOM   2155 C CB  . LEU A 1 274 ? 43.609  -40.167 -92.519 1.00 55.45 274 A 1 
ATOM   2156 C CG  . LEU A 1 274 ? 44.968  -40.613 -93.068 1.00 50.24 274 A 1 
ATOM   2157 C CD1 . LEU A 1 274 ? 46.084  -40.328 -92.054 1.00 45.02 274 A 1 
ATOM   2158 C CD2 . LEU A 1 274 ? 44.988  -42.110 -93.368 1.00 48.31 274 A 1 
ATOM   2159 N N   . SER A 1 275 ? 40.454  -40.795 -94.272 1.00 54.09 275 A 1 
ATOM   2160 C CA  . SER A 1 275 ? 39.133  -41.414 -94.101 1.00 54.47 275 A 1 
ATOM   2161 C C   . SER A 1 275 ? 39.203  -42.738 -93.320 1.00 53.44 275 A 1 
ATOM   2162 O O   . SER A 1 275 ? 38.643  -43.752 -93.759 1.00 52.10 275 A 1 
ATOM   2163 C CB  . SER A 1 275 ? 38.499  -41.613 -95.482 1.00 53.14 275 A 1 
ATOM   2164 O OG  . SER A 1 275 ? 39.273  -42.498 -96.243 1.00 48.11 275 A 1 
ATOM   2165 N N   . MET A 1 276 ? 39.975  -42.794 -92.250 1.00 49.00 276 A 1 
ATOM   2166 C CA  . MET A 1 276 ? 40.063  -44.004 -91.432 1.00 50.45 276 A 1 
ATOM   2167 C C   . MET A 1 276 ? 38.767  -44.160 -90.627 1.00 50.91 276 A 1 
ATOM   2168 O O   . MET A 1 276 ? 38.448  -43.358 -89.765 1.00 48.55 276 A 1 
ATOM   2169 C CB  . MET A 1 276 ? 41.335  -44.015 -90.571 1.00 49.23 276 A 1 
ATOM   2170 C CG  . MET A 1 276 ? 42.138  -45.290 -90.835 1.00 45.41 276 A 1 
ATOM   2171 S SD  . MET A 1 276 ? 43.699  -45.395 -89.937 1.00 41.64 276 A 1 
ATOM   2172 C CE  . MET A 1 276 ? 44.180  -47.092 -90.322 1.00 40.33 276 A 1 
ATOM   2173 N N   . ASP A 1 277 ? 38.083  -45.257 -90.943 1.00 50.31 277 A 1 
ATOM   2174 C CA  . ASP A 1 277 ? 36.720  -45.619 -90.525 1.00 50.51 277 A 1 
ATOM   2175 C C   . ASP A 1 277 ? 36.619  -46.087 -89.052 1.00 50.17 277 A 1 
ATOM   2176 O O   . ASP A 1 277 ? 35.762  -46.897 -88.699 1.00 46.90 277 A 1 
ATOM   2177 C CB  . ASP A 1 277 ? 36.239  -46.685 -91.529 1.00 48.13 277 A 1 
ATOM   2178 C CG  . ASP A 1 277 ? 34.755  -46.668 -91.853 1.00 42.46 277 A 1 
ATOM   2179 O OD1 . ASP A 1 277 ? 34.061  -45.717 -91.447 1.00 40.88 277 A 1 
ATOM   2180 O OD2 . ASP A 1 277 ? 34.336  -47.621 -92.549 1.00 41.62 277 A 1 
ATOM   2181 N N   . ASN A 1 278 ? 37.558  -45.668 -88.193 1.00 48.13 278 A 1 
ATOM   2182 C CA  . ASN A 1 278 ? 37.516  -45.970 -86.761 1.00 48.46 278 A 1 
ATOM   2183 C C   . ASN A 1 278 ? 36.442  -45.131 -86.048 1.00 48.88 278 A 1 
ATOM   2184 O O   . ASN A 1 278 ? 36.676  -44.504 -85.015 1.00 46.06 278 A 1 
ATOM   2185 C CB  . ASN A 1 278 ? 38.924  -45.860 -86.138 1.00 45.62 278 A 1 
ATOM   2186 C CG  . ASN A 1 278 ? 39.679  -47.182 -86.073 1.00 41.53 278 A 1 
ATOM   2187 O OD1 . ASN A 1 278 ? 39.151  -48.261 -86.236 1.00 39.52 278 A 1 
ATOM   2188 N ND2 . ASN A 1 278 ? 40.954  -47.115 -85.781 1.00 39.56 278 A 1 
ATOM   2189 N N   . SER A 1 279 ? 35.251  -45.199 -86.601 1.00 50.73 279 A 1 
ATOM   2190 C CA  . SER A 1 279 ? 34.021  -44.611 -86.060 1.00 51.88 279 A 1 
ATOM   2191 C C   . SER A 1 279 ? 33.463  -45.382 -84.861 1.00 52.53 279 A 1 
ATOM   2192 O O   . SER A 1 279 ? 32.250  -45.450 -84.669 1.00 48.71 279 A 1 
ATOM   2193 C CB  . SER A 1 279 ? 32.982  -44.475 -87.175 1.00 48.52 279 A 1 
ATOM   2194 O OG  . SER A 1 279 ? 32.640  -45.753 -87.675 1.00 44.76 279 A 1 
ATOM   2195 N N   . ARG A 1 280 ? 34.315  -45.961 -83.992 1.00 51.73 280 A 1 
ATOM   2196 C CA  . ARG A 1 280 ? 33.951  -46.116 -82.584 1.00 53.13 280 A 1 
ATOM   2197 C C   . ARG A 1 280 ? 33.951  -44.724 -81.969 1.00 53.93 280 A 1 
ATOM   2198 O O   . ARG A 1 280 ? 34.783  -44.396 -81.131 1.00 50.42 280 A 1 
ATOM   2199 C CB  . ARG A 1 280 ? 34.852  -47.098 -81.836 1.00 49.71 280 A 1 
ATOM   2200 C CG  . ARG A 1 280 ? 34.493  -48.549 -82.140 1.00 45.98 280 A 1 
ATOM   2201 C CD  . ARG A 1 280 ? 35.282  -49.475 -81.205 1.00 43.94 280 A 1 
ATOM   2202 N NE  . ARG A 1 280 ? 34.959  -50.880 -81.432 1.00 40.22 280 A 1 
ATOM   2203 C CZ  . ARG A 1 280 ? 35.435  -51.910 -80.748 1.00 37.00 280 A 1 
ATOM   2204 N NH1 . ARG A 1 280 ? 36.279  -51.738 -79.766 1.00 34.68 280 A 1 
ATOM   2205 N NH2 . ARG A 1 280 ? 35.073  -53.127 -81.040 1.00 33.82 280 A 1 
ATOM   2206 N N   . SER A 1 281 ? 33.047  -43.950 -82.457 1.00 54.98 281 A 1 
ATOM   2207 C CA  . SER A 1 281 ? 32.529  -42.827 -81.713 1.00 56.65 281 A 1 
ATOM   2208 C C   . SER A 1 281 ? 31.872  -43.411 -80.467 1.00 58.13 281 A 1 
ATOM   2209 O O   . SER A 1 281 ? 30.671  -43.657 -80.431 1.00 54.12 281 A 1 
ATOM   2210 C CB  . SER A 1 281 ? 31.540  -42.031 -82.573 1.00 52.60 281 A 1 
ATOM   2211 O OG  . SER A 1 281 ? 30.508  -42.866 -83.053 1.00 47.51 281 A 1 
ATOM   2212 N N   . LEU A 1 282 ? 32.732  -43.773 -79.503 1.00 55.81 282 A 1 
ATOM   2213 C CA  . LEU A 1 282 ? 32.268  -43.753 -78.137 1.00 56.61 282 A 1 
ATOM   2214 C C   . LEU A 1 282 ? 31.704  -42.353 -77.984 1.00 58.67 282 A 1 
ATOM   2215 O O   . LEU A 1 282 ? 32.462  -41.385 -78.035 1.00 55.40 282 A 1 
ATOM   2216 C CB  . LEU A 1 282 ? 33.437  -44.015 -77.184 1.00 52.94 282 A 1 
ATOM   2217 C CG  . LEU A 1 282 ? 33.631  -45.518 -76.884 1.00 48.90 282 A 1 
ATOM   2218 C CD1 . LEU A 1 282 ? 35.074  -45.827 -76.505 1.00 46.39 282 A 1 
ATOM   2219 C CD2 . LEU A 1 282 ? 32.729  -45.958 -75.725 1.00 45.81 282 A 1 
ATOM   2220 N N   . ASP A 1 283 ? 30.405  -42.291 -77.929 1.00 60.90 283 A 1 
ATOM   2221 C CA  . ASP A 1 283 ? 29.686  -41.050 -77.704 1.00 63.27 283 A 1 
ATOM   2222 C C   . ASP A 1 283 ? 29.967  -40.608 -76.265 1.00 64.77 283 A 1 
ATOM   2223 O O   . ASP A 1 283 ? 29.146  -40.697 -75.361 1.00 61.08 283 A 1 
ATOM   2224 C CB  . ASP A 1 283 ? 28.208  -41.252 -78.062 1.00 59.39 283 A 1 
ATOM   2225 C CG  . ASP A 1 283 ? 27.422  -39.941 -78.105 1.00 52.94 283 A 1 
ATOM   2226 O OD1 . ASP A 1 283 ? 28.051  -38.875 -77.928 1.00 49.66 283 A 1 
ATOM   2227 O OD2 . ASP A 1 283 ? 26.194  -40.033 -78.299 1.00 49.61 283 A 1 
ATOM   2228 N N   . MET A 1 284 ? 31.226  -40.267 -76.039 1.00 71.17 284 A 1 
ATOM   2229 C CA  . MET A 1 284 ? 31.746  -39.774 -74.769 1.00 72.47 284 A 1 
ATOM   2230 C C   . MET A 1 284 ? 30.948  -38.549 -74.348 1.00 74.74 284 A 1 
ATOM   2231 O O   . MET A 1 284 ? 30.734  -38.368 -73.156 1.00 71.47 284 A 1 
ATOM   2232 C CB  . MET A 1 284 ? 33.228  -39.414 -74.904 1.00 68.75 284 A 1 
ATOM   2233 C CG  . MET A 1 284 ? 34.180  -40.616 -74.830 1.00 64.43 284 A 1 
ATOM   2234 S SD  . MET A 1 284 ? 34.790  -40.954 -73.165 1.00 58.76 284 A 1 
ATOM   2235 C CE  . MET A 1 284 ? 36.291  -41.882 -73.557 1.00 53.25 284 A 1 
ATOM   2236 N N   . ASP A 1 285 ? 30.489  -37.779 -75.323 1.00 73.60 285 A 1 
ATOM   2237 C CA  . ASP A 1 285 ? 29.672  -36.610 -75.029 1.00 74.74 285 A 1 
ATOM   2238 C C   . ASP A 1 285 ? 28.325  -37.016 -74.439 1.00 76.28 285 A 1 
ATOM   2239 O O   . ASP A 1 285 ? 27.886  -36.421 -73.453 1.00 73.78 285 A 1 
ATOM   2240 C CB  . ASP A 1 285 ? 29.493  -35.759 -76.301 1.00 71.53 285 A 1 
ATOM   2241 C CG  . ASP A 1 285 ? 30.784  -35.075 -76.767 1.00 66.89 285 A 1 
ATOM   2242 O OD1 . ASP A 1 285 ? 31.694  -34.900 -75.923 1.00 60.49 285 A 1 
ATOM   2243 O OD2 . ASP A 1 285 ? 30.849  -34.717 -77.958 1.00 59.39 285 A 1 
ATOM   2244 N N   . SER A 1 286 ? 27.688  -38.084 -74.970 1.00 77.69 286 A 1 
ATOM   2245 C CA  . SER A 1 286 ? 26.446  -38.603 -74.396 1.00 77.71 286 A 1 
ATOM   2246 C C   . SER A 1 286 ? 26.661  -39.211 -73.014 1.00 77.93 286 A 1 
ATOM   2247 O O   . SER A 1 286 ? 25.901  -38.914 -72.087 1.00 75.70 286 A 1 
ATOM   2248 C CB  . SER A 1 286 ? 25.757  -39.600 -75.338 1.00 74.50 286 A 1 
ATOM   2249 O OG  . SER A 1 286 ? 26.377  -40.870 -75.360 1.00 65.14 286 A 1 
ATOM   2250 N N   . ILE A 1 287 ? 27.752  -39.980 -72.833 1.00 77.10 287 A 1 
ATOM   2251 C CA  . ILE A 1 287 ? 28.099  -40.564 -71.532 1.00 76.78 287 A 1 
ATOM   2252 C C   . ILE A 1 287 ? 28.454  -39.466 -70.527 1.00 77.98 287 A 1 
ATOM   2253 O O   . ILE A 1 287 ? 27.992  -39.503 -69.387 1.00 78.26 287 A 1 
ATOM   2254 C CB  . ILE A 1 287 ? 29.234  -41.590 -71.676 1.00 74.17 287 A 1 
ATOM   2255 C CG1 . ILE A 1 287 ? 28.774  -42.801 -72.529 1.00 68.80 287 A 1 
ATOM   2256 C CG2 . ILE A 1 287 ? 29.712  -42.085 -70.295 1.00 65.94 287 A 1 
ATOM   2257 C CD1 . ILE A 1 287 ? 29.909  -43.754 -72.930 1.00 61.42 287 A 1 
ATOM   2258 N N   . ILE A 1 288 ? 29.249  -38.490 -70.934 1.00 79.39 288 A 1 
ATOM   2259 C CA  . ILE A 1 288 ? 29.600  -37.355 -70.069 1.00 79.85 288 A 1 
ATOM   2260 C C   . ILE A 1 288 ? 28.359  -36.519 -69.748 1.00 80.88 288 A 1 
ATOM   2261 O O   . ILE A 1 288 ? 28.202  -36.091 -68.603 1.00 81.97 288 A 1 
ATOM   2262 C CB  . ILE A 1 288 ? 30.725  -36.510 -70.697 1.00 78.26 288 A 1 
ATOM   2263 C CG1 . ILE A 1 288 ? 32.059  -37.294 -70.675 1.00 72.22 288 A 1 
ATOM   2264 C CG2 . ILE A 1 288 ? 30.913  -35.173 -69.958 1.00 68.48 288 A 1 
ATOM   2265 C CD1 . ILE A 1 288 ? 33.166  -36.672 -71.533 1.00 62.95 288 A 1 
ATOM   2266 N N   . ALA A 1 289 ? 27.481  -36.326 -70.730 1.00 80.50 289 A 1 
ATOM   2267 C CA  . ALA A 1 289 ? 26.219  -35.621 -70.497 1.00 81.28 289 A 1 
ATOM   2268 C C   . ALA A 1 289 ? 25.306  -36.392 -69.546 1.00 81.87 289 A 1 
ATOM   2269 O O   . ALA A 1 289 ? 24.736  -35.789 -68.631 1.00 80.98 289 A 1 
ATOM   2270 C CB  . ALA A 1 289 ? 25.538  -35.343 -71.840 1.00 79.49 289 A 1 
ATOM   2271 N N   . GLU A 1 290 ? 25.216  -37.722 -69.709 1.00 84.63 290 A 1 
ATOM   2272 C CA  . GLU A 1 290 ? 24.406  -38.574 -68.840 1.00 83.22 290 A 1 
ATOM   2273 C C   . GLU A 1 290 ? 24.983  -38.656 -67.424 1.00 83.05 290 A 1 
ATOM   2274 O O   . GLU A 1 290 ? 24.253  -38.478 -66.446 1.00 82.55 290 A 1 
ATOM   2275 C CB  . GLU A 1 290 ? 24.269  -39.956 -69.487 1.00 81.78 290 A 1 
ATOM   2276 C CG  . GLU A 1 290 ? 23.178  -40.812 -68.814 1.00 73.23 290 A 1 
ATOM   2277 C CD  . GLU A 1 290 ? 22.931  -42.158 -69.525 1.00 66.48 290 A 1 
ATOM   2278 O OE1 . GLU A 1 290 ? 21.841  -42.732 -69.281 1.00 60.80 290 A 1 
ATOM   2279 O OE2 . GLU A 1 290 ? 23.813  -42.608 -70.274 1.00 60.38 290 A 1 
ATOM   2280 N N   . VAL A 1 291 ? 26.304  -38.831 -67.308 1.00 82.19 291 A 1 
ATOM   2281 C CA  . VAL A 1 291 ? 26.988  -38.807 -66.007 1.00 81.60 291 A 1 
ATOM   2282 C C   . VAL A 1 291 ? 26.859  -37.433 -65.351 1.00 82.08 291 A 1 
ATOM   2283 O O   . VAL A 1 291 ? 26.556  -37.363 -64.159 1.00 83.02 291 A 1 
ATOM   2284 C CB  . VAL A 1 291 ? 28.459  -39.232 -66.147 1.00 80.11 291 A 1 
ATOM   2285 C CG1 . VAL A 1 291 ? 29.258  -39.034 -64.853 1.00 72.55 291 A 1 
ATOM   2286 C CG2 . VAL A 1 291 ? 28.561  -40.726 -66.493 1.00 71.92 291 A 1 
ATOM   2287 N N   . LYS A 1 292 ? 27.035  -36.358 -66.116 1.00 84.49 292 A 1 
ATOM   2288 C CA  . LYS A 1 292 ? 26.793  -35.001 -65.596 1.00 84.18 292 A 1 
ATOM   2289 C C   . LYS A 1 292 ? 25.344  -34.813 -65.157 1.00 84.67 292 A 1 
ATOM   2290 O O   . LYS A 1 292 ? 25.132  -34.265 -64.080 1.00 86.46 292 A 1 
ATOM   2291 C CB  . LYS A 1 292 ? 27.159  -33.929 -66.623 1.00 83.12 292 A 1 
ATOM   2292 C CG  . LYS A 1 292 ? 28.628  -33.491 -66.527 1.00 74.75 292 A 1 
ATOM   2293 C CD  . LYS A 1 292 ? 28.884  -32.369 -67.540 1.00 70.47 292 A 1 
ATOM   2294 C CE  . LYS A 1 292 ? 30.265  -31.755 -67.349 1.00 63.05 292 A 1 
ATOM   2295 N NZ  . LYS A 1 292 ? 30.503  -30.638 -68.293 1.00 55.02 292 A 1 
ATOM   2296 N N   . ALA A 1 293 ? 24.391  -35.287 -65.967 1.00 85.89 293 A 1 
ATOM   2297 C CA  . ALA A 1 293 ? 22.974  -35.197 -65.620 1.00 85.67 293 A 1 
ATOM   2298 C C   . ALA A 1 293 ? 22.665  -36.007 -64.357 1.00 86.18 293 A 1 
ATOM   2299 O O   . ALA A 1 293 ? 21.982  -35.498 -63.463 1.00 84.77 293 A 1 
ATOM   2300 C CB  . ALA A 1 293 ? 22.132  -35.650 -66.808 1.00 84.31 293 A 1 
ATOM   2301 N N   . GLN A 1 294 ? 23.235  -37.240 -64.224 1.00 88.48 294 A 1 
ATOM   2302 C CA  . GLN A 1 294 ? 23.101  -38.027 -63.000 1.00 86.74 294 A 1 
ATOM   2303 C C   . GLN A 1 294 ? 23.759  -37.339 -61.803 1.00 87.27 294 A 1 
ATOM   2304 O O   . GLN A 1 294 ? 23.161  -37.306 -60.724 1.00 86.20 294 A 1 
ATOM   2305 C CB  . GLN A 1 294 ? 23.703  -39.424 -63.177 1.00 85.36 294 A 1 
ATOM   2306 C CG  . GLN A 1 294 ? 22.771  -40.356 -63.954 1.00 75.59 294 A 1 
ATOM   2307 C CD  . GLN A 1 294 ? 23.319  -41.789 -64.063 1.00 70.17 294 A 1 
ATOM   2308 O OE1 . GLN A 1 294 ? 24.368  -42.136 -63.542 1.00 63.75 294 A 1 
ATOM   2309 N NE2 . GLN A 1 294 ? 22.612  -42.668 -64.727 1.00 59.22 294 A 1 
ATOM   2310 N N   . TYR A 1 295 ? 24.969  -36.786 -61.968 1.00 86.42 295 A 1 
ATOM   2311 C CA  . TYR A 1 295 ? 25.627  -36.053 -60.884 1.00 85.83 295 A 1 
ATOM   2312 C C   . TYR A 1 295 ? 24.858  -34.798 -60.485 1.00 85.79 295 A 1 
ATOM   2313 O O   . TYR A 1 295 ? 24.737  -34.526 -59.289 1.00 86.27 295 A 1 
ATOM   2314 C CB  . TYR A 1 295 ? 27.073  -35.706 -61.270 1.00 83.44 295 A 1 
ATOM   2315 C CG  . TYR A 1 295 ? 28.084  -36.674 -60.704 1.00 75.32 295 A 1 
ATOM   2316 C CD1 . TYR A 1 295 ? 28.544  -36.516 -59.374 1.00 66.57 295 A 1 
ATOM   2317 C CD2 . TYR A 1 295 ? 28.569  -37.741 -61.467 1.00 65.71 295 A 1 
ATOM   2318 C CE1 . TYR A 1 295 ? 29.482  -37.409 -58.818 1.00 60.03 295 A 1 
ATOM   2319 C CE2 . TYR A 1 295 ? 29.504  -38.644 -60.928 1.00 59.56 295 A 1 
ATOM   2320 C CZ  . TYR A 1 295 ? 29.955  -38.467 -59.608 1.00 61.13 295 A 1 
ATOM   2321 O OH  . TYR A 1 295 ? 30.879  -39.341 -59.071 1.00 57.11 295 A 1 
ATOM   2322 N N   . GLU A 1 296 ? 24.318  -34.068 -61.446 1.00 88.56 296 A 1 
ATOM   2323 C CA  . GLU A 1 296 ? 23.453  -32.926 -61.161 1.00 87.69 296 A 1 
ATOM   2324 C C   . GLU A 1 296 ? 22.161  -33.349 -60.466 1.00 87.68 296 A 1 
ATOM   2325 O O   . GLU A 1 296 ? 21.761  -32.697 -59.508 1.00 86.94 296 A 1 
ATOM   2326 C CB  . GLU A 1 296 ? 23.116  -32.138 -62.436 1.00 86.69 296 A 1 
ATOM   2327 C CG  . GLU A 1 296 ? 24.223  -31.162 -62.794 1.00 75.51 296 A 1 
ATOM   2328 C CD  . GLU A 1 296 ? 23.899  -30.290 -64.011 1.00 68.11 296 A 1 
ATOM   2329 O OE1 . GLU A 1 296 ? 24.580  -29.248 -64.174 1.00 63.16 296 A 1 
ATOM   2330 O OE2 . GLU A 1 296 ? 23.055  -30.669 -64.852 1.00 61.28 296 A 1 
ATOM   2331 N N   . ASP A 1 297 ? 21.556  -34.463 -60.901 1.00 87.51 297 A 1 
ATOM   2332 C CA  . ASP A 1 297 ? 20.321  -34.956 -60.274 1.00 88.09 297 A 1 
ATOM   2333 C C   . ASP A 1 297 ? 20.587  -35.457 -58.850 1.00 88.12 297 A 1 
ATOM   2334 O O   . ASP A 1 297 ? 19.824  -35.149 -57.933 1.00 87.07 297 A 1 
ATOM   2335 C CB  . ASP A 1 297 ? 19.669  -36.027 -61.166 1.00 87.37 297 A 1 
ATOM   2336 C CG  . ASP A 1 297 ? 18.162  -36.161 -60.911 1.00 78.67 297 A 1 
ATOM   2337 O OD1 . ASP A 1 297 ? 17.487  -35.112 -60.811 1.00 70.42 297 A 1 
ATOM   2338 O OD2 . ASP A 1 297 ? 17.663  -37.305 -60.796 1.00 70.27 297 A 1 
ATOM   2339 N N   . ILE A 1 298 ? 21.720  -36.153 -58.639 1.00 89.16 298 A 1 
ATOM   2340 C CA  . ILE A 1 298 ? 22.162  -36.573 -57.297 1.00 88.09 298 A 1 
ATOM   2341 C C   . ILE A 1 298 ? 22.485  -35.353 -56.429 1.00 88.34 298 A 1 
ATOM   2342 O O   . ILE A 1 298 ? 22.046  -35.284 -55.281 1.00 88.01 298 A 1 
ATOM   2343 C CB  . ILE A 1 298 ? 23.359  -37.547 -57.382 1.00 87.16 298 A 1 
ATOM   2344 C CG1 . ILE A 1 298 ? 22.919  -38.905 -57.986 1.00 79.54 298 A 1 
ATOM   2345 C CG2 . ILE A 1 298 ? 23.993  -37.793 -55.994 1.00 76.43 298 A 1 
ATOM   2346 C CD1 . ILE A 1 298 ? 24.086  -39.787 -58.443 1.00 69.77 298 A 1 
ATOM   2347 N N   . ALA A 1 299 ? 23.224  -34.384 -56.956 1.00 88.47 299 A 1 
ATOM   2348 C CA  . ALA A 1 299 ? 23.570  -33.166 -56.225 1.00 87.40 299 A 1 
ATOM   2349 C C   . ALA A 1 299 ? 22.320  -32.349 -55.886 1.00 87.89 299 A 1 
ATOM   2350 O O   . ALA A 1 299 ? 22.168  -31.891 -54.756 1.00 88.07 299 A 1 
ATOM   2351 C CB  . ALA A 1 299 ? 24.573  -32.353 -57.042 1.00 86.22 299 A 1 
ATOM   2352 N N   . ASN A 1 300 ? 21.390  -32.239 -56.830 1.00 87.52 300 A 1 
ATOM   2353 C CA  . ASN A 1 300 ? 20.127  -31.545 -56.617 1.00 88.20 300 A 1 
ATOM   2354 C C   . ASN A 1 300 ? 19.231  -32.280 -55.623 1.00 88.42 300 A 1 
ATOM   2355 O O   . ASN A 1 300 ? 18.658  -31.644 -54.748 1.00 87.01 300 A 1 
ATOM   2356 C CB  . ASN A 1 300 ? 19.414  -31.344 -57.966 1.00 87.22 300 A 1 
ATOM   2357 C CG  . ASN A 1 300 ? 20.022  -30.226 -58.794 1.00 82.57 300 A 1 
ATOM   2358 O OD1 . ASN A 1 300 ? 20.588  -29.270 -58.294 1.00 74.41 300 A 1 
ATOM   2359 N ND2 . ASN A 1 300 ? 19.869  -30.297 -60.099 1.00 72.78 300 A 1 
ATOM   2360 N N   . ARG A 1 301 ? 19.148  -33.633 -55.704 1.00 86.46 301 A 1 
ATOM   2361 C CA  . ARG A 1 301 ? 18.425  -34.421 -54.692 1.00 87.00 301 A 1 
ATOM   2362 C C   . ARG A 1 301 ? 19.066  -34.292 -53.322 1.00 88.05 301 A 1 
ATOM   2363 O O   . ARG A 1 301 ? 18.355  -34.010 -52.368 1.00 85.41 301 A 1 
ATOM   2364 C CB  . ARG A 1 301 ? 18.342  -35.901 -55.077 1.00 85.84 301 A 1 
ATOM   2365 C CG  . ARG A 1 301 ? 17.247  -36.137 -56.108 1.00 76.20 301 A 1 
ATOM   2366 C CD  . ARG A 1 301 ? 17.156  -37.636 -56.378 1.00 74.14 301 A 1 
ATOM   2367 N NE  . ARG A 1 301 ? 16.354  -37.886 -57.570 1.00 65.94 301 A 1 
ATOM   2368 C CZ  . ARG A 1 301 ? 15.944  -39.052 -58.010 1.00 59.10 301 A 1 
ATOM   2369 N NH1 . ARG A 1 301 ? 16.109  -40.150 -57.318 1.00 55.05 301 A 1 
ATOM   2370 N NH2 . ARG A 1 301 ? 15.373  -39.120 -59.180 1.00 52.45 301 A 1 
ATOM   2371 N N   . SER A 1 302 ? 20.383  -34.452 -53.233 1.00 86.71 302 A 1 
ATOM   2372 C CA  . SER A 1 302 ? 21.091  -34.301 -51.964 1.00 86.15 302 A 1 
ATOM   2373 C C   . SER A 1 302 ? 20.926  -32.892 -51.393 1.00 86.85 302 A 1 
ATOM   2374 O O   . SER A 1 302 ? 20.725  -32.740 -50.192 1.00 85.77 302 A 1 
ATOM   2375 C CB  . SER A 1 302 ? 22.572  -34.627 -52.160 1.00 83.66 302 A 1 
ATOM   2376 O OG  . SER A 1 302 ? 23.236  -34.636 -50.918 1.00 72.69 302 A 1 
ATOM   2377 N N   . ARG A 1 303 ? 20.934  -31.877 -52.244 1.00 86.74 303 A 1 
ATOM   2378 C CA  . ARG A 1 303 ? 20.642  -30.501 -51.846 1.00 87.24 303 A 1 
ATOM   2379 C C   . ARG A 1 303 ? 19.213  -30.363 -51.343 1.00 87.77 303 A 1 
ATOM   2380 O O   . ARG A 1 303 ? 19.013  -29.820 -50.267 1.00 88.39 303 A 1 
ATOM   2381 C CB  . ARG A 1 303 ? 20.904  -29.552 -53.020 1.00 86.65 303 A 1 
ATOM   2382 C CG  . ARG A 1 303 ? 20.706  -28.097 -52.602 1.00 79.26 303 A 1 
ATOM   2383 C CD  . ARG A 1 303 ? 20.924  -27.147 -53.785 1.00 75.66 303 A 1 
ATOM   2384 N NE  . ARG A 1 303 ? 20.885  -25.757 -53.324 1.00 66.57 303 A 1 
ATOM   2385 C CZ  . ARG A 1 303 ? 21.405  -24.713 -53.933 1.00 59.01 303 A 1 
ATOM   2386 N NH1 . ARG A 1 303 ? 21.920  -24.772 -55.140 1.00 54.16 303 A 1 
ATOM   2387 N NH2 . ARG A 1 303 ? 21.429  -23.569 -53.319 1.00 52.60 303 A 1 
ATOM   2388 N N   . ALA A 1 304 ? 18.253  -30.886 -52.103 1.00 88.70 304 A 1 
ATOM   2389 C CA  . ALA A 1 304 ? 16.847  -30.809 -51.731 1.00 88.99 304 A 1 
ATOM   2390 C C   . ALA A 1 304 ? 16.555  -31.576 -50.434 1.00 89.31 304 A 1 
ATOM   2391 O O   . ALA A 1 304 ? 15.819  -31.080 -49.584 1.00 87.92 304 A 1 
ATOM   2392 C CB  . ALA A 1 304 ? 15.990  -31.327 -52.889 1.00 88.37 304 A 1 
ATOM   2393 N N   . GLU A 1 305 ? 17.165  -32.757 -50.255 1.00 89.21 305 A 1 
ATOM   2394 C CA  . GLU A 1 305 ? 17.063  -33.532 -49.021 1.00 88.01 305 A 1 
ATOM   2395 C C   . GLU A 1 305 ? 17.702  -32.795 -47.842 1.00 87.27 305 A 1 
ATOM   2396 O O   . GLU A 1 305 ? 17.073  -32.674 -46.798 1.00 86.73 305 A 1 
ATOM   2397 C CB  . GLU A 1 305 ? 17.708  -34.918 -49.180 1.00 87.86 305 A 1 
ATOM   2398 C CG  . GLU A 1 305 ? 16.807  -35.887 -49.959 1.00 76.03 305 A 1 
ATOM   2399 C CD  . GLU A 1 305 ? 17.434  -37.283 -50.144 1.00 68.99 305 A 1 
ATOM   2400 O OE1 . GLU A 1 305 ? 16.728  -38.156 -50.711 1.00 63.24 305 A 1 
ATOM   2401 O OE2 . GLU A 1 305 ? 18.606  -37.480 -49.766 1.00 62.96 305 A 1 
ATOM   2402 N N   . ALA A 1 306 ? 18.916  -32.264 -48.019 1.00 87.32 306 A 1 
ATOM   2403 C CA  . ALA A 1 306 ? 19.582  -31.494 -46.974 1.00 86.50 306 A 1 
ATOM   2404 C C   . ALA A 1 306 ? 18.781  -30.238 -46.625 1.00 86.77 306 A 1 
ATOM   2405 O O   . ALA A 1 306 ? 18.490  -30.004 -45.452 1.00 86.37 306 A 1 
ATOM   2406 C CB  . ALA A 1 306 ? 21.014  -31.164 -47.412 1.00 85.20 306 A 1 
ATOM   2407 N N   . GLU A 1 307 ? 18.360  -29.482 -47.630 1.00 88.58 307 A 1 
ATOM   2408 C CA  . GLU A 1 307 ? 17.522  -28.301 -47.423 1.00 87.31 307 A 1 
ATOM   2409 C C   . GLU A 1 307 ? 16.202  -28.653 -46.740 1.00 86.77 307 A 1 
ATOM   2410 O O   . GLU A 1 307 ? 15.820  -27.967 -45.798 1.00 87.23 307 A 1 
ATOM   2411 C CB  . GLU A 1 307 ? 17.234  -27.579 -48.750 1.00 87.58 307 A 1 
ATOM   2412 C CG  . GLU A 1 307 ? 18.412  -26.724 -49.220 1.00 76.36 307 A 1 
ATOM   2413 C CD  . GLU A 1 307 ? 18.102  -25.917 -50.486 1.00 69.17 307 A 1 
ATOM   2414 O OE1 . GLU A 1 307 ? 18.982  -25.086 -50.874 1.00 64.15 307 A 1 
ATOM   2415 O OE2 . GLU A 1 307 ? 17.022  -26.085 -51.090 1.00 62.08 307 A 1 
ATOM   2416 N N   . SER A 1 308 ? 15.554  -29.742 -47.174 1.00 88.08 308 A 1 
ATOM   2417 C CA  . SER A 1 308 ? 14.313  -30.222 -46.553 1.00 88.75 308 A 1 
ATOM   2418 C C   . SER A 1 308 ? 14.533  -30.629 -45.100 1.00 89.35 308 A 1 
ATOM   2419 O O   . SER A 1 308 ? 13.764  -30.242 -44.227 1.00 88.28 308 A 1 
ATOM   2420 C CB  . SER A 1 308 ? 13.740  -31.395 -47.354 1.00 87.96 308 A 1 
ATOM   2421 O OG  . SER A 1 308 ? 12.515  -31.827 -46.791 1.00 73.27 308 A 1 
ATOM   2422 N N   . MET A 1 309 ? 15.621  -31.370 -44.816 1.00 86.78 309 A 1 
ATOM   2423 C CA  . MET A 1 309 ? 15.933  -31.835 -43.463 1.00 86.57 309 A 1 
ATOM   2424 C C   . MET A 1 309 ? 16.249  -30.664 -42.527 1.00 87.55 309 A 1 
ATOM   2425 O O   . MET A 1 309 ? 15.749  -30.610 -41.408 1.00 86.24 309 A 1 
ATOM   2426 C CB  . MET A 1 309 ? 17.082  -32.840 -43.538 1.00 85.28 309 A 1 
ATOM   2427 C CG  . MET A 1 309 ? 17.120  -33.760 -42.322 1.00 74.83 309 A 1 
ATOM   2428 S SD  . MET A 1 309 ? 18.506  -34.927 -42.371 1.00 67.81 309 A 1 
ATOM   2429 C CE  . MET A 1 309 ? 17.865  -36.229 -41.303 1.00 58.73 309 A 1 
ATOM   2430 N N   . TYR A 1 310 ? 17.063  -29.718 -43.015 1.00 87.50 310 A 1 
ATOM   2431 C CA  . TYR A 1 310 ? 17.347  -28.501 -42.246 1.00 87.47 310 A 1 
ATOM   2432 C C   . TYR A 1 310 ? 16.118  -27.607 -42.101 1.00 88.04 310 A 1 
ATOM   2433 O O   . TYR A 1 310 ? 15.933  -27.028 -41.042 1.00 88.92 310 A 1 
ATOM   2434 C CB  . TYR A 1 310 ? 18.509  -27.728 -42.877 1.00 85.62 310 A 1 
ATOM   2435 C CG  . TYR A 1 310 ? 19.866  -28.263 -42.488 1.00 76.50 310 A 1 
ATOM   2436 C CD1 . TYR A 1 310 ? 20.352  -28.079 -41.173 1.00 67.48 310 A 1 
ATOM   2437 C CD2 . TYR A 1 310 ? 20.661  -28.939 -43.415 1.00 66.61 310 A 1 
ATOM   2438 C CE1 . TYR A 1 310 ? 21.606  -28.584 -40.791 1.00 59.17 310 A 1 
ATOM   2439 C CE2 . TYR A 1 310 ? 21.916  -29.447 -43.059 1.00 59.75 310 A 1 
ATOM   2440 C CZ  . TYR A 1 310 ? 22.384  -29.271 -41.737 1.00 61.05 310 A 1 
ATOM   2441 O OH  . TYR A 1 310 ? 23.610  -29.776 -41.368 1.00 57.71 310 A 1 
ATOM   2442 N N   . GLN A 1 311 ? 15.261  -27.539 -43.118 1.00 87.62 311 A 1 
ATOM   2443 C CA  . GLN A 1 311 ? 14.018  -26.787 -43.058 1.00 87.92 311 A 1 
ATOM   2444 C C   . GLN A 1 311 ? 13.061  -27.375 -42.020 1.00 88.03 311 A 1 
ATOM   2445 O O   . GLN A 1 311 ? 12.565  -26.645 -41.170 1.00 87.61 311 A 1 
ATOM   2446 C CB  . GLN A 1 311 ? 13.376  -26.733 -44.451 1.00 87.67 311 A 1 
ATOM   2447 C CG  . GLN A 1 311 ? 12.199  -25.756 -44.536 1.00 78.32 311 A 1 
ATOM   2448 C CD  . GLN A 1 311 ? 12.619  -24.283 -44.482 1.00 72.18 311 A 1 
ATOM   2449 O OE1 . GLN A 1 311 ? 13.735  -23.883 -44.790 1.00 66.94 311 A 1 
ATOM   2450 N NE2 . GLN A 1 311 ? 11.710  -23.424 -44.091 1.00 60.72 311 A 1 
ATOM   2451 N N   . ILE A 1 312 ? 12.884  -28.715 -42.028 1.00 89.10 312 A 1 
ATOM   2452 C CA  . ILE A 1 312 ? 12.052  -29.419 -41.040 1.00 89.04 312 A 1 
ATOM   2453 C C   . ILE A 1 312 ? 12.602  -29.178 -39.635 1.00 89.46 312 A 1 
ATOM   2454 O O   . ILE A 1 312 ? 11.860  -28.782 -38.737 1.00 88.43 312 A 1 
ATOM   2455 C CB  . ILE A 1 312 ? 11.967  -30.918 -41.377 1.00 89.41 312 A 1 
ATOM   2456 C CG1 . ILE A 1 312 ? 11.148  -31.142 -42.668 1.00 83.78 312 A 1 
ATOM   2457 C CG2 . ILE A 1 312 ? 11.329  -31.722 -40.220 1.00 82.09 312 A 1 
ATOM   2458 C CD1 . ILE A 1 312 ? 11.348  -32.540 -43.296 1.00 74.91 312 A 1 
ATOM   2459 N N   . LYS A 1 313 ? 13.914  -29.365 -39.456 1.00 85.77 313 A 1 
ATOM   2460 C CA  . LYS A 1 313 ? 14.544  -29.160 -38.149 1.00 85.06 313 A 1 
ATOM   2461 C C   . LYS A 1 313 ? 14.432  -27.700 -37.689 1.00 85.44 313 A 1 
ATOM   2462 O O   . LYS A 1 313 ? 14.202  -27.446 -36.511 1.00 87.28 313 A 1 
ATOM   2463 C CB  . LYS A 1 313 ? 15.996  -29.641 -38.216 1.00 84.87 313 A 1 
ATOM   2464 C CG  . LYS A 1 313 ? 16.602  -29.765 -36.808 1.00 75.44 313 A 1 
ATOM   2465 C CD  . LYS A 1 313 ? 18.009  -30.357 -36.855 1.00 71.23 313 A 1 
ATOM   2466 C CE  . LYS A 1 313 ? 18.541  -30.488 -35.431 1.00 63.79 313 A 1 
ATOM   2467 N NZ  . LYS A 1 313 ? 19.954  -30.931 -35.367 1.00 55.94 313 A 1 
ATOM   2468 N N   . TYR A 1 314 ? 14.561  -26.750 -38.592 1.00 88.89 314 A 1 
ATOM   2469 C CA  . TYR A 1 314 ? 14.384  -25.328 -38.302 1.00 89.14 314 A 1 
ATOM   2470 C C   . TYR A 1 314 ? 12.935  -25.018 -37.911 1.00 89.08 314 A 1 
ATOM   2471 O O   . TYR A 1 314 ? 12.714  -24.338 -36.915 1.00 89.32 314 A 1 
ATOM   2472 C CB  . TYR A 1 314 ? 14.841  -24.499 -39.512 1.00 87.94 314 A 1 
ATOM   2473 C CG  . TYR A 1 314 ? 14.844  -23.010 -39.242 1.00 84.85 314 A 1 
ATOM   2474 C CD1 . TYR A 1 314 ? 13.707  -22.230 -39.516 1.00 73.96 314 A 1 
ATOM   2475 C CD2 . TYR A 1 314 ? 15.995  -22.408 -38.700 1.00 74.78 314 A 1 
ATOM   2476 C CE1 . TYR A 1 314 ? 13.719  -20.851 -39.252 1.00 68.54 314 A 1 
ATOM   2477 C CE2 . TYR A 1 314 ? 16.016  -21.030 -38.439 1.00 69.83 314 A 1 
ATOM   2478 C CZ  . TYR A 1 314 ? 14.872  -20.254 -38.717 1.00 69.15 314 A 1 
ATOM   2479 O OH  . TYR A 1 314 ? 14.900  -18.900 -38.452 1.00 68.90 314 A 1 
ATOM   2480 N N   . GLU A 1 315 ? 11.959  -25.565 -38.646 1.00 89.15 315 A 1 
ATOM   2481 C CA  . GLU A 1 315 ? 10.535  -25.403 -38.335 1.00 88.83 315 A 1 
ATOM   2482 C C   . GLU A 1 315 ? 10.150  -26.046 -36.996 1.00 88.57 315 A 1 
ATOM   2483 O O   . GLU A 1 315 ? 9.411   -25.448 -36.219 1.00 88.03 315 A 1 
ATOM   2484 C CB  . GLU A 1 315 ? 9.684   -25.985 -39.467 1.00 89.46 315 A 1 
ATOM   2485 C CG  . GLU A 1 315 ? 9.670   -25.066 -40.701 1.00 80.08 315 A 1 
ATOM   2486 C CD  . GLU A 1 315 ? 8.947   -25.666 -41.914 1.00 72.76 315 A 1 
ATOM   2487 O OE1 . GLU A 1 315 ? 9.075   -25.051 -43.016 1.00 66.20 315 A 1 
ATOM   2488 O OE2 . GLU A 1 315 ? 8.277   -26.712 -41.778 1.00 65.11 315 A 1 
ATOM   2489 N N   . GLU A 1 316 ? 10.691  -27.245 -36.682 1.00 88.04 316 A 1 
ATOM   2490 C CA  . GLU A 1 316 ? 10.499  -27.882 -35.383 1.00 87.77 316 A 1 
ATOM   2491 C C   . GLU A 1 316 ? 11.057  -27.033 -34.241 1.00 86.84 316 A 1 
ATOM   2492 O O   . GLU A 1 316 ? 10.362  -26.780 -33.256 1.00 86.53 316 A 1 
ATOM   2493 C CB  . GLU A 1 316 ? 11.165  -29.266 -35.347 1.00 88.52 316 A 1 
ATOM   2494 C CG  . GLU A 1 316 ? 10.341  -30.343 -36.063 1.00 76.89 316 A 1 
ATOM   2495 C CD  . GLU A 1 316 ? 10.977  -31.736 -35.975 1.00 71.83 316 A 1 
ATOM   2496 O OE1 . GLU A 1 316 ? 10.259  -32.718 -36.272 1.00 65.16 316 A 1 
ATOM   2497 O OE2 . GLU A 1 316 ? 12.172  -31.843 -35.606 1.00 66.83 316 A 1 
ATOM   2498 N N   . LEU A 1 317 ? 12.282  -26.540 -34.393 1.00 85.12 317 A 1 
ATOM   2499 C CA  . LEU A 1 317 ? 12.919  -25.683 -33.395 1.00 83.00 317 A 1 
ATOM   2500 C C   . LEU A 1 317 ? 12.199  -24.334 -33.266 1.00 82.21 317 A 1 
ATOM   2501 O O   . LEU A 1 317 ? 12.042  -23.827 -32.156 1.00 83.78 317 A 1 
ATOM   2502 C CB  . LEU A 1 317 ? 14.401  -25.510 -33.758 1.00 82.76 317 A 1 
ATOM   2503 C CG  . LEU A 1 317 ? 15.264  -26.766 -33.507 1.00 75.52 317 A 1 
ATOM   2504 C CD1 . LEU A 1 317 ? 16.636  -26.597 -34.172 1.00 66.18 317 A 1 
ATOM   2505 C CD2 . LEU A 1 317 ? 15.499  -27.015 -32.018 1.00 67.46 317 A 1 
ATOM   2506 N N   . GLN A 1 318 ? 11.713  -23.785 -34.364 1.00 86.04 318 A 1 
ATOM   2507 C CA  . GLN A 1 318 ? 10.921  -22.559 -34.359 1.00 86.12 318 A 1 
ATOM   2508 C C   . GLN A 1 318 ? 9.564   -22.772 -33.671 1.00 85.64 318 A 1 
ATOM   2509 O O   . GLN A 1 318 ? 9.125   -21.922 -32.899 1.00 85.82 318 A 1 
ATOM   2510 C CB  . GLN A 1 318 ? 10.761  -22.073 -35.807 1.00 86.30 318 A 1 
ATOM   2511 C CG  . GLN A 1 318 ? 10.168  -20.660 -35.871 1.00 76.17 318 A 1 
ATOM   2512 C CD  . GLN A 1 318 ? 10.042  -20.124 -37.299 1.00 70.44 318 A 1 
ATOM   2513 O OE1 . GLN A 1 318 ? 10.073  -20.841 -38.277 1.00 64.83 318 A 1 
ATOM   2514 N NE2 . GLN A 1 318 ? 9.873   -18.832 -37.470 1.00 59.59 318 A 1 
ATOM   2515 N N   . SER A 1 319 ? 8.937   -23.930 -33.903 1.00 85.74 319 A 1 
ATOM   2516 C CA  . SER A 1 319 ? 7.700   -24.311 -33.198 1.00 86.73 319 A 1 
ATOM   2517 C C   . SER A 1 319 ? 7.928   -24.481 -31.702 1.00 86.93 319 A 1 
ATOM   2518 O O   . SER A 1 319 ? 7.133   -23.990 -30.895 1.00 85.04 319 A 1 
ATOM   2519 C CB  . SER A 1 319 ? 7.145   -25.601 -33.810 1.00 86.46 319 A 1 
ATOM   2520 O OG  . SER A 1 319 ? 5.907   -25.939 -33.208 1.00 72.48 319 A 1 
ATOM   2521 N N   . LEU A 1 320 ? 9.028   -25.125 -31.313 1.00 84.76 320 A 1 
ATOM   2522 C CA  . LEU A 1 320 ? 9.441   -25.241 -29.918 1.00 84.41 320 A 1 
ATOM   2523 C C   . LEU A 1 320 ? 9.700   -23.871 -29.288 1.00 83.28 320 A 1 
ATOM   2524 O O   . LEU A 1 320 ? 9.145   -23.573 -28.232 1.00 82.21 320 A 1 
ATOM   2525 C CB  . LEU A 1 320 ? 10.687  -26.146 -29.834 1.00 84.69 320 A 1 
ATOM   2526 C CG  . LEU A 1 320 ? 10.322  -27.640 -29.701 1.00 75.48 320 A 1 
ATOM   2527 C CD1 . LEU A 1 320 ? 11.425  -28.532 -30.242 1.00 66.03 320 A 1 
ATOM   2528 C CD2 . LEU A 1 320 ? 10.091  -28.004 -28.235 1.00 68.31 320 A 1 
ATOM   2529 N N   . ALA A 1 321 ? 10.448  -23.021 -29.968 1.00 82.10 321 A 1 
ATOM   2530 C CA  . ALA A 1 321 ? 10.710  -21.662 -29.509 1.00 80.77 321 A 1 
ATOM   2531 C C   . ALA A 1 321 ? 9.418   -20.844 -29.354 1.00 80.28 321 A 1 
ATOM   2532 O O   . ALA A 1 321 ? 9.259   -20.113 -28.374 1.00 80.28 321 A 1 
ATOM   2533 C CB  . ALA A 1 321 ? 11.692  -21.010 -30.484 1.00 80.28 321 A 1 
ATOM   2534 N N   . GLY A 1 322 ? 8.478   -21.014 -30.279 1.00 83.89 322 A 1 
ATOM   2535 C CA  . GLY A 1 322 ? 7.154   -20.407 -30.193 1.00 84.29 322 A 1 
ATOM   2536 C C   . GLY A 1 322 ? 6.368   -20.867 -28.964 1.00 85.61 322 A 1 
ATOM   2537 O O   . GLY A 1 322 ? 5.857   -20.036 -28.213 1.00 84.25 322 A 1 
ATOM   2538 N N   . LYS A 1 323 ? 6.359   -22.187 -28.696 1.00 82.77 323 A 1 
ATOM   2539 C CA  . LYS A 1 323 ? 5.708   -22.738 -27.500 1.00 84.42 323 A 1 
ATOM   2540 C C   . LYS A 1 323 ? 6.335   -22.206 -26.211 1.00 85.24 323 A 1 
ATOM   2541 O O   . LYS A 1 323 ? 5.602   -21.787 -25.314 1.00 83.39 323 A 1 
ATOM   2542 C CB  . LYS A 1 323 ? 5.778   -24.270 -27.497 1.00 83.40 323 A 1 
ATOM   2543 C CG  . LYS A 1 323 ? 4.786   -24.887 -28.485 1.00 72.98 323 A 1 
ATOM   2544 C CD  . LYS A 1 323 ? 4.967   -26.405 -28.479 1.00 69.90 323 A 1 
ATOM   2545 C CE  . LYS A 1 323 ? 4.005   -27.053 -29.478 1.00 60.96 323 A 1 
ATOM   2546 N NZ  . LYS A 1 323 ? 4.221   -28.512 -29.541 1.00 52.97 323 A 1 
ATOM   2547 N N   . HIS A 1 324 ? 7.660   -22.163 -26.136 1.00 83.60 324 A 1 
ATOM   2548 C CA  . HIS A 1 324 ? 8.338   -21.577 -24.987 1.00 82.40 324 A 1 
ATOM   2549 C C   . HIS A 1 324 ? 8.036   -20.082 -24.841 1.00 83.15 324 A 1 
ATOM   2550 O O   . HIS A 1 324 ? 7.875   -19.607 -23.718 1.00 81.94 324 A 1 
ATOM   2551 C CB  . HIS A 1 324 ? 9.846   -21.826 -25.075 1.00 80.63 324 A 1 
ATOM   2552 C CG  . HIS A 1 324 ? 10.222  -23.242 -24.732 1.00 75.41 324 A 1 
ATOM   2553 N ND1 . HIS A 1 324 ? 10.066  -23.850 -23.505 1.00 62.35 324 A 1 
ATOM   2554 C CD2 . HIS A 1 324 ? 10.792  -24.163 -25.568 1.00 62.78 324 A 1 
ATOM   2555 C CE1 . HIS A 1 324 ? 10.527  -25.111 -23.611 1.00 58.85 324 A 1 
ATOM   2556 N NE2 . HIS A 1 324 ? 10.971  -25.335 -24.840 1.00 59.82 324 A 1 
ATOM   2557 N N   . GLY A 1 325 ? 7.897   -19.360 -25.933 1.00 82.55 325 A 1 
ATOM   2558 C CA  . GLY A 1 325 ? 7.467   -17.966 -25.920 1.00 82.44 325 A 1 
ATOM   2559 C C   . GLY A 1 325 ? 6.061   -17.784 -25.338 1.00 84.46 325 A 1 
ATOM   2560 O O   . GLY A 1 325 ? 5.853   -16.911 -24.493 1.00 83.44 325 A 1 
ATOM   2561 N N   . ASP A 1 326 ? 5.128   -18.643 -25.745 1.00 85.78 326 A 1 
ATOM   2562 C CA  . ASP A 1 326 ? 3.765   -18.625 -25.224 1.00 87.58 326 A 1 
ATOM   2563 C C   . ASP A 1 326 ? 3.701   -19.004 -23.738 1.00 87.69 326 A 1 
ATOM   2564 O O   . ASP A 1 326 ? 3.032   -18.330 -22.951 1.00 86.05 326 A 1 
ATOM   2565 C CB  . ASP A 1 326 ? 2.862   -19.547 -26.054 1.00 86.49 326 A 1 
ATOM   2566 C CG  . ASP A 1 326 ? 2.473   -18.967 -27.414 1.00 79.41 326 A 1 
ATOM   2567 O OD1 . ASP A 1 326 ? 2.475   -17.717 -27.560 1.00 71.09 326 A 1 
ATOM   2568 O OD2 . ASP A 1 326 ? 2.074   -19.772 -28.286 1.00 71.48 326 A 1 
ATOM   2569 N N   . ASP A 1 327 ? 4.453   -20.029 -23.339 1.00 85.54 327 A 1 
ATOM   2570 C CA  . ASP A 1 327 ? 4.566   -20.411 -21.934 1.00 86.85 327 A 1 
ATOM   2571 C C   . ASP A 1 327 ? 5.170   -19.277 -21.097 1.00 85.87 327 A 1 
ATOM   2572 O O   . ASP A 1 327 ? 4.669   -18.956 -20.014 1.00 84.37 327 A 1 
ATOM   2573 C CB  . ASP A 1 327 ? 5.396   -21.700 -21.802 1.00 86.07 327 A 1 
ATOM   2574 C CG  . ASP A 1 327 ? 4.605   -22.983 -22.124 1.00 78.50 327 A 1 
ATOM   2575 O OD1 . ASP A 1 327 ? 3.372   -23.004 -21.912 1.00 70.61 327 A 1 
ATOM   2576 O OD2 . ASP A 1 327 ? 5.252   -23.991 -22.470 1.00 71.44 327 A 1 
ATOM   2577 N N   . LEU A 1 328 ? 6.168   -18.606 -21.628 1.00 82.68 328 A 1 
ATOM   2578 C CA  . LEU A 1 328 ? 6.792   -17.464 -20.972 1.00 81.72 328 A 1 
ATOM   2579 C C   . LEU A 1 328 ? 5.823   -16.269 -20.838 1.00 81.17 328 A 1 
ATOM   2580 O O   . LEU A 1 328 ? 5.824   -15.574 -19.816 1.00 83.04 328 A 1 
ATOM   2581 C CB  . LEU A 1 328 ? 8.058   -17.113 -21.768 1.00 82.14 328 A 1 
ATOM   2582 C CG  . LEU A 1 328 ? 9.148   -16.433 -20.919 1.00 78.71 328 A 1 
ATOM   2583 C CD1 . LEU A 1 328 ? 10.488  -17.111 -21.198 1.00 66.79 328 A 1 
ATOM   2584 C CD2 . LEU A 1 328 ? 9.285   -14.961 -21.240 1.00 70.20 328 A 1 
ATOM   2585 N N   . ARG A 1 329 ? 4.962   -16.063 -21.845 1.00 82.59 329 A 1 
ATOM   2586 C CA  . ARG A 1 329 ? 3.894   -15.063 -21.784 1.00 84.62 329 A 1 
ATOM   2587 C C   . ARG A 1 329 ? 2.843   -15.418 -20.724 1.00 86.01 329 A 1 
ATOM   2588 O O   . ARG A 1 329 ? 2.436   -14.541 -19.963 1.00 86.82 329 A 1 
ATOM   2589 C CB  . ARG A 1 329 ? 3.255   -14.908 -23.176 1.00 85.46 329 A 1 
ATOM   2590 C CG  . ARG A 1 329 ? 2.259   -13.739 -23.209 1.00 75.92 329 A 1 
ATOM   2591 C CD  . ARG A 1 329 ? 1.487   -13.698 -24.532 1.00 73.82 329 A 1 
ATOM   2592 N NE  . ARG A 1 329 ? 2.324   -13.276 -25.670 1.00 64.67 329 A 1 
ATOM   2593 C CZ  . ARG A 1 329 ? 2.003   -13.385 -26.946 1.00 55.72 329 A 1 
ATOM   2594 N NH1 . ARG A 1 329 ? 0.863   -13.886 -27.332 1.00 51.97 329 A 1 
ATOM   2595 N NH2 . ARG A 1 329 ? 2.807   -12.974 -27.869 1.00 51.66 329 A 1 
ATOM   2596 N N   . ARG A 1 330 ? 2.445   -16.706 -20.653 1.00 88.00 330 A 1 
ATOM   2597 C CA  . ARG A 1 330 ? 1.527   -17.203 -19.620 1.00 88.73 330 A 1 
ATOM   2598 C C   . ARG A 1 330 ? 2.107   -16.982 -18.227 1.00 89.04 330 A 1 
ATOM   2599 O O   . ARG A 1 330 ? 1.485   -16.298 -17.419 1.00 88.25 330 A 1 
ATOM   2600 C CB  . ARG A 1 330 ? 1.188   -18.685 -19.888 1.00 88.91 330 A 1 
ATOM   2601 C CG  . ARG A 1 330 ? 0.113   -19.180 -18.915 1.00 79.10 330 A 1 
ATOM   2602 C CD  . ARG A 1 330 ? -0.283  -20.645 -19.163 1.00 76.87 330 A 1 
ATOM   2603 N NE  . ARG A 1 330 ? 0.823   -21.565 -18.877 1.00 67.16 330 A 1 
ATOM   2604 C CZ  . ARG A 1 330 ? 1.292   -22.531 -19.659 1.00 59.97 330 A 1 
ATOM   2605 N NH1 . ARG A 1 330 ? 0.669   -22.926 -20.726 1.00 55.20 330 A 1 
ATOM   2606 N NH2 . ARG A 1 330 ? 2.413   -23.108 -19.375 1.00 53.82 330 A 1 
ATOM   2607 N N   . THR A 1 331 ? 3.336   -17.429 -18.000 1.00 85.57 331 A 1 
ATOM   2608 C CA  . THR A 1 331 ? 4.032   -17.259 -16.717 1.00 83.08 331 A 1 
ATOM   2609 C C   . THR A 1 331 ? 4.179   -15.783 -16.339 1.00 83.46 331 A 1 
ATOM   2610 O O   . THR A 1 331 ? 3.953   -15.395 -15.197 1.00 85.26 331 A 1 
ATOM   2611 C CB  . THR A 1 331 ? 5.425   -17.913 -16.764 1.00 83.17 331 A 1 
ATOM   2612 O OG1 . THR A 1 331 ? 5.358   -19.230 -17.246 1.00 73.81 331 A 1 
ATOM   2613 C CG2 . THR A 1 331 ? 6.064   -18.002 -15.387 1.00 69.00 331 A 1 
ATOM   2614 N N   . LYS A 1 332 ? 4.483   -14.927 -17.309 1.00 83.27 332 A 1 
ATOM   2615 C CA  . LYS A 1 332 ? 4.551   -13.476 -17.068 1.00 83.86 332 A 1 
ATOM   2616 C C   . LYS A 1 332 ? 3.204   -12.894 -16.634 1.00 84.48 332 A 1 
ATOM   2617 O O   . LYS A 1 332 ? 3.167   -11.992 -15.797 1.00 86.84 332 A 1 
ATOM   2618 C CB  . LYS A 1 332 ? 5.067   -12.781 -18.337 1.00 84.19 332 A 1 
ATOM   2619 C CG  . LYS A 1 332 ? 5.362   -11.283 -18.125 1.00 76.34 332 A 1 
ATOM   2620 C CD  . LYS A 1 332 ? 5.863   -10.646 -19.414 1.00 73.44 332 A 1 
ATOM   2621 C CE  . LYS A 1 332 ? 6.142   -9.163  -19.211 1.00 63.12 332 A 1 
ATOM   2622 N NZ  . LYS A 1 332 ? 6.501   -8.476  -20.476 1.00 54.88 332 A 1 
ATOM   2623 N N   . THR A 1 333 ? 2.112   -13.395 -17.211 1.00 87.80 333 A 1 
ATOM   2624 C CA  . THR A 1 333 ? 0.750   -12.969 -16.868 1.00 87.65 333 A 1 
ATOM   2625 C C   . THR A 1 333 ? 0.385   -13.423 -15.458 1.00 88.18 333 A 1 
ATOM   2626 O O   . THR A 1 333 ? -0.035  -12.596 -14.649 1.00 87.54 333 A 1 
ATOM   2627 C CB  . THR A 1 333 ? -0.266  -13.464 -17.897 1.00 87.97 333 A 1 
ATOM   2628 O OG1 . THR A 1 333 ? 0.160   -13.087 -19.187 1.00 78.81 333 A 1 
ATOM   2629 C CG2 . THR A 1 333 ? -1.645  -12.851 -17.685 1.00 74.30 333 A 1 
ATOM   2630 N N   . GLU A 1 334 ? 0.664   -14.687 -15.130 1.00 86.66 334 A 1 
ATOM   2631 C CA  . GLU A 1 334 ? 0.480   -15.245 -13.790 1.00 86.69 334 A 1 
ATOM   2632 C C   . GLU A 1 334 ? 1.287   -14.480 -12.729 1.00 86.35 334 A 1 
ATOM   2633 O O   . GLU A 1 334 ? 0.744   -14.063 -11.713 1.00 86.50 334 A 1 
ATOM   2634 C CB  . GLU A 1 334 ? 0.876   -16.726 -13.793 1.00 88.26 334 A 1 
ATOM   2635 C CG  . GLU A 1 334 ? -0.119  -17.596 -14.572 1.00 76.08 334 A 1 
ATOM   2636 C CD  . GLU A 1 334 ? 0.332   -19.043 -14.764 1.00 70.44 334 A 1 
ATOM   2637 O OE1 . GLU A 1 334 ? -0.425  -19.798 -15.420 1.00 63.80 334 A 1 
ATOM   2638 O OE2 . GLU A 1 334 ? 1.424   -19.405 -14.289 1.00 64.31 334 A 1 
ATOM   2639 N N   . ILE A 1 335 ? 2.554   -14.179 -13.009 1.00 84.12 335 A 1 
ATOM   2640 C CA  . ILE A 1 335 ? 3.396   -13.353 -12.138 1.00 82.29 335 A 1 
ATOM   2641 C C   . ILE A 1 335 ? 2.785   -11.960 -11.932 1.00 81.72 335 A 1 
ATOM   2642 O O   . ILE A 1 335 ? 2.799   -11.426 -10.818 1.00 86.12 335 A 1 
ATOM   2643 C CB  . ILE A 1 335 ? 4.825   -13.254 -12.726 1.00 83.54 335 A 1 
ATOM   2644 C CG1 . ILE A 1 335 ? 5.571   -14.591 -12.513 1.00 78.58 335 A 1 
ATOM   2645 C CG2 . ILE A 1 335 ? 5.634   -12.101 -12.126 1.00 74.03 335 A 1 
ATOM   2646 C CD1 . ILE A 1 335 ? 6.876   -14.704 -13.309 1.00 66.58 335 A 1 
ATOM   2647 N N   . SER A 1 336 ? 2.245   -11.353 -12.999 1.00 84.71 336 A 1 
ATOM   2648 C CA  . SER A 1 336 ? 1.596   -10.047 -12.898 1.00 85.27 336 A 1 
ATOM   2649 C C   . SER A 1 336 ? 0.336   -10.099 -12.029 1.00 86.06 336 A 1 
ATOM   2650 O O   . SER A 1 336 ? 0.118   -9.188  -11.223 1.00 86.87 336 A 1 
ATOM   2651 C CB  . SER A 1 336 ? 1.256   -9.509  -14.288 1.00 86.57 336 A 1 
ATOM   2652 O OG  . SER A 1 336 ? 0.775   -8.177  -14.194 1.00 74.87 336 A 1 
ATOM   2653 N N   . GLU A 1 337 ? -0.473  -11.148 -12.158 1.00 87.38 337 A 1 
ATOM   2654 C CA  . GLU A 1 337 ? -1.645  -11.357 -11.305 1.00 87.81 337 A 1 
ATOM   2655 C C   . GLU A 1 337 ? -1.260  -11.612 -9.848  1.00 87.37 337 A 1 
ATOM   2656 O O   . GLU A 1 337 ? -1.822  -10.991 -8.947  1.00 87.74 337 A 1 
ATOM   2657 C CB  . GLU A 1 337 ? -2.513  -12.498 -11.824 1.00 89.73 337 A 1 
ATOM   2658 C CG  . GLU A 1 337 ? -3.340  -12.071 -13.035 1.00 76.67 337 A 1 
ATOM   2659 C CD  . GLU A 1 337 ? -4.447  -13.068 -13.380 1.00 69.09 337 A 1 
ATOM   2660 O OE1 . GLU A 1 337 ? -5.449  -12.600 -13.960 1.00 61.40 337 A 1 
ATOM   2661 O OE2 . GLU A 1 337 ? -4.304  -14.255 -13.029 1.00 60.84 337 A 1 
ATOM   2662 N N   . MET A 1 338 ? -0.266  -12.453 -9.608  1.00 85.88 338 A 1 
ATOM   2663 C CA  . MET A 1 338 ? 0.252   -12.699 -8.263  1.00 84.60 338 A 1 
ATOM   2664 C C   . MET A 1 338 ? 0.767   -11.416 -7.618  1.00 85.83 338 A 1 
ATOM   2665 O O   . MET A 1 338 ? 0.418   -11.129 -6.474  1.00 87.28 338 A 1 
ATOM   2666 C CB  . MET A 1 338 ? 1.358   -13.759 -8.287  1.00 85.66 338 A 1 
ATOM   2667 C CG  . MET A 1 338 ? 0.799   -15.167 -8.524  1.00 77.10 338 A 1 
ATOM   2668 S SD  . MET A 1 338 ? 2.065   -16.435 -8.372  1.00 70.00 338 A 1 
ATOM   2669 C CE  . MET A 1 338 ? 1.142   -17.882 -8.911  1.00 60.34 338 A 1 
ATOM   2670 N N   . ASN A 1 339 ? 1.502   -10.590 -8.349  1.00 84.06 339 A 1 
ATOM   2671 C CA  . ASN A 1 339 ? 1.967   -9.297  -7.853  1.00 84.88 339 A 1 
ATOM   2672 C C   . ASN A 1 339 ? 0.821   -8.346  -7.492  1.00 85.64 339 A 1 
ATOM   2673 O O   . ASN A 1 339 ? 0.886   -7.656  -6.472  1.00 86.44 339 A 1 
ATOM   2674 C CB  . ASN A 1 339 ? 2.885   -8.647  -8.890  1.00 85.28 339 A 1 
ATOM   2675 C CG  . ASN A 1 339 ? 4.322   -9.104  -8.767  1.00 83.98 339 A 1 
ATOM   2676 O OD1 . ASN A 1 339 ? 4.809   -9.416  -7.695  1.00 73.61 339 A 1 
ATOM   2677 N ND2 . ASN A 1 339 ? 5.061   -9.105  -9.857  1.00 73.83 339 A 1 
ATOM   2678 N N   . ARG A 1 340 ? -0.243  -8.317  -8.300  1.00 84.11 340 A 1 
ATOM   2679 C CA  . ARG A 1 340 ? -1.445  -7.525  -7.970  1.00 87.04 340 A 1 
ATOM   2680 C C   . ARG A 1 340 ? -2.125  -8.064  -6.711  1.00 88.60 340 A 1 
ATOM   2681 O O   . ARG A 1 340 ? -2.491  -7.268  -5.850  1.00 88.16 340 A 1 
ATOM   2682 C CB  . ARG A 1 340 ? -2.439  -7.516  -9.129  1.00 87.91 340 A 1 
ATOM   2683 C CG  . ARG A 1 340 ? -1.966  -6.660  -10.312 1.00 78.80 340 A 1 
ATOM   2684 C CD  . ARG A 1 340 ? -3.023  -6.703  -11.405 1.00 77.59 340 A 1 
ATOM   2685 N NE  . ARG A 1 340 ? -2.440  -6.570  -12.747 1.00 67.53 340 A 1 
ATOM   2686 C CZ  . ARG A 1 340 ? -3.105  -6.639  -13.877 1.00 59.06 340 A 1 
ATOM   2687 N NH1 . ARG A 1 340 ? -4.412  -6.695  -13.915 1.00 54.43 340 A 1 
ATOM   2688 N NH2 . ARG A 1 340 ? -2.465  -6.674  -15.013 1.00 54.03 340 A 1 
ATOM   2689 N N   . ASN A 1 341 ? -2.258  -9.381  -6.586  1.00 85.17 341 A 1 
ATOM   2690 C CA  . ASN A 1 341 ? -2.840  -10.009 -5.409  1.00 86.69 341 A 1 
ATOM   2691 C C   . ASN A 1 341 ? -2.012  -9.735  -4.144  1.00 87.61 341 A 1 
ATOM   2692 O O   . ASN A 1 341 ? -2.586  -9.329  -3.135  1.00 86.82 341 A 1 
ATOM   2693 C CB  . ASN A 1 341 ? -3.034  -11.506 -5.658  1.00 86.22 341 A 1 
ATOM   2694 C CG  . ASN A 1 341 ? -4.227  -11.813 -6.539  1.00 81.46 341 A 1 
ATOM   2695 O OD1 . ASN A 1 341 ? -5.162  -11.029 -6.664  1.00 72.24 341 A 1 
ATOM   2696 N ND2 . ASN A 1 341 ? -4.256  -12.983 -7.129  1.00 72.30 341 A 1 
ATOM   2697 N N   . ILE A 1 342 ? -0.696  -9.874  -4.209  1.00 85.03 342 A 1 
ATOM   2698 C CA  . ILE A 1 342 ? 0.201   -9.542  -3.101  1.00 83.44 342 A 1 
ATOM   2699 C C   . ILE A 1 342 ? 0.042   -8.070  -2.707  1.00 82.89 342 A 1 
ATOM   2700 O O   . ILE A 1 342 ? -0.113  -7.772  -1.535  1.00 86.88 342 A 1 
ATOM   2701 C CB  . ILE A 1 342 ? 1.669   -9.872  -3.462  1.00 85.28 342 A 1 
ATOM   2702 C CG1 . ILE A 1 342 ? 1.869   -11.408 -3.504  1.00 78.21 342 A 1 
ATOM   2703 C CG2 . ILE A 1 342 ? 2.659   -9.252  -2.462  1.00 74.11 342 A 1 
ATOM   2704 C CD1 . ILE A 1 342 ? 3.169   -11.841 -4.183  1.00 66.82 342 A 1 
ATOM   2705 N N   . SER A 1 343 ? 0.031   -7.164  -3.685  1.00 85.43 343 A 1 
ATOM   2706 C CA  . SER A 1 343 ? -0.130  -5.728  -3.417  1.00 85.50 343 A 1 
ATOM   2707 C C   . SER A 1 343 ? -1.474  -5.418  -2.761  1.00 86.19 343 A 1 
ATOM   2708 O O   . SER A 1 343 ? -1.533  -4.638  -1.808  1.00 86.35 343 A 1 
ATOM   2709 C CB  . SER A 1 343 ? -0.002  -4.917  -4.708  1.00 86.81 343 A 1 
ATOM   2710 O OG  . SER A 1 343 ? 1.236   -5.151  -5.341  1.00 75.36 343 A 1 
ATOM   2711 N N   . ARG A 1 344 ? -2.558  -6.064  -3.226  1.00 86.20 344 A 1 
ATOM   2712 C CA  . ARG A 1 344 ? -3.884  -5.922  -2.622  1.00 87.59 344 A 1 
ATOM   2713 C C   . ARG A 1 344 ? -3.919  -6.455  -1.191  1.00 88.42 344 A 1 
ATOM   2714 O O   . ARG A 1 344 ? -4.352  -5.744  -0.295  1.00 88.06 344 A 1 
ATOM   2715 C CB  . ARG A 1 344 ? -4.930  -6.627  -3.505  1.00 88.87 344 A 1 
ATOM   2716 C CG  . ARG A 1 344 ? -6.360  -6.324  -3.013  1.00 80.51 344 A 1 
ATOM   2717 C CD  . ARG A 1 344 ? -7.419  -7.106  -3.796  1.00 78.06 344 A 1 
ATOM   2718 N NE  . ARG A 1 344 ? -7.369  -8.537  -3.462  1.00 68.20 344 A 1 
ATOM   2719 C CZ  . ARG A 1 344 ? -7.957  -9.521  -4.112  1.00 60.01 344 A 1 
ATOM   2720 N NH1 . ARG A 1 344 ? -8.696  -9.294  -5.169  1.00 55.12 344 A 1 
ATOM   2721 N NH2 . ARG A 1 344 ? -7.829  -10.742 -3.690  1.00 52.98 344 A 1 
ATOM   2722 N N   . LEU A 1 345 ? -3.402  -7.646  -0.960  1.00 82.43 345 A 1 
ATOM   2723 C CA  . LEU A 1 345 ? -3.347  -8.256  0.365   1.00 80.90 345 A 1 
ATOM   2724 C C   . LEU A 1 345 ? -2.478  -7.441  1.331   1.00 79.82 345 A 1 
ATOM   2725 O O   . LEU A 1 345 ? -2.850  -7.271  2.488   1.00 85.48 345 A 1 
ATOM   2726 C CB  . LEU A 1 345 ? -2.817  -9.697  0.249   1.00 84.00 345 A 1 
ATOM   2727 C CG  . LEU A 1 345 ? -3.825  -10.691 -0.371  1.00 80.36 345 A 1 
ATOM   2728 C CD1 . LEU A 1 345 ? -3.103  -12.001 -0.708  1.00 69.98 345 A 1 
ATOM   2729 C CD2 . LEU A 1 345 ? -4.971  -11.019 0.580   1.00 73.20 345 A 1 
ATOM   2730 N N   . GLN A 1 346 ? -1.368  -6.899  0.875   1.00 84.52 346 A 1 
ATOM   2731 C CA  . GLN A 1 346 ? -0.545  -5.999  1.673   1.00 83.82 346 A 1 
ATOM   2732 C C   . GLN A 1 346 ? -1.297  -4.719  2.060   1.00 83.59 346 A 1 
ATOM   2733 O O   . GLN A 1 346 ? -1.231  -4.303  3.214   1.00 84.64 346 A 1 
ATOM   2734 C CB  . GLN A 1 346 ? 0.737   -5.637  0.917   1.00 84.44 346 A 1 
ATOM   2735 C CG  . GLN A 1 346 ? 1.767   -6.784  0.952   1.00 78.83 346 A 1 
ATOM   2736 C CD  . GLN A 1 346 ? 3.015   -6.480  0.124   1.00 73.56 346 A 1 
ATOM   2737 O OE1 . GLN A 1 346 ? 3.081   -5.569  -0.670  1.00 67.61 346 A 1 
ATOM   2738 N NE2 . GLN A 1 346 ? 4.071   -7.247  0.290   1.00 62.07 346 A 1 
ATOM   2739 N N   . ALA A 1 347 ? -2.045  -4.125  1.124   1.00 87.77 347 A 1 
ATOM   2740 C CA  . ALA A 1 347 ? -2.866  -2.958  1.417   1.00 88.53 347 A 1 
ATOM   2741 C C   . ALA A 1 347 ? -3.990  -3.283  2.424   1.00 89.19 347 A 1 
ATOM   2742 O O   . ALA A 1 347 ? -4.233  -2.500  3.345   1.00 87.49 347 A 1 
ATOM   2743 C CB  . ALA A 1 347 ? -3.423  -2.400  0.104   1.00 88.94 347 A 1 
ATOM   2744 N N   . GLU A 1 348 ? -4.635  -4.435  2.302   1.00 86.14 348 A 1 
ATOM   2745 C CA  . GLU A 1 348 ? -5.631  -4.916  3.256   1.00 85.82 348 A 1 
ATOM   2746 C C   . GLU A 1 348 ? -5.026  -5.161  4.648   1.00 85.33 348 A 1 
ATOM   2747 O O   . GLU A 1 348 ? -5.586  -4.717  5.649   1.00 86.41 348 A 1 
ATOM   2748 C CB  . GLU A 1 348 ? -6.294  -6.204  2.732   1.00 87.99 348 A 1 
ATOM   2749 C CG  . GLU A 1 348 ? -7.289  -5.947  1.587   1.00 74.92 348 A 1 
ATOM   2750 C CD  . GLU A 1 348 ? -7.856  -7.212  0.940   1.00 70.31 348 A 1 
ATOM   2751 O OE1 . GLU A 1 348 ? -8.514  -7.094  -0.126  1.00 63.53 348 A 1 
ATOM   2752 O OE2 . GLU A 1 348 ? -7.633  -8.324  1.464   1.00 64.19 348 A 1 
ATOM   2753 N N   . ILE A 1 349 ? -3.855  -5.767  4.723   1.00 83.91 349 A 1 
ATOM   2754 C CA  . ILE A 1 349 ? -3.129  -5.980  5.981   1.00 81.55 349 A 1 
ATOM   2755 C C   . ILE A 1 349 ? -2.779  -4.647  6.648   1.00 79.94 349 A 1 
ATOM   2756 O O   . ILE A 1 349 ? -2.975  -4.504  7.851   1.00 85.52 349 A 1 
ATOM   2757 C CB  . ILE A 1 349 ? -1.866  -6.840  5.739   1.00 83.95 349 A 1 
ATOM   2758 C CG1 . ILE A 1 349 ? -2.280  -8.313  5.515   1.00 77.73 349 A 1 
ATOM   2759 C CG2 . ILE A 1 349 ? -0.856  -6.751  6.905   1.00 73.46 349 A 1 
ATOM   2760 C CD1 . ILE A 1 349 ? -1.167  -9.186  4.935   1.00 66.43 349 A 1 
ATOM   2761 N N   . GLU A 1 350 ? -2.289  -3.663  5.896   1.00 86.13 350 A 1 
ATOM   2762 C CA  . GLU A 1 350 ? -1.997  -2.342  6.449   1.00 86.64 350 A 1 
ATOM   2763 C C   . GLU A 1 350 ? -3.274  -1.621  6.915   1.00 86.21 350 A 1 
ATOM   2764 O O   . GLU A 1 350 ? -3.281  -1.001  7.981   1.00 85.73 350 A 1 
ATOM   2765 C CB  . GLU A 1 350 ? -1.212  -1.498  5.420   1.00 87.33 350 A 1 
ATOM   2766 C CG  . GLU A 1 350 ? 0.266   -1.928  5.286   1.00 76.07 350 A 1 
ATOM   2767 C CD  . GLU A 1 350 ? 1.034   -1.879  6.621   1.00 69.70 350 A 1 
ATOM   2768 O OE1 . GLU A 1 350 ? 1.758   -2.856  6.949   1.00 63.22 350 A 1 
ATOM   2769 O OE2 . GLU A 1 350 ? 0.871   -0.903  7.363   1.00 62.20 350 A 1 
ATOM   2770 N N   . GLY A 1 351 ? -4.374  -1.776  6.178   1.00 88.29 351 A 1 
ATOM   2771 C CA  . GLY A 1 351 ? -5.683  -1.284  6.605   1.00 88.53 351 A 1 
ATOM   2772 C C   . GLY A 1 351 ? -6.147  -1.907  7.933   1.00 90.07 351 A 1 
ATOM   2773 O O   . GLY A 1 351 ? -6.535  -1.188  8.855   1.00 89.43 351 A 1 
ATOM   2774 N N   . LEU A 1 352 ? -6.031  -3.221  8.067   1.00 86.78 352 A 1 
ATOM   2775 C CA  . LEU A 1 352 ? -6.368  -3.949  9.293   1.00 85.93 352 A 1 
ATOM   2776 C C   . LEU A 1 352 ? -5.462  -3.579  10.466  1.00 84.60 352 A 1 
ATOM   2777 O O   . LEU A 1 352 ? -5.940  -3.420  11.591  1.00 88.50 352 A 1 
ATOM   2778 C CB  . LEU A 1 352 ? -6.297  -5.463  9.030   1.00 87.45 352 A 1 
ATOM   2779 C CG  . LEU A 1 352 ? -7.461  -6.015  8.190   1.00 81.69 352 A 1 
ATOM   2780 C CD1 . LEU A 1 352 ? -7.152  -7.460  7.814   1.00 71.29 352 A 1 
ATOM   2781 C CD2 . LEU A 1 352 ? -8.790  -6.002  8.947   1.00 73.95 352 A 1 
ATOM   2782 N N   . LYS A 1 353 ? -4.176  -3.378  10.232  1.00 84.94 353 A 1 
ATOM   2783 C CA  . LYS A 1 353 ? -3.255  -2.875  11.255  1.00 85.52 353 A 1 
ATOM   2784 C C   . LYS A 1 353 ? -3.664  -1.482  11.738  1.00 84.89 353 A 1 
ATOM   2785 O O   . LYS A 1 353 ? -3.637  -1.228  12.946  1.00 87.36 353 A 1 
ATOM   2786 C CB  . LYS A 1 353 ? -1.826  -2.810  10.724  1.00 85.48 353 A 1 
ATOM   2787 C CG  . LYS A 1 353 ? -1.115  -4.173  10.638  1.00 81.96 353 A 1 
ATOM   2788 C CD  . LYS A 1 353 ? 0.240   -3.933  10.002  1.00 78.78 353 A 1 
ATOM   2789 C CE  . LYS A 1 353 ? 1.042   -5.206  9.753   1.00 69.63 353 A 1 
ATOM   2790 N NZ  . LYS A 1 353 ? 2.192   -4.885  8.877   1.00 60.18 353 A 1 
ATOM   2791 N N   . GLY A 1 354 ? -4.059  -0.599  10.825  1.00 88.44 354 A 1 
ATOM   2792 C CA  . GLY A 1 354 ? -4.574  0.720   11.163  1.00 88.54 354 A 1 
ATOM   2793 C C   . GLY A 1 354 ? -5.851  0.652   12.008  1.00 89.35 354 A 1 
ATOM   2794 O O   . GLY A 1 354 ? -5.948  1.331   13.036  1.00 87.78 354 A 1 
ATOM   2795 N N   . GLN A 1 355 ? -6.794  -0.211  11.643  1.00 84.84 355 A 1 
ATOM   2796 C CA  . GLN A 1 355 ? -8.008  -0.458  12.437  1.00 84.93 355 A 1 
ATOM   2797 C C   . GLN A 1 355 ? -7.681  -1.015  13.822  1.00 85.72 355 A 1 
ATOM   2798 O O   . GLN A 1 355 ? -8.201  -0.516  14.816  1.00 85.33 355 A 1 
ATOM   2799 C CB  . GLN A 1 355 ? -8.947  -1.413  11.702  1.00 85.26 355 A 1 
ATOM   2800 C CG  . GLN A 1 355 ? -9.700  -0.724  10.544  1.00 75.15 355 A 1 
ATOM   2801 C CD  . GLN A 1 355 ? -10.668 -1.672  9.841   1.00 71.63 355 A 1 
ATOM   2802 O OE1 . GLN A 1 355 ? -10.713 -2.865  10.081  1.00 65.82 355 A 1 
ATOM   2803 N NE2 . GLN A 1 355 ? -11.491 -1.180  8.944   1.00 60.68 355 A 1 
ATOM   2804 N N   . ARG A 1 356 ? -6.785  -1.991  13.901  1.00 85.33 356 A 1 
ATOM   2805 C CA  . ARG A 1 356 ? -6.340  -2.545  15.183  1.00 85.76 356 A 1 
ATOM   2806 C C   . ARG A 1 356 ? -5.720  -1.476  16.077  1.00 84.08 356 A 1 
ATOM   2807 O O   . ARG A 1 356 ? -6.090  -1.379  17.237  1.00 86.48 356 A 1 
ATOM   2808 C CB  . ARG A 1 356 ? -5.344  -3.696  14.933  1.00 86.32 356 A 1 
ATOM   2809 C CG  . ARG A 1 356 ? -5.101  -4.492  16.229  1.00 84.65 356 A 1 
ATOM   2810 C CD  . ARG A 1 356 ? -3.956  -5.487  16.074  1.00 79.84 356 A 1 
ATOM   2811 N NE  . ARG A 1 356 ? -2.658  -4.803  16.083  1.00 69.06 356 A 1 
ATOM   2812 C CZ  . ARG A 1 356 ? -1.488  -5.361  15.843  1.00 63.25 356 A 1 
ATOM   2813 N NH1 . ARG A 1 356 ? -1.375  -6.630  15.539  1.00 57.75 356 A 1 
ATOM   2814 N NH2 . ARG A 1 356 ? -0.405  -4.651  15.917  1.00 54.70 356 A 1 
ATOM   2815 N N   . ALA A 1 357 ? -4.844  -0.640  15.543  1.00 88.42 357 A 1 
ATOM   2816 C CA  . ALA A 1 357 ? -4.232  0.456   16.292  1.00 88.76 357 A 1 
ATOM   2817 C C   . ALA A 1 357 ? -5.278  1.470   16.790  1.00 88.87 357 A 1 
ATOM   2818 O O   . ALA A 1 357 ? -5.203  1.934   17.926  1.00 87.46 357 A 1 
ATOM   2819 C CB  . ALA A 1 357 ? -3.176  1.116   15.413  1.00 88.53 357 A 1 
ATOM   2820 N N   . SER A 1 358 ? -6.289  1.772   15.974  1.00 87.49 358 A 1 
ATOM   2821 C CA  . SER A 1 358 ? -7.404  2.635   16.375  1.00 88.00 358 A 1 
ATOM   2822 C C   . SER A 1 358 ? -8.246  2.016   17.504  1.00 88.34 358 A 1 
ATOM   2823 O O   . SER A 1 358 ? -8.616  2.719   18.441  1.00 87.81 358 A 1 
ATOM   2824 C CB  . SER A 1 358 ? -8.293  2.934   15.162  1.00 88.17 358 A 1 
ATOM   2825 O OG  . SER A 1 358 ? -9.264  3.895   15.503  1.00 74.42 358 A 1 
ATOM   2826 N N   . LEU A 1 359 ? -8.523  0.723   17.433  1.00 82.14 359 A 1 
ATOM   2827 C CA  . LEU A 1 359 ? -9.245  -0.005  18.477  1.00 79.64 359 A 1 
ATOM   2828 C C   . LEU A 1 359 ? -8.441  -0.070  19.775  1.00 78.98 359 A 1 
ATOM   2829 O O   . LEU A 1 359 ? -8.997  0.167   20.844  1.00 84.70 359 A 1 
ATOM   2830 C CB  . LEU A 1 359 ? -9.598  -1.416  17.980  1.00 81.99 359 A 1 
ATOM   2831 C CG  . LEU A 1 359 ? -10.737 -1.462  16.940  1.00 76.81 359 A 1 
ATOM   2832 C CD1 . LEU A 1 359 ? -10.814 -2.846  16.313  1.00 67.31 359 A 1 
ATOM   2833 C CD2 . LEU A 1 359 ? -12.096 -1.145  17.570  1.00 69.84 359 A 1 
ATOM   2834 N N   . GLU A 1 360 ? -7.143  -0.312  19.707  1.00 86.06 360 A 1 
ATOM   2835 C CA  . GLU A 1 360 ? -6.253  -0.288  20.873  1.00 85.09 360 A 1 
ATOM   2836 C C   . GLU A 1 360 ? -6.222  1.090   21.542  1.00 84.01 360 A 1 
ATOM   2837 O O   . GLU A 1 360 ? -6.299  1.186   22.766  1.00 85.11 360 A 1 
ATOM   2838 C CB  . GLU A 1 360 ? -4.836  -0.703  20.461  1.00 85.98 360 A 1 
ATOM   2839 C CG  . GLU A 1 360 ? -4.729  -2.210  20.194  1.00 79.12 360 A 1 
ATOM   2840 C CD  . GLU A 1 360 ? -3.355  -2.670  19.682  1.00 72.54 360 A 1 
ATOM   2841 O OE1 . GLU A 1 360 ? -3.133  -3.907  19.688  1.00 65.30 360 A 1 
ATOM   2842 O OE2 . GLU A 1 360 ? -2.517  -1.843  19.280  1.00 63.98 360 A 1 
ATOM   2843 N N   . ALA A 1 361 ? -6.180  2.161   20.747  1.00 88.08 361 A 1 
ATOM   2844 C CA  . ALA A 1 361 ? -6.250  3.522   21.276  1.00 88.71 361 A 1 
ATOM   2845 C C   . ALA A 1 361 ? -7.609  3.813   21.936  1.00 88.64 361 A 1 
ATOM   2846 O O   . ALA A 1 361 ? -7.655  4.414   23.008  1.00 87.58 361 A 1 
ATOM   2847 C CB  . ALA A 1 361 ? -5.947  4.503   20.140  1.00 88.98 361 A 1 
ATOM   2848 N N   . ALA A 1 362 ? -8.720  3.354   21.335  1.00 86.36 362 A 1 
ATOM   2849 C CA  . ALA A 1 362 ? -10.052 3.495   21.914  1.00 85.49 362 A 1 
ATOM   2850 C C   . ALA A 1 362 ? -10.210 2.705   23.230  1.00 86.14 362 A 1 
ATOM   2851 O O   . ALA A 1 362 ? -10.807 3.213   24.181  1.00 85.67 362 A 1 
ATOM   2852 C CB  . ALA A 1 362 ? -11.093 3.053   20.870  1.00 86.17 362 A 1 
ATOM   2853 N N   . ILE A 1 363 ? -9.645  1.506   23.311  1.00 83.46 363 A 1 
ATOM   2854 C CA  . ILE A 1 363 ? -9.591  0.692   24.534  1.00 81.84 363 A 1 
ATOM   2855 C C   . ILE A 1 363 ? -8.820  1.434   25.628  1.00 80.37 363 A 1 
ATOM   2856 O O   . ILE A 1 363 ? -9.347  1.602   26.722  1.00 85.64 363 A 1 
ATOM   2857 C CB  . ILE A 1 363 ? -8.987  -0.702  24.226  1.00 83.07 363 A 1 
ATOM   2858 C CG1 . ILE A 1 363 ? -10.006 -1.555  23.442  1.00 77.37 363 A 1 
ATOM   2859 C CG2 . ILE A 1 363 ? -8.557  -1.438  25.503  1.00 74.15 363 A 1 
ATOM   2860 C CD1 . ILE A 1 363 ? -9.404  -2.819  22.786  1.00 67.55 363 A 1 
ATOM   2861 N N   . ALA A 1 364 ? -7.629  1.940   25.320  1.00 86.80 364 A 1 
ATOM   2862 C CA  . ALA A 1 364 ? -6.806  2.663   26.281  1.00 87.30 364 A 1 
ATOM   2863 C C   . ALA A 1 364 ? -7.498  3.937   26.805  1.00 87.52 364 A 1 
ATOM   2864 O O   . ALA A 1 364 ? -7.486  4.201   28.003  1.00 86.24 364 A 1 
ATOM   2865 C CB  . ALA A 1 364 ? -5.462  2.982   25.618  1.00 87.30 364 A 1 
ATOM   2866 N N   . ASP A 1 365 ? -8.170  4.696   25.937  1.00 88.26 365 A 1 
ATOM   2867 C CA  . ASP A 1 365 ? -8.931  5.886   26.337  1.00 88.24 365 A 1 
ATOM   2868 C C   . ASP A 1 365 ? -10.143 5.515   27.209  1.00 87.14 365 A 1 
ATOM   2869 O O   . ASP A 1 365 ? -10.416 6.158   28.226  1.00 86.27 365 A 1 
ATOM   2870 C CB  . ASP A 1 365 ? -9.355  6.677   25.077  1.00 88.16 365 A 1 
ATOM   2871 C CG  . ASP A 1 365 ? -10.004 8.032   25.392  1.00 79.04 365 A 1 
ATOM   2872 O OD1 . ASP A 1 365 ? -9.519  8.775   26.271  1.00 70.80 365 A 1 
ATOM   2873 O OD2 . ASP A 1 365 ? -11.024 8.382   24.752  1.00 70.49 365 A 1 
ATOM   2874 N N   . ALA A 1 366 ? -10.861 4.442   26.879  1.00 85.41 366 A 1 
ATOM   2875 C CA  . ALA A 1 366 ? -11.980 3.940   27.671  1.00 84.92 366 A 1 
ATOM   2876 C C   . ALA A 1 366 ? -11.531 3.447   29.059  1.00 84.62 366 A 1 
ATOM   2877 O O   . ALA A 1 366 ? -12.176 3.776   30.055  1.00 84.96 366 A 1 
ATOM   2878 C CB  . ALA A 1 366 ? -12.709 2.836   26.890  1.00 85.00 366 A 1 
ATOM   2879 N N   . GLU A 1 367 ? -10.428 2.743   29.156  1.00 84.75 367 A 1 
ATOM   2880 C CA  . GLU A 1 367 ? -9.819  2.312   30.423  1.00 84.68 367 A 1 
ATOM   2881 C C   . GLU A 1 367 ? -9.428  3.521   31.276  1.00 83.85 367 A 1 
ATOM   2882 O O   . GLU A 1 367 ? -9.819  3.607   32.435  1.00 84.67 367 A 1 
ATOM   2883 C CB  . GLU A 1 367 ? -8.594  1.427   30.167  1.00 84.86 367 A 1 
ATOM   2884 C CG  . GLU A 1 367 ? -9.001  0.005   29.752  1.00 76.67 367 A 1 
ATOM   2885 C CD  . GLU A 1 367 ? -7.817  -0.935  29.494  1.00 70.84 367 A 1 
ATOM   2886 O OE1 . GLU A 1 367 ? -8.065  -2.171  29.470  1.00 63.84 367 A 1 
ATOM   2887 O OE2 . GLU A 1 367 ? -6.675  -0.461  29.317  1.00 63.22 367 A 1 
ATOM   2888 N N   . GLN A 1 368 ? -8.749  4.486   30.685  1.00 89.23 368 A 1 
ATOM   2889 C CA  . GLN A 1 368 ? -8.314  5.684   31.400  1.00 90.25 368 A 1 
ATOM   2890 C C   . GLN A 1 368 ? -9.491  6.511   31.916  1.00 89.54 368 A 1 
ATOM   2891 O O   . GLN A 1 368 ? -9.484  6.981   33.059  1.00 88.26 368 A 1 
ATOM   2892 C CB  . GLN A 1 368 ? -7.414  6.499   30.469  1.00 90.59 368 A 1 
ATOM   2893 C CG  . GLN A 1 368 ? -6.701  7.628   31.238  1.00 80.74 368 A 1 
ATOM   2894 C CD  . GLN A 1 368 ? -5.777  8.462   30.352  1.00 74.70 368 A 1 
ATOM   2895 O OE1 . GLN A 1 368 ? -5.769  8.392   29.137  1.00 67.55 368 A 1 
ATOM   2896 N NE2 . GLN A 1 368 ? -4.972  9.321   30.938  1.00 62.37 368 A 1 
ATOM   2897 N N   . ARG A 1 369 ? -10.554 6.671   31.128  1.00 86.81 369 A 1 
ATOM   2898 C CA  . ARG A 1 369 ? -11.794 7.342   31.563  1.00 86.04 369 A 1 
ATOM   2899 C C   . ARG A 1 369 ? -12.502 6.562   32.665  1.00 85.30 369 A 1 
ATOM   2900 O O   . ARG A 1 369 ? -12.976 7.182   33.616  1.00 82.71 369 A 1 
ATOM   2901 C CB  . ARG A 1 369 ? -12.742 7.533   30.374  1.00 85.33 369 A 1 
ATOM   2902 C CG  . ARG A 1 369 ? -12.259 8.625   29.406  1.00 77.14 369 A 1 
ATOM   2903 C CD  . ARG A 1 369 ? -13.258 8.706   28.254  1.00 75.65 369 A 1 
ATOM   2904 N NE  . ARG A 1 369 ? -12.692 9.466   27.124  1.00 66.37 369 A 1 
ATOM   2905 C CZ  . ARG A 1 369 ? -13.355 9.978   26.108  1.00 60.44 369 A 1 
ATOM   2906 N NH1 . ARG A 1 369 ? -14.662 9.989   26.068  1.00 55.76 369 A 1 
ATOM   2907 N NH2 . ARG A 1 369 ? -12.699 10.460  25.108  1.00 54.59 369 A 1 
ATOM   2908 N N   . GLY A 1 370 ? -12.570 5.260   32.548  1.00 81.96 370 A 1 
ATOM   2909 C CA  . GLY A 1 370 ? -13.135 4.391   33.572  1.00 78.99 370 A 1 
ATOM   2910 C C   . GLY A 1 370 ? -12.392 4.513   34.901  1.00 79.50 370 A 1 
ATOM   2911 O O   . GLY A 1 370 ? -13.010 4.718   35.948  1.00 80.87 370 A 1 
ATOM   2912 N N   . GLU A 1 371 ? -11.080 4.487   34.866  1.00 84.81 371 A 1 
ATOM   2913 C CA  . GLU A 1 371 ? -10.235 4.597   36.054  1.00 86.40 371 A 1 
ATOM   2914 C C   . GLU A 1 371 ? -10.359 5.974   36.723  1.00 85.82 371 A 1 
ATOM   2915 O O   . GLU A 1 371 ? -10.506 6.071   37.947  1.00 85.86 371 A 1 
ATOM   2916 C CB  . GLU A 1 371 ? -8.786  4.286   35.645  1.00 86.69 371 A 1 
ATOM   2917 C CG  . GLU A 1 371 ? -7.974  3.766   36.834  1.00 74.76 371 A 1 
ATOM   2918 C CD  . GLU A 1 371 ? -6.521  3.423   36.476  1.00 68.14 371 A 1 
ATOM   2919 O OE1 . GLU A 1 371 ? -5.911  2.656   37.262  1.00 60.27 371 A 1 
ATOM   2920 O OE2 . GLU A 1 371 ? -6.004  3.968   35.491  1.00 59.93 371 A 1 
ATOM   2921 N N   . LEU A 1 372 ? -10.411 7.043   35.936  1.00 85.94 372 A 1 
ATOM   2922 C CA  . LEU A 1 372 ? -10.668 8.394   36.430  1.00 86.91 372 A 1 
ATOM   2923 C C   . LEU A 1 372 ? -12.058 8.525   37.070  1.00 86.51 372 A 1 
ATOM   2924 O O   . LEU A 1 372 ? -12.183 9.107   38.150  1.00 85.62 372 A 1 
ATOM   2925 C CB  . LEU A 1 372 ? -10.504 9.408   35.286  1.00 87.23 372 A 1 
ATOM   2926 C CG  . LEU A 1 372 ? -9.038  9.732   34.940  1.00 78.27 372 A 1 
ATOM   2927 C CD1 . LEU A 1 372 ? -8.979  10.483  33.609  1.00 69.91 372 A 1 
ATOM   2928 C CD2 . LEU A 1 372 ? -8.387  10.613  36.007  1.00 70.67 372 A 1 
ATOM   2929 N N   . ALA A 1 373 ? -13.092 7.948   36.457  1.00 82.04 373 A 1 
ATOM   2930 C CA  . ALA A 1 373 ? -14.453 7.958   36.987  1.00 81.87 373 A 1 
ATOM   2931 C C   . ALA A 1 373 ? -14.553 7.188   38.318  1.00 81.99 373 A 1 
ATOM   2932 O O   . ALA A 1 373 ? -15.165 7.688   39.265  1.00 82.41 373 A 1 
ATOM   2933 C CB  . ALA A 1 373 ? -15.404 7.391   35.924  1.00 82.31 373 A 1 
ATOM   2934 N N   . ILE A 1 374 ? -13.912 6.030   38.437  1.00 79.11 374 A 1 
ATOM   2935 C CA  . ILE A 1 374 ? -13.834 5.269   39.690  1.00 79.23 374 A 1 
ATOM   2936 C C   . ILE A 1 374 ? -13.116 6.076   40.773  1.00 78.67 374 A 1 
ATOM   2937 O O   . ILE A 1 374 ? -13.574 6.134   41.914  1.00 82.80 374 A 1 
ATOM   2938 C CB  . ILE A 1 374 ? -13.132 3.906   39.467  1.00 79.82 374 A 1 
ATOM   2939 C CG1 . ILE A 1 374 ? -14.030 2.972   38.622  1.00 75.23 374 A 1 
ATOM   2940 C CG2 . ILE A 1 374 ? -12.778 3.217   40.797  1.00 72.59 374 A 1 
ATOM   2941 C CD1 . ILE A 1 374 ? -13.298 1.739   38.079  1.00 65.81 374 A 1 
ATOM   2942 N N   . LYS A 1 375 ? -12.026 6.737   40.424  1.00 86.61 375 A 1 
ATOM   2943 C CA  . LYS A 1 375 ? -11.247 7.534   41.373  1.00 87.81 375 A 1 
ATOM   2944 C C   . LYS A 1 375 ? -12.026 8.745   41.886  1.00 88.22 375 A 1 
ATOM   2945 O O   . LYS A 1 375 ? -12.035 8.994   43.094  1.00 88.32 375 A 1 
ATOM   2946 C CB  . LYS A 1 375 ? -9.928  7.917   40.702  1.00 87.89 375 A 1 
ATOM   2947 C CG  . LYS A 1 375 ? -8.847  8.299   41.718  1.00 77.46 375 A 1 
ATOM   2948 C CD  . LYS A 1 375 ? -7.540  8.553   40.967  1.00 75.28 375 A 1 
ATOM   2949 C CE  . LYS A 1 375 ? -6.375  8.762   41.925  1.00 63.95 375 A 1 
ATOM   2950 N NZ  . LYS A 1 375 ? -5.097  8.888   41.181  1.00 56.74 375 A 1 
ATOM   2951 N N   . ASP A 1 376 ? -12.747 9.447   41.023  1.00 84.40 376 A 1 
ATOM   2952 C CA  . ASP A 1 376 ? -13.627 10.559  41.396  1.00 83.92 376 A 1 
ATOM   2953 C C   . ASP A 1 376 ? -14.817 10.079  42.242  1.00 83.33 376 A 1 
ATOM   2954 O O   . ASP A 1 376 ? -15.116 10.652  43.299  1.00 82.54 376 A 1 
ATOM   2955 C CB  . ASP A 1 376 ? -14.108 11.294  40.134  1.00 84.08 376 A 1 
ATOM   2956 C CG  . ASP A 1 376 ? -14.927 12.550  40.465  1.00 78.50 376 A 1 
ATOM   2957 O OD1 . ASP A 1 376 ? -14.463 13.375  41.280  1.00 69.71 376 A 1 
ATOM   2958 O OD2 . ASP A 1 376 ? -16.062 12.699  39.953  1.00 68.85 376 A 1 
ATOM   2959 N N   . ALA A 1 377 ? -15.457 8.966   41.884  1.00 80.93 377 A 1 
ATOM   2960 C CA  . ALA A 1 377 ? -16.522 8.353   42.658  1.00 79.74 377 A 1 
ATOM   2961 C C   . ALA A 1 377 ? -16.039 7.957   44.062  1.00 79.87 377 A 1 
ATOM   2962 O O   . ALA A 1 377 ? -16.695 8.296   45.051  1.00 82.32 377 A 1 
ATOM   2963 C CB  . ALA A 1 377 ? -17.092 7.153   41.893  1.00 80.64 377 A 1 
ATOM   2964 N N   . ASN A 1 378 ? -14.886 7.347   44.200  1.00 82.89 378 A 1 
ATOM   2965 C CA  . ASN A 1 378 ? -14.297 6.976   45.495  1.00 83.93 378 A 1 
ATOM   2966 C C   . ASN A 1 378 ? -13.924 8.203   46.347  1.00 84.03 378 A 1 
ATOM   2967 O O   . ASN A 1 378 ? -14.183 8.207   47.554  1.00 84.50 378 A 1 
ATOM   2968 C CB  . ASN A 1 378 ? -13.079 6.073   45.257  1.00 82.88 378 A 1 
ATOM   2969 C CG  . ASN A 1 378 ? -13.462 4.645   44.911  1.00 81.37 378 A 1 
ATOM   2970 O OD1 . ASN A 1 378 ? -14.521 4.159   45.240  1.00 71.84 378 A 1 
ATOM   2971 N ND2 . ASN A 1 378 ? -12.572 3.900   44.283  1.00 71.91 378 A 1 
ATOM   2972 N N   . ALA A 1 379 ? -13.393 9.254   45.756  1.00 87.27 379 A 1 
ATOM   2973 C CA  . ALA A 1 379 ? -13.096 10.500  46.459  1.00 88.58 379 A 1 
ATOM   2974 C C   . ALA A 1 379 ? -14.367 11.144  47.032  1.00 88.71 379 A 1 
ATOM   2975 O O   . ALA A 1 379 ? -14.429 11.471  48.221  1.00 87.14 379 A 1 
ATOM   2976 C CB  . ALA A 1 379 ? -12.349 11.440  45.510  1.00 88.63 379 A 1 
ATOM   2977 N N   . LYS A 1 380 ? -15.435 11.230  46.210  1.00 83.15 380 A 1 
ATOM   2978 C CA  . LYS A 1 380 ? -16.748 11.710  46.645  1.00 82.38 380 A 1 
ATOM   2979 C C   . LYS A 1 380 ? -17.355 10.814  47.721  1.00 82.97 380 A 1 
ATOM   2980 O O   . LYS A 1 380 ? -17.928 11.341  48.678  1.00 84.58 380 A 1 
ATOM   2981 C CB  . LYS A 1 380 ? -17.676 11.827  45.431  1.00 82.55 380 A 1 
ATOM   2982 C CG  . LYS A 1 380 ? -17.316 13.033  44.550  1.00 77.01 380 A 1 
ATOM   2983 C CD  . LYS A 1 380 ? -18.126 13.020  43.259  1.00 73.39 380 A 1 
ATOM   2984 C CE  . LYS A 1 380 ? -17.759 14.245  42.433  1.00 65.13 380 A 1 
ATOM   2985 N NZ  . LYS A 1 380 ? -18.063 14.069  41.003  1.00 58.73 380 A 1 
ATOM   2986 N N   . LEU A 1 381 ? -17.199 9.500   47.645  1.00 78.64 381 A 1 
ATOM   2987 C CA  . LEU A 1 381 ? -17.666 8.550   48.661  1.00 78.06 381 A 1 
ATOM   2988 C C   . LEU A 1 381 ? -17.029 8.847   50.012  1.00 76.61 381 A 1 
ATOM   2989 O O   . LEU A 1 381 ? -17.742 9.035   51.003  1.00 80.98 381 A 1 
ATOM   2990 C CB  . LEU A 1 381 ? -17.415 7.094   48.235  1.00 79.62 381 A 1 
ATOM   2991 C CG  . LEU A 1 381 ? -18.203 6.075   49.093  1.00 77.27 381 A 1 
ATOM   2992 C CD1 . LEU A 1 381 ? -19.644 5.923   48.625  1.00 66.07 381 A 1 
ATOM   2993 C CD2 . LEU A 1 381 ? -17.551 4.700   49.041  1.00 69.85 381 A 1 
ATOM   2994 N N   . SER A 1 382 ? -15.730 8.985   50.040  1.00 85.94 382 A 1 
ATOM   2995 C CA  . SER A 1 382 ? -14.970 9.288   51.261  1.00 86.63 382 A 1 
ATOM   2996 C C   . SER A 1 382 ? -15.402 10.615  51.890  1.00 87.09 382 A 1 
ATOM   2997 O O   . SER A 1 382 ? -15.592 10.699  53.107  1.00 87.04 382 A 1 
ATOM   2998 C CB  . SER A 1 382 ? -13.482 9.303   50.923  1.00 86.88 382 A 1 
ATOM   2999 O OG  . SER A 1 382 ? -12.716 9.460   52.098  1.00 74.87 382 A 1 
ATOM   3000 N N   . GLU A 1 383 ? -15.650 11.647  51.085  1.00 87.11 383 A 1 
ATOM   3001 C CA  . GLU A 1 383 ? -16.092 12.959  51.571  1.00 87.88 383 A 1 
ATOM   3002 C C   . GLU A 1 383 ? -17.489 12.902  52.209  1.00 87.25 383 A 1 
ATOM   3003 O O   . GLU A 1 383 ? -17.706 13.447  53.293  1.00 86.92 383 A 1 
ATOM   3004 C CB  . GLU A 1 383 ? -16.031 13.954  50.409  1.00 88.33 383 A 1 
ATOM   3005 C CG  . GLU A 1 383 ? -16.136 15.400  50.891  1.00 77.34 383 A 1 
ATOM   3006 C CD  . GLU A 1 383 ? -16.029 16.422  49.754  1.00 72.51 383 A 1 
ATOM   3007 O OE1 . GLU A 1 383 ? -15.816 17.614  50.086  1.00 63.24 383 A 1 
ATOM   3008 O OE2 . GLU A 1 383 ? -16.175 16.032  48.583  1.00 65.90 383 A 1 
ATOM   3009 N N   . LEU A 1 384 ? -18.435 12.200  51.596  1.00 79.77 384 A 1 
ATOM   3010 C CA  . LEU A 1 384 ? -19.787 12.020  52.138  1.00 76.66 384 A 1 
ATOM   3011 C C   . LEU A 1 384 ? -19.812 11.123  53.373  1.00 76.01 384 A 1 
ATOM   3012 O O   . LEU A 1 384 ? -20.583 11.394  54.289  1.00 83.25 384 A 1 
ATOM   3013 C CB  . LEU A 1 384 ? -20.721 11.475  51.058  1.00 79.52 384 A 1 
ATOM   3014 C CG  . LEU A 1 384 ? -21.456 12.565  50.256  1.00 73.60 384 A 1 
ATOM   3015 C CD1 . LEU A 1 384 ? -21.901 12.056  48.882  1.00 64.38 384 A 1 
ATOM   3016 C CD2 . LEU A 1 384 ? -22.705 13.034  50.977  1.00 67.39 384 A 1 
ATOM   3017 N N   . GLU A 1 385 ? -18.984 10.108  53.457  1.00 85.09 385 A 1 
ATOM   3018 C CA  . GLU A 1 385 ? -18.835 9.294   54.662  1.00 84.78 385 A 1 
ATOM   3019 C C   . GLU A 1 385 ? -18.281 10.121  55.823  1.00 83.70 385 A 1 
ATOM   3020 O O   . GLU A 1 385 ? -18.819 10.052  56.926  1.00 86.21 385 A 1 
ATOM   3021 C CB  . GLU A 1 385 ? -17.929 8.088   54.396  1.00 85.99 385 A 1 
ATOM   3022 C CG  . GLU A 1 385 ? -18.683 7.004   53.619  1.00 77.37 385 A 1 
ATOM   3023 C CD  . GLU A 1 385 ? -17.878 5.718   53.442  1.00 70.34 385 A 1 
ATOM   3024 O OE1 . GLU A 1 385 ? -18.552 4.697   53.143  1.00 63.67 385 A 1 
ATOM   3025 O OE2 . GLU A 1 385 ? -16.645 5.739   53.639  1.00 62.82 385 A 1 
ATOM   3026 N N   . ALA A 1 386 ? -17.298 10.984  55.573  1.00 88.19 386 A 1 
ATOM   3027 C CA  . ALA A 1 386 ? -16.778 11.898  56.582  1.00 88.81 386 A 1 
ATOM   3028 C C   . ALA A 1 386 ? -17.829 12.929  57.034  1.00 88.73 386 A 1 
ATOM   3029 O O   . ALA A 1 386 ? -17.905 13.271  58.220  1.00 87.85 386 A 1 
ATOM   3030 C CB  . ALA A 1 386 ? -15.531 12.577  56.014  1.00 89.05 386 A 1 
ATOM   3031 N N   . ALA A 1 387 ? -18.686 13.422  56.131  1.00 88.09 387 A 1 
ATOM   3032 C CA  . ALA A 1 387 ? -19.802 14.307  56.462  1.00 87.52 387 A 1 
ATOM   3033 C C   . ALA A 1 387 ? -20.872 13.578  57.287  1.00 88.25 387 A 1 
ATOM   3034 O O   . ALA A 1 387 ? -21.336 14.115  58.294  1.00 87.76 387 A 1 
ATOM   3035 C CB  . ALA A 1 387 ? -20.370 14.890  55.166  1.00 88.06 387 A 1 
ATOM   3036 N N   . LEU A 1 388 ? -21.223 12.348  56.937  1.00 81.01 388 A 1 
ATOM   3037 C CA  . LEU A 1 388 ? -22.167 11.516  57.678  1.00 78.54 388 A 1 
ATOM   3038 C C   . LEU A 1 388 ? -21.657 11.206  59.088  1.00 76.20 388 A 1 
ATOM   3039 O O   . LEU A 1 388 ? -22.418 11.262  60.047  1.00 82.22 388 A 1 
ATOM   3040 C CB  . LEU A 1 388 ? -22.405 10.214  56.898  1.00 81.98 388 A 1 
ATOM   3041 C CG  . LEU A 1 388 ? -23.584 9.391   57.469  1.00 80.29 388 A 1 
ATOM   3042 C CD1 . LEU A 1 388 ? -24.911 9.857   56.897  1.00 68.71 388 A 1 
ATOM   3043 C CD2 . LEU A 1 388 ? -23.415 7.914   57.134  1.00 72.50 388 A 1 
ATOM   3044 N N   . GLN A 1 389 ? -20.381 10.910  59.238  1.00 85.94 389 A 1 
ATOM   3045 C CA  . GLN A 1 389 ? -19.744 10.644  60.526  1.00 86.34 389 A 1 
ATOM   3046 C C   . GLN A 1 389 ? -19.811 11.866  61.442  1.00 86.88 389 A 1 
ATOM   3047 O O   . GLN A 1 389 ? -20.185 11.744  62.608  1.00 86.63 389 A 1 
ATOM   3048 C CB  . GLN A 1 389 ? -18.284 10.221  60.279  1.00 86.69 389 A 1 
ATOM   3049 C CG  . GLN A 1 389 ? -17.720 9.338   61.403  1.00 77.62 389 A 1 
ATOM   3050 C CD  . GLN A 1 389 ? -18.050 7.847   61.256  1.00 72.02 389 A 1 
ATOM   3051 O OE1 . GLN A 1 389 ? -18.759 7.407   60.368  1.00 66.60 389 A 1 
ATOM   3052 N NE2 . GLN A 1 389 ? -17.536 7.017   62.129  1.00 60.76 389 A 1 
ATOM   3053 N N   . ARG A 1 390 ? -19.544 13.074  60.905  1.00 84.74 390 A 1 
ATOM   3054 C CA  . ARG A 1 390 ? -19.696 14.337  61.638  1.00 85.96 390 A 1 
ATOM   3055 C C   . ARG A 1 390 ? -21.137 14.584  62.051  1.00 87.16 390 A 1 
ATOM   3056 O O   . ARG A 1 390 ? -21.391 14.842  63.226  1.00 86.26 390 A 1 
ATOM   3057 C CB  . ARG A 1 390 ? -19.152 15.506  60.805  1.00 86.54 390 A 1 
ATOM   3058 C CG  . ARG A 1 390 ? -17.633 15.608  60.936  1.00 75.51 390 A 1 
ATOM   3059 C CD  . ARG A 1 390 ? -17.060 16.790  60.142  1.00 75.58 390 A 1 
ATOM   3060 N NE  . ARG A 1 390 ? -16.860 16.446  58.734  1.00 66.03 390 A 1 
ATOM   3061 C CZ  . ARG A 1 390 ? -16.264 17.205  57.826  1.00 58.65 390 A 1 
ATOM   3062 N NH1 . ARG A 1 390 ? -15.854 18.408  58.110  1.00 53.85 390 A 1 
ATOM   3063 N NH2 . ARG A 1 390 ? -16.068 16.772  56.610  1.00 53.30 390 A 1 
ATOM   3064 N N   . ALA A 1 391 ? -22.103 14.411  61.176  1.00 84.76 391 A 1 
ATOM   3065 C CA  . ALA A 1 391 ? -23.520 14.577  61.492  1.00 83.00 391 A 1 
ATOM   3066 C C   . ALA A 1 391 ? -23.996 13.601  62.578  1.00 82.72 391 A 1 
ATOM   3067 O O   . ALA A 1 391 ? -24.736 13.994  63.479  1.00 85.09 391 A 1 
ATOM   3068 C CB  . ALA A 1 391 ? -24.323 14.420  60.202  1.00 85.33 391 A 1 
ATOM   3069 N N   . LYS A 1 392 ? -23.538 12.345  62.533  1.00 85.23 392 A 1 
ATOM   3070 C CA  . LYS A 1 392 ? -23.822 11.369  63.590  1.00 85.21 392 A 1 
ATOM   3071 C C   . LYS A 1 392 ? -23.239 11.780  64.944  1.00 84.49 392 A 1 
ATOM   3072 O O   . LYS A 1 392 ? -23.908 11.613  65.963  1.00 87.97 392 A 1 
ATOM   3073 C CB  . LYS A 1 392 ? -23.280 9.984   63.208  1.00 86.44 392 A 1 
ATOM   3074 C CG  . LYS A 1 392 ? -24.180 9.246   62.212  1.00 80.21 392 A 1 
ATOM   3075 C CD  . LYS A 1 392 ? -23.576 7.871   61.903  1.00 77.73 392 A 1 
ATOM   3076 C CE  . LYS A 1 392 ? -24.495 7.062   60.995  1.00 67.75 392 A 1 
ATOM   3077 N NZ  . LYS A 1 392 ? -23.958 5.705   60.742  1.00 59.86 392 A 1 
ATOM   3078 N N   . GLN A 1 393 ? -22.040 12.316  64.970  1.00 89.05 393 A 1 
ATOM   3079 C CA  . GLN A 1 393 ? -21.411 12.813  66.200  1.00 89.53 393 A 1 
ATOM   3080 C C   . GLN A 1 393 ? -22.163 14.022  66.762  1.00 89.67 393 A 1 
ATOM   3081 O O   . GLN A 1 393 ? -22.428 14.066  67.962  1.00 87.93 393 A 1 
ATOM   3082 C CB  . GLN A 1 393 ? -19.949 13.174  65.941  1.00 89.13 393 A 1 
ATOM   3083 C CG  . GLN A 1 393 ? -19.056 11.926  65.848  1.00 81.38 393 A 1 
ATOM   3084 C CD  . GLN A 1 393 ? -17.595 12.282  65.516  1.00 76.98 393 A 1 
ATOM   3085 O OE1 . GLN A 1 393 ? -17.242 13.413  65.217  1.00 69.75 393 A 1 
ATOM   3086 N NE2 . GLN A 1 393 ? -16.702 11.330  65.578  1.00 64.34 393 A 1 
ATOM   3087 N N   . ASP A 1 394 ? -22.573 14.972  65.933  1.00 87.15 394 A 1 
ATOM   3088 C CA  . ASP A 1 394 ? -23.363 16.135  66.341  1.00 86.55 394 A 1 
ATOM   3089 C C   . ASP A 1 394 ? -24.737 15.717  66.882  1.00 86.22 394 A 1 
ATOM   3090 O O   . ASP A 1 394 ? -25.151 16.197  67.937  1.00 85.83 394 A 1 
ATOM   3091 C CB  . ASP A 1 394 ? -23.507 17.114  65.166  1.00 87.03 394 A 1 
ATOM   3092 C CG  . ASP A 1 394 ? -22.258 17.955  64.898  1.00 81.33 394 A 1 
ATOM   3093 O OD1 . ASP A 1 394 ? -21.499 18.228  65.860  1.00 73.41 394 A 1 
ATOM   3094 O OD2 . ASP A 1 394 ? -22.098 18.412  63.745  1.00 74.06 394 A 1 
ATOM   3095 N N   . MET A 1 395 ? -25.411 14.781  66.241  1.00 85.10 395 A 1 
ATOM   3096 C CA  . MET A 1 395 ? -26.679 14.231  66.715  1.00 83.86 395 A 1 
ATOM   3097 C C   . MET A 1 395 ? -26.523 13.517  68.063  1.00 83.75 395 A 1 
ATOM   3098 O O   . MET A 1 395 ? -27.305 13.747  68.979  1.00 86.13 395 A 1 
ATOM   3099 C CB  . MET A 1 395 ? -27.248 13.289  65.648  1.00 83.95 395 A 1 
ATOM   3100 C CG  . MET A 1 395 ? -28.701 12.920  65.940  1.00 77.44 395 A 1 
ATOM   3101 S SD  . MET A 1 395 ? -29.412 11.818  64.687  1.00 69.45 395 A 1 
ATOM   3102 C CE  . MET A 1 395 ? -31.126 11.782  65.252  1.00 61.22 395 A 1 
ATOM   3103 N N   . ALA A 1 396 ? -25.483 12.723  68.249  1.00 86.81 396 A 1 
ATOM   3104 C CA  . ALA A 1 396 ? -25.189 12.064  69.513  1.00 87.86 396 A 1 
ATOM   3105 C C   . ALA A 1 396 ? -24.867 13.050  70.645  1.00 87.45 396 A 1 
ATOM   3106 O O   . ALA A 1 396 ? -25.182 12.789  71.810  1.00 87.21 396 A 1 
ATOM   3107 C CB  . ALA A 1 396 ? -24.025 11.081  69.299  1.00 88.11 396 A 1 
ATOM   3108 N N   . ARG A 1 397 ? -24.250 14.197  70.311  1.00 86.68 397 A 1 
ATOM   3109 C CA  . ARG A 1 397 ? -24.015 15.280  71.269  1.00 87.68 397 A 1 
ATOM   3110 C C   . ARG A 1 397 ? -25.334 15.932  71.662  1.00 88.65 397 A 1 
ATOM   3111 O O   . ARG A 1 397 ? -25.608 16.032  72.853  1.00 87.36 397 A 1 
ATOM   3112 C CB  . ARG A 1 397 ? -23.009 16.286  70.697  1.00 88.00 397 A 1 
ATOM   3113 C CG  . ARG A 1 397 ? -22.618 17.332  71.755  1.00 79.00 397 A 1 
ATOM   3114 C CD  . ARG A 1 397 ? -21.585 18.347  71.223  1.00 77.71 397 A 1 
ATOM   3115 N NE  . ARG A 1 397 ? -22.164 19.174  70.149  1.00 67.72 397 A 1 
ATOM   3116 C CZ  . ARG A 1 397 ? -21.593 19.492  68.993  1.00 60.72 397 A 1 
ATOM   3117 N NH1 . ARG A 1 397 ? -20.349 19.245  68.755  1.00 55.16 397 A 1 
ATOM   3118 N NH2 . ARG A 1 397 ? -22.299 20.044  68.060  1.00 54.67 397 A 1 
ATOM   3119 N N   . GLN A 1 398 ? -26.212 16.314  70.743  1.00 83.82 398 A 1 
ATOM   3120 C CA  . GLN A 1 398 ? -27.531 16.888  71.030  1.00 82.57 398 A 1 
ATOM   3121 C C   . GLN A 1 398 ? -28.429 15.944  71.824  1.00 82.99 398 A 1 
ATOM   3122 O O   . GLN A 1 398 ? -29.146 16.391  72.712  1.00 83.01 398 A 1 
ATOM   3123 C CB  . GLN A 1 398 ? -28.228 17.280  69.727  1.00 83.94 398 A 1 
ATOM   3124 C CG  . GLN A 1 398 ? -27.678 18.585  69.152  1.00 76.99 398 A 1 
ATOM   3125 C CD  . GLN A 1 398 ? -28.511 19.106  67.985  1.00 72.62 398 A 1 
ATOM   3126 O OE1 . GLN A 1 398 ? -29.460 18.497  67.518  1.00 66.03 398 A 1 
ATOM   3127 N NE2 . GLN A 1 398 ? -28.191 20.262  67.459  1.00 62.69 398 A 1 
ATOM   3128 N N   . LEU A 1 399 ? -28.369 14.654  71.553  1.00 83.47 399 A 1 
ATOM   3129 C CA  . LEU A 1 399 ? -29.125 13.640  72.291  1.00 82.51 399 A 1 
ATOM   3130 C C   . LEU A 1 399 ? -28.684 13.558  73.758  1.00 82.09 399 A 1 
ATOM   3131 O O   . LEU A 1 399 ? -29.529 13.438  74.636  1.00 84.85 399 A 1 
ATOM   3132 C CB  . LEU A 1 399 ? -28.987 12.293  71.567  1.00 84.92 399 A 1 
ATOM   3133 C CG  . LEU A 1 399 ? -30.345 11.601  71.337  1.00 75.95 399 A 1 
ATOM   3134 C CD1 . LEU A 1 399 ? -30.422 11.029  69.920  1.00 65.80 399 A 1 
ATOM   3135 C CD2 . LEU A 1 399 ? -30.573 10.466  72.321  1.00 70.24 399 A 1 
ATOM   3136 N N   . ARG A 1 400 ? -27.376 13.683  73.998  1.00 84.25 400 A 1 
ATOM   3137 C CA  . ARG A 1 400 ? -26.858 13.784  75.377  1.00 84.66 400 A 1 
ATOM   3138 C C   . ARG A 1 400 ? -27.303 15.067  76.074  1.00 85.48 400 A 1 
ATOM   3139 O O   . ARG A 1 400 ? -27.803 14.992  77.184  1.00 86.30 400 A 1 
ATOM   3140 C CB  . ARG A 1 400 ? -25.328 13.658  75.381  1.00 86.37 400 A 1 
ATOM   3141 C CG  . ARG A 1 400 ? -24.909 12.193  75.440  1.00 76.61 400 A 1 
ATOM   3142 C CD  . ARG A 1 400 ? -23.386 12.046  75.529  1.00 75.10 400 A 1 
ATOM   3143 N NE  . ARG A 1 400 ? -22.771 12.004  74.193  1.00 65.22 400 A 1 
ATOM   3144 C CZ  . ARG A 1 400 ? -21.513 11.706  73.935  1.00 57.46 400 A 1 
ATOM   3145 N NH1 . ARG A 1 400 ? -20.652 11.509  74.895  1.00 53.21 400 A 1 
ATOM   3146 N NH2 . ARG A 1 400 ? -21.097 11.606  72.702  1.00 53.69 400 A 1 
ATOM   3147 N N   . GLU A 1 401 ? -27.206 16.211  75.419  1.00 85.84 401 A 1 
ATOM   3148 C CA  . GLU A 1 401 ? -27.670 17.494  75.957  1.00 85.13 401 A 1 
ATOM   3149 C C   . GLU A 1 401 ? -29.181 17.473  76.263  1.00 84.65 401 A 1 
ATOM   3150 O O   . GLU A 1 401 ? -29.619 17.977  77.300  1.00 83.10 401 A 1 
ATOM   3151 C CB  . GLU A 1 401 ? -27.347 18.617  74.963  1.00 86.27 401 A 1 
ATOM   3152 C CG  . GLU A 1 401 ? -25.842 18.938  74.865  1.00 79.08 401 A 1 
ATOM   3153 C CD  . GLU A 1 401 ? -25.499 19.965  73.766  1.00 74.89 401 A 1 
ATOM   3154 O OE1 . GLU A 1 401 ? -24.278 20.169  73.516  1.00 67.28 401 A 1 
ATOM   3155 O OE2 . GLU A 1 401 ? -26.426 20.567  73.179  1.00 69.52 401 A 1 
ATOM   3156 N N   . TYR A 1 402 ? -29.986 16.836  75.414  1.00 87.75 402 A 1 
ATOM   3157 C CA  . TYR A 1 402 ? -31.419 16.642  75.642  1.00 86.24 402 A 1 
ATOM   3158 C C   . TYR A 1 402 ? -31.693 15.722  76.843  1.00 84.19 402 A 1 
ATOM   3159 O O   . TYR A 1 402 ? -32.558 16.038  77.662  1.00 86.76 402 A 1 
ATOM   3160 C CB  . TYR A 1 402 ? -32.063 16.074  74.378  1.00 86.88 402 A 1 
ATOM   3161 C CG  . TYR A 1 402 ? -33.561 15.881  74.503  1.00 83.66 402 A 1 
ATOM   3162 C CD1 . TYR A 1 402 ? -34.095 14.624  74.834  1.00 71.74 402 A 1 
ATOM   3163 C CD2 . TYR A 1 402 ? -34.426 16.974  74.326  1.00 72.39 402 A 1 
ATOM   3164 C CE1 . TYR A 1 402 ? -35.478 14.453  74.987  1.00 67.20 402 A 1 
ATOM   3165 C CE2 . TYR A 1 402 ? -35.814 16.815  74.477  1.00 68.56 402 A 1 
ATOM   3166 C CZ  . TYR A 1 402 ? -36.328 15.554  74.807  1.00 70.56 402 A 1 
ATOM   3167 O OH  . TYR A 1 402 ? -37.699 15.399  74.955  1.00 71.70 402 A 1 
ATOM   3168 N N   . GLN A 1 403 ? -30.962 14.630  76.997  1.00 84.96 403 A 1 
ATOM   3169 C CA  . GLN A 1 403 ? -31.082 13.755  78.162  1.00 84.13 403 A 1 
ATOM   3170 C C   . GLN A 1 403 ? -30.709 14.477  79.460  1.00 84.29 403 A 1 
ATOM   3171 O O   . GLN A 1 403 ? -31.418 14.312  80.452  1.00 84.44 403 A 1 
ATOM   3172 C CB  . GLN A 1 403 ? -30.208 12.507  78.004  1.00 84.68 403 A 1 
ATOM   3173 C CG  . GLN A 1 403 ? -30.937 11.386  77.262  1.00 75.48 403 A 1 
ATOM   3174 C CD  . GLN A 1 403 ? -30.100 10.114  77.145  1.00 70.26 403 A 1 
ATOM   3175 O OE1 . GLN A 1 403 ? -28.875 10.111  77.210  1.00 65.35 403 A 1 
ATOM   3176 N NE2 . GLN A 1 403 ? -30.713 8.968   76.977  1.00 58.59 403 A 1 
ATOM   3177 N N   . GLU A 1 404 ? -29.661 15.270  79.471  1.00 84.98 404 A 1 
ATOM   3178 C CA  . GLU A 1 404 ? -29.277 16.078  80.634  1.00 85.03 404 A 1 
ATOM   3179 C C   . GLU A 1 404 ? -30.383 17.069  81.011  1.00 83.91 404 A 1 
ATOM   3180 O O   . GLU A 1 404 ? -30.765 17.152  82.179  1.00 82.57 404 A 1 
ATOM   3181 C CB  . GLU A 1 404 ? -27.961 16.819  80.363  1.00 86.55 404 A 1 
ATOM   3182 C CG  . GLU A 1 404 ? -26.746 15.892  80.448  1.00 76.63 404 A 1 
ATOM   3183 C CD  . GLU A 1 404 ? -25.417 16.601  80.164  1.00 70.30 404 A 1 
ATOM   3184 O OE1 . GLU A 1 404 ? -24.374 15.910  80.261  1.00 62.71 404 A 1 
ATOM   3185 O OE2 . GLU A 1 404 ? -25.421 17.812  79.857  1.00 64.24 404 A 1 
ATOM   3186 N N   . LEU A 1 405 ? -30.971 17.759  80.016  1.00 86.26 405 A 1 
ATOM   3187 C CA  . LEU A 1 405 ? -32.104 18.661  80.236  1.00 84.44 405 A 1 
ATOM   3188 C C   . LEU A 1 405 ? -33.344 17.939  80.762  1.00 82.47 405 A 1 
ATOM   3189 O O   . LEU A 1 405 ? -33.992 18.443  81.678  1.00 84.74 405 A 1 
ATOM   3190 C CB  . LEU A 1 405 ? -32.435 19.389  78.930  1.00 85.37 405 A 1 
ATOM   3191 C CG  . LEU A 1 405 ? -31.620 20.678  78.776  1.00 78.66 405 A 1 
ATOM   3192 C CD1 . LEU A 1 405 ? -31.579 21.104  77.323  1.00 68.61 405 A 1 
ATOM   3193 C CD2 . LEU A 1 405 ? -32.239 21.811  79.595  1.00 70.22 405 A 1 
ATOM   3194 N N   . MET A 1 406 ? -33.662 16.775  80.234  1.00 85.48 406 A 1 
ATOM   3195 C CA  . MET A 1 406 ? -34.760 15.946  80.723  1.00 85.87 406 A 1 
ATOM   3196 C C   . MET A 1 406 ? -34.542 15.512  82.171  1.00 86.28 406 A 1 
ATOM   3197 O O   . MET A 1 406 ? -35.482 15.574  82.961  1.00 87.13 406 A 1 
ATOM   3198 C CB  . MET A 1 406 ? -34.937 14.712  79.824  1.00 85.63 406 A 1 
ATOM   3199 C CG  . MET A 1 406 ? -35.802 15.007  78.599  1.00 76.67 406 A 1 
ATOM   3200 S SD  . MET A 1 406 ? -37.556 15.329  78.963  1.00 69.75 406 A 1 
ATOM   3201 C CE  . MET A 1 406 ? -38.099 13.691  79.511  1.00 60.86 406 A 1 
ATOM   3202 N N   . ASN A 1 407 ? -33.335 15.144  82.547  1.00 86.38 407 A 1 
ATOM   3203 C CA  . ASN A 1 407 ? -33.004 14.773  83.925  1.00 87.02 407 A 1 
ATOM   3204 C C   . ASN A 1 407 ? -33.168 15.962  84.882  1.00 86.26 407 A 1 
ATOM   3205 O O   . ASN A 1 407 ? -33.758 15.812  85.950  1.00 86.22 407 A 1 
ATOM   3206 C CB  . ASN A 1 407 ? -31.570 14.227  83.982  1.00 87.07 407 A 1 
ATOM   3207 C CG  . ASN A 1 407 ? -31.431 12.838  83.375  1.00 81.63 407 A 1 
ATOM   3208 O OD1 . ASN A 1 407 ? -32.373 12.080  83.239  1.00 73.06 407 A 1 
ATOM   3209 N ND2 . ASN A 1 407 ? -30.223 12.453  83.020  1.00 71.95 407 A 1 
ATOM   3210 N N   . VAL A 1 408 ? -32.721 17.160  84.495  1.00 85.58 408 A 1 
ATOM   3211 C CA  . VAL A 1 408 ? -32.895 18.374  85.297  1.00 86.11 408 A 1 
ATOM   3212 C C   . VAL A 1 408 ? -34.376 18.753  85.401  1.00 86.24 408 A 1 
ATOM   3213 O O   . VAL A 1 408 ? -34.834 19.117  86.479  1.00 84.84 408 A 1 
ATOM   3214 C CB  . VAL A 1 408 ? -32.062 19.538  84.732  1.00 86.08 408 A 1 
ATOM   3215 C CG1 . VAL A 1 408 ? -32.276 20.818  85.530  1.00 77.91 408 A 1 
ATOM   3216 C CG2 . VAL A 1 408 ? -30.567 19.245  84.794  1.00 77.23 408 A 1 
ATOM   3217 N N   . LYS A 1 409 ? -35.169 18.640  84.352  1.00 87.31 409 A 1 
ATOM   3218 C CA  . LYS A 1 409 ? -36.617 18.858  84.368  1.00 85.92 409 A 1 
ATOM   3219 C C   . LYS A 1 409 ? -37.305 17.895  85.334  1.00 84.86 409 A 1 
ATOM   3220 O O   . LYS A 1 409 ? -38.103 18.341  86.151  1.00 85.62 409 A 1 
ATOM   3221 C CB  . LYS A 1 409 ? -37.174 18.722  82.950  1.00 85.97 409 A 1 
ATOM   3222 C CG  . LYS A 1 409 ? -38.676 19.061  82.919  1.00 84.47 409 A 1 
ATOM   3223 C CD  . LYS A 1 409 ? -39.312 18.660  81.594  1.00 78.83 409 A 1 
ATOM   3224 C CE  . LYS A 1 409 ? -40.824 18.794  81.748  1.00 72.47 409 A 1 
ATOM   3225 N NZ  . LYS A 1 409 ? -41.542 18.149  80.631  1.00 64.28 409 A 1 
ATOM   3226 N N   . LEU A 1 410 ? -36.977 16.623  85.281  1.00 86.57 410 A 1 
ATOM   3227 C CA  . LEU A 1 410 ? -37.520 15.607  86.177  1.00 86.12 410 A 1 
ATOM   3228 C C   . LEU A 1 410 ? -37.190 15.914  87.646  1.00 85.58 410 A 1 
ATOM   3229 O O   . LEU A 1 410 ? -38.051 15.772  88.507  1.00 84.40 410 A 1 
ATOM   3230 C CB  . LEU A 1 410 ? -36.983 14.221  85.770  1.00 86.34 410 A 1 
ATOM   3231 C CG  . LEU A 1 410 ? -38.108 13.222  85.436  1.00 77.34 410 A 1 
ATOM   3232 C CD1 . LEU A 1 410 ? -37.922 12.634  84.043  1.00 67.95 410 A 1 
ATOM   3233 C CD2 . LEU A 1 410 ? -38.146 12.076  86.437  1.00 70.67 410 A 1 
ATOM   3234 N N   . ALA A 1 411 ? -35.984 16.381  87.927  1.00 86.70 411 A 1 
ATOM   3235 C CA  . ALA A 1 411 ? -35.591 16.809  89.266  1.00 87.82 411 A 1 
ATOM   3236 C C   . ALA A 1 411 ? -36.421 18.006  89.749  1.00 87.05 411 A 1 
ATOM   3237 O O   . ALA A 1 411 ? -36.909 17.999  90.878  1.00 84.64 411 A 1 
ATOM   3238 C CB  . ALA A 1 411 ? -34.089 17.102  89.274  1.00 87.52 411 A 1 
ATOM   3239 N N   . LEU A 1 412 ? -36.672 19.002  88.896  1.00 88.19 412 A 1 
ATOM   3240 C CA  . LEU A 1 412 ? -37.532 20.149  89.201  1.00 86.24 412 A 1 
ATOM   3241 C C   . LEU A 1 412 ? -38.998 19.745  89.390  1.00 85.30 412 A 1 
ATOM   3242 O O   . LEU A 1 412 ? -39.646 20.251  90.306  1.00 86.49 412 A 1 
ATOM   3243 C CB  . LEU A 1 412 ? -37.424 21.190  88.083  1.00 86.87 412 A 1 
ATOM   3244 C CG  . LEU A 1 412 ? -36.109 21.985  88.085  1.00 83.85 412 A 1 
ATOM   3245 C CD1 . LEU A 1 412 ? -35.977 22.771  86.779  1.00 74.20 412 A 1 
ATOM   3246 C CD2 . LEU A 1 412 ? -36.054 22.977  89.239  1.00 75.85 412 A 1 
ATOM   3247 N N   . ASP A 1 413 ? -39.537 18.847  88.609  1.00 88.57 413 A 1 
ATOM   3248 C CA  . ASP A 1 413 ? -40.892 18.318  88.759  1.00 87.86 413 A 1 
ATOM   3249 C C   . ASP A 1 413 ? -41.061 17.597  90.107  1.00 86.84 413 A 1 
ATOM   3250 O O   . ASP A 1 413 ? -42.084 17.775  90.783  1.00 87.02 413 A 1 
ATOM   3251 C CB  . ASP A 1 413 ? -41.242 17.368  87.591  1.00 88.01 413 A 1 
ATOM   3252 C CG  . ASP A 1 413 ? -41.553 18.069  86.255  1.00 84.78 413 A 1 
ATOM   3253 O OD1 . ASP A 1 413 ? -41.992 19.229  86.270  1.00 76.99 413 A 1 
ATOM   3254 O OD2 . ASP A 1 413 ? -41.432 17.406  85.198  1.00 77.28 413 A 1 
ATOM   3255 N N   . ILE A 1 414 ? -40.056 16.848  90.540  1.00 87.08 414 A 1 
ATOM   3256 C CA  . ILE A 1 414 ? -40.031 16.207  91.860  1.00 87.03 414 A 1 
ATOM   3257 C C   . ILE A 1 414 ? -39.986 17.254  92.980  1.00 86.64 414 A 1 
ATOM   3258 O O   . ILE A 1 414 ? -40.734 17.131  93.952  1.00 85.17 414 A 1 
ATOM   3259 C CB  . ILE A 1 414 ? -38.866 15.205  91.972  1.00 87.59 414 A 1 
ATOM   3260 C CG1 . ILE A 1 414 ? -39.101 13.999  91.037  1.00 84.04 414 A 1 
ATOM   3261 C CG2 . ILE A 1 414 ? -38.685 14.700  93.415  1.00 81.98 414 A 1 
ATOM   3262 C CD1 . ILE A 1 414 ? -37.839 13.155  90.794  1.00 73.17 414 A 1 
ATOM   3263 N N   . GLU A 1 415 ? -39.171 18.292  92.848  1.00 84.37 415 A 1 
ATOM   3264 C CA  . GLU A 1 415 ? -39.142 19.399  93.815  1.00 84.03 415 A 1 
ATOM   3265 C C   . GLU A 1 415 ? -40.499 20.102  93.901  1.00 83.20 415 A 1 
ATOM   3266 O O   . GLU A 1 415 ? -41.042 20.258  94.993  1.00 83.19 415 A 1 
ATOM   3267 C CB  . GLU A 1 415 ? -38.039 20.418  93.482  1.00 84.83 415 A 1 
ATOM   3268 C CG  . GLU A 1 415 ? -36.679 20.045  94.056  1.00 78.09 415 A 1 
ATOM   3269 C CD  . GLU A 1 415 ? -35.610 21.137  93.857  1.00 72.67 415 A 1 
ATOM   3270 O OE1 . GLU A 1 415 ? -34.603 21.122  94.610  1.00 65.16 415 A 1 
ATOM   3271 O OE2 . GLU A 1 415 ? -35.765 21.999  92.972  1.00 64.72 415 A 1 
ATOM   3272 N N   . ILE A 1 416 ? -41.118 20.469  92.785  1.00 88.98 416 A 1 
ATOM   3273 C CA  . ILE A 1 416 ? -42.443 21.102  92.741  1.00 86.35 416 A 1 
ATOM   3274 C C   . ILE A 1 416 ? -43.499 20.211  93.383  1.00 84.67 416 A 1 
ATOM   3275 O O   . ILE A 1 416 ? -44.318 20.694  94.177  1.00 86.14 416 A 1 
ATOM   3276 C CB  . ILE A 1 416 ? -42.822 21.458  91.289  1.00 86.79 416 A 1 
ATOM   3277 C CG1 . ILE A 1 416 ? -41.937 22.617  90.778  1.00 84.54 416 A 1 
ATOM   3278 C CG2 . ILE A 1 416 ? -44.306 21.868  91.181  1.00 81.85 416 A 1 
ATOM   3279 C CD1 . ILE A 1 416 ? -41.995 22.805  89.257  1.00 74.09 416 A 1 
ATOM   3280 N N   . ALA A 1 417 ? -43.502 18.910  93.082  1.00 87.21 417 A 1 
ATOM   3281 C CA  . ALA A 1 417 ? -44.425 17.951  93.692  1.00 87.97 417 A 1 
ATOM   3282 C C   . ALA A 1 417 ? -44.224 17.862  95.210  1.00 87.63 417 A 1 
ATOM   3283 O O   . ALA A 1 417 ? -45.202 17.820  95.970  1.00 86.39 417 A 1 
ATOM   3284 C CB  . ALA A 1 417 ? -44.248 16.591  93.022  1.00 88.38 417 A 1 
ATOM   3285 N N   . THR A 1 418 ? -42.979 17.929  95.664  1.00 86.97 418 A 1 
ATOM   3286 C CA  . THR A 1 418 ? -42.637 17.895  97.089  1.00 86.44 418 A 1 
ATOM   3287 C C   . THR A 1 418 ? -43.119 19.153  97.804  1.00 85.48 418 A 1 
ATOM   3288 O O   . THR A 1 418 ? -43.788 19.051  98.826  1.00 84.03 418 A 1 
ATOM   3289 C CB  . THR A 1 418 ? -41.127 17.691  97.288  1.00 86.16 418 A 1 
ATOM   3290 O OG1 . THR A 1 418 ? -40.701 16.537  96.586  1.00 78.68 418 A 1 
ATOM   3291 C CG2 . THR A 1 418 ? -40.772 17.465  98.756  1.00 76.22 418 A 1 
ATOM   3292 N N   . TYR A 1 419 ? -42.870 20.344  97.222  1.00 87.78 419 A 1 
ATOM   3293 C CA  . TYR A 1 419 ? -43.373 21.604  97.780  1.00 86.23 419 A 1 
ATOM   3294 C C   . TYR A 1 419 ? -44.903 21.680  97.786  1.00 85.21 419 A 1 
ATOM   3295 O O   . TYR A 1 419 ? -45.494 22.145  98.763  1.00 83.91 419 A 1 
ATOM   3296 C CB  . TYR A 1 419 ? -42.805 22.794  97.000  1.00 84.66 419 A 1 
ATOM   3297 C CG  . TYR A 1 419 ? -41.382 23.135  97.369  1.00 81.92 419 A 1 
ATOM   3298 C CD1 . TYR A 1 419 ? -41.093 23.565  98.683  1.00 72.62 419 A 1 
ATOM   3299 C CD2 . TYR A 1 419 ? -40.343 23.037  96.424  1.00 70.83 419 A 1 
ATOM   3300 C CE1 . TYR A 1 419 ? -39.774 23.874  99.049  1.00 65.69 419 A 1 
ATOM   3301 C CE2 . TYR A 1 419 ? -39.033 23.345  96.781  1.00 63.96 419 A 1 
ATOM   3302 C CZ  . TYR A 1 419 ? -38.751 23.759  98.097  1.00 67.08 419 A 1 
ATOM   3303 O OH  . TYR A 1 419 ? -37.455 24.052  98.456  1.00 66.85 419 A 1 
ATOM   3304 N N   . ARG A 1 420 ? -45.578 21.180  96.716  1.00 81.72 420 A 1 
ATOM   3305 C CA  . ARG A 1 420 ? -47.043 21.104  96.670  1.00 81.58 420 A 1 
ATOM   3306 C C   . ARG A 1 420 ? -47.582 20.210  97.791  1.00 80.96 420 A 1 
ATOM   3307 O O   . ARG A 1 420 ? -48.509 20.618  98.485  1.00 81.84 420 A 1 
ATOM   3308 C CB  . ARG A 1 420 ? -47.508 20.643  95.284  1.00 82.87 420 A 1 
ATOM   3309 C CG  . ARG A 1 420 ? -49.036 20.738  95.152  1.00 76.66 420 A 1 
ATOM   3310 C CD  . ARG A 1 420 ? -49.527 20.281  93.771  1.00 75.41 420 A 1 
ATOM   3311 N NE  . ARG A 1 420 ? -49.207 21.259  92.726  1.00 66.69 420 A 1 
ATOM   3312 C CZ  . ARG A 1 420 ? -49.394 21.092  91.426  1.00 59.70 420 A 1 
ATOM   3313 N NH1 . ARG A 1 420 ? -49.865 19.965  90.943  1.00 54.92 420 A 1 
ATOM   3314 N NH2 . ARG A 1 420 ? -49.127 22.049  90.586  1.00 54.39 420 A 1 
ATOM   3315 N N   . LYS A 1 421 ? -46.976 19.072  98.013  1.00 84.53 421 A 1 
ATOM   3316 C CA  . LYS A 1 421 ? -47.364 18.143  99.080  1.00 84.96 421 A 1 
ATOM   3317 C C   . LYS A 1 421 ? -47.135 18.731  100.477 1.00 84.69 421 A 1 
ATOM   3318 O O   . LYS A 1 421 ? -47.935 18.484  101.378 1.00 81.40 421 A 1 
ATOM   3319 C CB  . LYS A 1 421 ? -46.611 16.822  98.876  1.00 84.49 421 A 1 
ATOM   3320 C CG  . LYS A 1 421 ? -47.257 15.675  99.641  1.00 75.78 421 A 1 
ATOM   3321 C CD  . LYS A 1 421 ? -46.537 14.365  99.318  1.00 72.12 421 A 1 
ATOM   3322 C CE  . LYS A 1 421 ? -47.269 13.200  99.974  1.00 64.41 421 A 1 
ATOM   3323 N NZ  . LYS A 1 421 ? -46.620 11.908  99.653  1.00 56.23 421 A 1 
ATOM   3324 N N   . LEU A 1 422 ? -46.077 19.539  100.635 1.00 82.71 422 A 1 
ATOM   3325 C CA  . LEU A 1 422 ? -45.837 20.270  101.876 1.00 81.81 422 A 1 
ATOM   3326 C C   . LEU A 1 422 ? -46.912 21.340  102.120 1.00 80.64 422 A 1 
ATOM   3327 O O   . LEU A 1 422 ? -47.463 21.404  103.223 1.00 79.48 422 A 1 
ATOM   3328 C CB  . LEU A 1 422 ? -44.440 20.911  101.847 1.00 82.49 422 A 1 
ATOM   3329 C CG  . LEU A 1 422 ? -43.294 19.914  102.120 1.00 77.08 422 A 1 
ATOM   3330 C CD1 . LEU A 1 422 ? -41.951 20.526  101.709 1.00 68.86 422 A 1 
ATOM   3331 C CD2 . LEU A 1 422 ? -43.209 19.553  103.604 1.00 69.27 422 A 1 
ATOM   3332 N N   . LEU A 1 423 ? -47.289 22.110  101.087 1.00 78.57 423 A 1 
ATOM   3333 C CA  . LEU A 1 423 ? -48.371 23.095  101.161 1.00 76.58 423 A 1 
ATOM   3334 C C   . LEU A 1 423 ? -49.722 22.446  101.470 1.00 74.66 423 A 1 
ATOM   3335 O O   . LEU A 1 423 ? -50.423 22.900  102.374 1.00 76.10 423 A 1 
ATOM   3336 C CB  . LEU A 1 423 ? -48.447 23.873  99.833  1.00 76.05 423 A 1 
ATOM   3337 C CG  . LEU A 1 423 ? -47.405 24.996  99.712  1.00 71.62 423 A 1 
ATOM   3338 C CD1 . LEU A 1 423 ? -47.225 25.409  98.253  1.00 63.73 423 A 1 
ATOM   3339 C CD2 . LEU A 1 423 ? -47.842 26.232  100.507 1.00 64.65 423 A 1 
ATOM   3340 N N   . GLU A 1 424 ? -50.090 21.364  100.809 1.00 82.09 424 A 1 
ATOM   3341 C CA  . GLU A 1 424 ? -51.306 20.586  101.087 1.00 81.65 424 A 1 
ATOM   3342 C C   . GLU A 1 424 ? -51.311 20.026  102.517 1.00 79.22 424 A 1 
ATOM   3343 O O   . GLU A 1 424 ? -52.347 19.998  103.182 1.00 75.34 424 A 1 
ATOM   3344 C CB  . GLU A 1 424 ? -51.422 19.426  100.076 1.00 80.70 424 A 1 
ATOM   3345 C CG  . GLU A 1 424 ? -51.834 19.877  98.667  1.00 73.80 424 A 1 
ATOM   3346 C CD  . GLU A 1 424 ? -51.737 18.762  97.605  1.00 67.58 424 A 1 
ATOM   3347 O OE1 . GLU A 1 424 ? -51.952 19.080  96.400  1.00 60.73 424 A 1 
ATOM   3348 O OE2 . GLU A 1 424 ? -51.414 17.607  97.959  1.00 61.71 424 A 1 
ATOM   3349 N N   . GLY A 1 425 ? -50.168 19.617  103.034 1.00 81.18 425 A 1 
ATOM   3350 C CA  . GLY A 1 425 ? -50.006 19.158  104.413 1.00 80.31 425 A 1 
ATOM   3351 C C   . GLY A 1 425 ? -50.217 20.265  105.443 1.00 79.53 425 A 1 
ATOM   3352 O O   . GLY A 1 425 ? -50.844 20.025  106.484 1.00 76.01 425 A 1 
ATOM   3353 N N   . GLU A 1 426 ? -49.771 21.503  105.177 1.00 77.82 426 A 1 
ATOM   3354 C CA  . GLU A 1 426 ? -50.056 22.669  106.032 1.00 76.71 426 A 1 
ATOM   3355 C C   . GLU A 1 426 ? -51.521 23.090  105.960 1.00 74.69 426 A 1 
ATOM   3356 O O   . GLU A 1 426 ? -52.123 23.358  107.004 1.00 73.87 426 A 1 
ATOM   3357 C CB  . GLU A 1 426 ? -49.168 23.860  105.679 1.00 75.69 426 A 1 
ATOM   3358 C CG  . GLU A 1 426 ? -47.797 23.809  106.339 1.00 69.35 426 A 1 
ATOM   3359 C CD  . GLU A 1 426 ? -47.109 25.191  106.364 1.00 63.50 426 A 1 
ATOM   3360 O OE1 . GLU A 1 426 ? -46.350 25.443  107.326 1.00 57.95 426 A 1 
ATOM   3361 O OE2 . GLU A 1 426 ? -47.382 26.012  105.460 1.00 57.25 426 A 1 
ATOM   3362 N N   . GLU A 1 427 ? -52.157 23.138  104.804 1.00 79.72 427 A 1 
ATOM   3363 C CA  . GLU A 1 427 ? -53.592 23.416  104.653 1.00 78.47 427 A 1 
ATOM   3364 C C   . GLU A 1 427 ? -54.429 22.390  105.414 1.00 75.98 427 A 1 
ATOM   3365 O O   . GLU A 1 427 ? -55.321 22.771  106.184 1.00 74.63 427 A 1 
ATOM   3366 C CB  . GLU A 1 427 ? -54.000 23.468  103.174 1.00 77.23 427 A 1 
ATOM   3367 C CG  . GLU A 1 427 ? -53.638 24.798  102.533 1.00 69.75 427 A 1 
ATOM   3368 C CD  . GLU A 1 427 ? -54.122 24.961  101.088 1.00 63.00 427 A 1 
ATOM   3369 O OE1 . GLU A 1 427 ? -54.142 26.128  100.618 1.00 57.83 427 A 1 
ATOM   3370 O OE2 . GLU A 1 427 ? -54.457 23.943  100.442 1.00 57.53 427 A 1 
ATOM   3371 N N   . SER A 1 428 ? -54.129 21.111  105.320 1.00 79.19 428 A 1 
ATOM   3372 C CA  . SER A 1 428 ? -54.808 20.056  106.080 1.00 80.92 428 A 1 
ATOM   3373 C C   . SER A 1 428 ? -54.641 20.204  107.597 1.00 80.20 428 A 1 
ATOM   3374 O O   . SER A 1 428 ? -55.579 19.943  108.355 1.00 75.21 428 A 1 
ATOM   3375 C CB  . SER A 1 428 ? -54.290 18.689  105.629 1.00 79.37 428 A 1 
ATOM   3376 O OG  . SER A 1 428 ? -54.996 17.653  106.287 1.00 69.01 428 A 1 
ATOM   3377 N N   . ARG A 1 429 ? -53.500 20.682  108.087 1.00 78.94 429 A 1 
ATOM   3378 C CA  . ARG A 1 429 ? -53.305 21.008  109.511 1.00 77.76 429 A 1 
ATOM   3379 C C   . ARG A 1 429 ? -54.151 22.199  109.944 1.00 77.42 429 A 1 
ATOM   3380 O O   . ARG A 1 429 ? -54.724 22.155  111.029 1.00 75.06 429 A 1 
ATOM   3381 C CB  . ARG A 1 429 ? -51.828 21.297  109.815 1.00 75.92 429 A 1 
ATOM   3382 C CG  . ARG A 1 429 ? -51.072 20.036  110.231 1.00 70.25 429 A 1 
ATOM   3383 C CD  . ARG A 1 429 ? -49.628 20.418  110.590 1.00 66.41 429 A 1 
ATOM   3384 N NE  . ARG A 1 429 ? -48.892 19.272  111.158 1.00 60.37 429 A 1 
ATOM   3385 C CZ  . ARG A 1 429 ? -47.628 19.296  111.532 1.00 52.86 429 A 1 
ATOM   3386 N NH1 . ARG A 1 429 ? -46.906 20.382  111.424 1.00 50.33 429 A 1 
ATOM   3387 N NH2 . ARG A 1 429 ? -47.077 18.224  112.029 1.00 49.01 429 A 1 
ATOM   3388 N N   . LEU A 1 430 ? -54.265 23.249  109.111 1.00 74.41 430 A 1 
ATOM   3389 C CA  . LEU A 1 430 ? -55.118 24.407  109.378 1.00 73.87 430 A 1 
ATOM   3390 C C   . LEU A 1 430 ? -56.604 24.013  109.364 1.00 73.08 430 A 1 
ATOM   3391 O O   . LEU A 1 430 ? -57.337 24.402  110.276 1.00 70.86 430 A 1 
ATOM   3392 C CB  . LEU A 1 430 ? -54.821 25.505  108.342 1.00 72.96 430 A 1 
ATOM   3393 C CG  . LEU A 1 430 ? -53.554 26.310  108.667 1.00 68.05 430 A 1 
ATOM   3394 C CD1 . LEU A 1 430 ? -53.066 27.052  107.430 1.00 61.40 430 A 1 
ATOM   3395 C CD2 . LEU A 1 430 ? -53.828 27.341  109.765 1.00 62.68 430 A 1 
ATOM   3396 N N   . GLU A 1 431 ? -57.069 23.219  108.422 1.00 77.30 431 A 1 
ATOM   3397 C CA  . GLU A 1 431 ? -58.439 22.691  108.375 1.00 77.89 431 A 1 
ATOM   3398 C C   . GLU A 1 431 ? -58.755 21.805  109.584 1.00 76.12 431 A 1 
ATOM   3399 O O   . GLU A 1 431 ? -59.812 21.958  110.199 1.00 72.05 431 A 1 
ATOM   3400 C CB  . GLU A 1 431 ? -58.693 21.907  107.090 1.00 75.45 431 A 1 
ATOM   3401 C CG  . GLU A 1 431 ? -58.981 22.808  105.897 1.00 67.87 431 A 1 
ATOM   3402 C CD  . GLU A 1 431 ? -59.503 22.022  104.677 1.00 61.53 431 A 1 
ATOM   3403 O OE1 . GLU A 1 431 ? -60.177 22.648  103.837 1.00 55.94 431 A 1 
ATOM   3404 O OE2 . GLU A 1 431 ? -59.253 20.796  104.624 1.00 56.45 431 A 1 
ATOM   3405 N N   . SER A 1 432 ? -57.863 20.913  110.004 1.00 78.08 432 A 1 
ATOM   3406 C CA  . SER A 1 432 ? -58.062 20.081  111.201 1.00 78.60 432 A 1 
ATOM   3407 C C   . SER A 1 432 ? -58.101 20.907  112.490 1.00 77.88 432 A 1 
ATOM   3408 O O   . SER A 1 432 ? -58.870 20.594  113.405 1.00 71.81 432 A 1 
ATOM   3409 C CB  . SER A 1 432 ? -57.018 18.966  111.292 1.00 76.43 432 A 1 
ATOM   3410 O OG  . SER A 1 432 ? -55.716 19.457  111.455 1.00 67.55 432 A 1 
ATOM   3411 N N   . GLY A 1 433 ? -57.387 22.025  112.569 1.00 72.39 433 A 1 
ATOM   3412 C CA  . GLY A 1 433 ? -57.476 22.996  113.651 1.00 71.36 433 A 1 
ATOM   3413 C C   . GLY A 1 433 ? -58.819 23.724  113.670 1.00 70.62 433 A 1 
ATOM   3414 O O   . GLY A 1 433 ? -59.385 23.948  114.751 1.00 67.53 433 A 1 
ATOM   3415 N N   . MET A 1 434 ? -59.403 24.060  112.510 1.00 71.40 434 A 1 
ATOM   3416 C CA  . MET A 1 434 ? -60.753 24.636  112.400 1.00 70.99 434 A 1 
ATOM   3417 C C   . MET A 1 434 ? -61.860 23.617  112.714 1.00 69.64 434 A 1 
ATOM   3418 O O   . MET A 1 434 ? -62.857 23.995  113.332 1.00 64.84 434 A 1 
ATOM   3419 C CB  . MET A 1 434 ? -60.974 25.247  111.012 1.00 68.60 434 A 1 
ATOM   3420 C CG  . MET A 1 434 ? -60.264 26.584  110.848 1.00 64.02 434 A 1 
ATOM   3421 S SD  . MET A 1 434 ? -60.655 27.477  109.310 1.00 57.83 434 A 1 
ATOM   3422 C CE  . MET A 1 434 ? -62.333 28.057  109.647 1.00 53.70 434 A 1 
ATOM   3423 N N   . GLN A 1 435 ? -61.743 22.374  112.349 1.00 70.71 435 A 1 
ATOM   3424 C CA  . GLN A 1 435 ? -62.731 21.321  112.653 1.00 70.71 435 A 1 
ATOM   3425 C C   . GLN A 1 435 ? -62.903 21.071  114.154 1.00 70.01 435 A 1 
ATOM   3426 O O   . GLN A 1 435 ? -64.022 20.735  114.571 1.00 64.83 435 A 1 
ATOM   3427 C CB  . GLN A 1 435 ? -62.379 20.006  111.955 1.00 67.60 435 A 1 
ATOM   3428 C CG  . GLN A 1 435 ? -62.861 19.988  110.501 1.00 62.19 435 A 1 
ATOM   3429 C CD  . GLN A 1 435 ? -62.704 18.617  109.845 1.00 57.01 435 A 1 
ATOM   3430 O OE1 . GLN A 1 435 ? -62.143 17.673  110.385 1.00 53.45 435 A 1 
ATOM   3431 N NE2 . GLN A 1 435 ? -63.214 18.444  108.641 1.00 49.34 435 A 1 
ATOM   3432 N N   . ASN A 1 436 ? -61.898 21.288  114.980 1.00 60.95 436 A 1 
ATOM   3433 C CA  . ASN A 1 436 ? -62.053 21.214  116.439 1.00 62.74 436 A 1 
ATOM   3434 C C   . ASN A 1 436 ? -62.972 22.315  117.007 1.00 60.95 436 A 1 
ATOM   3435 O O   . ASN A 1 436 ? -63.480 22.163  118.112 1.00 56.35 436 A 1 
ATOM   3436 C CB  . ASN A 1 436 ? -60.668 21.249  117.112 1.00 59.42 436 A 1 
ATOM   3437 C CG  . ASN A 1 436 ? -60.116 19.868  117.421 1.00 54.72 436 A 1 
ATOM   3438 O OD1 . ASN A 1 436 ? -60.792 18.866  117.410 1.00 51.23 436 A 1 
ATOM   3439 N ND2 . ASN A 1 436 ? -58.850 19.786  117.756 1.00 51.31 436 A 1 
ATOM   3440 N N   . MET A 1 437 ? -63.218 23.404  116.282 1.00 56.14 437 A 1 
ATOM   3441 C CA  . MET A 1 437 ? -64.239 24.403  116.625 1.00 58.22 437 A 1 
ATOM   3442 C C   . MET A 1 437 ? -65.626 24.053  116.078 1.00 57.54 437 A 1 
ATOM   3443 O O   . MET A 1 437 ? -66.618 24.538  116.621 1.00 54.41 437 A 1 
ATOM   3444 C CB  . MET A 1 437 ? -63.829 25.797  116.141 1.00 56.39 437 A 1 
ATOM   3445 C CG  . MET A 1 437 ? -62.954 26.534  117.159 1.00 53.10 437 A 1 
ATOM   3446 S SD  . MET A 1 437 ? -62.788 28.291  116.778 1.00 48.48 437 A 1 
ATOM   3447 C CE  . MET A 1 437 ? -61.997 28.893  118.289 1.00 43.83 437 A 1 
ATOM   3448 N N   . SER A 1 438 ? -65.768 23.280  115.032 1.00 53.77 438 A 1 
ATOM   3449 C CA  . SER A 1 438 ? -67.071 23.024  114.417 1.00 55.93 438 A 1 
ATOM   3450 C C   . SER A 1 438 ? -67.892 22.004  115.206 1.00 53.67 438 A 1 
ATOM   3451 O O   . SER A 1 438 ? -67.496 20.880  115.461 1.00 52.07 438 A 1 
ATOM   3452 C CB  . SER A 1 438 ? -66.953 22.664  112.936 1.00 54.34 438 A 1 
ATOM   3453 O OG  . SER A 1 438 ? -66.347 21.412  112.747 1.00 49.16 438 A 1 
ATOM   3454 N N   . ILE A 1 439 ? -69.087 22.449  115.549 1.00 43.46 439 A 1 
ATOM   3455 C CA  . ILE A 1 439 ? -70.066 21.797  116.421 1.00 45.70 439 A 1 
ATOM   3456 C C   . ILE A 1 439 ? -70.666 20.524  115.776 1.00 44.71 439 A 1 
ATOM   3457 O O   . ILE A 1 439 ? -70.519 20.236  114.593 1.00 41.52 439 A 1 
ATOM   3458 C CB  . ILE A 1 439 ? -71.137 22.861  116.803 1.00 44.01 439 A 1 
ATOM   3459 C CG1 . ILE A 1 439 ? -70.496 24.117  117.459 1.00 40.57 439 A 1 
ATOM   3460 C CG2 . ILE A 1 439 ? -72.211 22.306  117.754 1.00 42.66 439 A 1 
ATOM   3461 C CD1 . ILE A 1 439 ? -71.466 25.288  117.643 1.00 38.91 439 A 1 
ATOM   3462 N N   . HIS A 1 440 ? -71.466 19.815  116.599 1.00 39.91 440 A 1 
ATOM   3463 C CA  . HIS A 1 440 ? -72.101 18.489  116.516 1.00 43.72 440 A 1 
ATOM   3464 C C   . HIS A 1 440 ? -72.911 18.065  115.254 1.00 40.99 440 A 1 
ATOM   3465 O O   . HIS A 1 440 ? -73.575 17.031  115.337 1.00 39.58 440 A 1 
ATOM   3466 C CB  . HIS A 1 440 ? -73.045 18.406  117.717 1.00 42.60 440 A 1 
ATOM   3467 C CG  . HIS A 1 440 ? -72.419 17.915  118.983 1.00 40.23 440 A 1 
ATOM   3468 N ND1 . HIS A 1 440 ? -72.023 16.617  119.196 1.00 38.14 440 A 1 
ATOM   3469 C CD2 . HIS A 1 440 ? -72.213 18.577  120.144 1.00 37.21 440 A 1 
ATOM   3470 C CE1 . HIS A 1 440 ? -71.591 16.513  120.455 1.00 34.74 440 A 1 
ATOM   3471 N NE2 . HIS A 1 440 ? -71.696 17.684  121.058 1.00 33.79 440 A 1 
ATOM   3472 N N   . THR A 1 441 ? -73.072 18.812  114.171 1.00 43.64 441 A 1 
ATOM   3473 C CA  . THR A 1 441 ? -74.175 18.591  113.204 1.00 46.65 441 A 1 
ATOM   3474 C C   . THR A 1 441 ? -74.138 17.186  112.571 1.00 45.00 441 A 1 
ATOM   3475 O O   . THR A 1 441 ? -73.237 16.837  111.822 1.00 41.70 441 A 1 
ATOM   3476 C CB  . THR A 1 441 ? -74.252 19.673  112.118 1.00 44.92 441 A 1 
ATOM   3477 O OG1 . THR A 1 441 ? -73.498 20.819  112.426 1.00 40.81 441 A 1 
ATOM   3478 C CG2 . THR A 1 441 ? -75.697 20.152  111.961 1.00 42.13 441 A 1 
ATOM   3479 N N   . LYS A 1 442 ? -75.249 16.385  112.917 1.00 37.67 442 A 1 
ATOM   3480 C CA  . LYS A 1 442 ? -75.461 15.000  112.436 1.00 41.38 442 A 1 
ATOM   3481 C C   . LYS A 1 442 ? -75.782 14.989  110.930 1.00 38.97 442 A 1 
ATOM   3482 O O   . LYS A 1 442 ? -76.948 15.120  110.555 1.00 37.49 442 A 1 
ATOM   3483 C CB  . LYS A 1 442 ? -76.635 14.365  113.190 1.00 40.59 442 A 1 
ATOM   3484 C CG  . LYS A 1 442 ? -76.331 13.890  114.625 1.00 38.05 442 A 1 
ATOM   3485 C CD  . LYS A 1 442 ? -77.613 13.284  115.234 1.00 37.01 442 A 1 
ATOM   3486 C CE  . LYS A 1 442 ? -77.340 12.646  116.590 1.00 31.72 442 A 1 
ATOM   3487 N NZ  . LYS A 1 442 ? -78.573 12.100  117.218 1.00 30.49 442 A 1 
ATOM   3488 N N   . THR A 1 443 ? -74.874 14.760  110.109 1.00 42.03 443 A 1 
ATOM   3489 C CA  . THR A 1 443 ? -75.149 14.506  108.678 1.00 45.86 443 A 1 
ATOM   3490 C C   . THR A 1 443 ? -75.631 13.062  108.449 1.00 44.25 443 A 1 
ATOM   3491 O O   . THR A 1 443 ? -74.952 12.099  108.775 1.00 40.58 443 A 1 
ATOM   3492 C CB  . THR A 1 443 ? -73.939 14.834  107.798 1.00 43.38 443 A 1 
ATOM   3493 O OG1 . THR A 1 443 ? -72.730 14.666  108.504 1.00 39.07 443 A 1 
ATOM   3494 C CG2 . THR A 1 443 ? -73.979 16.287  107.350 1.00 40.82 443 A 1 
ATOM   3495 N N   . THR A 1 444 ? -76.857 12.918  107.882 1.00 43.47 444 A 1 
ATOM   3496 C CA  . THR A 1 444 ? -77.548 11.648  107.583 1.00 47.43 444 A 1 
ATOM   3497 C C   . THR A 1 444 ? -76.922 10.911  106.392 1.00 46.14 444 A 1 
ATOM   3498 O O   . THR A 1 444 ? -76.658 11.488  105.345 1.00 41.86 444 A 1 
ATOM   3499 C CB  . THR A 1 444 ? -79.038 11.908  107.298 1.00 43.27 444 A 1 
ATOM   3500 O OG1 . THR A 1 444 ? -79.195 13.105  106.567 1.00 39.60 444 A 1 
ATOM   3501 C CG2 . THR A 1 444 ? -79.843 12.082  108.579 1.00 41.58 444 A 1 
ATOM   3502 N N   . SER A 1 445 ? -76.784 9.609   106.563 1.00 38.56 445 A 1 
ATOM   3503 C CA  . SER A 1 445 ? -76.124 8.695   105.615 1.00 43.22 445 A 1 
ATOM   3504 C C   . SER A 1 445 ? -77.032 8.261   104.449 1.00 41.29 445 A 1 
ATOM   3505 O O   . SER A 1 445 ? -77.774 7.288   104.567 1.00 39.19 445 A 1 
ATOM   3506 C CB  . SER A 1 445 ? -75.641 7.473   106.407 1.00 41.46 445 A 1 
ATOM   3507 O OG  . SER A 1 445 ? -76.723 6.884   107.121 1.00 39.22 445 A 1 
ATOM   3508 N N   . GLY A 1 446 ? -77.033 8.940   103.365 1.00 42.43 446 A 1 
ATOM   3509 C CA  . GLY A 1 446 ? -77.781 8.552   102.152 1.00 46.28 446 A 1 
ATOM   3510 C C   . GLY A 1 446 ? -77.231 7.305   101.430 1.00 44.26 446 A 1 
ATOM   3511 O O   . GLY A 1 446 ? -76.024 7.100   101.340 1.00 41.44 446 A 1 
ATOM   3512 N N   . TYR A 1 447 ? -78.147 6.520   100.838 1.00 36.80 447 A 1 
ATOM   3513 C CA  . TYR A 1 447 ? -78.009 5.092   100.441 1.00 40.31 447 A 1 
ATOM   3514 C C   . TYR A 1 447 ? -77.389 4.782   99.053  1.00 36.84 447 A 1 
ATOM   3515 O O   . TYR A 1 447 ? -77.528 3.662   98.592  1.00 35.05 447 A 1 
ATOM   3516 C CB  . TYR A 1 447 ? -79.414 4.467   100.517 1.00 37.91 447 A 1 
ATOM   3517 C CG  . TYR A 1 447 ? -79.662 3.532   101.678 1.00 37.67 447 A 1 
ATOM   3518 C CD1 . TYR A 1 447 ? -79.418 2.147   101.552 1.00 37.99 447 A 1 
ATOM   3519 C CD2 . TYR A 1 447 ? -80.176 4.035   102.890 1.00 38.88 447 A 1 
ATOM   3520 C CE1 . TYR A 1 447 ? -79.689 1.280   102.613 1.00 36.21 447 A 1 
ATOM   3521 C CE2 . TYR A 1 447 ? -80.442 3.165   103.962 1.00 36.62 447 A 1 
ATOM   3522 C CZ  . TYR A 1 447 ? -80.203 1.785   103.825 1.00 39.25 447 A 1 
ATOM   3523 O OH  . TYR A 1 447 ? -80.472 0.928   104.865 1.00 37.55 447 A 1 
ATOM   3524 N N   . ALA A 1 448 ? -76.837 5.715   98.328  1.00 40.40 448 A 1 
ATOM   3525 C CA  . ALA A 1 448 ? -76.696 5.643   96.859  1.00 45.27 448 A 1 
ATOM   3526 C C   . ALA A 1 448 ? -76.097 4.328   96.324  1.00 43.22 448 A 1 
ATOM   3527 O O   . ALA A 1 448 ? -74.982 3.933   96.678  1.00 41.15 448 A 1 
ATOM   3528 C CB  . ALA A 1 448 ? -75.927 6.871   96.377  1.00 42.70 448 A 1 
ATOM   3529 N N   . GLY A 1 449 ? -76.846 3.633   95.405  1.00 42.65 449 A 1 
ATOM   3530 C CA  . GLY A 1 449 ? -76.579 2.283   94.909  1.00 47.07 449 A 1 
ATOM   3531 C C   . GLY A 1 449 ? -75.441 2.188   93.883  1.00 45.53 449 A 1 
ATOM   3532 O O   . GLY A 1 449 ? -75.359 2.974   92.944  1.00 42.49 449 A 1 
ATOM   3533 N N   . GLY A 1 450 ? -74.628 1.180   94.066  1.00 39.49 450 A 1 
ATOM   3534 C CA  . GLY A 1 450 ? -73.488 0.904   93.199  1.00 42.76 450 A 1 
ATOM   3535 C C   . GLY A 1 450 ? -73.870 0.167   91.910  1.00 40.11 450 A 1 
ATOM   3536 O O   . GLY A 1 450 ? -74.074 -1.046  91.933  1.00 37.65 450 A 1 
ATOM   3537 N N   . LEU A 1 451 ? -73.951 0.873   90.774  1.00 43.95 451 A 1 
ATOM   3538 C CA  . LEU A 1 451 ? -74.167 0.258   89.447  1.00 46.61 451 A 1 
ATOM   3539 C C   . LEU A 1 451 ? -72.917 -0.519  88.979  1.00 44.48 451 A 1 
ATOM   3540 O O   . LEU A 1 451 ? -71.845 0.044   88.763  1.00 41.24 451 A 1 
ATOM   3541 C CB  . LEU A 1 451 ? -74.571 1.349   88.436  1.00 42.96 451 A 1 
ATOM   3542 C CG  . LEU A 1 451 ? -76.097 1.591   88.399  1.00 40.05 451 A 1 
ATOM   3543 C CD1 . LEU A 1 451 ? -76.421 2.967   87.827  1.00 40.36 451 A 1 
ATOM   3544 C CD2 . LEU A 1 451 ? -76.797 0.540   87.525  1.00 42.47 451 A 1 
ATOM   3545 N N   . SER A 1 452 ? -73.086 -1.814  88.761  1.00 41.16 452 A 1 
ATOM   3546 C CA  . SER A 1 452 ? -72.035 -2.817  88.483  1.00 44.85 452 A 1 
ATOM   3547 C C   . SER A 1 452 ? -71.727 -3.008  86.986  1.00 41.74 452 A 1 
ATOM   3548 O O   . SER A 1 452 ? -71.755 -4.133  86.497  1.00 40.01 452 A 1 
ATOM   3549 C CB  . SER A 1 452 ? -72.463 -4.141  89.125  1.00 42.81 452 A 1 
ATOM   3550 O OG  . SER A 1 452 ? -73.618 -4.649  88.485  1.00 42.02 452 A 1 
ATOM   3551 N N   . SER A 1 453 ? -71.499 -1.940  86.232  1.00 41.49 453 A 1 
ATOM   3552 C CA  . SER A 1 453 ? -71.391 -2.032  84.763  1.00 46.40 453 A 1 
ATOM   3553 C C   . SER A 1 453 ? -70.323 -3.045  84.290  1.00 43.34 453 A 1 
ATOM   3554 O O   . SER A 1 453 ? -69.119 -2.811  84.408  1.00 40.81 453 A 1 
ATOM   3555 C CB  . SER A 1 453 ? -71.116 -0.656  84.168  1.00 43.69 453 A 1 
ATOM   3556 O OG  . SER A 1 453 ? -71.168 -0.713  82.769  1.00 41.37 453 A 1 
ATOM   3557 N N   . ALA A 1 454 ? -70.793 -4.161  83.712  1.00 44.63 454 A 1 
ATOM   3558 C CA  . ALA A 1 454 ? -70.010 -5.313  83.260  1.00 49.83 454 A 1 
ATOM   3559 C C   . ALA A 1 454 ? -69.487 -5.118  81.822  1.00 47.79 454 A 1 
ATOM   3560 O O   . ALA A 1 454 ? -70.086 -5.612  80.868  1.00 44.23 454 A 1 
ATOM   3561 C CB  . ALA A 1 454 ? -70.897 -6.564  83.395  1.00 45.49 454 A 1 
ATOM   3562 N N   . TYR A 1 455 ? -68.399 -4.384  81.649  1.00 35.97 455 A 1 
ATOM   3563 C CA  . TYR A 1 455 ? -67.799 -4.215  80.317  1.00 38.80 455 A 1 
ATOM   3564 C C   . TYR A 1 455 ? -67.217 -5.536  79.780  1.00 35.35 455 A 1 
ATOM   3565 O O   . TYR A 1 455 ? -66.302 -6.121  80.352  1.00 33.21 455 A 1 
ATOM   3566 C CB  . TYR A 1 455 ? -66.788 -3.068  80.326  1.00 36.51 455 A 1 
ATOM   3567 C CG  . TYR A 1 455 ? -67.408 -1.743  79.886  1.00 36.96 455 A 1 
ATOM   3568 C CD1 . TYR A 1 455 ? -67.385 -1.374  78.527  1.00 38.29 455 A 1 
ATOM   3569 C CD2 . TYR A 1 455 ? -68.044 -0.911  80.822  1.00 40.15 455 A 1 
ATOM   3570 C CE1 . TYR A 1 455 ? -67.977 -0.171  78.110  1.00 37.84 455 A 1 
ATOM   3571 C CE2 . TYR A 1 455 ? -68.642 0.297   80.403  1.00 37.41 455 A 1 
ATOM   3572 C CZ  . TYR A 1 455 ? -68.612 0.663   79.042  1.00 40.29 455 A 1 
ATOM   3573 O OH  . TYR A 1 455 ? -69.197 1.838   78.624  1.00 38.35 455 A 1 
ATOM   3574 N N   . GLY A 1 456 ? -67.780 -6.027  78.674  1.00 43.87 456 A 1 
ATOM   3575 C CA  . GLY A 1 456 ? -67.491 -7.326  78.058  1.00 46.78 456 A 1 
ATOM   3576 C C   . GLY A 1 456 ? -66.157 -7.399  77.302  1.00 44.57 456 A 1 
ATOM   3577 O O   . GLY A 1 456 ? -65.649 -6.414  76.779  1.00 41.85 456 A 1 
ATOM   3578 N N   . GLY A 1 457 ? -65.647 -8.621  77.243  1.00 41.47 457 A 1 
ATOM   3579 C CA  . GLY A 1 457 ? -64.345 -8.926  76.637  1.00 44.55 457 A 1 
ATOM   3580 C C   . GLY A 1 457 ? -64.374 -8.936  75.100  1.00 42.03 457 A 1 
ATOM   3581 O O   . GLY A 1 457 ? -64.930 -9.850  74.496  1.00 39.20 457 A 1 
ATOM   3582 N N   . LEU A 1 458 ? -63.725 -7.956  74.462  1.00 42.21 458 A 1 
ATOM   3583 C CA  . LEU A 1 458 ? -63.528 -7.921  73.008  1.00 45.85 458 A 1 
ATOM   3584 C C   . LEU A 1 458 ? -62.480 -8.962  72.579  1.00 43.45 458 A 1 
ATOM   3585 O O   . LEU A 1 458 ? -61.285 -8.829  72.843  1.00 40.43 458 A 1 
ATOM   3586 C CB  . LEU A 1 458 ? -63.127 -6.494  72.581  1.00 42.57 458 A 1 
ATOM   3587 C CG  . LEU A 1 458 ? -64.338 -5.566  72.366  1.00 41.10 458 A 1 
ATOM   3588 C CD1 . LEU A 1 458 ? -63.913 -4.106  72.429  1.00 41.54 458 A 1 
ATOM   3589 C CD2 . LEU A 1 458 ? -64.996 -5.815  71.009  1.00 44.05 458 A 1 
ATOM   3590 N N   . THR A 1 459 ? -62.943 -9.992  71.878  1.00 46.04 459 A 1 
ATOM   3591 C CA  . THR A 1 459 ? -62.118 -11.071 71.307  1.00 51.21 459 A 1 
ATOM   3592 C C   . THR A 1 459 ? -61.423 -10.604 70.028  1.00 50.07 459 A 1 
ATOM   3593 O O   . THR A 1 459 ? -62.060 -10.465 68.984  1.00 45.51 459 A 1 
ATOM   3594 C CB  . THR A 1 459 ? -62.995 -12.286 70.994  1.00 46.10 459 A 1 
ATOM   3595 O OG1 . THR A 1 459 ? -64.118 -11.894 70.214  1.00 43.09 459 A 1 
ATOM   3596 C CG2 . THR A 1 459 ? -63.562 -12.936 72.257  1.00 45.32 459 A 1 
ATOM   3597 N N   . SER A 1 460 ? -60.129 -10.398 70.071  1.00 41.68 460 A 1 
ATOM   3598 C CA  . SER A 1 460 ? -59.352 -10.018 68.888  1.00 45.63 460 A 1 
ATOM   3599 C C   . SER A 1 460 ? -59.180 -11.188 67.907  1.00 42.47 460 A 1 
ATOM   3600 O O   . SER A 1 460 ? -58.679 -12.238 68.318  1.00 39.59 460 A 1 
ATOM   3601 C CB  . SER A 1 460 ? -57.985 -9.467  69.306  1.00 42.85 460 A 1 
ATOM   3602 O OG  . SER A 1 460 ? -57.291 -10.414 70.074  1.00 40.81 460 A 1 
ATOM   3603 N N   . PRO A 1 461 ? -59.535 -11.059 66.609  1.00 43.13 461 A 1 
ATOM   3604 C CA  . PRO A 1 461 ? -59.527 -12.154 65.648  1.00 47.64 461 A 1 
ATOM   3605 C C   . PRO A 1 461 ? -58.111 -12.494 65.177  1.00 47.14 461 A 1 
ATOM   3606 O O   . PRO A 1 461 ? -57.347 -11.615 64.761  1.00 44.27 461 A 1 
ATOM   3607 C CB  . PRO A 1 461 ? -60.437 -11.686 64.508  1.00 43.94 461 A 1 
ATOM   3608 C CG  . PRO A 1 461 ? -60.281 -10.163 64.537  1.00 46.51 461 A 1 
ATOM   3609 C CD  . PRO A 1 461 ? -60.051 -9.845  66.020  1.00 53.69 461 A 1 
ATOM   3610 N N   . GLY A 1 462 ? -57.781 -13.775 65.196  1.00 43.34 462 A 1 
ATOM   3611 C CA  . GLY A 1 462 ? -56.493 -14.290 64.739  1.00 46.03 462 A 1 
ATOM   3612 C C   . GLY A 1 462 ? -56.411 -14.390 63.216  1.00 43.33 462 A 1 
ATOM   3613 O O   . GLY A 1 462 ? -56.962 -15.314 62.627  1.00 40.82 462 A 1 
ATOM   3614 N N   . LEU A 1 463 ? -55.707 -13.469 62.564  1.00 41.68 463 A 1 
ATOM   3615 C CA  . LEU A 1 463 ? -55.469 -13.517 61.115  1.00 44.64 463 A 1 
ATOM   3616 C C   . LEU A 1 463 ? -54.470 -14.635 60.769  1.00 42.25 463 A 1 
ATOM   3617 O O   . LEU A 1 463 ? -53.276 -14.545 61.062  1.00 39.42 463 A 1 
ATOM   3618 C CB  . LEU A 1 463 ? -54.997 -12.134 60.621  1.00 41.68 463 A 1 
ATOM   3619 C CG  . LEU A 1 463 ? -56.149 -11.139 60.411  1.00 38.90 463 A 1 
ATOM   3620 C CD1 . LEU A 1 463 ? -55.616 -9.709  60.322  1.00 40.88 463 A 1 
ATOM   3621 C CD2 . LEU A 1 463 ? -56.922 -11.439 59.117  1.00 43.24 463 A 1 
ATOM   3622 N N   . SER A 1 464 ? -54.947 -15.665 60.080  1.00 42.94 464 A 1 
ATOM   3623 C CA  . SER A 1 464 ? -54.232 -16.899 59.739  1.00 46.11 464 A 1 
ATOM   3624 C C   . SER A 1 464 ? -53.528 -16.850 58.369  1.00 42.94 464 A 1 
ATOM   3625 O O   . SER A 1 464 ? -53.865 -17.630 57.474  1.00 40.62 464 A 1 
ATOM   3626 C CB  . SER A 1 464 ? -55.225 -18.079 59.806  1.00 43.96 464 A 1 
ATOM   3627 O OG  . SER A 1 464 ? -56.204 -17.949 58.794  1.00 42.26 464 A 1 
ATOM   3628 N N   . TYR A 1 465 ? -52.607 -15.950 58.126  1.00 33.87 465 A 1 
ATOM   3629 C CA  . TYR A 1 465 ? -51.944 -15.848 56.824  1.00 37.80 465 A 1 
ATOM   3630 C C   . TYR A 1 465 ? -51.152 -17.132 56.468  1.00 34.33 465 A 1 
ATOM   3631 O O   . TYR A 1 465 ? -50.096 -17.416 57.024  1.00 32.12 465 A 1 
ATOM   3632 C CB  . TYR A 1 465 ? -51.087 -14.584 56.745  1.00 36.03 465 A 1 
ATOM   3633 C CG  . TYR A 1 465 ? -51.876 -13.359 56.312  1.00 36.55 465 A 1 
ATOM   3634 C CD1 . TYR A 1 465 ? -52.060 -13.091 54.942  1.00 38.07 465 A 1 
ATOM   3635 C CD2 . TYR A 1 465 ? -52.450 -12.509 57.269  1.00 38.79 465 A 1 
ATOM   3636 C CE1 . TYR A 1 465 ? -52.804 -11.966 54.530  1.00 36.55 465 A 1 
ATOM   3637 C CE2 . TYR A 1 465 ? -53.195 -11.390 56.865  1.00 35.91 465 A 1 
ATOM   3638 C CZ  . TYR A 1 465 ? -53.376 -11.114 55.495  1.00 38.16 465 A 1 
ATOM   3639 O OH  . TYR A 1 465 ? -54.097 -10.025 55.101  1.00 36.67 465 A 1 
ATOM   3640 N N   . SER A 1 466 ? -51.673 -17.883 55.498  1.00 42.14 466 A 1 
ATOM   3641 C CA  . SER A 1 466 ? -51.238 -19.213 55.055  1.00 45.92 466 A 1 
ATOM   3642 C C   . SER A 1 466 ? -50.260 -19.160 53.863  1.00 42.64 466 A 1 
ATOM   3643 O O   . SER A 1 466 ? -50.537 -19.730 52.808  1.00 40.21 466 A 1 
ATOM   3644 C CB  . SER A 1 466 ? -52.492 -20.030 54.711  1.00 42.67 466 A 1 
ATOM   3645 O OG  . SER A 1 466 ? -52.197 -21.237 54.056  1.00 41.67 466 A 1 
ATOM   3646 N N   . LEU A 1 467 ? -49.156 -18.473 53.944  1.00 39.72 467 A 1 
ATOM   3647 C CA  . LEU A 1 467 ? -48.187 -18.367 52.842  1.00 42.53 467 A 1 
ATOM   3648 C C   . LEU A 1 467 ? -47.493 -19.716 52.567  1.00 40.03 467 A 1 
ATOM   3649 O O   . LEU A 1 467 ? -46.419 -20.011 53.103  1.00 37.27 467 A 1 
ATOM   3650 C CB  . LEU A 1 467 ? -47.201 -17.223 53.134  1.00 40.07 467 A 1 
ATOM   3651 C CG  . LEU A 1 467 ? -47.742 -15.841 52.732  1.00 37.80 467 A 1 
ATOM   3652 C CD1 . LEU A 1 467 ? -46.957 -14.741 53.428  1.00 39.50 467 A 1 
ATOM   3653 C CD2 . LEU A 1 467 ? -47.636 -15.621 51.218  1.00 41.70 467 A 1 
ATOM   3654 N N   . GLY A 1 468 ? -48.088 -20.534 51.694  1.00 43.82 468 A 1 
ATOM   3655 C CA  . GLY A 1 468 ? -47.589 -21.839 51.259  1.00 45.70 468 A 1 
ATOM   3656 C C   . GLY A 1 468 ? -46.603 -21.771 50.085  1.00 42.90 468 A 1 
ATOM   3657 O O   . GLY A 1 468 ? -46.942 -22.186 48.986  1.00 40.22 468 A 1 
ATOM   3658 N N   . SER A 1 469 ? -45.401 -21.246 50.248  1.00 39.94 469 A 1 
ATOM   3659 C CA  . SER A 1 469 ? -44.395 -21.162 49.176  1.00 43.13 469 A 1 
ATOM   3660 C C   . SER A 1 469 ? -43.779 -22.532 48.851  1.00 40.16 469 A 1 
ATOM   3661 O O   . SER A 1 469 ? -42.882 -22.996 49.549  1.00 37.60 469 A 1 
ATOM   3662 C CB  . SER A 1 469 ? -43.317 -20.147 49.557  1.00 40.72 469 A 1 
ATOM   3663 O OG  . SER A 1 469 ? -42.727 -20.497 50.780  1.00 39.95 469 A 1 
ATOM   3664 N N   . SER A 1 470 ? -44.202 -23.164 47.736  1.00 38.23 470 A 1 
ATOM   3665 C CA  . SER A 1 470 ? -43.892 -24.549 47.335  1.00 41.88 470 A 1 
ATOM   3666 C C   . SER A 1 470 ? -42.669 -24.702 46.418  1.00 38.54 470 A 1 
ATOM   3667 O O   . SER A 1 470 ? -42.709 -25.511 45.486  1.00 36.04 470 A 1 
ATOM   3668 C CB  . SER A 1 470 ? -45.137 -25.175 46.691  1.00 38.99 470 A 1 
ATOM   3669 O OG  . SER A 1 470 ? -45.345 -24.625 45.410  1.00 38.69 470 A 1 
ATOM   3670 N N   . PHE A 1 471 ? -41.618 -23.931 46.569  1.00 34.52 471 A 1 
ATOM   3671 C CA  . PHE A 1 471 ? -40.479 -23.950 45.641  1.00 36.88 471 A 1 
ATOM   3672 C C   . PHE A 1 471 ? -39.705 -25.284 45.671  1.00 34.11 471 A 1 
ATOM   3673 O O   . PHE A 1 471 ? -38.736 -25.454 46.406  1.00 31.08 471 A 1 
ATOM   3674 C CB  . PHE A 1 471 ? -39.573 -22.735 45.887  1.00 33.83 471 A 1 
ATOM   3675 C CG  . PHE A 1 471 ? -40.041 -21.486 45.187  1.00 34.35 471 A 1 
ATOM   3676 C CD1 . PHE A 1 471 ? -39.685 -21.261 43.850  1.00 35.87 471 A 1 
ATOM   3677 C CD2 . PHE A 1 471 ? -40.828 -20.547 45.860  1.00 37.86 471 A 1 
ATOM   3678 C CE1 . PHE A 1 471 ? -40.112 -20.099 43.201  1.00 35.73 471 A 1 
ATOM   3679 C CE2 . PHE A 1 471 ? -41.263 -19.383 45.214  1.00 34.77 471 A 1 
ATOM   3680 C CZ  . PHE A 1 471 ? -40.907 -19.151 43.873  1.00 36.74 471 A 1 
ATOM   3681 N N   . GLY A 1 472 ? -40.128 -26.242 44.828  1.00 39.86 472 A 1 
ATOM   3682 C CA  . GLY A 1 472 ? -39.471 -27.532 44.626  1.00 41.82 472 A 1 
ATOM   3683 C C   . GLY A 1 472 ? -38.310 -27.455 43.631  1.00 39.29 472 A 1 
ATOM   3684 O O   . GLY A 1 472 ? -38.478 -27.772 42.462  1.00 36.87 472 A 1 
ATOM   3685 N N   . SER A 1 473 ? -37.121 -27.053 44.048  1.00 38.52 473 A 1 
ATOM   3686 C CA  . SER A 1 473 ? -35.918 -26.969 43.207  1.00 42.15 473 A 1 
ATOM   3687 C C   . SER A 1 473 ? -35.285 -28.345 42.958  1.00 39.62 473 A 1 
ATOM   3688 O O   . SER A 1 473 ? -34.338 -28.738 43.642  1.00 36.79 473 A 1 
ATOM   3689 C CB  . SER A 1 473 ? -34.923 -25.991 43.832  1.00 39.36 473 A 1 
ATOM   3690 O OG  . SER A 1 473 ? -34.581 -26.407 45.129  1.00 37.97 473 A 1 
ATOM   3691 N N   . GLY A 1 474 ? -35.769 -29.087 41.960  1.00 36.50 474 A 1 
ATOM   3692 C CA  . GLY A 1 474 ? -35.211 -30.378 41.539  1.00 38.56 474 A 1 
ATOM   3693 C C   . GLY A 1 474 ? -33.914 -30.243 40.735  1.00 36.32 474 A 1 
ATOM   3694 O O   . GLY A 1 474 ? -33.935 -30.332 39.516  1.00 33.52 474 A 1 
ATOM   3695 N N   . ALA A 1 475 ? -32.799 -30.034 41.386  1.00 36.43 475 A 1 
ATOM   3696 C CA  . ALA A 1 475 ? -31.482 -29.927 40.737  1.00 39.45 475 A 1 
ATOM   3697 C C   . ALA A 1 475 ? -30.944 -31.307 40.322  1.00 37.71 475 A 1 
ATOM   3698 O O   . ALA A 1 475 ? -30.268 -31.985 41.092  1.00 35.25 475 A 1 
ATOM   3699 C CB  . ALA A 1 475 ? -30.528 -29.168 41.676  1.00 37.49 475 A 1 
ATOM   3700 N N   . GLY A 1 476 ? -31.229 -31.741 39.078  1.00 36.77 476 A 1 
ATOM   3701 C CA  . GLY A 1 476 ? -30.701 -32.982 38.508  1.00 39.38 476 A 1 
ATOM   3702 C C   . GLY A 1 476 ? -29.197 -32.898 38.234  1.00 37.84 476 A 1 
ATOM   3703 O O   . GLY A 1 476 ? -28.762 -32.176 37.344  1.00 35.13 476 A 1 
ATOM   3704 N N   . SER A 1 477 ? -28.400 -33.647 38.965  1.00 35.83 477 A 1 
ATOM   3705 C CA  . SER A 1 477 ? -26.937 -33.719 38.821  1.00 38.51 477 A 1 
ATOM   3706 C C   . SER A 1 477 ? -26.522 -34.588 37.626  1.00 36.36 477 A 1 
ATOM   3707 O O   . SER A 1 477 ? -26.203 -35.762 37.791  1.00 33.95 477 A 1 
ATOM   3708 C CB  . SER A 1 477 ? -26.330 -34.249 40.130  1.00 36.30 477 A 1 
ATOM   3709 O OG  . SER A 1 477 ? -26.829 -35.527 40.420  1.00 35.77 477 A 1 
ATOM   3710 N N   . SER A 1 478 ? -26.512 -34.043 36.399  1.00 35.80 478 A 1 
ATOM   3711 C CA  . SER A 1 478 ? -26.039 -34.777 35.219  1.00 39.15 478 A 1 
ATOM   3712 C C   . SER A 1 478 ? -24.528 -35.004 35.289  1.00 36.98 478 A 1 
ATOM   3713 O O   . SER A 1 478 ? -23.732 -34.072 35.171  1.00 34.51 478 A 1 
ATOM   3714 C CB  . SER A 1 478 ? -26.431 -34.045 33.932  1.00 36.89 478 A 1 
ATOM   3715 O OG  . SER A 1 478 ? -25.884 -32.754 33.907  1.00 36.70 478 A 1 
ATOM   3716 N N   . SER A 1 479 ? -24.126 -36.267 35.445  1.00 35.32 479 A 1 
ATOM   3717 C CA  . SER A 1 479 ? -22.734 -36.714 35.492  1.00 38.79 479 A 1 
ATOM   3718 C C   . SER A 1 479 ? -22.111 -36.725 34.094  1.00 36.43 479 A 1 
ATOM   3719 O O   . SER A 1 479 ? -22.045 -37.770 33.448  1.00 33.85 479 A 1 
ATOM   3720 C CB  . SER A 1 479 ? -22.682 -38.107 36.141  1.00 36.06 479 A 1 
ATOM   3721 O OG  . SER A 1 479 ? -23.454 -39.024 35.395  1.00 35.71 479 A 1 
ATOM   3722 N N   . PHE A 1 480 ? -21.644 -35.586 33.583  1.00 34.75 480 A 1 
ATOM   3723 C CA  . PHE A 1 480 ? -20.892 -35.548 32.328  1.00 36.82 480 A 1 
ATOM   3724 C C   . PHE A 1 480 ? -19.551 -36.275 32.483  1.00 34.28 480 A 1 
ATOM   3725 O O   . PHE A 1 480 ? -18.587 -35.739 33.032  1.00 31.44 480 A 1 
ATOM   3726 C CB  . PHE A 1 480 ? -20.731 -34.102 31.835  1.00 33.88 480 A 1 
ATOM   3727 C CG  . PHE A 1 480 ? -21.880 -33.640 30.972  1.00 34.31 480 A 1 
ATOM   3728 C CD1 . PHE A 1 480 ? -21.864 -33.896 29.591  1.00 36.19 480 A 1 
ATOM   3729 C CD2 . PHE A 1 480 ? -22.965 -32.967 31.538  1.00 38.26 480 A 1 
ATOM   3730 C CE1 . PHE A 1 480 ? -22.928 -33.475 28.781  1.00 35.58 480 A 1 
ATOM   3731 C CE2 . PHE A 1 480 ? -24.037 -32.542 30.732  1.00 34.73 480 A 1 
ATOM   3732 C CZ  . PHE A 1 480 ? -24.020 -32.797 29.344  1.00 37.11 480 A 1 
ATOM   3733 N N   . SER A 1 481 ? -19.475 -37.495 31.961  1.00 43.28 481 A 1 
ATOM   3734 C CA  . SER A 1 481 ? -18.235 -38.268 31.862  1.00 45.88 481 A 1 
ATOM   3735 C C   . SER A 1 481 ? -17.294 -37.605 30.852  1.00 43.36 481 A 1 
ATOM   3736 O O   . SER A 1 481 ? -17.488 -37.705 29.646  1.00 40.32 481 A 1 
ATOM   3737 C CB  . SER A 1 481 ? -18.550 -39.719 31.461  1.00 43.81 481 A 1 
ATOM   3738 O OG  . SER A 1 481 ? -19.261 -39.756 30.246  1.00 41.60 481 A 1 
ATOM   3739 N N   . ARG A 1 482 ? -16.251 -36.932 31.321  1.00 37.21 482 A 1 
ATOM   3740 C CA  . ARG A 1 482 ? -15.158 -36.436 30.480  1.00 39.49 482 A 1 
ATOM   3741 C C   . ARG A 1 482 ? -14.369 -37.632 29.932  1.00 36.32 482 A 1 
ATOM   3742 O O   . ARG A 1 482 ? -13.419 -38.081 30.564  1.00 34.27 482 A 1 
ATOM   3743 C CB  . ARG A 1 482 ? -14.240 -35.484 31.259  1.00 38.28 482 A 1 
ATOM   3744 C CG  . ARG A 1 482 ? -14.760 -34.043 31.310  1.00 36.84 482 A 1 
ATOM   3745 C CD  . ARG A 1 482 ? -13.731 -33.159 32.040  1.00 36.71 482 A 1 
ATOM   3746 N NE  . ARG A 1 482 ? -14.056 -31.727 31.944  1.00 33.46 482 A 1 
ATOM   3747 C CZ  . ARG A 1 482 ? -13.372 -30.732 32.481  1.00 32.55 482 A 1 
ATOM   3748 N NH1 . ARG A 1 482 ? -12.306 -30.944 33.198  1.00 29.53 482 A 1 
ATOM   3749 N NH2 . ARG A 1 482 ? -13.744 -29.487 32.298  1.00 29.65 482 A 1 
ATOM   3750 N N   . THR A 1 483 ? -14.726 -38.123 28.747  1.00 40.34 483 A 1 
ATOM   3751 C CA  . THR A 1 483 ? -13.851 -39.025 27.979  1.00 43.80 483 A 1 
ATOM   3752 C C   . THR A 1 483 ? -12.646 -38.216 27.479  1.00 42.77 483 A 1 
ATOM   3753 O O   . THR A 1 483 ? -12.755 -37.420 26.556  1.00 38.31 483 A 1 
ATOM   3754 C CB  . THR A 1 483 ? -14.600 -39.676 26.811  1.00 40.02 483 A 1 
ATOM   3755 O OG1 . THR A 1 483 ? -15.429 -38.750 26.170  1.00 37.53 483 A 1 
ATOM   3756 C CG2 . THR A 1 483 ? -15.500 -40.809 27.300  1.00 38.28 483 A 1 
ATOM   3757 N N   . SER A 1 484 ? -11.499 -38.424 28.095  1.00 39.98 484 A 1 
ATOM   3758 C CA  . SER A 1 484 ? -10.227 -37.837 27.677  1.00 43.05 484 A 1 
ATOM   3759 C C   . SER A 1 484 ? -9.734  -38.530 26.405  1.00 41.51 484 A 1 
ATOM   3760 O O   . SER A 1 484 ? -8.928  -39.456 26.470  1.00 38.77 484 A 1 
ATOM   3761 C CB  . SER A 1 484 ? -9.201  -37.946 28.817  1.00 40.83 484 A 1 
ATOM   3762 O OG  . SER A 1 484 ? -8.994  -39.295 29.166  1.00 39.33 484 A 1 
ATOM   3763 N N   . SER A 1 485 ? -10.211 -38.111 25.227  1.00 41.00 485 A 1 
ATOM   3764 C CA  . SER A 1 485 ? -9.636  -38.582 23.971  1.00 43.56 485 A 1 
ATOM   3765 C C   . SER A 1 485 ? -8.219  -38.027 23.845  1.00 42.05 485 A 1 
ATOM   3766 O O   . SER A 1 485 ? -8.036  -36.825 23.622  1.00 39.77 485 A 1 
ATOM   3767 C CB  . SER A 1 485 ? -10.508 -38.173 22.776  1.00 41.45 485 A 1 
ATOM   3768 O OG  . SER A 1 485 ? -10.578 -36.772 22.649  1.00 40.59 485 A 1 
ATOM   3769 N N   . SER A 1 486 ? -7.219  -38.897 23.967  1.00 45.93 486 A 1 
ATOM   3770 C CA  . SER A 1 486 ? -5.813  -38.582 23.730  1.00 49.66 486 A 1 
ATOM   3771 C C   . SER A 1 486 ? -5.602  -38.300 22.240  1.00 48.85 486 A 1 
ATOM   3772 O O   . SER A 1 486 ? -5.315  -39.200 21.461  1.00 46.22 486 A 1 
ATOM   3773 C CB  . SER A 1 486 ? -4.942  -39.752 24.205  1.00 46.77 486 A 1 
ATOM   3774 O OG  . SER A 1 486 ? -5.393  -40.961 23.632  1.00 44.78 486 A 1 
ATOM   3775 N N   . ARG A 1 487 ? -5.787  -37.049 21.814  1.00 49.54 487 A 1 
ATOM   3776 C CA  . ARG A 1 487 ? -5.459  -36.640 20.443  1.00 51.82 487 A 1 
ATOM   3777 C C   . ARG A 1 487 ? -3.939  -36.682 20.279  1.00 50.35 487 A 1 
ATOM   3778 O O   . ARG A 1 487 ? -3.240  -35.892 20.906  1.00 48.49 487 A 1 
ATOM   3779 C CB  . ARG A 1 487 ? -6.031  -35.259 20.110  1.00 50.25 487 A 1 
ATOM   3780 C CG  . ARG A 1 487 ? -7.543  -35.327 19.833  1.00 47.84 487 A 1 
ATOM   3781 C CD  . ARG A 1 487 ? -8.066  -33.951 19.392  1.00 48.21 487 A 1 
ATOM   3782 N NE  . ARG A 1 487 ? -9.488  -34.010 18.999  1.00 41.99 487 A 1 
ATOM   3783 C CZ  . ARG A 1 487 ? -10.218 -32.991 18.551  1.00 39.94 487 A 1 
ATOM   3784 N NH1 . ARG A 1 487 ? -9.724  -31.789 18.447  1.00 36.47 487 A 1 
ATOM   3785 N NH2 . ARG A 1 487 ? -11.467 -33.173 18.207  1.00 35.51 487 A 1 
ATOM   3786 N N   . ALA A 1 488 ? -3.471  -37.580 19.431  1.00 58.54 488 A 1 
ATOM   3787 C CA  . ALA A 1 488 ? -2.096  -37.570 18.973  1.00 62.53 488 A 1 
ATOM   3788 C C   . ALA A 1 488 ? -1.823  -36.245 18.246  1.00 63.25 488 A 1 
ATOM   3789 O O   . ALA A 1 488 ? -2.560  -35.868 17.328  1.00 60.54 488 A 1 
ATOM   3790 C CB  . ALA A 1 488 ? -1.859  -38.786 18.071  1.00 59.28 488 A 1 
ATOM   3791 N N   . VAL A 1 489 ? -0.798  -35.520 18.666  1.00 57.45 489 A 1 
ATOM   3792 C CA  . VAL A 1 489 ? -0.358  -34.298 17.999  1.00 61.67 489 A 1 
ATOM   3793 C C   . VAL A 1 489 ? 0.689   -34.702 16.976  1.00 60.82 489 A 1 
ATOM   3794 O O   . VAL A 1 489 ? 1.772   -35.153 17.336  1.00 60.23 489 A 1 
ATOM   3795 C CB  . VAL A 1 489 ? 0.174   -33.253 18.997  1.00 60.06 489 A 1 
ATOM   3796 C CG1 . VAL A 1 489 ? 0.611   -31.972 18.282  1.00 53.67 489 A 1 
ATOM   3797 C CG2 . VAL A 1 489 ? -0.914  -32.876 20.012  1.00 56.06 489 A 1 
ATOM   3798 N N   . VAL A 1 490 ? 0.354   -34.558 15.690  1.00 58.24 490 A 1 
ATOM   3799 C CA  . VAL A 1 490 ? 1.321   -34.717 14.605  1.00 61.91 490 A 1 
ATOM   3800 C C   . VAL A 1 490 ? 2.110   -33.421 14.500  1.00 60.43 490 A 1 
ATOM   3801 O O   . VAL A 1 490 ? 1.544   -32.379 14.153  1.00 60.27 490 A 1 
ATOM   3802 C CB  . VAL A 1 490 ? 0.641   -35.075 13.270  1.00 61.28 490 A 1 
ATOM   3803 C CG1 . VAL A 1 490 ? 1.675   -35.311 12.174  1.00 56.16 490 A 1 
ATOM   3804 C CG2 . VAL A 1 490 ? -0.204  -36.348 13.406  1.00 60.18 490 A 1 
ATOM   3805 N N   . VAL A 1 491 ? 3.388   -33.477 14.809  1.00 60.65 491 A 1 
ATOM   3806 C CA  . VAL A 1 491 ? 4.305   -32.351 14.617  1.00 63.52 491 A 1 
ATOM   3807 C C   . VAL A 1 491 ? 4.998   -32.554 13.283  1.00 62.08 491 A 1 
ATOM   3808 O O   . VAL A 1 491 ? 5.836   -33.441 13.139  1.00 62.46 491 A 1 
ATOM   3809 C CB  . VAL A 1 491 ? 5.301   -32.222 15.779  1.00 62.15 491 A 1 
ATOM   3810 C CG1 . VAL A 1 491 ? 6.199   -30.998 15.590  1.00 56.42 491 A 1 
ATOM   3811 C CG2 . VAL A 1 491 ? 4.570   -32.056 17.120  1.00 59.60 491 A 1 
ATOM   3812 N N   . LYS A 1 492 ? 4.627   -31.749 12.284  1.00 56.40 492 A 1 
ATOM   3813 C CA  . LYS A 1 492 ? 5.348   -31.685 11.018  1.00 58.69 492 A 1 
ATOM   3814 C C   . LYS A 1 492 ? 6.536   -30.741 11.187  1.00 56.15 492 A 1 
ATOM   3815 O O   . LYS A 1 492 ? 6.339   -29.561 11.470  1.00 57.77 492 A 1 
ATOM   3816 C CB  . LYS A 1 492 ? 4.424   -31.254 9.872   1.00 59.81 492 A 1 
ATOM   3817 C CG  . LYS A 1 492 ? 4.202   -32.398 8.873   1.00 57.74 492 A 1 
ATOM   3818 C CD  . LYS A 1 492 ? 3.358   -31.945 7.672   1.00 57.83 492 A 1 
ATOM   3819 C CE  . LYS A 1 492 ? 3.209   -33.099 6.676   1.00 50.78 492 A 1 
ATOM   3820 N NZ  . LYS A 1 492 ? 2.875   -32.618 5.322   1.00 45.21 492 A 1 
ATOM   3821 N N   . LYS A 1 493 ? 7.741   -31.246 11.027  1.00 60.67 493 A 1 
ATOM   3822 C CA  . LYS A 1 493 ? 8.942   -30.433 10.862  1.00 64.40 493 A 1 
ATOM   3823 C C   . LYS A 1 493 ? 9.240   -30.319 9.373   1.00 62.61 493 A 1 
ATOM   3824 O O   . LYS A 1 493 ? 9.423   -31.329 8.702   1.00 63.15 493 A 1 
ATOM   3825 C CB  . LYS A 1 493 ? 10.137  -31.032 11.617  1.00 63.27 493 A 1 
ATOM   3826 C CG  . LYS A 1 493 ? 10.135  -30.614 13.088  1.00 58.43 493 A 1 
ATOM   3827 C CD  . LYS A 1 493 ? 11.385  -31.186 13.768  1.00 56.69 493 A 1 
ATOM   3828 C CE  . LYS A 1 493 ? 11.502  -30.694 15.203  1.00 49.74 493 A 1 
ATOM   3829 N NZ  . LYS A 1 493 ? 12.699  -31.264 15.849  1.00 44.25 493 A 1 
ATOM   3830 N N   . ILE A 1 494 ? 9.256   -29.083 8.909   1.00 67.90 494 A 1 
ATOM   3831 C CA  . ILE A 1 494 ? 9.633   -28.742 7.547   1.00 69.90 494 A 1 
ATOM   3832 C C   . ILE A 1 494 ? 10.940  -27.964 7.649   1.00 68.04 494 A 1 
ATOM   3833 O O   . ILE A 1 494 ? 10.975  -26.890 8.249   1.00 66.66 494 A 1 
ATOM   3834 C CB  . ILE A 1 494 ? 8.513   -27.945 6.849   1.00 69.72 494 A 1 
ATOM   3835 C CG1 . ILE A 1 494 ? 7.190   -28.751 6.830   1.00 67.23 494 A 1 
ATOM   3836 C CG2 . ILE A 1 494 ? 8.945   -27.589 5.423   1.00 64.79 494 A 1 
ATOM   3837 C CD1 . ILE A 1 494 ? 5.991   -28.000 6.230   1.00 60.50 494 A 1 
ATOM   3838 N N   . GLU A 1 495 ? 12.006  -28.518 7.115   1.00 66.10 495 A 1 
ATOM   3839 C CA  . GLU A 1 495 ? 13.265  -27.796 6.926   1.00 69.13 495 A 1 
ATOM   3840 C C   . GLU A 1 495 ? 13.307  -27.246 5.518   1.00 65.19 495 A 1 
ATOM   3841 O O   . GLU A 1 495 ? 13.227  -27.991 4.529   1.00 67.47 495 A 1 
ATOM   3842 C CB  . GLU A 1 495 ? 14.483  -28.681 7.218   1.00 69.59 495 A 1 
ATOM   3843 C CG  . GLU A 1 495 ? 14.869  -28.642 8.701   1.00 64.03 495 A 1 
ATOM   3844 C CD  . GLU A 1 495 ? 16.125  -29.460 9.012   1.00 63.06 495 A 1 
ATOM   3845 O OE1 . GLU A 1 495 ? 16.754  -29.162 10.057  1.00 55.46 495 A 1 
ATOM   3846 O OE2 . GLU A 1 495 ? 16.456  -30.377 8.232   1.00 57.47 495 A 1 
ATOM   3847 N N   . THR A 1 496 ? 13.456  -25.937 5.421   1.00 71.93 496 A 1 
ATOM   3848 C CA  . THR A 1 496 ? 13.710  -25.237 4.167   1.00 72.60 496 A 1 
ATOM   3849 C C   . THR A 1 496 ? 15.099  -24.622 4.203   1.00 70.28 496 A 1 
ATOM   3850 O O   . THR A 1 496 ? 15.533  -24.081 5.225   1.00 70.00 496 A 1 
ATOM   3851 C CB  . THR A 1 496 ? 12.647  -24.178 3.868   1.00 70.80 496 A 1 
ATOM   3852 O OG1 . THR A 1 496 ? 12.462  -23.317 4.974   1.00 61.02 496 A 1 
ATOM   3853 C CG2 . THR A 1 496 ? 11.288  -24.801 3.565   1.00 63.52 496 A 1 
ATOM   3854 N N   . ARG A 1 497 ? 15.803  -24.706 3.085   1.00 68.34 497 A 1 
ATOM   3855 C CA  . ARG A 1 497 ? 17.087  -24.040 2.879   1.00 73.80 497 A 1 
ATOM   3856 C C   . ARG A 1 497 ? 17.048  -23.339 1.533   1.00 73.60 497 A 1 
ATOM   3857 O O   . ARG A 1 497 ? 16.680  -23.967 0.539   1.00 69.46 497 A 1 
ATOM   3858 C CB  . ARG A 1 497 ? 18.230  -25.061 2.975   1.00 71.81 497 A 1 
ATOM   3859 C CG  . ARG A 1 497 ? 19.416  -24.512 3.770   1.00 67.28 497 A 1 
ATOM   3860 C CD  . ARG A 1 497 ? 20.527  -25.546 3.815   1.00 64.98 497 A 1 
ATOM   3861 N NE  . ARG A 1 497 ? 21.574  -25.176 4.765   1.00 56.00 497 A 1 
ATOM   3862 C CZ  . ARG A 1 497 ? 22.670  -25.863 5.036   1.00 50.46 497 A 1 
ATOM   3863 N NH1 . ARG A 1 497 ? 22.935  -26.972 4.405   1.00 46.42 497 A 1 
ATOM   3864 N NH2 . ARG A 1 497 ? 23.509  -25.445 5.943   1.00 46.83 497 A 1 
ATOM   3865 N N   . ASP A 1 498 ? 17.342  -22.049 1.503   1.00 70.07 498 A 1 
ATOM   3866 C CA  . ASP A 1 498 ? 17.277  -21.208 0.306   1.00 75.26 498 A 1 
ATOM   3867 C C   . ASP A 1 498 ? 15.933  -21.312 -0.449  1.00 76.22 498 A 1 
ATOM   3868 O O   . ASP A 1 498 ? 15.880  -21.431 -1.673  1.00 69.71 498 A 1 
ATOM   3869 C CB  . ASP A 1 498 ? 18.519  -21.446 -0.584  1.00 71.17 498 A 1 
ATOM   3870 C CG  . ASP A 1 498 ? 19.827  -21.210 0.169   1.00 67.32 498 A 1 
ATOM   3871 O OD1 . ASP A 1 498 ? 19.859  -20.300 1.037   1.00 60.70 498 A 1 
ATOM   3872 O OD2 . ASP A 1 498 ? 20.797  -21.958 -0.077  1.00 59.94 498 A 1 
ATOM   3873 N N   . GLY A 1 499 ? 14.830  -21.338 0.317   1.00 69.14 499 A 1 
ATOM   3874 C CA  . GLY A 1 499 ? 13.472  -21.448 -0.218  1.00 69.77 499 A 1 
ATOM   3875 C C   . GLY A 1 499 ? 13.069  -22.836 -0.738  1.00 70.41 499 A 1 
ATOM   3876 O O   . GLY A 1 499 ? 11.899  -23.054 -1.026  1.00 66.51 499 A 1 
ATOM   3877 N N   . LYS A 1 500 ? 13.995  -23.811 -0.812  1.00 65.19 500 A 1 
ATOM   3878 C CA  . LYS A 1 500 ? 13.679  -25.199 -1.186  1.00 71.09 500 A 1 
ATOM   3879 C C   . LYS A 1 500 ? 13.412  -26.052 0.051   1.00 70.95 500 A 1 
ATOM   3880 O O   . LYS A 1 500 ? 14.126  -25.969 1.046   1.00 66.86 500 A 1 
ATOM   3881 C CB  . LYS A 1 500 ? 14.769  -25.800 -2.085  1.00 68.00 500 A 1 
ATOM   3882 C CG  . LYS A 1 500 ? 14.716  -25.176 -3.488  1.00 62.90 500 A 1 
ATOM   3883 C CD  . LYS A 1 500 ? 15.666  -25.879 -4.480  1.00 58.31 500 A 1 
ATOM   3884 C CE  . LYS A 1 500 ? 15.447  -25.258 -5.858  1.00 50.94 500 A 1 
ATOM   3885 N NZ  . LYS A 1 500 ? 16.242  -25.900 -6.936  1.00 44.61 500 A 1 
ATOM   3886 N N   . LEU A 1 501 ? 12.406  -26.927 -0.068  1.00 66.70 501 A 1 
ATOM   3887 C CA  . LEU A 1 501 ? 12.089  -27.925 0.946   1.00 70.78 501 A 1 
ATOM   3888 C C   . LEU A 1 501 ? 13.192  -28.988 0.962   1.00 69.62 501 A 1 
ATOM   3889 O O   . LEU A 1 501 ? 13.372  -29.709 -0.019  1.00 67.09 501 A 1 
ATOM   3890 C CB  . LEU A 1 501 ? 10.702  -28.521 0.650   1.00 69.24 501 A 1 
ATOM   3891 C CG  . LEU A 1 501 ? 9.940   -28.924 1.922   1.00 65.46 501 A 1 
ATOM   3892 C CD1 . LEU A 1 501 ? 8.779   -27.959 2.161   1.00 58.50 501 A 1 
ATOM   3893 C CD2 . LEU A 1 501 ? 9.363   -30.335 1.829   1.00 61.91 501 A 1 
ATOM   3894 N N   . VAL A 1 502 ? 13.948  -29.070 2.065   1.00 69.71 502 A 1 
ATOM   3895 C CA  . VAL A 1 502 ? 15.069  -30.009 2.205   1.00 73.83 502 A 1 
ATOM   3896 C C   . VAL A 1 502 ? 14.606  -31.302 2.857   1.00 73.85 502 A 1 
ATOM   3897 O O   . VAL A 1 502 ? 14.953  -32.386 2.391   1.00 69.99 502 A 1 
ATOM   3898 C CB  . VAL A 1 502 ? 16.229  -29.387 3.005   1.00 71.63 502 A 1 
ATOM   3899 C CG1 . VAL A 1 502 ? 17.422  -30.340 3.091   1.00 63.65 502 A 1 
ATOM   3900 C CG2 . VAL A 1 502 ? 16.722  -28.088 2.363   1.00 67.39 502 A 1 
ATOM   3901 N N   . SER A 1 503 ? 13.813  -31.189 3.920   1.00 67.68 503 A 1 
ATOM   3902 C CA  . SER A 1 503 ? 13.230  -32.350 4.578   1.00 71.23 503 A 1 
ATOM   3903 C C   . SER A 1 503 ? 11.850  -32.027 5.129   1.00 69.89 503 A 1 
ATOM   3904 O O   . SER A 1 503 ? 11.584  -30.932 5.620   1.00 67.44 503 A 1 
ATOM   3905 C CB  . SER A 1 503 ? 14.171  -32.906 5.660   1.00 67.88 503 A 1 
ATOM   3906 O OG  . SER A 1 503 ? 14.174  -32.125 6.829   1.00 61.09 503 A 1 
ATOM   3907 N N   . GLU A 1 504 ? 10.964  -33.027 5.054   1.00 67.16 504 A 1 
ATOM   3908 C CA  . GLU A 1 504 ? 9.678   -33.002 5.725   1.00 72.07 504 A 1 
ATOM   3909 C C   . GLU A 1 504 ? 9.571   -34.266 6.574   1.00 68.92 504 A 1 
ATOM   3910 O O   . GLU A 1 504 ? 9.541   -35.381 6.037   1.00 66.20 504 A 1 
ATOM   3911 C CB  . GLU A 1 504 ? 8.538   -32.857 4.698   1.00 70.79 504 A 1 
ATOM   3912 C CG  . GLU A 1 504 ? 7.212   -32.534 5.391   1.00 65.44 504 A 1 
ATOM   3913 C CD  . GLU A 1 504 ? 6.012   -32.343 4.433   1.00 64.49 504 A 1 
ATOM   3914 O OE1 . GLU A 1 504 ? 5.124   -31.516 4.761   1.00 55.60 504 A 1 
ATOM   3915 O OE2 . GLU A 1 504 ? 5.878   -33.095 3.459   1.00 59.33 504 A 1 
ATOM   3916 N N   . SER A 1 505 ? 9.547   -34.105 7.880   1.00 65.88 505 A 1 
ATOM   3917 C CA  . SER A 1 505 ? 9.338   -35.211 8.809   1.00 68.53 505 A 1 
ATOM   3918 C C   . SER A 1 505 ? 8.064   -34.991 9.601   1.00 67.19 505 A 1 
ATOM   3919 O O   . SER A 1 505 ? 7.812   -33.894 10.113  1.00 64.53 505 A 1 
ATOM   3920 C CB  . SER A 1 505 ? 10.563  -35.450 9.709   1.00 65.72 505 A 1 
ATOM   3921 O OG  . SER A 1 505 ? 10.785  -34.370 10.595  1.00 59.63 505 A 1 
ATOM   3922 N N   . SER A 1 506 ? 7.240   -36.030 9.696   1.00 65.69 506 A 1 
ATOM   3923 C CA  . SER A 1 506 ? 6.046   -36.028 10.519  1.00 68.33 506 A 1 
ATOM   3924 C C   . SER A 1 506 ? 6.231   -36.986 11.691  1.00 67.07 506 A 1 
ATOM   3925 O O   . SER A 1 506 ? 6.130   -38.197 11.507  1.00 64.24 506 A 1 
ATOM   3926 C CB  . SER A 1 506 ? 4.806   -36.386 9.687   1.00 66.76 506 A 1 
ATOM   3927 O OG  . SER A 1 506 ? 4.956   -37.647 9.078   1.00 62.51 506 A 1 
ATOM   3928 N N   . ASP A 1 507 ? 6.479   -36.431 12.872  1.00 64.68 507 A 1 
ATOM   3929 C CA  . ASP A 1 507 ? 6.523   -37.215 14.098  1.00 68.05 507 A 1 
ATOM   3930 C C   . ASP A 1 507 ? 5.172   -37.155 14.801  1.00 65.90 507 A 1 
ATOM   3931 O O   . ASP A 1 507 ? 4.641   -36.081 15.107  1.00 63.67 507 A 1 
ATOM   3932 C CB  . ASP A 1 507 ? 7.668   -36.761 15.012  1.00 64.61 507 A 1 
ATOM   3933 C CG  . ASP A 1 507 ? 9.036   -37.303 14.586  1.00 61.00 507 A 1 
ATOM   3934 O OD1 . ASP A 1 507 ? 9.075   -38.438 14.061  1.00 56.73 507 A 1 
ATOM   3935 O OD2 . ASP A 1 507 ? 10.031  -36.594 14.837  1.00 56.51 507 A 1 
ATOM   3936 N N   . VAL A 1 508 ? 4.599   -38.321 15.052  1.00 61.82 508 A 1 
ATOM   3937 C CA  . VAL A 1 508 ? 3.410   -38.459 15.890  1.00 64.80 508 A 1 
ATOM   3938 C C   . VAL A 1 508 ? 3.889   -38.576 17.324  1.00 63.32 508 A 1 
ATOM   3939 O O   . VAL A 1 508 ? 4.358   -39.638 17.733  1.00 60.65 508 A 1 
ATOM   3940 C CB  . VAL A 1 508 ? 2.529   -39.647 15.473  1.00 62.84 508 A 1 
ATOM   3941 C CG1 . VAL A 1 508 ? 1.250   -39.692 16.308  1.00 58.07 508 A 1 
ATOM   3942 C CG2 . VAL A 1 508 ? 2.117   -39.561 14.001  1.00 60.35 508 A 1 
ATOM   3943 N N   . LEU A 1 509 ? 3.788   -37.496 18.073  1.00 60.16 509 A 1 
ATOM   3944 C CA  . LEU A 1 509 ? 4.045   -37.545 19.507  1.00 61.38 509 A 1 
ATOM   3945 C C   . LEU A 1 509 ? 2.821   -38.159 20.195  1.00 58.73 509 A 1 
ATOM   3946 O O   . LEU A 1 509 ? 1.754   -37.519 20.207  1.00 56.88 509 A 1 
ATOM   3947 C CB  . LEU A 1 509 ? 4.371   -36.145 20.046  1.00 59.20 509 A 1 
ATOM   3948 C CG  . LEU A 1 509 ? 5.819   -35.714 19.746  1.00 55.82 509 A 1 
ATOM   3949 C CD1 . LEU A 1 509 ? 5.965   -34.203 19.954  1.00 52.50 509 A 1 
ATOM   3950 C CD2 . LEU A 1 509 ? 6.816   -36.413 20.677  1.00 54.57 509 A 1 
ATOM   3951 N N   . PRO A 1 510 ? 2.925   -39.374 20.736  1.00 51.83 510 A 1 
ATOM   3952 C CA  . PRO A 1 510 ? 1.869   -39.908 21.567  1.00 56.33 510 A 1 
ATOM   3953 C C   . PRO A 1 510 ? 1.775   -39.066 22.839  1.00 57.32 510 A 1 
ATOM   3954 O O   . PRO A 1 510 ? 2.788   -38.708 23.444  1.00 54.03 510 A 1 
ATOM   3955 C CB  . PRO A 1 510 ? 2.268   -41.367 21.841  1.00 52.84 510 A 1 
ATOM   3956 C CG  . PRO A 1 510 ? 3.791   -41.339 21.771  1.00 56.63 510 A 1 
ATOM   3957 C CD  . PRO A 1 510 ? 4.094   -40.233 20.759  1.00 61.95 510 A 1 
ATOM   3958 N N   . LYS A 1 511 ? 0.541   -38.747 23.213  1.00 44.21 511 A 1 
ATOM   3959 C CA  . LYS A 1 511 ? 0.256   -38.319 24.576  1.00 45.49 511 A 1 
ATOM   3960 C C   . LYS A 1 511 ? -0.268  -39.493 25.394  1.00 41.46 511 A 1 
ATOM   3961 O O   . LYS A 1 511 ? -1.022  -40.306 24.818  1.00 35.22 511 A 1 
ATOM   3962 C CB  . LYS A 1 511 ? -0.729  -37.148 24.620  1.00 41.96 511 A 1 
ATOM   3963 C CG  . LYS A 1 511 ? -0.020  -35.869 25.054  1.00 40.92 511 A 1 
ATOM   3964 C CD  . LYS A 1 511 ? -1.047  -34.782 25.382  1.00 39.29 511 A 1 
ATOM   3965 C CE  . LYS A 1 511 ? -0.312  -33.543 25.873  1.00 35.42 511 A 1 
ATOM   3966 N NZ  . LYS A 1 511 ? -1.264  -32.479 26.278  1.00 33.15 511 A 1 
ATOM   3967 O OXT . LYS A 1 511 ? 0.103   -39.510 26.602  1.00 36.40 511 A 1 
ATOM   3968 N N   . MET B 2 1   ? 57.445  -38.498 -84.653 1.00 19.07 1   B 1 
ATOM   3969 C CA  . MET B 2 1   ? 58.214  -39.169 -83.597 1.00 22.57 1   B 1 
ATOM   3970 C C   . MET B 2 1   ? 58.300  -38.342 -82.313 1.00 24.38 1   B 1 
ATOM   3971 O O   . MET B 2 1   ? 58.229  -38.937 -81.265 1.00 23.05 1   B 1 
ATOM   3972 C CB  . MET B 2 1   ? 59.637  -39.529 -84.044 1.00 23.08 1   B 1 
ATOM   3973 C CG  . MET B 2 1   ? 59.667  -40.753 -84.953 1.00 20.64 1   B 1 
ATOM   3974 S SD  . MET B 2 1   ? 61.368  -41.304 -85.251 1.00 19.38 1   B 1 
ATOM   3975 C CE  . MET B 2 1   ? 61.089  -42.691 -86.343 1.00 16.55 1   B 1 
ATOM   3976 N N   . ALA B 2 2   ? 58.479  -37.078 -82.443 1.00 24.43 2   B 1 
ATOM   3977 C CA  . ALA B 2 2   ? 58.648  -36.275 -81.233 1.00 25.60 2   B 1 
ATOM   3978 C C   . ALA B 2 2   ? 57.365  -36.357 -80.385 1.00 25.81 2   B 1 
ATOM   3979 O O   . ALA B 2 2   ? 56.371  -35.714 -80.698 1.00 24.73 2   B 1 
ATOM   3980 C CB  . ALA B 2 2   ? 59.024  -34.844 -81.623 1.00 24.83 2   B 1 
ATOM   3981 N N   . PHE B 2 3   ? 57.452  -37.202 -79.354 1.00 27.26 3   B 1 
ATOM   3982 C CA  . PHE B 2 3   ? 56.465  -37.213 -78.297 1.00 26.95 3   B 1 
ATOM   3983 C C   . PHE B 2 3   ? 56.557  -35.846 -77.607 1.00 26.86 3   B 1 
ATOM   3984 O O   . PHE B 2 3   ? 57.371  -35.653 -76.707 1.00 25.19 3   B 1 
ATOM   3985 C CB  . PHE B 2 3   ? 56.749  -38.359 -77.316 1.00 25.83 3   B 1 
ATOM   3986 C CG  . PHE B 2 3   ? 56.152  -39.689 -77.713 1.00 24.38 3   B 1 
ATOM   3987 C CD1 . PHE B 2 3   ? 54.919  -40.093 -77.160 1.00 22.79 3   B 1 
ATOM   3988 C CD2 . PHE B 2 3   ? 56.814  -40.549 -78.614 1.00 23.39 3   B 1 
ATOM   3989 C CE1 . PHE B 2 3   ? 54.362  -41.335 -77.496 1.00 21.66 3   B 1 
ATOM   3990 C CE2 . PHE B 2 3   ? 56.251  -41.787 -78.954 1.00 21.06 3   B 1 
ATOM   3991 C CZ  . PHE B 2 3   ? 55.031  -42.184 -78.397 1.00 21.97 3   B 1 
ATOM   3992 N N   . VAL B 2 4   ? 55.759  -34.904 -78.064 1.00 28.07 4   B 1 
ATOM   3993 C CA  . VAL B 2 4   ? 55.552  -33.666 -77.326 1.00 28.68 4   B 1 
ATOM   3994 C C   . VAL B 2 4   ? 54.794  -34.093 -76.073 1.00 28.37 4   B 1 
ATOM   3995 O O   . VAL B 2 4   ? 53.587  -34.305 -76.103 1.00 27.36 4   B 1 
ATOM   3996 C CB  . VAL B 2 4   ? 54.790  -32.607 -78.144 1.00 28.66 4   B 1 
ATOM   3997 C CG1 . VAL B 2 4   ? 54.619  -31.320 -77.346 1.00 25.13 4   B 1 
ATOM   3998 C CG2 . VAL B 2 4   ? 55.558  -32.269 -79.432 1.00 27.75 4   B 1 
ATOM   3999 N N   . THR B 2 5   ? 55.575  -34.330 -75.043 1.00 28.10 5   B 1 
ATOM   4000 C CA  . THR B 2 5   ? 55.025  -34.435 -73.699 1.00 28.59 5   B 1 
ATOM   4001 C C   . THR B 2 5   ? 54.331  -33.107 -73.428 1.00 28.86 5   B 1 
ATOM   4002 O O   . THR B 2 5   ? 54.958  -32.156 -72.968 1.00 27.47 5   B 1 
ATOM   4003 C CB  . THR B 2 5   ? 56.135  -34.689 -72.648 1.00 27.24 5   B 1 
ATOM   4004 O OG1 . THR B 2 5   ? 57.333  -34.024 -72.982 1.00 24.16 5   B 1 
ATOM   4005 C CG2 . THR B 2 5   ? 56.468  -36.172 -72.534 1.00 25.27 5   B 1 
ATOM   4006 N N   . ARG B 2 6   ? 53.039  -33.053 -73.784 1.00 31.82 6   B 1 
ATOM   4007 C CA  . ARG B 2 6   ? 52.160  -32.029 -73.219 1.00 33.12 6   B 1 
ATOM   4008 C C   . ARG B 2 6   ? 52.278  -32.226 -71.717 1.00 32.92 6   B 1 
ATOM   4009 O O   . ARG B 2 6   ? 51.717  -33.167 -71.166 1.00 31.97 6   B 1 
ATOM   4010 C CB  . ARG B 2 6   ? 50.707  -32.164 -73.704 1.00 33.02 6   B 1 
ATOM   4011 C CG  . ARG B 2 6   ? 50.446  -31.469 -75.057 1.00 30.18 6   B 1 
ATOM   4012 C CD  . ARG B 2 6   ? 48.952  -31.534 -75.420 1.00 29.09 6   B 1 
ATOM   4013 N NE  . ARG B 2 6   ? 48.620  -30.744 -76.625 1.00 25.98 6   B 1 
ATOM   4014 C CZ  . ARG B 2 6   ? 47.401  -30.514 -77.115 1.00 23.33 6   B 1 
ATOM   4015 N NH1 . ARG B 2 6   ? 46.331  -31.064 -76.596 1.00 21.09 6   B 1 
ATOM   4016 N NH2 . ARG B 2 6   ? 47.228  -29.743 -78.136 1.00 20.13 6   B 1 
ATOM   4017 N N   . GLN B 2 7   ? 53.105  -31.431 -71.082 1.00 30.49 7   B 1 
ATOM   4018 C CA  . GLN B 2 7   ? 52.980  -31.220 -69.661 1.00 31.85 7   B 1 
ATOM   4019 C C   . GLN B 2 7   ? 51.546  -30.715 -69.487 1.00 32.05 7   B 1 
ATOM   4020 O O   . GLN B 2 7   ? 51.238  -29.575 -69.820 1.00 30.87 7   B 1 
ATOM   4021 C CB  . GLN B 2 7   ? 54.005  -30.196 -69.144 1.00 31.04 7   B 1 
ATOM   4022 C CG  . GLN B 2 7   ? 55.377  -30.820 -68.878 1.00 28.68 7   B 1 
ATOM   4023 C CD  . GLN B 2 7   ? 56.384  -29.824 -68.279 1.00 27.17 7   B 1 
ATOM   4024 O OE1 . GLN B 2 7   ? 56.297  -28.624 -68.442 1.00 25.66 7   B 1 
ATOM   4025 N NE2 . GLN B 2 7   ? 57.389  -30.290 -67.574 1.00 25.99 7   B 1 
ATOM   4026 N N   . PHE B 2 8   ? 50.688  -31.619 -69.057 1.00 28.61 8   B 1 
ATOM   4027 C CA  . PHE B 2 8   ? 49.526  -31.196 -68.318 1.00 29.29 8   B 1 
ATOM   4028 C C   . PHE B 2 8   ? 50.106  -30.420 -67.134 1.00 29.14 8   B 1 
ATOM   4029 O O   . PHE B 2 8   ? 50.462  -30.994 -66.107 1.00 27.71 8   B 1 
ATOM   4030 C CB  . PHE B 2 8   ? 48.697  -32.403 -67.863 1.00 28.23 8   B 1 
ATOM   4031 C CG  . PHE B 2 8   ? 47.669  -32.867 -68.877 1.00 26.37 8   B 1 
ATOM   4032 C CD1 . PHE B 2 8   ? 46.353  -32.369 -68.809 1.00 25.15 8   B 1 
ATOM   4033 C CD2 . PHE B 2 8   ? 48.008  -33.795 -69.870 1.00 26.18 8   B 1 
ATOM   4034 C CE1 . PHE B 2 8   ? 45.379  -32.797 -69.733 1.00 24.82 8   B 1 
ATOM   4035 C CE2 . PHE B 2 8   ? 47.035  -34.221 -70.796 1.00 24.02 8   B 1 
ATOM   4036 C CZ  . PHE B 2 8   ? 45.725  -33.726 -70.733 1.00 25.09 8   B 1 
ATOM   4037 N N   . MET B 2 9   ? 50.305  -29.133 -67.339 1.00 30.54 9   B 1 
ATOM   4038 C CA  . MET B 2 9   ? 50.236  -28.234 -66.221 1.00 32.05 9   B 1 
ATOM   4039 C C   . MET B 2 9   ? 48.875  -28.562 -65.616 1.00 32.41 9   B 1 
ATOM   4040 O O   . MET B 2 9   ? 47.839  -28.181 -66.145 1.00 31.75 9   B 1 
ATOM   4041 C CB  . MET B 2 9   ? 50.322  -26.764 -66.645 1.00 32.36 9   B 1 
ATOM   4042 C CG  . MET B 2 9   ? 51.772  -26.324 -66.885 1.00 30.42 9   B 1 
ATOM   4043 S SD  . MET B 2 9   ? 51.972  -24.528 -67.093 1.00 28.24 9   B 1 
ATOM   4044 C CE  . MET B 2 9   ? 53.770  -24.375 -67.145 1.00 26.25 9   B 1 
ATOM   4045 N N   . ARG B 2 10  ? 48.911  -29.358 -64.551 1.00 30.50 10  B 1 
ATOM   4046 C CA  . ARG B 2 10  ? 47.909  -29.189 -63.521 1.00 30.86 10  B 1 
ATOM   4047 C C   . ARG B 2 10  ? 47.994  -27.700 -63.221 1.00 30.67 10  B 1 
ATOM   4048 O O   . ARG B 2 10  ? 48.889  -27.271 -62.496 1.00 29.32 10  B 1 
ATOM   4049 C CB  . ARG B 2 10  ? 48.225  -30.024 -62.267 1.00 30.11 10  B 1 
ATOM   4050 C CG  . ARG B 2 10  ? 47.732  -31.465 -62.395 1.00 27.28 10  B 1 
ATOM   4051 C CD  . ARG B 2 10  ? 48.040  -32.225 -61.097 1.00 25.81 10  B 1 
ATOM   4052 N NE  . ARG B 2 10  ? 47.411  -33.552 -61.076 1.00 23.72 10  B 1 
ATOM   4053 C CZ  . ARG B 2 10  ? 47.523  -34.459 -60.113 1.00 21.43 10  B 1 
ATOM   4054 N NH1 . ARG B 2 10  ? 48.278  -34.266 -59.073 1.00 19.06 10  B 1 
ATOM   4055 N NH2 . ARG B 2 10  ? 46.870  -35.583 -60.190 1.00 18.21 10  B 1 
ATOM   4056 N N   . SER B 2 11  ? 47.159  -26.935 -63.864 1.00 31.18 11  B 1 
ATOM   4057 C CA  . SER B 2 11  ? 46.734  -25.710 -63.263 1.00 32.09 11  B 1 
ATOM   4058 C C   . SER B 2 11  ? 46.300  -26.190 -61.891 1.00 31.41 11  B 1 
ATOM   4059 O O   . SER B 2 11  ? 45.306  -26.901 -61.751 1.00 29.56 11  B 1 
ATOM   4060 C CB  . SER B 2 11  ? 45.597  -25.037 -64.044 1.00 31.28 11  B 1 
ATOM   4061 O OG  . SER B 2 11  ? 44.557  -25.945 -64.319 1.00 29.38 11  B 1 
ATOM   4062 N N   . VAL B 2 12  ? 47.183  -25.964 -60.936 1.00 29.86 12  B 1 
ATOM   4063 C CA  . VAL B 2 12  ? 46.738  -25.869 -59.567 1.00 29.83 12  B 1 
ATOM   4064 C C   . VAL B 2 12  ? 45.639  -24.839 -59.723 1.00 30.42 12  B 1 
ATOM   4065 O O   . VAL B 2 12  ? 45.938  -23.675 -59.993 1.00 28.15 12  B 1 
ATOM   4066 C CB  . VAL B 2 12  ? 47.860  -25.384 -58.639 1.00 27.54 12  B 1 
ATOM   4067 C CG1 . VAL B 2 12  ? 47.385  -25.302 -57.198 1.00 23.98 12  B 1 
ATOM   4068 C CG2 . VAL B 2 12  ? 49.055  -26.352 -58.687 1.00 25.56 12  B 1 
ATOM   4069 N N   . SER B 2 13  ? 44.421  -25.324 -59.800 1.00 33.18 13  B 1 
ATOM   4070 C CA  . SER B 2 13  ? 43.313  -24.434 -59.562 1.00 34.25 13  B 1 
ATOM   4071 C C   . SER B 2 13  ? 43.754  -23.799 -58.264 1.00 34.10 13  B 1 
ATOM   4072 O O   . SER B 2 13  ? 43.850  -24.460 -57.233 1.00 32.34 13  B 1 
ATOM   4073 C CB  . SER B 2 13  ? 41.979  -25.182 -59.438 1.00 33.00 13  B 1 
ATOM   4074 O OG  . SER B 2 13  ? 42.085  -26.301 -58.576 1.00 30.20 13  B 1 
ATOM   4075 N N   . SER B 2 14  ? 44.234  -22.568 -58.380 1.00 31.51 14  B 1 
ATOM   4076 C CA  . SER B 2 14  ? 44.259  -21.731 -57.223 1.00 32.18 14  B 1 
ATOM   4077 C C   . SER B 2 14  ? 42.821  -21.871 -56.758 1.00 32.18 14  B 1 
ATOM   4078 O O   . SER B 2 14  ? 41.903  -21.347 -57.392 1.00 29.82 14  B 1 
ATOM   4079 C CB  . SER B 2 14  ? 44.627  -20.283 -57.576 1.00 30.30 14  B 1 
ATOM   4080 O OG  . SER B 2 14  ? 43.864  -19.795 -58.650 1.00 27.78 14  B 1 
ATOM   4081 N N   . SER B 2 15  ? 42.633  -22.728 -55.756 1.00 31.11 15  B 1 
ATOM   4082 C CA  . SER B 2 15  ? 41.548  -22.511 -54.846 1.00 32.17 15  B 1 
ATOM   4083 C C   . SER B 2 15  ? 41.793  -21.065 -54.448 1.00 32.15 15  B 1 
ATOM   4084 O O   . SER B 2 15  ? 42.636  -20.771 -53.595 1.00 30.03 15  B 1 
ATOM   4085 C CB  . SER B 2 15  ? 41.618  -23.469 -53.647 1.00 30.10 15  B 1 
ATOM   4086 O OG  . SER B 2 15  ? 42.892  -23.449 -53.043 1.00 27.73 15  B 1 
ATOM   4087 N N   . SER B 2 16  ? 41.208  -20.165 -55.240 1.00 30.92 16  B 1 
ATOM   4088 C CA  . SER B 2 16  ? 40.923  -18.874 -54.726 1.00 31.98 16  B 1 
ATOM   4089 C C   . SER B 2 16  ? 40.214  -19.271 -53.445 1.00 31.98 16  B 1 
ATOM   4090 O O   . SER B 2 16  ? 39.095  -19.788 -53.441 1.00 29.59 16  B 1 
ATOM   4091 C CB  . SER B 2 16  ? 40.049  -18.044 -55.684 1.00 29.95 16  B 1 
ATOM   4092 O OG  . SER B 2 16  ? 38.926  -18.761 -56.133 1.00 27.33 16  B 1 
ATOM   4093 N N   . THR B 2 17  ? 40.963  -19.153 -52.365 1.00 29.87 17  B 1 
ATOM   4094 C CA  . THR B 2 17  ? 40.352  -18.795 -51.124 1.00 29.90 17  B 1 
ATOM   4095 C C   . THR B 2 17  ? 39.631  -17.491 -51.471 1.00 30.70 17  B 1 
ATOM   4096 O O   . THR B 2 17  ? 40.149  -16.394 -51.271 1.00 28.05 17  B 1 
ATOM   4097 C CB  . THR B 2 17  ? 41.402  -18.601 -50.016 1.00 27.12 17  B 1 
ATOM   4098 O OG1 . THR B 2 17  ? 42.475  -17.807 -50.462 1.00 23.91 17  B 1 
ATOM   4099 C CG2 . THR B 2 17  ? 41.996  -19.941 -49.570 1.00 23.58 17  B 1 
ATOM   4100 N N   . ALA B 2 18  ? 38.490  -17.648 -52.156 1.00 34.30 18  B 1 
ATOM   4101 C CA  . ALA B 2 18  ? 37.420  -16.715 -52.064 1.00 34.44 18  B 1 
ATOM   4102 C C   . ALA B 2 18  ? 37.267  -16.663 -50.552 1.00 35.36 18  B 1 
ATOM   4103 O O   . ALA B 2 18  ? 36.717  -17.569 -49.933 1.00 33.34 18  B 1 
ATOM   4104 C CB  . ALA B 2 18  ? 36.172  -17.248 -52.785 1.00 31.94 18  B 1 
ATOM   4105 N N   . SER B 2 19  ? 37.966  -15.684 -49.986 1.00 35.65 19  B 1 
ATOM   4106 C CA  . SER B 2 19  ? 37.624  -15.199 -48.676 1.00 35.43 19  B 1 
ATOM   4107 C C   . SER B 2 19  ? 36.122  -15.093 -48.791 1.00 36.17 19  B 1 
ATOM   4108 O O   . SER B 2 19  ? 35.643  -14.350 -49.656 1.00 34.27 19  B 1 
ATOM   4109 C CB  . SER B 2 19  ? 38.250  -13.822 -48.450 1.00 33.80 19  B 1 
ATOM   4110 O OG  . SER B 2 19  ? 37.747  -13.256 -47.265 1.00 30.36 19  B 1 
ATOM   4111 N N   . ALA B 2 20  ? 35.415  -15.951 -48.073 1.00 39.41 20  B 1 
ATOM   4112 C CA  . ALA B 2 20  ? 33.964  -15.912 -48.004 1.00 39.17 20  B 1 
ATOM   4113 C C   . ALA B 2 20  ? 33.677  -14.569 -47.327 1.00 40.71 20  B 1 
ATOM   4114 O O   . ALA B 2 20  ? 33.588  -14.481 -46.110 1.00 38.79 20  B 1 
ATOM   4115 C CB  . ALA B 2 20  ? 33.457  -17.132 -47.230 1.00 36.30 20  B 1 
ATOM   4116 N N   . SER B 2 21  ? 33.733  -13.527 -48.120 1.00 44.59 21  B 1 
ATOM   4117 C CA  . SER B 2 21  ? 33.514  -12.154 -47.710 1.00 45.40 21  B 1 
ATOM   4118 C C   . SER B 2 21  ? 32.080  -12.202 -47.252 1.00 46.75 21  B 1 
ATOM   4119 O O   . SER B 2 21  ? 31.187  -12.304 -48.088 1.00 44.63 21  B 1 
ATOM   4120 C CB  . SER B 2 21  ? 33.725  -11.206 -48.890 1.00 43.12 21  B 1 
ATOM   4121 O OG  . SER B 2 21  ? 33.506  -9.888  -48.465 1.00 38.77 21  B 1 
ATOM   4122 N N   . ALA B 2 22  ? 31.905  -12.346 -45.954 1.00 52.51 22  B 1 
ATOM   4123 C CA  . ALA B 2 22  ? 30.673  -12.877 -45.383 1.00 52.57 22  B 1 
ATOM   4124 C C   . ALA B 2 22  ? 29.529  -12.018 -45.913 1.00 54.57 22  B 1 
ATOM   4125 O O   . ALA B 2 22  ? 29.468  -10.829 -45.586 1.00 51.72 22  B 1 
ATOM   4126 C CB  . ALA B 2 22  ? 30.795  -12.868 -43.855 1.00 49.11 22  B 1 
ATOM   4127 N N   . LYS B 2 23  ? 28.716  -12.584 -46.810 1.00 62.91 23  B 1 
ATOM   4128 C CA  . LYS B 2 23  ? 27.783  -11.806 -47.628 1.00 66.56 23  B 1 
ATOM   4129 C C   . LYS B 2 23  ? 26.956  -10.940 -46.685 1.00 71.61 23  B 1 
ATOM   4130 O O   . LYS B 2 23  ? 26.508  -11.415 -45.638 1.00 69.07 23  B 1 
ATOM   4131 C CB  . LYS B 2 23  ? 26.898  -12.721 -48.510 1.00 59.42 23  B 1 
ATOM   4132 C CG  . LYS B 2 23  ? 27.592  -13.256 -49.783 1.00 51.61 23  B 1 
ATOM   4133 C CD  . LYS B 2 23  ? 26.649  -14.149 -50.632 1.00 46.86 23  B 1 
ATOM   4134 C CE  . LYS B 2 23  ? 27.299  -14.671 -51.928 1.00 39.79 23  B 1 
ATOM   4135 N NZ  . LYS B 2 23  ? 26.462  -15.674 -52.653 1.00 34.48 23  B 1 
ATOM   4136 N N   . LYS B 2 24  ? 26.808  -9.670  -47.015 1.00 75.48 24  B 1 
ATOM   4137 C CA  . LYS B 2 24  ? 25.980  -8.762  -46.220 1.00 80.71 24  B 1 
ATOM   4138 C C   . LYS B 2 24  ? 24.579  -9.352  -46.097 1.00 83.30 24  B 1 
ATOM   4139 O O   . LYS B 2 24  ? 24.068  -9.932  -47.057 1.00 80.08 24  B 1 
ATOM   4140 C CB  . LYS B 2 24  ? 25.981  -7.343  -46.807 1.00 75.81 24  B 1 
ATOM   4141 C CG  . LYS B 2 24  ? 25.436  -7.279  -48.244 1.00 73.49 24  B 1 
ATOM   4142 C CD  . LYS B 2 24  ? 25.570  -5.852  -48.785 1.00 72.51 24  B 1 
ATOM   4143 C CE  . LYS B 2 24  ? 25.188  -5.817  -50.259 1.00 66.92 24  B 1 
ATOM   4144 N NZ  . LYS B 2 24  ? 25.370  -4.462  -50.818 1.00 62.70 24  B 1 
ATOM   4145 N N   . ILE B 2 25  ? 23.999  -9.241  -44.936 1.00 82.01 25  B 1 
ATOM   4146 C CA  . ILE B 2 25  ? 22.648  -9.742  -44.695 1.00 86.09 25  B 1 
ATOM   4147 C C   . ILE B 2 25  ? 21.691  -8.921  -45.545 1.00 90.19 25  B 1 
ATOM   4148 O O   . ILE B 2 25  ? 21.732  -7.693  -45.533 1.00 88.58 25  B 1 
ATOM   4149 C CB  . ILE B 2 25  ? 22.309  -9.692  -43.194 1.00 80.71 25  B 1 
ATOM   4150 C CG1 . ILE B 2 25  ? 23.237  -10.652 -42.415 1.00 70.63 25  B 1 
ATOM   4151 C CG2 . ILE B 2 25  ? 20.834  -10.052 -42.944 1.00 66.87 25  B 1 
ATOM   4152 C CD1 . ILE B 2 25  ? 23.350  -10.299 -40.940 1.00 61.22 25  B 1 
ATOM   4153 N N   . ILE B 2 26  ? 20.847  -9.616  -46.310 1.00 90.18 26  B 1 
ATOM   4154 C CA  . ILE B 2 26  ? 19.732  -9.008  -47.025 1.00 92.16 26  B 1 
ATOM   4155 C C   . ILE B 2 26  ? 18.528  -9.089  -46.100 1.00 93.66 26  B 1 
ATOM   4156 O O   . ILE B 2 26  ? 18.043  -10.179 -45.812 1.00 91.67 26  B 1 
ATOM   4157 C CB  . ILE B 2 26  ? 19.483  -9.701  -48.376 1.00 89.40 26  B 1 
ATOM   4158 C CG1 . ILE B 2 26  ? 20.749  -9.641  -49.262 1.00 80.91 26  B 1 
ATOM   4159 C CG2 . ILE B 2 26  ? 18.290  -9.033  -49.079 1.00 79.82 26  B 1 
ATOM   4160 C CD1 . ILE B 2 26  ? 20.629  -10.439 -50.567 1.00 70.80 26  B 1 
ATOM   4161 N N   . VAL B 2 27  ? 18.065  -7.954  -45.648 1.00 93.55 27  B 1 
ATOM   4162 C CA  . VAL B 2 27  ? 16.901  -7.870  -44.762 1.00 95.16 27  B 1 
ATOM   4163 C C   . VAL B 2 27  ? 15.642  -8.220  -45.540 1.00 95.45 27  B 1 
ATOM   4164 O O   . VAL B 2 27  ? 15.304  -7.546  -46.516 1.00 94.51 27  B 1 
ATOM   4165 C CB  . VAL B 2 27  ? 16.797  -6.465  -44.140 1.00 94.80 27  B 1 
ATOM   4166 C CG1 . VAL B 2 27  ? 15.569  -6.340  -43.240 1.00 91.09 27  B 1 
ATOM   4167 C CG2 . VAL B 2 27  ? 18.042  -6.134  -43.297 1.00 90.10 27  B 1 
ATOM   4168 N N   . LYS B 2 28  ? 14.950  -9.288  -45.121 1.00 95.79 28  B 1 
ATOM   4169 C CA  . LYS B 2 28  ? 13.662  -9.733  -45.682 1.00 95.57 28  B 1 
ATOM   4170 C C   . LYS B 2 28  ? 12.549  -9.718  -44.642 1.00 96.20 28  B 1 
ATOM   4171 O O   . LYS B 2 28  ? 11.432  -9.315  -44.949 1.00 94.88 28  B 1 
ATOM   4172 C CB  . LYS B 2 28  ? 13.805  -11.147 -46.262 1.00 94.19 28  B 1 
ATOM   4173 C CG  . LYS B 2 28  ? 14.733  -11.206 -47.477 1.00 85.72 28  B 1 
ATOM   4174 C CD  . LYS B 2 28  ? 14.808  -12.643 -48.001 1.00 74.99 28  B 1 
ATOM   4175 C CE  . LYS B 2 28  ? 15.759  -12.744 -49.185 1.00 62.97 28  B 1 
ATOM   4176 N NZ  . LYS B 2 28  ? 15.947  -14.152 -49.620 1.00 53.82 28  B 1 
ATOM   4177 N N   . HIS B 2 29  ? 12.856  -10.151 -43.439 1.00 95.91 29  B 1 
ATOM   4178 C CA  . HIS B 2 29  ? 11.925  -10.165 -42.318 1.00 96.35 29  B 1 
ATOM   4179 C C   . HIS B 2 29  ? 12.285  -9.054  -41.325 1.00 96.36 29  B 1 
ATOM   4180 O O   . HIS B 2 29  ? 13.408  -8.993  -40.830 1.00 95.79 29  B 1 
ATOM   4181 C CB  . HIS B 2 29  ? 11.926  -11.557 -41.670 1.00 95.79 29  B 1 
ATOM   4182 C CG  . HIS B 2 29  ? 10.860  -11.703 -40.619 1.00 94.61 29  B 1 
ATOM   4183 N ND1 . HIS B 2 29  ? 10.838  -11.078 -39.393 1.00 86.14 29  B 1 
ATOM   4184 C CD2 . HIS B 2 29  ? 9.720   -12.449 -40.693 1.00 85.85 29  B 1 
ATOM   4185 C CE1 . HIS B 2 29  ? 9.718   -11.439 -38.755 1.00 86.30 29  B 1 
ATOM   4186 N NE2 . HIS B 2 29  ? 9.006   -12.274 -39.514 1.00 87.27 29  B 1 
ATOM   4187 N N   . VAL B 2 30  ? 11.326  -8.192  -41.036 1.00 96.93 30  B 1 
ATOM   4188 C CA  . VAL B 2 30  ? 11.522  -7.012  -40.179 1.00 97.52 30  B 1 
ATOM   4189 C C   . VAL B 2 30  ? 10.554  -7.054  -39.004 1.00 97.73 30  B 1 
ATOM   4190 O O   . VAL B 2 30  ? 9.341   -7.112  -39.193 1.00 96.99 30  B 1 
ATOM   4191 C CB  . VAL B 2 30  ? 11.353  -5.699  -40.972 1.00 96.68 30  B 1 
ATOM   4192 C CG1 . VAL B 2 30  ? 11.738  -4.491  -40.113 1.00 90.25 30  B 1 
ATOM   4193 C CG2 . VAL B 2 30  ? 12.236  -5.673  -42.223 1.00 88.04 30  B 1 
ATOM   4194 N N   . THR B 2 31  ? 11.073  -6.947  -37.804 1.00 97.74 31  B 1 
ATOM   4195 C CA  . THR B 2 31  ? 10.266  -6.739  -36.602 1.00 97.83 31  B 1 
ATOM   4196 C C   . THR B 2 31  ? 10.275  -5.260  -36.237 1.00 97.99 31  B 1 
ATOM   4197 O O   . THR B 2 31  ? 11.332  -4.702  -35.949 1.00 97.53 31  B 1 
ATOM   4198 C CB  . THR B 2 31  ? 10.759  -7.611  -35.443 1.00 97.37 31  B 1 
ATOM   4199 O OG1 . THR B 2 31  ? 10.643  -8.964  -35.793 1.00 91.99 31  B 1 
ATOM   4200 C CG2 . THR B 2 31  ? 9.921   -7.413  -34.181 1.00 92.12 31  B 1 
ATOM   4201 N N   . VAL B 2 32  ? 9.113   -4.628  -36.244 1.00 97.86 32  B 1 
ATOM   4202 C CA  . VAL B 2 32  ? 8.953   -3.222  -35.845 1.00 98.04 32  B 1 
ATOM   4203 C C   . VAL B 2 32  ? 8.317   -3.165  -34.462 1.00 97.99 32  B 1 
ATOM   4204 O O   . VAL B 2 32  ? 7.219   -3.676  -34.261 1.00 97.39 32  B 1 
ATOM   4205 C CB  . VAL B 2 32  ? 8.119   -2.425  -36.863 1.00 97.75 32  B 1 
ATOM   4206 C CG1 . VAL B 2 32  ? 8.043   -0.945  -36.464 1.00 95.57 32  B 1 
ATOM   4207 C CG2 . VAL B 2 32  ? 8.730   -2.498  -38.270 1.00 94.98 32  B 1 
ATOM   4208 N N   . ILE B 2 33  ? 8.988   -2.541  -33.512 1.00 97.97 33  B 1 
ATOM   4209 C CA  . ILE B 2 33  ? 8.527   -2.457  -32.121 1.00 97.92 33  B 1 
ATOM   4210 C C   . ILE B 2 33  ? 8.032   -1.043  -31.838 1.00 98.05 33  B 1 
ATOM   4211 O O   . ILE B 2 33  ? 8.791   -0.083  -31.913 1.00 97.22 33  B 1 
ATOM   4212 C CB  . ILE B 2 33  ? 9.604   -2.900  -31.125 1.00 97.27 33  B 1 
ATOM   4213 C CG1 . ILE B 2 33  ? 10.165  -4.270  -31.562 1.00 94.08 33  B 1 
ATOM   4214 C CG2 . ILE B 2 33  ? 8.990   -2.965  -29.710 1.00 95.03 33  B 1 
ATOM   4215 C CD1 . ILE B 2 33  ? 11.176  -4.863  -30.587 1.00 86.65 33  B 1 
ATOM   4216 N N   . GLY B 2 34  ? 6.764   -0.949  -31.495 1.00 97.05 34  B 1 
ATOM   4217 C CA  . GLY B 2 34  ? 6.037   0.306   -31.355 1.00 97.18 34  B 1 
ATOM   4218 C C   . GLY B 2 34  ? 5.123   0.537   -32.556 1.00 97.17 34  B 1 
ATOM   4219 O O   . GLY B 2 34  ? 5.583   0.869   -33.645 1.00 95.14 34  B 1 
ATOM   4220 N N   . GLY B 2 35  ? 3.820   0.398   -32.348 1.00 96.06 35  B 1 
ATOM   4221 C CA  . GLY B 2 35  ? 2.783   0.667   -33.350 1.00 95.77 35  B 1 
ATOM   4222 C C   . GLY B 2 35  ? 2.263   2.104   -33.313 1.00 95.98 35  B 1 
ATOM   4223 O O   . GLY B 2 35  ? 1.143   2.379   -33.743 1.00 92.53 35  B 1 
ATOM   4224 N N   . GLY B 2 36  ? 3.044   3.015   -32.781 1.00 96.07 36  B 1 
ATOM   4225 C CA  . GLY B 2 36  ? 2.714   4.433   -32.720 1.00 95.88 36  B 1 
ATOM   4226 C C   . GLY B 2 36  ? 2.877   5.141   -34.067 1.00 96.13 36  B 1 
ATOM   4227 O O   . GLY B 2 36  ? 2.933   4.524   -35.126 1.00 94.73 36  B 1 
ATOM   4228 N N   . LEU B 2 37  ? 2.987   6.454   -34.010 1.00 94.86 37  B 1 
ATOM   4229 C CA  . LEU B 2 37  ? 3.068   7.287   -35.210 1.00 94.36 37  B 1 
ATOM   4230 C C   . LEU B 2 37  ? 4.196   6.859   -36.160 1.00 95.08 37  B 1 
ATOM   4231 O O   . LEU B 2 37  ? 3.971   6.699   -37.361 1.00 93.74 37  B 1 
ATOM   4232 C CB  . LEU B 2 37  ? 3.257   8.739   -34.748 1.00 92.65 37  B 1 
ATOM   4233 C CG  . LEU B 2 37  ? 3.239   9.774   -35.892 1.00 88.98 37  B 1 
ATOM   4234 C CD1 . LEU B 2 37  ? 1.881   9.847   -36.578 1.00 81.87 37  B 1 
ATOM   4235 C CD2 . LEU B 2 37  ? 3.568   11.148  -35.310 1.00 81.84 37  B 1 
ATOM   4236 N N   . MET B 2 38  ? 5.388   6.638   -35.642 1.00 95.40 38  B 1 
ATOM   4237 C CA  . MET B 2 38  ? 6.551   6.252   -36.446 1.00 96.38 38  B 1 
ATOM   4238 C C   . MET B 2 38  ? 6.539   4.763   -36.791 1.00 96.96 38  B 1 
ATOM   4239 O O   . MET B 2 38  ? 6.662   4.411   -37.958 1.00 96.60 38  B 1 
ATOM   4240 C CB  . MET B 2 38  ? 7.843   6.646   -35.723 1.00 95.79 38  B 1 
ATOM   4241 C CG  . MET B 2 38  ? 7.993   8.160   -35.559 1.00 94.33 38  B 1 
ATOM   4242 S SD  . MET B 2 38  ? 7.958   9.109   -37.108 1.00 93.52 38  B 1 
ATOM   4243 C CE  . MET B 2 38  ? 9.529   8.622   -37.837 1.00 87.82 38  B 1 
ATOM   4244 N N   . GLY B 2 39  ? 6.350   3.900   -35.810 1.00 96.72 39  B 1 
ATOM   4245 C CA  . GLY B 2 39  ? 6.404   2.452   -36.003 1.00 97.21 39  B 1 
ATOM   4246 C C   . GLY B 2 39  ? 5.370   1.941   -37.006 1.00 97.61 39  B 1 
ATOM   4247 O O   . GLY B 2 39  ? 5.708   1.165   -37.895 1.00 97.27 39  B 1 
ATOM   4248 N N   . ALA B 2 40  ? 4.141   2.451   -36.958 1.00 97.12 40  B 1 
ATOM   4249 C CA  . ALA B 2 40  ? 3.111   2.115   -37.937 1.00 97.27 40  B 1 
ATOM   4250 C C   . ALA B 2 40  ? 3.519   2.515   -39.366 1.00 97.34 40  B 1 
ATOM   4251 O O   . ALA B 2 40  ? 3.358   1.736   -40.305 1.00 96.83 40  B 1 
ATOM   4252 C CB  . ALA B 2 40  ? 1.802   2.805   -37.522 1.00 96.71 40  B 1 
ATOM   4253 N N   . GLY B 2 41  ? 4.106   3.691   -39.524 1.00 97.25 41  B 1 
ATOM   4254 C CA  . GLY B 2 41  ? 4.602   4.150   -40.817 1.00 97.09 41  B 1 
ATOM   4255 C C   . GLY B 2 41  ? 5.786   3.333   -41.342 1.00 97.56 41  B 1 
ATOM   4256 O O   . GLY B 2 41  ? 5.837   3.022   -42.533 1.00 97.01 41  B 1 
ATOM   4257 N N   . ILE B 2 42  ? 6.706   2.932   -40.483 1.00 97.79 42  B 1 
ATOM   4258 C CA  . ILE B 2 42  ? 7.836   2.068   -40.833 1.00 97.97 42  B 1 
ATOM   4259 C C   . ILE B 2 42  ? 7.332   0.699   -41.287 1.00 98.08 42  B 1 
ATOM   4260 O O   . ILE B 2 42  ? 7.716   0.232   -42.356 1.00 97.65 42  B 1 
ATOM   4261 C CB  . ILE B 2 42  ? 8.847   1.963   -39.664 1.00 97.96 42  B 1 
ATOM   4262 C CG1 . ILE B 2 42  ? 9.492   3.336   -39.380 1.00 97.00 42  B 1 
ATOM   4263 C CG2 . ILE B 2 42  ? 9.946   0.929   -39.983 1.00 97.25 42  B 1 
ATOM   4264 C CD1 . ILE B 2 42  ? 10.203  3.417   -38.020 1.00 94.79 42  B 1 
ATOM   4265 N N   . ALA B 2 43  ? 6.426   0.088   -40.510 1.00 97.75 43  B 1 
ATOM   4266 C CA  . ALA B 2 43  ? 5.808   -1.188  -40.844 1.00 97.70 43  B 1 
ATOM   4267 C C   . ALA B 2 43  ? 5.065   -1.129  -42.189 1.00 97.78 43  B 1 
ATOM   4268 O O   . ALA B 2 43  ? 5.255   -1.992  -43.041 1.00 97.17 43  B 1 
ATOM   4269 C CB  . ALA B 2 43  ? 4.865   -1.590  -39.706 1.00 97.63 43  B 1 
ATOM   4270 N N   . GLN B 2 44  ? 4.295   -0.074  -42.402 1.00 97.91 44  B 1 
ATOM   4271 C CA  . GLN B 2 44  ? 3.592   0.146   -43.664 1.00 97.61 44  B 1 
ATOM   4272 C C   . GLN B 2 44  ? 4.552   0.179   -44.856 1.00 97.66 44  B 1 
ATOM   4273 O O   . GLN B 2 44  ? 4.309   -0.485  -45.862 1.00 97.13 44  B 1 
ATOM   4274 C CB  . GLN B 2 44  ? 2.787   1.455   -43.583 1.00 97.13 44  B 1 
ATOM   4275 C CG  . GLN B 2 44  ? 2.067   1.775   -44.902 1.00 96.17 44  B 1 
ATOM   4276 C CD  . GLN B 2 44  ? 1.352   3.123   -44.885 1.00 95.62 44  B 1 
ATOM   4277 O OE1 . GLN B 2 44  ? 0.889   3.614   -43.879 1.00 90.46 44  B 1 
ATOM   4278 N NE2 . GLN B 2 44  ? 1.236   3.767   -46.027 1.00 88.71 44  B 1 
ATOM   4279 N N   . VAL B 2 45  ? 5.621   0.957   -44.776 1.00 97.56 45  B 1 
ATOM   4280 C CA  . VAL B 2 45  ? 6.560   1.114   -45.899 1.00 97.45 45  B 1 
ATOM   4281 C C   . VAL B 2 45  ? 7.343   -0.175  -46.143 1.00 97.20 45  B 1 
ATOM   4282 O O   . VAL B 2 45  ? 7.517   -0.556  -47.298 1.00 96.59 45  B 1 
ATOM   4283 C CB  . VAL B 2 45  ? 7.488   2.317   -45.680 1.00 96.89 45  B 1 
ATOM   4284 C CG1 . VAL B 2 45  ? 8.556   2.429   -46.768 1.00 90.08 45  B 1 
ATOM   4285 C CG2 . VAL B 2 45  ? 6.683   3.617   -45.724 1.00 88.18 45  B 1 
ATOM   4286 N N   . ALA B 2 46  ? 7.760   -0.864  -45.078 1.00 97.39 46  B 1 
ATOM   4287 C CA  . ALA B 2 46  ? 8.449   -2.148  -45.199 1.00 97.31 46  B 1 
ATOM   4288 C C   . ALA B 2 46  ? 7.561   -3.200  -45.881 1.00 97.16 46  B 1 
ATOM   4289 O O   . ALA B 2 46  ? 7.976   -3.819  -46.866 1.00 96.53 46  B 1 
ATOM   4290 C CB  . ALA B 2 46  ? 8.916   -2.579  -43.803 1.00 97.46 46  B 1 
ATOM   4291 N N   . ALA B 2 47  ? 6.305   -3.328  -45.446 1.00 97.12 47  B 1 
ATOM   4292 C CA  . ALA B 2 47  ? 5.355   -4.247  -46.060 1.00 96.81 47  B 1 
ATOM   4293 C C   . ALA B 2 47  ? 5.028   -3.878  -47.516 1.00 96.44 47  B 1 
ATOM   4294 O O   . ALA B 2 47  ? 5.026   -4.736  -48.401 1.00 95.58 47  B 1 
ATOM   4295 C CB  . ALA B 2 47  ? 4.102   -4.286  -45.183 1.00 96.74 47  B 1 
ATOM   4296 N N   . ALA B 2 48  ? 4.831   -2.595  -47.809 1.00 96.65 48  B 1 
ATOM   4297 C CA  . ALA B 2 48  ? 4.535   -2.113  -49.159 1.00 95.75 48  B 1 
ATOM   4298 C C   . ALA B 2 48  ? 5.685   -2.316  -50.157 1.00 95.34 48  B 1 
ATOM   4299 O O   . ALA B 2 48  ? 5.472   -2.257  -51.368 1.00 93.64 48  B 1 
ATOM   4300 C CB  . ALA B 2 48  ? 4.144   -0.640  -49.078 1.00 95.19 48  B 1 
ATOM   4301 N N   . THR B 2 49  ? 6.899   -2.545  -49.656 1.00 96.39 49  B 1 
ATOM   4302 C CA  . THR B 2 49  ? 8.102   -2.801  -50.460 1.00 96.29 49  B 1 
ATOM   4303 C C   . THR B 2 49  ? 8.505   -4.282  -50.485 1.00 95.91 49  B 1 
ATOM   4304 O O   . THR B 2 49  ? 9.581   -4.618  -50.963 1.00 94.49 49  B 1 
ATOM   4305 C CB  . THR B 2 49  ? 9.261   -1.900  -50.033 1.00 96.10 49  B 1 
ATOM   4306 O OG1 . THR B 2 49  ? 9.507   -2.010  -48.658 1.00 93.00 49  B 1 
ATOM   4307 C CG2 . THR B 2 49  ? 8.955   -0.429  -50.329 1.00 91.26 49  B 1 
ATOM   4308 N N   . GLY B 2 50  ? 7.630   -5.182  -50.029 1.00 95.71 50  B 1 
ATOM   4309 C CA  . GLY B 2 50  ? 7.796   -6.627  -50.150 1.00 95.25 50  B 1 
ATOM   4310 C C   . GLY B 2 50  ? 8.517   -7.306  -48.991 1.00 95.84 50  B 1 
ATOM   4311 O O   . GLY B 2 50  ? 8.894   -8.470  -49.125 1.00 93.40 50  B 1 
ATOM   4312 N N   . HIS B 2 51  ? 8.722   -6.623  -47.890 1.00 96.53 51  B 1 
ATOM   4313 C CA  . HIS B 2 51  ? 9.275   -7.228  -46.677 1.00 97.17 51  B 1 
ATOM   4314 C C   . HIS B 2 51  ? 8.166   -7.895  -45.852 1.00 97.14 51  B 1 
ATOM   4315 O O   . HIS B 2 51  ? 7.051   -7.382  -45.770 1.00 96.26 51  B 1 
ATOM   4316 C CB  . HIS B 2 51  ? 10.026  -6.180  -45.849 1.00 97.10 51  B 1 
ATOM   4317 C CG  . HIS B 2 51  ? 11.099  -5.465  -46.613 1.00 97.54 51  B 1 
ATOM   4318 N ND1 . HIS B 2 51  ? 10.919  -4.417  -47.485 1.00 88.81 51  B 1 
ATOM   4319 C CD2 . HIS B 2 51  ? 12.452  -5.732  -46.625 1.00 89.18 51  B 1 
ATOM   4320 C CE1 . HIS B 2 51  ? 12.107  -4.077  -48.003 1.00 91.51 51  B 1 
ATOM   4321 N NE2 . HIS B 2 51  ? 13.071  -4.847  -47.502 1.00 93.33 51  B 1 
ATOM   4322 N N   . THR B 2 52  ? 8.500   -9.015  -45.221 1.00 96.95 52  B 1 
ATOM   4323 C CA  . THR B 2 52  ? 7.631   -9.605  -44.194 1.00 97.01 52  B 1 
ATOM   4324 C C   . THR B 2 52  ? 7.809   -8.819  -42.905 1.00 97.34 52  B 1 
ATOM   4325 O O   . THR B 2 52  ? 8.946   -8.613  -42.471 1.00 96.30 52  B 1 
ATOM   4326 C CB  . THR B 2 52  ? 7.958   -11.085 -43.972 1.00 95.92 52  B 1 
ATOM   4327 O OG1 . THR B 2 52  ? 7.923   -11.767 -45.204 1.00 88.34 52  B 1 
ATOM   4328 C CG2 . THR B 2 52  ? 6.940   -11.767 -43.059 1.00 85.86 52  B 1 
ATOM   4329 N N   . VAL B 2 53  ? 6.716   -8.381  -42.304 1.00 97.06 53  B 1 
ATOM   4330 C CA  . VAL B 2 53  ? 6.761   -7.490  -41.141 1.00 97.51 53  B 1 
ATOM   4331 C C   . VAL B 2 53  ? 5.985   -8.080  -39.974 1.00 97.41 53  B 1 
ATOM   4332 O O   . VAL B 2 53  ? 4.851   -8.527  -40.131 1.00 96.56 53  B 1 
ATOM   4333 C CB  . VAL B 2 53  ? 6.236   -6.078  -41.482 1.00 97.03 53  B 1 
ATOM   4334 C CG1 . VAL B 2 53  ? 6.366   -5.122  -40.287 1.00 92.96 53  B 1 
ATOM   4335 C CG2 . VAL B 2 53  ? 7.017   -5.455  -42.644 1.00 92.48 53  B 1 
ATOM   4336 N N   . VAL B 2 54  ? 6.568   -8.028  -38.804 1.00 97.46 54  B 1 
ATOM   4337 C CA  . VAL B 2 54  ? 5.847   -8.231  -37.540 1.00 97.42 54  B 1 
ATOM   4338 C C   . VAL B 2 54  ? 5.839   -6.919  -36.767 1.00 97.60 54  B 1 
ATOM   4339 O O   . VAL B 2 54  ? 6.892   -6.397  -36.413 1.00 97.21 54  B 1 
ATOM   4340 C CB  . VAL B 2 54  ? 6.433   -9.378  -36.699 1.00 96.65 54  B 1 
ATOM   4341 C CG1 . VAL B 2 54  ? 5.545   -9.633  -35.483 1.00 90.38 54  B 1 
ATOM   4342 C CG2 . VAL B 2 54  ? 6.513   -10.676 -37.502 1.00 89.81 54  B 1 
ATOM   4343 N N   . LEU B 2 55  ? 4.650   -6.390  -36.513 1.00 97.50 55  B 1 
ATOM   4344 C CA  . LEU B 2 55  ? 4.460   -5.198  -35.698 1.00 97.72 55  B 1 
ATOM   4345 C C   . LEU B 2 55  ? 4.175   -5.602  -34.249 1.00 97.61 55  B 1 
ATOM   4346 O O   . LEU B 2 55  ? 3.262   -6.384  -33.990 1.00 97.01 55  B 1 
ATOM   4347 C CB  . LEU B 2 55  ? 3.325   -4.354  -36.309 1.00 97.51 55  B 1 
ATOM   4348 C CG  . LEU B 2 55  ? 3.079   -3.013  -35.588 1.00 96.64 55  B 1 
ATOM   4349 C CD1 . LEU B 2 55  ? 4.277   -2.072  -35.715 1.00 93.38 55  B 1 
ATOM   4350 C CD2 . LEU B 2 55  ? 1.863   -2.317  -36.210 1.00 93.34 55  B 1 
ATOM   4351 N N   . VAL B 2 56  ? 4.939   -5.072  -33.332 1.00 97.54 56  B 1 
ATOM   4352 C CA  . VAL B 2 56  ? 4.847   -5.390  -31.901 1.00 97.58 56  B 1 
ATOM   4353 C C   . VAL B 2 56  ? 4.460   -4.143  -31.115 1.00 97.63 56  B 1 
ATOM   4354 O O   . VAL B 2 56  ? 5.047   -3.082  -31.299 1.00 97.08 56  B 1 
ATOM   4355 C CB  . VAL B 2 56  ? 6.160   -5.986  -31.367 1.00 97.05 56  B 1 
ATOM   4356 C CG1 . VAL B 2 56  ? 6.011   -6.431  -29.901 1.00 94.00 56  B 1 
ATOM   4357 C CG2 . VAL B 2 56  ? 6.611   -7.204  -32.184 1.00 93.69 56  B 1 
ATOM   4358 N N   . ASP B 2 57  ? 3.493   -4.285  -30.211 1.00 97.26 57  B 1 
ATOM   4359 C CA  . ASP B 2 57  ? 3.160   -3.250  -29.230 1.00 97.32 57  B 1 
ATOM   4360 C C   . ASP B 2 57  ? 2.688   -3.909  -27.918 1.00 96.53 57  B 1 
ATOM   4361 O O   . ASP B 2 57  ? 2.715   -5.134  -27.779 1.00 95.04 57  B 1 
ATOM   4362 C CB  . ASP B 2 57  ? 2.128   -2.265  -29.817 1.00 97.36 57  B 1 
ATOM   4363 C CG  . ASP B 2 57  ? 2.282   -0.852  -29.232 1.00 97.16 57  B 1 
ATOM   4364 O OD1 . ASP B 2 57  ? 2.144   -0.693  -27.999 1.00 92.45 57  B 1 
ATOM   4365 O OD2 . ASP B 2 57  ? 2.568   0.090   -30.005 1.00 92.52 57  B 1 
ATOM   4366 N N   . GLN B 2 58  ? 2.290   -3.112  -26.940 1.00 97.06 58  B 1 
ATOM   4367 C CA  . GLN B 2 58  ? 1.997   -3.576  -25.583 1.00 96.44 58  B 1 
ATOM   4368 C C   . GLN B 2 58  ? 0.674   -4.335  -25.466 1.00 96.46 58  B 1 
ATOM   4369 O O   . GLN B 2 58  ? 0.557   -5.215  -24.613 1.00 94.24 58  B 1 
ATOM   4370 C CB  . GLN B 2 58  ? 2.002   -2.381  -24.628 1.00 95.08 58  B 1 
ATOM   4371 C CG  . GLN B 2 58  ? 3.360   -1.661  -24.593 1.00 92.32 58  B 1 
ATOM   4372 C CD  . GLN B 2 58  ? 3.410   -0.536  -23.559 1.00 89.64 58  B 1 
ATOM   4373 O OE1 . GLN B 2 58  ? 2.521   -0.319  -22.758 1.00 78.98 58  B 1 
ATOM   4374 N NE2 . GLN B 2 58  ? 4.480   0.216   -23.528 1.00 76.62 58  B 1 
ATOM   4375 N N   . THR B 2 59  ? -0.325  -3.981  -26.282 1.00 96.34 59  B 1 
ATOM   4376 C CA  . THR B 2 59  ? -1.673  -4.574  -26.195 1.00 96.41 59  B 1 
ATOM   4377 C C   . THR B 2 59  ? -2.264  -4.822  -27.589 1.00 96.79 59  B 1 
ATOM   4378 O O   . THR B 2 59  ? -1.955  -4.109  -28.540 1.00 96.09 59  B 1 
ATOM   4379 C CB  . THR B 2 59  ? -2.653  -3.695  -25.387 1.00 95.59 59  B 1 
ATOM   4380 O OG1 . THR B 2 59  ? -2.949  -2.499  -26.068 1.00 90.55 59  B 1 
ATOM   4381 C CG2 . THR B 2 59  ? -2.140  -3.310  -24.005 1.00 89.57 59  B 1 
ATOM   4382 N N   . GLU B 2 60  ? -3.178  -5.786  -27.661 1.00 96.67 60  B 1 
ATOM   4383 C CA  . GLU B 2 60  ? -3.926  -6.082  -28.891 1.00 96.54 60  B 1 
ATOM   4384 C C   . GLU B 2 60  ? -4.769  -4.889  -29.364 1.00 96.85 60  B 1 
ATOM   4385 O O   . GLU B 2 60  ? -4.873  -4.643  -30.561 1.00 95.74 60  B 1 
ATOM   4386 C CB  . GLU B 2 60  ? -4.832  -7.308  -28.670 1.00 95.49 60  B 1 
ATOM   4387 C CG  . GLU B 2 60  ? -4.065  -8.626  -28.432 1.00 87.04 60  B 1 
ATOM   4388 C CD  . GLU B 2 60  ? -3.135  -9.026  -29.590 1.00 80.12 60  B 1 
ATOM   4389 O OE1 . GLU B 2 60  ? -2.176  -9.788  -29.318 1.00 70.65 60  B 1 
ATOM   4390 O OE2 . GLU B 2 60  ? -3.352  -8.571  -30.726 1.00 71.77 60  B 1 
ATOM   4391 N N   . ASP B 2 61  ? -5.306  -4.099  -28.454 1.00 97.12 61  B 1 
ATOM   4392 C CA  . ASP B 2 61  ? -6.079  -2.903  -28.803 1.00 97.09 61  B 1 
ATOM   4393 C C   . ASP B 2 61  ? -5.225  -1.839  -29.514 1.00 97.30 61  B 1 
ATOM   4394 O O   . ASP B 2 61  ? -5.660  -1.216  -30.487 1.00 96.10 61  B 1 
ATOM   4395 C CB  . ASP B 2 61  ? -6.678  -2.278  -27.534 1.00 96.26 61  B 1 
ATOM   4396 C CG  . ASP B 2 61  ? -7.762  -3.132  -26.867 1.00 87.31 61  B 1 
ATOM   4397 O OD1 . ASP B 2 61  ? -8.455  -3.873  -27.587 1.00 78.01 61  B 1 
ATOM   4398 O OD2 . ASP B 2 61  ? -7.900  -2.985  -25.635 1.00 78.03 61  B 1 
ATOM   4399 N N   . ILE B 2 62  ? -3.983  -1.645  -29.046 1.00 96.93 62  B 1 
ATOM   4400 C CA  . ILE B 2 62  ? -3.039  -0.725  -29.688 1.00 96.95 62  B 1 
ATOM   4401 C C   . ILE B 2 62  ? -2.654  -1.255  -31.070 1.00 97.08 62  B 1 
ATOM   4402 O O   . ILE B 2 62  ? -2.635  -0.484  -32.035 1.00 96.46 62  B 1 
ATOM   4403 C CB  . ILE B 2 62  ? -1.799  -0.487  -28.792 1.00 96.61 62  B 1 
ATOM   4404 C CG1 . ILE B 2 62  ? -2.194  0.252   -27.494 1.00 94.16 62  B 1 
ATOM   4405 C CG2 . ILE B 2 62  ? -0.737  0.337   -29.547 1.00 94.31 62  B 1 
ATOM   4406 C CD1 . ILE B 2 62  ? -1.094  0.266   -26.427 1.00 90.46 62  B 1 
ATOM   4407 N N   . LEU B 2 63  ? -2.406  -2.559  -31.197 1.00 97.30 63  B 1 
ATOM   4408 C CA  . LEU B 2 63  ? -2.090  -3.207  -32.474 1.00 97.21 63  B 1 
ATOM   4409 C C   . LEU B 2 63  ? -3.249  -3.113  -33.457 1.00 96.98 63  B 1 
ATOM   4410 O O   . LEU B 2 63  ? -3.036  -2.746  -34.612 1.00 96.41 63  B 1 
ATOM   4411 C CB  . LEU B 2 63  ? -1.704  -4.672  -32.219 1.00 97.18 63  B 1 
ATOM   4412 C CG  . LEU B 2 63  ? -0.343  -4.838  -31.527 1.00 96.35 63  B 1 
ATOM   4413 C CD1 . LEU B 2 63  ? -0.152  -6.294  -31.102 1.00 93.63 63  B 1 
ATOM   4414 C CD2 . LEU B 2 63  ? 0.816   -4.459  -32.458 1.00 93.47 63  B 1 
ATOM   4415 N N   . ALA B 2 64  ? -4.470  -3.366  -33.017 1.00 97.24 64  B 1 
ATOM   4416 C CA  . ALA B 2 64  ? -5.663  -3.228  -33.845 1.00 96.80 64  B 1 
ATOM   4417 C C   . ALA B 2 64  ? -5.835  -1.785  -34.358 1.00 96.75 64  B 1 
ATOM   4418 O O   . ALA B 2 64  ? -6.058  -1.564  -35.552 1.00 96.00 64  B 1 
ATOM   4419 C CB  . ALA B 2 64  ? -6.878  -3.685  -33.024 1.00 96.36 64  B 1 
ATOM   4420 N N   . LYS B 2 65  ? -5.647  -0.804  -33.475 1.00 97.10 65  B 1 
ATOM   4421 C CA  . LYS B 2 65  ? -5.687  0.611   -33.849 1.00 96.91 65  B 1 
ATOM   4422 C C   . LYS B 2 65  ? -4.573  0.982   -34.823 1.00 97.19 65  B 1 
ATOM   4423 O O   . LYS B 2 65  ? -4.814  1.701   -35.792 1.00 96.20 65  B 1 
ATOM   4424 C CB  . LYS B 2 65  ? -5.628  1.458   -32.572 1.00 96.24 65  B 1 
ATOM   4425 C CG  . LYS B 2 65  ? -5.864  2.945   -32.866 1.00 83.11 65  B 1 
ATOM   4426 C CD  . LYS B 2 65  ? -5.814  3.748   -31.552 1.00 80.14 65  B 1 
ATOM   4427 C CE  . LYS B 2 65  ? -6.024  5.230   -31.829 1.00 66.87 65  B 1 
ATOM   4428 N NZ  . LYS B 2 65  ? -5.924  6.027   -30.588 1.00 59.76 65  B 1 
ATOM   4429 N N   . SER B 2 66  ? -3.369  0.469   -34.615 1.00 97.24 66  B 1 
ATOM   4430 C CA  . SER B 2 66  ? -2.211  0.693   -35.486 1.00 97.07 66  B 1 
ATOM   4431 C C   . SER B 2 66  ? -2.446  0.098   -36.875 1.00 96.87 66  B 1 
ATOM   4432 O O   . SER B 2 66  ? -2.280  0.796   -37.875 1.00 96.09 66  B 1 
ATOM   4433 C CB  . SER B 2 66  ? -0.946  0.109   -34.862 1.00 96.93 66  B 1 
ATOM   4434 O OG  . SER B 2 66  ? -0.714  0.733   -33.630 1.00 88.88 66  B 1 
ATOM   4435 N N   . LYS B 2 67  ? -2.919  -1.144  -36.934 1.00 97.21 67  B 1 
ATOM   4436 C CA  . LYS B 2 67  ? -3.217  -1.828  -38.191 1.00 96.84 67  B 1 
ATOM   4437 C C   . LYS B 2 67  ? -4.329  -1.121  -38.974 1.00 96.89 67  B 1 
ATOM   4438 O O   . LYS B 2 67  ? -4.200  -0.954  -40.188 1.00 96.08 67  B 1 
ATOM   4439 C CB  . LYS B 2 67  ? -3.532  -3.306  -37.902 1.00 95.54 67  B 1 
ATOM   4440 C CG  . LYS B 2 67  ? -3.407  -4.179  -39.163 1.00 87.92 67  B 1 
ATOM   4441 C CD  . LYS B 2 67  ? -3.455  -5.671  -38.807 1.00 84.22 67  B 1 
ATOM   4442 C CE  . LYS B 2 67  ? -3.202  -6.517  -40.055 1.00 78.38 67  B 1 
ATOM   4443 N NZ  . LYS B 2 67  ? -2.975  -7.953  -39.750 1.00 70.63 67  B 1 
ATOM   4444 N N   . LYS B 2 68  ? -5.350  -0.622  -38.269 1.00 96.92 68  B 1 
ATOM   4445 C CA  . LYS B 2 68  ? -6.396  0.203   -38.887 1.00 96.79 68  B 1 
ATOM   4446 C C   . LYS B 2 68  ? -5.842  1.513   -39.452 1.00 96.71 68  B 1 
ATOM   4447 O O   . LYS B 2 68  ? -6.171  1.886   -40.578 1.00 95.95 68  B 1 
ATOM   4448 C CB  . LYS B 2 68  ? -7.507  0.447   -37.858 1.00 96.23 68  B 1 
ATOM   4449 C CG  . LYS B 2 68  ? -8.702  1.152   -38.505 1.00 88.28 68  B 1 
ATOM   4450 C CD  . LYS B 2 68  ? -9.844  1.332   -37.502 1.00 80.02 68  B 1 
ATOM   4451 C CE  . LYS B 2 68  ? -10.982 2.045   -38.217 1.00 69.47 68  B 1 
ATOM   4452 N NZ  . LYS B 2 68  ? -12.156 2.247   -37.322 1.00 59.57 68  B 1 
ATOM   4453 N N   . GLY B 2 69  ? -4.965  2.186   -38.723 1.00 96.45 69  B 1 
ATOM   4454 C CA  . GLY B 2 69  ? -4.294  3.394   -39.213 1.00 96.22 69  B 1 
ATOM   4455 C C   . GLY B 2 69  ? -3.423  3.129   -40.445 1.00 96.65 69  B 1 
ATOM   4456 O O   . GLY B 2 69  ? -3.437  3.914   -41.393 1.00 95.60 69  B 1 
ATOM   4457 N N   . ILE B 2 70  ? -2.726  1.991   -40.478 1.00 96.95 70  B 1 
ATOM   4458 C CA  . ILE B 2 70  ? -1.955  1.538   -41.646 1.00 97.03 70  B 1 
ATOM   4459 C C   . ILE B 2 70  ? -2.881  1.302   -42.837 1.00 96.79 70  B 1 
ATOM   4460 O O   . ILE B 2 70  ? -2.580  1.780   -43.931 1.00 96.15 70  B 1 
ATOM   4461 C CB  . ILE B 2 70  ? -1.120  0.280   -41.310 1.00 97.00 70  B 1 
ATOM   4462 C CG1 . ILE B 2 70  ? -0.003  0.629   -40.300 1.00 95.71 70  B 1 
ATOM   4463 C CG2 . ILE B 2 70  ? -0.497  -0.321  -42.586 1.00 95.72 70  B 1 
ATOM   4464 C CD1 . ILE B 2 70  ? 0.652   -0.598  -39.658 1.00 94.17 70  B 1 
ATOM   4465 N N   . GLU B 2 71  ? -4.012  0.619   -42.636 1.00 96.72 71  B 1 
ATOM   4466 C CA  . GLU B 2 71  ? -4.984  0.379   -43.700 1.00 96.58 71  B 1 
ATOM   4467 C C   . GLU B 2 71  ? -5.508  1.689   -44.304 1.00 96.04 71  B 1 
ATOM   4468 O O   . GLU B 2 71  ? -5.512  1.864   -45.523 1.00 95.31 71  B 1 
ATOM   4469 C CB  . GLU B 2 71  ? -6.144  -0.464  -43.145 1.00 96.09 71  B 1 
ATOM   4470 C CG  . GLU B 2 71  ? -7.097  -0.908  -44.261 1.00 92.95 71  B 1 
ATOM   4471 C CD  . GLU B 2 71  ? -8.384  -1.573  -43.755 1.00 90.32 71  B 1 
ATOM   4472 O OE1 . GLU B 2 71  ? -9.307  -1.675  -44.584 1.00 82.96 71  B 1 
ATOM   4473 O OE2 . GLU B 2 71  ? -8.479  -1.916  -42.558 1.00 83.80 71  B 1 
ATOM   4474 N N   . GLU B 2 72  ? -5.897  2.643   -43.446 1.00 96.14 72  B 1 
ATOM   4475 C CA  . GLU B 2 72  ? -6.371  3.957   -43.897 1.00 95.76 72  B 1 
ATOM   4476 C C   . GLU B 2 72  ? -5.292  4.727   -44.683 1.00 95.27 72  B 1 
ATOM   4477 O O   . GLU B 2 72  ? -5.580  5.358   -45.702 1.00 93.94 72  B 1 
ATOM   4478 C CB  . GLU B 2 72  ? -6.822  4.784   -42.687 1.00 95.46 72  B 1 
ATOM   4479 C CG  . GLU B 2 72  ? -8.149  4.292   -42.081 1.00 88.50 72  B 1 
ATOM   4480 C CD  . GLU B 2 72  ? -8.565  5.069   -40.823 1.00 83.00 72  B 1 
ATOM   4481 O OE1 . GLU B 2 72  ? -9.538  4.625   -40.155 1.00 75.90 72  B 1 
ATOM   4482 O OE2 . GLU B 2 72  ? -7.944  6.116   -40.523 1.00 77.21 72  B 1 
ATOM   4483 N N   . SER B 2 73  ? -4.044  4.630   -44.238 1.00 95.85 73  B 1 
ATOM   4484 C CA  . SER B 2 73  ? -2.911  5.242   -44.930 1.00 95.55 73  B 1 
ATOM   4485 C C   . SER B 2 73  ? -2.626  4.558   -46.272 1.00 95.37 73  B 1 
ATOM   4486 O O   . SER B 2 73  ? -2.468  5.235   -47.292 1.00 94.44 73  B 1 
ATOM   4487 C CB  . SER B 2 73  ? -1.684  5.218   -44.024 1.00 95.48 73  B 1 
ATOM   4488 O OG  . SER B 2 73  ? -0.631  5.936   -44.622 1.00 91.91 73  B 1 
ATOM   4489 N N   . LEU B 2 74  ? -2.650  3.219   -46.319 1.00 95.76 74  B 1 
ATOM   4490 C CA  . LEU B 2 74  ? -2.470  2.442   -47.541 1.00 95.44 74  B 1 
ATOM   4491 C C   . LEU B 2 74  ? -3.571  2.734   -48.561 1.00 94.93 74  B 1 
ATOM   4492 O O   . LEU B 2 74  ? -3.253  2.936   -49.733 1.00 94.33 74  B 1 
ATOM   4493 C CB  . LEU B 2 74  ? -2.448  0.941   -47.213 1.00 95.49 74  B 1 
ATOM   4494 C CG  . LEU B 2 74  ? -1.131  0.447   -46.600 1.00 94.90 74  B 1 
ATOM   4495 C CD1 . LEU B 2 74  ? -1.321  -0.996  -46.118 1.00 91.90 74  B 1 
ATOM   4496 C CD2 . LEU B 2 74  ? 0.008   0.459   -47.619 1.00 91.77 74  B 1 
ATOM   4497 N N   . ARG B 2 75  ? -4.821  2.861   -48.131 1.00 95.02 75  B 1 
ATOM   4498 C CA  . ARG B 2 75  ? -5.933  3.252   -49.015 1.00 94.24 75  B 1 
ATOM   4499 C C   . ARG B 2 75  ? -5.714  4.630   -49.636 1.00 93.64 75  B 1 
ATOM   4500 O O   . ARG B 2 75  ? -5.972  4.815   -50.823 1.00 92.06 75  B 1 
ATOM   4501 C CB  . ARG B 2 75  ? -7.268  3.205   -48.245 1.00 93.47 75  B 1 
ATOM   4502 C CG  . ARG B 2 75  ? -7.751  1.772   -47.978 1.00 86.78 75  B 1 
ATOM   4503 C CD  . ARG B 2 75  ? -9.068  1.778   -47.194 1.00 81.86 75  B 1 
ATOM   4504 N NE  . ARG B 2 75  ? -9.505  0.425   -46.805 1.00 74.69 75  B 1 
ATOM   4505 C CZ  . ARG B 2 75  ? -10.192 -0.456  -47.520 1.00 67.86 75  B 1 
ATOM   4506 N NH1 . ARG B 2 75  ? -10.626 -0.198  -48.719 1.00 58.82 75  B 1 
ATOM   4507 N NH2 . ARG B 2 75  ? -10.451 -1.632  -47.020 1.00 62.47 75  B 1 
ATOM   4508 N N   . LYS B 2 76  ? -5.182  5.598   -48.884 1.00 93.92 76  B 1 
ATOM   4509 C CA  . LYS B 2 76  ? -4.828  6.926   -49.413 1.00 92.82 76  B 1 
ATOM   4510 C C   . LYS B 2 76  ? -3.696  6.837   -50.441 1.00 92.77 76  B 1 
ATOM   4511 O O   . LYS B 2 76  ? -3.766  7.491   -51.484 1.00 90.60 76  B 1 
ATOM   4512 C CB  . LYS B 2 76  ? -4.433  7.877   -48.274 1.00 91.75 76  B 1 
ATOM   4513 C CG  . LYS B 2 76  ? -5.621  8.290   -47.382 1.00 84.95 76  B 1 
ATOM   4514 C CD  . LYS B 2 76  ? -5.120  9.108   -46.186 1.00 81.01 76  B 1 
ATOM   4515 C CE  . LYS B 2 76  ? -6.263  9.444   -45.221 1.00 71.17 76  B 1 
ATOM   4516 N NZ  . LYS B 2 76  ? -5.769  10.106  -43.989 1.00 64.05 76  B 1 
ATOM   4517 N N   . VAL B 2 77  ? -2.669  6.015   -50.167 1.00 92.67 77  B 1 
ATOM   4518 C CA  . VAL B 2 77  ? -1.556  5.796   -51.099 1.00 91.89 77  B 1 
ATOM   4519 C C   . VAL B 2 77  ? -2.040  5.084   -52.366 1.00 92.32 77  B 1 
ATOM   4520 O O   . VAL B 2 77  ? -1.746  5.546   -53.467 1.00 91.57 77  B 1 
ATOM   4521 C CB  . VAL B 2 77  ? -0.413  5.019   -50.429 1.00 90.85 77  B 1 
ATOM   4522 C CG1 . VAL B 2 77  ? 0.693   4.639   -51.410 1.00 85.20 77  B 1 
ATOM   4523 C CG2 . VAL B 2 77  ? 0.234   5.857   -49.323 1.00 85.59 77  B 1 
ATOM   4524 N N   . ALA B 2 78  ? -2.837  4.027   -52.220 1.00 92.38 78  B 1 
ATOM   4525 C CA  . ALA B 2 78  ? -3.402  3.271   -53.329 1.00 92.46 78  B 1 
ATOM   4526 C C   . ALA B 2 78  ? -4.269  4.152   -54.226 1.00 91.92 78  B 1 
ATOM   4527 O O   . ALA B 2 78  ? -4.106  4.138   -55.444 1.00 90.36 78  B 1 
ATOM   4528 C CB  . ALA B 2 78  ? -4.196  2.090   -52.765 1.00 92.19 78  B 1 
ATOM   4529 N N   . LYS B 2 79  ? -5.107  4.993   -53.651 1.00 91.94 79  B 1 
ATOM   4530 C CA  . LYS B 2 79  ? -5.953  5.937   -54.397 1.00 90.99 79  B 1 
ATOM   4531 C C   . LYS B 2 79  ? -5.145  6.930   -55.235 1.00 90.41 79  B 1 
ATOM   4532 O O   . LYS B 2 79  ? -5.604  7.342   -56.299 1.00 87.11 79  B 1 
ATOM   4533 C CB  . LYS B 2 79  ? -6.893  6.651   -53.416 1.00 88.98 79  B 1 
ATOM   4534 C CG  . LYS B 2 79  ? -8.027  7.383   -54.154 1.00 77.37 79  B 1 
ATOM   4535 C CD  . LYS B 2 79  ? -9.016  7.994   -53.159 1.00 73.32 79  B 1 
ATOM   4536 C CE  . LYS B 2 79  ? -10.171 8.633   -53.921 1.00 62.75 79  B 1 
ATOM   4537 N NZ  . LYS B 2 79  ? -11.187 9.225   -53.019 1.00 56.07 79  B 1 
ATOM   4538 N N   . LYS B 2 80  ? -3.951  7.322   -54.771 1.00 91.10 80  B 1 
ATOM   4539 C CA  . LYS B 2 80  ? -3.037  8.191   -55.547 1.00 89.85 80  B 1 
ATOM   4540 C C   . LYS B 2 80  ? -2.249  7.396   -56.591 1.00 90.15 80  B 1 
ATOM   4541 O O   . LYS B 2 80  ? -2.091  7.865   -57.713 1.00 86.71 80  B 1 
ATOM   4542 C CB  . LYS B 2 80  ? -2.086  8.949   -54.610 1.00 87.48 80  B 1 
ATOM   4543 C CG  . LYS B 2 80  ? -2.757  10.084  -53.806 1.00 76.89 80  B 1 
ATOM   4544 C CD  . LYS B 2 80  ? -1.710  10.803  -52.924 1.00 70.85 80  B 1 
ATOM   4545 C CE  . LYS B 2 80  ? -2.301  11.961  -52.117 1.00 61.09 80  B 1 
ATOM   4546 N NZ  . LYS B 2 80  ? -1.287  12.654  -51.256 1.00 54.24 80  B 1 
ATOM   4547 N N   . LYS B 2 81  ? -1.755  6.200   -56.239 1.00 89.31 81  B 1 
ATOM   4548 C CA  . LYS B 2 81  ? -0.871  5.384   -57.092 1.00 88.71 81  B 1 
ATOM   4549 C C   . LYS B 2 81  ? -1.625  4.610   -58.174 1.00 89.73 81  B 1 
ATOM   4550 O O   . LYS B 2 81  ? -1.099  4.431   -59.266 1.00 87.03 81  B 1 
ATOM   4551 C CB  . LYS B 2 81  ? -0.056  4.448   -56.177 1.00 86.33 81  B 1 
ATOM   4552 C CG  . LYS B 2 81  ? 1.097   3.760   -56.920 1.00 77.46 81  B 1 
ATOM   4553 C CD  . LYS B 2 81  ? 1.898   2.856   -55.964 1.00 74.17 81  B 1 
ATOM   4554 C CE  . LYS B 2 81  ? 3.035   2.159   -56.711 1.00 66.54 81  B 1 
ATOM   4555 N NZ  . LYS B 2 81  ? 3.770   1.195   -55.845 1.00 60.36 81  B 1 
ATOM   4556 N N   . PHE B 2 82  ? -2.843  4.174   -57.870 1.00 88.77 82  B 1 
ATOM   4557 C CA  . PHE B 2 82  ? -3.695  3.350   -58.729 1.00 89.53 82  B 1 
ATOM   4558 C C   . PHE B 2 82  ? -5.013  4.068   -59.063 1.00 88.60 82  B 1 
ATOM   4559 O O   . PHE B 2 82  ? -6.070  3.443   -59.124 1.00 82.86 82  B 1 
ATOM   4560 C CB  . PHE B 2 82  ? -3.922  1.986   -58.071 1.00 87.97 82  B 1 
ATOM   4561 C CG  . PHE B 2 82  ? -2.657  1.209   -57.777 1.00 88.65 82  B 1 
ATOM   4562 C CD1 . PHE B 2 82  ? -2.029  0.479   -58.799 1.00 83.20 82  B 1 
ATOM   4563 C CD2 . PHE B 2 82  ? -2.113  1.191   -56.482 1.00 83.45 82  B 1 
ATOM   4564 C CE1 . PHE B 2 82  ? -0.877  -0.276  -58.523 1.00 82.13 82  B 1 
ATOM   4565 C CE2 . PHE B 2 82  ? -0.964  0.445   -56.203 1.00 83.23 82  B 1 
ATOM   4566 C CZ  . PHE B 2 82  ? -0.347  -0.292  -57.226 1.00 85.18 82  B 1 
ATOM   4567 N N   . ALA B 2 83  ? -4.962  5.380   -59.271 1.00 88.74 83  B 1 
ATOM   4568 C CA  . ALA B 2 83  ? -6.149  6.200   -59.495 1.00 87.48 83  B 1 
ATOM   4569 C C   . ALA B 2 83  ? -7.023  5.697   -60.659 1.00 87.28 83  B 1 
ATOM   4570 O O   . ALA B 2 83  ? -8.250  5.805   -60.599 1.00 82.06 83  B 1 
ATOM   4571 C CB  . ALA B 2 83  ? -5.690  7.642   -59.748 1.00 84.27 83  B 1 
ATOM   4572 N N   . GLU B 2 84  ? -6.399  5.103   -61.691 1.00 87.89 84  B 1 
ATOM   4573 C CA  . GLU B 2 84  ? -7.093  4.584   -62.875 1.00 87.42 84  B 1 
ATOM   4574 C C   . GLU B 2 84  ? -7.465  3.094   -62.760 1.00 87.70 84  B 1 
ATOM   4575 O O   . GLU B 2 84  ? -8.213  2.574   -63.580 1.00 81.92 84  B 1 
ATOM   4576 C CB  . GLU B 2 84  ? -6.240  4.836   -64.121 1.00 83.42 84  B 1 
ATOM   4577 C CG  . GLU B 2 84  ? -5.902  6.325   -64.305 1.00 73.91 84  B 1 
ATOM   4578 C CD  . GLU B 2 84  ? -5.432  6.696   -65.710 1.00 62.94 84  B 1 
ATOM   4579 O OE1 . GLU B 2 84  ? -5.257  7.919   -65.938 1.00 55.29 84  B 1 
ATOM   4580 O OE2 . GLU B 2 84  ? -5.239  5.786   -66.543 1.00 57.19 84  B 1 
ATOM   4581 N N   . ASN B 2 85  ? -6.964  2.396   -61.732 1.00 87.59 85  B 1
[truncated: 143,679 more chars]
