# Supplementary material for: Searching for protein partners of short-chain 3-hydroxyacyl-CoA dehydrogenase (SCHAD) reveals keratin 8 as a novel candidate for interaction in pancreatic β-cells
Source: BMC Mol Cell Biol. 2025 Jun 5;26:18. doi: 10.1186/s12860-025-00544-w (PMC12139081; doi:10.1186/s12860-025-00544-w)
Supplement: Supplementary file 3 — Supplementary Material 3 [file 12860_2025_544_MOESM3_ESM.zip › fold_k8_iso2_x1_schad_x1_nad_model_1.cif]

# By using this file you agree to the legally binding terms of use found at alphafoldserver.com/output-terms
data_1852efe168d46bda
#
_entry.id 1852efe168d46bda
#
loop_
_atom_type.symbol
C 
N 
O 
P 
S 
#
loop_
_audit_author.name
_audit_author.pdbx_ordinal
"Google DeepMind" 1 
"Isomorphic Labs" 2 
#
_audit_conform.dict_location https://raw.githubusercontent.com/ihmwg/ModelCIF/master/dist/mmcif_ma.dic
_audit_conform.dict_name     mmcif_ma.dic
_audit_conform.dict_version  1.4.5
#
loop_
_chem_comp.formula
_chem_comp.formula_weight
_chem_comp.id
_chem_comp.mon_nstd_flag
_chem_comp.name
_chem_comp.pdbx_smiles
_chem_comp.pdbx_synonyms
_chem_comp.type
"C3 H7 N O2"        89.093  ALA y ALANINE                           C[C@H](N)C(O)=O                                                                                                               ? "L-PEPTIDE LINKING" 
"C6 H15 N4 O2"      175.209 ARG y ARGININE                          N[C@@H](CCCNC(N)=[NH2+])C(O)=O                                                                                                ? "L-PEPTIDE LINKING" 
"C4 H8 N2 O3"       132.118 ASN y ASPARAGINE                        N[C@@H](CC(N)=O)C(O)=O                                                                                                        ? "L-PEPTIDE LINKING" 
"C4 H7 N O4"        133.103 ASP y "ASPARTIC ACID"                   N[C@@H](CC(O)=O)C(O)=O                                                                                                        ? "L-PEPTIDE LINKING" 
"C3 H7 N O2 S"      121.158 CYS y CYSTEINE                          N[C@@H](CS)C(O)=O                                                                                                             ? "L-PEPTIDE LINKING" 
"C5 H10 N2 O3"      146.144 GLN y GLUTAMINE                         N[C@@H](CCC(N)=O)C(O)=O                                                                                                       ? "L-PEPTIDE LINKING" 
"C5 H9 N O4"        147.129 GLU y "GLUTAMIC ACID"                   N[C@@H](CCC(O)=O)C(O)=O                                                                                                       ? "L-PEPTIDE LINKING" 
"C2 H5 N O2"        75.067  GLY y GLYCINE                           NCC(O)=O                                                                                                                      ? "PEPTIDE LINKING"   
"C6 H10 N3 O2"      156.162 HIS y HISTIDINE                         N[C@@H](Cc1c[nH]c[nH+]1)C(O)=O                                                                                                ? "L-PEPTIDE LINKING" 
"C6 H13 N O2"       131.173 ILE y ISOLEUCINE                        CC[C@H](C)[C@H](N)C(O)=O                                                                                                      ? "L-PEPTIDE LINKING" 
"C6 H13 N O2"       131.173 LEU y LEUCINE                           CC(C)C[C@H](N)C(O)=O                                                                                                          ? "L-PEPTIDE LINKING" 
"C6 H15 N2 O2"      147.195 LYS y LYSINE                            N[C@@H](CCCC[NH3+])C(O)=O                                                                                                     ? "L-PEPTIDE LINKING" 
"C5 H11 N O2 S"     149.211 MET y METHIONINE                        CSCC[C@H](N)C(O)=O                                                                                                            ? "L-PEPTIDE LINKING" 
"C21 H27 N7 O14 P2" 663.425 NAD . NICOTINAMIDE-ADENINE-DINUCLEOTIDE NC(=O)c1ccc[n+](c1)[C@@H]2O[C@H](CO[P]([O-])(=O)O[P@](O)(=O)OC[C@H]3O[C@H]([C@H](O)[C@@H]3O)n4cnc5c(N)ncnc45)[C@@H](O)[C@H]2O ? NON-POLYMER         
"C9 H11 N O2"       165.189 PHE y PHENYLALANINE                     N[C@@H](Cc1ccccc1)C(O)=O                                                                                                      ? "L-PEPTIDE LINKING" 
"C5 H9 N O2"        115.130 PRO y PROLINE                           OC(=O)[C@@H]1CCCN1                                                                                                            ? "L-PEPTIDE LINKING" 
"C3 H7 N O3"        105.093 SER y SERINE                            N[C@@H](CO)C(O)=O                                                                                                             ? "L-PEPTIDE LINKING" 
"C4 H9 N O3"        119.119 THR y THREONINE                         C[C@@H](O)[C@H](N)C(O)=O                                                                                                      ? "L-PEPTIDE LINKING" 
"C11 H12 N2 O2"     204.225 TRP y TRYPTOPHAN                        N[C@@H](Cc1c[nH]c2ccccc12)C(O)=O                                                                                              ? "L-PEPTIDE LINKING" 
"C9 H11 N O3"       181.189 TYR y TYROSINE                          N[C@@H](Cc1ccc(O)cc1)C(O)=O                                                                                                   ? "L-PEPTIDE LINKING" 
"C5 H11 N O2"       117.146 VAL y VALINE                            CC(C)[C@H](N)C(O)=O                                                                                                           ? "L-PEPTIDE LINKING" 
#
_citation.book_publisher          ?
_citation.country                 UK
_citation.id                      primary
_citation.journal_full            Nature
_citation.journal_id_ASTM         NATUAS
_citation.journal_id_CSD          0006
_citation.journal_id_ISSN         0028-0836
_citation.journal_volume          ?
_citation.page_first              ?
_citation.page_last               ?
_citation.pdbx_database_id_DOI    ?
_citation.pdbx_database_id_PubMed ?
_citation.title                   "Accurate structure prediction of biomolecular interactions with AlphaFold 3"
_citation.year                    2024
#
loop_
_citation_author.citation_id
_citation_author.name
_citation_author.ordinal
primary "Google DeepMind" 1 
primary "Isomorphic Labs" 2 
#
loop_
_entity.id
_entity.pdbx_description
_entity.type
1 . polymer     
2 . polymer     
3 . non-polymer 
#
loop_
_entity_poly.entity_id
_entity_poly.pdbx_strand_id
_entity_poly.type
1 A polypeptide(L) 
2 B polypeptide(L) 
#
loop_
_entity_poly_seq.entity_id
_entity_poly_seq.hetero
_entity_poly_seq.mon_id
_entity_poly_seq.num
1 n MET 1   
1 n ASN 2   
1 n GLY 3   
1 n VAL 4   
1 n SER 5   
1 n TRP 6   
1 n SER 7   
1 n GLN 8   
1 n ASP 9   
1 n LEU 10  
1 n GLN 11  
1 n GLU 12  
1 n GLY 13  
1 n ILE 14  
1 n SER 15  
1 n ALA 16  
1 n TRP 17  
1 n PHE 18  
1 n GLY 19  
1 n PRO 20  
1 n PRO 21  
1 n ALA 22  
1 n SER 23  
1 n THR 24  
1 n PRO 25  
1 n ALA 26  
1 n SER 27  
1 n THR 28  
1 n MET 29  
1 n SER 30  
1 n ILE 31  
1 n ARG 32  
1 n VAL 33  
1 n THR 34  
1 n GLN 35  
1 n LYS 36  
1 n SER 37  
1 n TYR 38  
1 n LYS 39  
1 n VAL 40  
1 n SER 41  
1 n THR 42  
1 n SER 43  
1 n GLY 44  
1 n PRO 45  
1 n ARG 46  
1 n ALA 47  
1 n PHE 48  
1 n SER 49  
1 n SER 50  
1 n ARG 51  
1 n SER 52  
1 n TYR 53  
1 n THR 54  
1 n SER 55  
1 n GLY 56  
1 n PRO 57  
1 n GLY 58  
1 n SER 59  
1 n ARG 60  
1 n ILE 61  
1 n SER 62  
1 n SER 63  
1 n SER 64  
1 n SER 65  
1 n PHE 66  
1 n SER 67  
1 n ARG 68  
1 n VAL 69  
1 n GLY 70  
1 n SER 71  
1 n SER 72  
1 n ASN 73  
1 n PHE 74  
1 n ARG 75  
1 n GLY 76  
1 n GLY 77  
1 n LEU 78  
1 n GLY 79  
1 n GLY 80  
1 n GLY 81  
1 n TYR 82  
1 n GLY 83  
1 n GLY 84  
1 n ALA 85  
1 n SER 86  
1 n GLY 87  
1 n MET 88  
1 n GLY 89  
1 n GLY 90  
1 n ILE 91  
1 n THR 92  
1 n ALA 93  
1 n VAL 94  
1 n THR 95  
1 n VAL 96  
1 n ASN 97  
1 n GLN 98  
1 n SER 99  
1 n LEU 100 
1 n LEU 101 
1 n SER 102 
1 n PRO 103 
1 n LEU 104 
1 n VAL 105 
1 n LEU 106 
1 n GLU 107 
1 n VAL 108 
1 n ASP 109 
1 n PRO 110 
1 n ASN 111 
1 n ILE 112 
1 n GLN 113 
1 n ALA 114 
1 n VAL 115 
1 n ARG 116 
1 n THR 117 
1 n GLN 118 
1 n GLU 119 
1 n LYS 120 
1 n GLU 121 
1 n GLN 122 
1 n ILE 123 
1 n LYS 124 
1 n THR 125 
1 n LEU 126 
1 n ASN 127 
1 n ASN 128 
1 n LYS 129 
1 n PHE 130 
1 n ALA 131 
1 n SER 132 
1 n PHE 133 
1 n ILE 134 
1 n ASP 135 
1 n LYS 136 
1 n VAL 137 
1 n ARG 138 
1 n PHE 139 
1 n LEU 140 
1 n GLU 141 
1 n GLN 142 
1 n GLN 143 
1 n ASN 144 
1 n LYS 145 
1 n MET 146 
1 n LEU 147 
1 n GLU 148 
1 n THR 149 
1 n LYS 150 
1 n TRP 151 
1 n SER 152 
1 n LEU 153 
1 n LEU 154 
1 n GLN 155 
1 n GLN 156 
1 n GLN 157 
1 n LYS 158 
1 n THR 159 
1 n ALA 160 
1 n ARG 161 
1 n SER 162 
1 n ASN 163 
1 n MET 164 
1 n ASP 165 
1 n ASN 166 
1 n MET 167 
1 n PHE 168 
1 n GLU 169 
1 n SER 170 
1 n TYR 171 
1 n ILE 172 
1 n ASN 173 
1 n ASN 174 
1 n LEU 175 
1 n ARG 176 
1 n ARG 177 
1 n GLN 178 
1 n LEU 179 
1 n GLU 180 
1 n THR 181 
1 n LEU 182 
1 n GLY 183 
1 n GLN 184 
1 n GLU 185 
1 n LYS 186 
1 n LEU 187 
1 n LYS 188 
1 n LEU 189 
1 n GLU 190 
1 n ALA 191 
1 n GLU 192 
1 n LEU 193 
1 n GLY 194 
1 n ASN 195 
1 n MET 196 
1 n GLN 197 
1 n GLY 198 
1 n LEU 199 
1 n VAL 200 
1 n GLU 201 
1 n ASP 202 
1 n PHE 203 
1 n LYS 204 
1 n ASN 205 
1 n LYS 206 
1 n TYR 207 
1 n GLU 208 
1 n ASP 209 
1 n GLU 210 
1 n ILE 211 
1 n ASN 212 
1 n LYS 213 
1 n ARG 214 
1 n THR 215 
1 n GLU 216 
1 n MET 217 
1 n GLU 218 
1 n ASN 219 
1 n GLU 220 
1 n PHE 221 
1 n VAL 222 
1 n LEU 223 
1 n ILE 224 
1 n LYS 225 
1 n LYS 226 
1 n ASP 227 
1 n VAL 228 
1 n ASP 229 
1 n GLU 230 
1 n ALA 231 
1 n TYR 232 
1 n MET 233 
1 n ASN 234 
1 n LYS 235 
1 n VAL 236 
1 n GLU 237 
1 n LEU 238 
1 n GLU 239 
1 n SER 240 
1 n ARG 241 
1 n LEU 242 
1 n GLU 243 
1 n GLY 244 
1 n LEU 245 
1 n THR 246 
1 n ASP 247 
1 n GLU 248 
1 n ILE 249 
1 n ASN 250 
1 n PHE 251 
1 n LEU 252 
1 n ARG 253 
1 n GLN 254 
1 n LEU 255 
1 n TYR 256 
1 n GLU 257 
1 n GLU 258 
1 n GLU 259 
1 n ILE 260 
1 n ARG 261 
1 n GLU 262 
1 n LEU 263 
1 n GLN 264 
1 n SER 265 
1 n GLN 266 
1 n ILE 267 
1 n SER 268 
1 n ASP 269 
1 n THR 270 
1 n SER 271 
1 n VAL 272 
1 n VAL 273 
1 n LEU 274 
1 n SER 275 
1 n MET 276 
1 n ASP 277 
1 n ASN 278 
1 n SER 279 
1 n ARG 280 
1 n SER 281 
1 n LEU 282 
1 n ASP 283 
1 n MET 284 
1 n ASP 285 
1 n SER 286 
1 n ILE 287 
1 n ILE 288 
1 n ALA 289 
1 n GLU 290 
1 n VAL 291 
1 n LYS 292 
1 n ALA 293 
1 n GLN 294 
1 n TYR 295 
1 n GLU 296 
1 n ASP 297 
1 n ILE 298 
1 n ALA 299 
1 n ASN 300 
1 n ARG 301 
1 n SER 302 
1 n ARG 303 
1 n ALA 304 
1 n GLU 305 
1 n ALA 306 
1 n GLU 307 
1 n SER 308 
1 n MET 309 
1 n TYR 310 
1 n GLN 311 
1 n ILE 312 
1 n LYS 313 
1 n TYR 314 
1 n GLU 315 
1 n GLU 316 
1 n LEU 317 
1 n GLN 318 
1 n SER 319 
1 n LEU 320 
1 n ALA 321 
1 n GLY 322 
1 n LYS 323 
1 n HIS 324 
1 n GLY 325 
1 n ASP 326 
1 n ASP 327 
1 n LEU 328 
1 n ARG 329 
1 n ARG 330 
1 n THR 331 
1 n LYS 332 
1 n THR 333 
1 n GLU 334 
1 n ILE 335 
1 n SER 336 
1 n GLU 337 
1 n MET 338 
1 n ASN 339 
1 n ARG 340 
1 n ASN 341 
1 n ILE 342 
1 n SER 343 
1 n ARG 344 
1 n LEU 345 
1 n GLN 346 
1 n ALA 347 
1 n GLU 348 
1 n ILE 349 
1 n GLU 350 
1 n GLY 351 
1 n LEU 352 
1 n LYS 353 
1 n GLY 354 
1 n GLN 355 
1 n ARG 356 
1 n ALA 357 
1 n SER 358 
1 n LEU 359 
1 n GLU 360 
1 n ALA 361 
1 n ALA 362 
1 n ILE 363 
1 n ALA 364 
1 n ASP 365 
1 n ALA 366 
1 n GLU 367 
1 n GLN 368 
1 n ARG 369 
1 n GLY 370 
1 n GLU 371 
1 n LEU 372 
1 n ALA 373 
1 n ILE 374 
1 n LYS 375 
1 n ASP 376 
1 n ALA 377 
1 n ASN 378 
1 n ALA 379 
1 n LYS 380 
1 n LEU 381 
1 n SER 382 
1 n GLU 383 
1 n LEU 384 
1 n GLU 385 
1 n ALA 386 
1 n ALA 387 
1 n LEU 388 
1 n GLN 389 
1 n ARG 390 
1 n ALA 391 
1 n LYS 392 
1 n GLN 393 
1 n ASP 394 
1 n MET 395 
1 n ALA 396 
1 n ARG 397 
1 n GLN 398 
1 n LEU 399 
1 n ARG 400 
1 n GLU 401 
1 n TYR 402 
1 n GLN 403 
1 n GLU 404 
1 n LEU 405 
1 n MET 406 
1 n ASN 407 
1 n VAL 408 
1 n LYS 409 
1 n LEU 410 
1 n ALA 411 
1 n LEU 412 
1 n ASP 413 
1 n ILE 414 
1 n GLU 415 
1 n ILE 416 
1 n ALA 417 
1 n THR 418 
1 n TYR 419 
1 n ARG 420 
1 n LYS 421 
1 n LEU 422 
1 n LEU 423 
1 n GLU 424 
1 n GLY 425 
1 n GLU 426 
1 n GLU 427 
1 n SER 428 
1 n ARG 429 
1 n LEU 430 
1 n GLU 431 
1 n SER 432 
1 n GLY 433 
1 n MET 434 
1 n GLN 435 
1 n ASN 436 
1 n MET 437 
1 n SER 438 
1 n ILE 439 
1 n HIS 440 
1 n THR 441 
1 n LYS 442 
1 n THR 443 
1 n THR 444 
1 n SER 445 
1 n GLY 446 
1 n TYR 447 
1 n ALA 448 
1 n GLY 449 
1 n GLY 450 
1 n LEU 451 
1 n SER 452 
1 n SER 453 
1 n ALA 454 
1 n TYR 455 
1 n GLY 456 
1 n GLY 457 
1 n LEU 458 
1 n THR 459 
1 n SER 460 
1 n PRO 461 
1 n GLY 462 
1 n LEU 463 
1 n SER 464 
1 n TYR 465 
1 n SER 466 
1 n LEU 467 
1 n GLY 468 
1 n SER 469 
1 n SER 470 
1 n PHE 471 
1 n GLY 472 
1 n SER 473 
1 n GLY 474 
1 n ALA 475 
1 n GLY 476 
1 n SER 477 
1 n SER 478 
1 n SER 479 
1 n PHE 480 
1 n SER 481 
1 n ARG 482 
1 n THR 483 
1 n SER 484 
1 n SER 485 
1 n SER 486 
1 n ARG 487 
1 n ALA 488 
1 n VAL 489 
1 n VAL 490 
1 n VAL 491 
1 n LYS 492 
1 n LYS 493 
1 n ILE 494 
1 n GLU 495 
1 n THR 496 
1 n ARG 497 
1 n ASP 498 
1 n GLY 499 
1 n LYS 500 
1 n LEU 501 
1 n VAL 502 
1 n SER 503 
1 n GLU 504 
1 n SER 505 
1 n SER 506 
1 n ASP 507 
1 n VAL 508 
1 n LEU 509 
1 n PRO 510 
1 n LYS 511 
2 n MET 1   
2 n ALA 2   
2 n PHE 3   
2 n VAL 4   
2 n THR 5   
2 n ARG 6   
2 n GLN 7   
2 n PHE 8   
2 n MET 9   
2 n ARG 10  
2 n SER 11  
2 n VAL 12  
2 n SER 13  
2 n SER 14  
2 n SER 15  
2 n SER 16  
2 n THR 17  
2 n ALA 18  
2 n SER 19  
2 n ALA 20  
2 n SER 21  
2 n ALA 22  
2 n LYS 23  
2 n LYS 24  
2 n ILE 25  
2 n ILE 26  
2 n VAL 27  
2 n LYS 28  
2 n HIS 29  
2 n VAL 30  
2 n THR 31  
2 n VAL 32  
2 n ILE 33  
2 n GLY 34  
2 n GLY 35  
2 n GLY 36  
2 n LEU 37  
2 n MET 38  
2 n GLY 39  
2 n ALA 40  
2 n GLY 41  
2 n ILE 42  
2 n ALA 43  
2 n GLN 44  
2 n VAL 45  
2 n ALA 46  
2 n ALA 47  
2 n ALA 48  
2 n THR 49  
2 n GLY 50  
2 n HIS 51  
2 n THR 52  
2 n VAL 53  
2 n VAL 54  
2 n LEU 55  
2 n VAL 56  
2 n ASP 57  
2 n GLN 58  
2 n THR 59  
2 n GLU 60  
2 n ASP 61  
2 n ILE 62  
2 n LEU 63  
2 n ALA 64  
2 n LYS 65  
2 n SER 66  
2 n LYS 67  
2 n LYS 68  
2 n GLY 69  
2 n ILE 70  
2 n GLU 71  
2 n GLU 72  
2 n SER 73  
2 n LEU 74  
2 n ARG 75  
2 n LYS 76  
2 n VAL 77  
2 n ALA 78  
2 n LYS 79  
2 n LYS 80  
2 n LYS 81  
2 n PHE 82  
2 n ALA 83  
2 n GLU 84  
2 n ASN 85  
2 n LEU 86  
2 n LYS 87  
2 n ALA 88  
2 n GLY 89  
2 n ASP 90  
2 n GLU 91  
2 n PHE 92  
2 n VAL 93  
2 n GLU 94  
2 n LYS 95  
2 n THR 96  
2 n LEU 97  
2 n SER 98  
2 n THR 99  
2 n ILE 100 
2 n ALA 101 
2 n THR 102 
2 n SER 103 
2 n THR 104 
2 n ASP 105 
2 n ALA 106 
2 n ALA 107 
2 n SER 108 
2 n VAL 109 
2 n VAL 110 
2 n HIS 111 
2 n SER 112 
2 n THR 113 
2 n ASP 114 
2 n LEU 115 
2 n VAL 116 
2 n VAL 117 
2 n GLU 118 
2 n ALA 119 
2 n ILE 120 
2 n VAL 121 
2 n GLU 122 
2 n ASN 123 
2 n LEU 124 
2 n LYS 125 
2 n VAL 126 
2 n LYS 127 
2 n ASN 128 
2 n GLU 129 
2 n LEU 130 
2 n PHE 131 
2 n LYS 132 
2 n ARG 133 
2 n LEU 134 
2 n ASP 135 
2 n LYS 136 
2 n PHE 137 
2 n ALA 138 
2 n ALA 139 
2 n GLU 140 
2 n HIS 141 
2 n THR 142 
2 n ILE 143 
2 n PHE 144 
2 n ALA 145 
2 n SER 146 
2 n ASN 147 
2 n THR 148 
2 n SER 149 
2 n SER 150 
2 n LEU 151 
2 n GLN 152 
2 n ILE 153 
2 n THR 154 
2 n SER 155 
2 n ILE 156 
2 n ALA 157 
2 n ASN 158 
2 n ALA 159 
2 n THR 160 
2 n THR 161 
2 n ARG 162 
2 n GLN 163 
2 n ASP 164 
2 n ARG 165 
2 n PHE 166 
2 n ALA 167 
2 n GLY 168 
2 n LEU 169 
2 n HIS 170 
2 n PHE 171 
2 n PHE 172 
2 n ASN 173 
2 n PRO 174 
2 n VAL 175 
2 n PRO 176 
2 n VAL 177 
2 n MET 178 
2 n LYS 179 
2 n LEU 180 
2 n VAL 181 
2 n GLU 182 
2 n VAL 183 
2 n ILE 184 
2 n LYS 185 
2 n THR 186 
2 n PRO 187 
2 n MET 188 
2 n THR 189 
2 n SER 190 
2 n GLN 191 
2 n LYS 192 
2 n THR 193 
2 n PHE 194 
2 n GLU 195 
2 n SER 196 
2 n LEU 197 
2 n VAL 198 
2 n ASP 199 
2 n PHE 200 
2 n SER 201 
2 n LYS 202 
2 n ALA 203 
2 n LEU 204 
2 n GLY 205 
2 n LYS 206 
2 n HIS 207 
2 n PRO 208 
2 n VAL 209 
2 n SER 210 
2 n CYS 211 
2 n LYS 212 
2 n ASP 213 
2 n THR 214 
2 n PRO 215 
2 n GLY 216 
2 n PHE 217 
2 n ILE 218 
2 n VAL 219 
2 n ASN 220 
2 n ARG 221 
2 n LEU 222 
2 n LEU 223 
2 n VAL 224 
2 n PRO 225 
2 n TYR 226 
2 n LEU 227 
2 n MET 228 
2 n GLU 229 
2 n ALA 230 
2 n ILE 231 
2 n ARG 232 
2 n LEU 233 
2 n TYR 234 
2 n GLU 235 
2 n ARG 236 
2 n GLY 237 
2 n ASP 238 
2 n ALA 239 
2 n SER 240 
2 n LYS 241 
2 n GLU 242 
2 n ASP 243 
2 n ILE 244 
2 n ASP 245 
2 n THR 246 
2 n ALA 247 
2 n MET 248 
2 n LYS 249 
2 n LEU 250 
2 n GLY 251 
2 n ALA 252 
2 n GLY 253 
2 n TYR 254 
2 n PRO 255 
2 n MET 256 
2 n GLY 257 
2 n PRO 258 
2 n PHE 259 
2 n GLU 260 
2 n LEU 261 
2 n LEU 262 
2 n ASP 263 
2 n TYR 264 
2 n VAL 265 
2 n GLY 266 
2 n LEU 267 
2 n ASP 268 
2 n THR 269 
2 n THR 270 
2 n LYS 271 
2 n PHE 272 
2 n ILE 273 
2 n VAL 274 
2 n ASP 275 
2 n GLY 276 
2 n TRP 277 
2 n HIS 278 
2 n GLU 279 
2 n MET 280 
2 n ASP 281 
2 n ALA 282 
2 n GLU 283 
2 n ASN 284 
2 n PRO 285 
2 n LEU 286 
2 n HIS 287 
2 n GLN 288 
2 n PRO 289 
2 n SER 290 
2 n PRO 291 
2 n SER 292 
2 n LEU 293 
2 n ASN 294 
2 n LYS 295 
2 n LEU 296 
2 n VAL 297 
2 n ALA 298 
2 n GLU 299 
2 n ASN 300 
2 n LYS 301 
2 n PHE 302 
2 n GLY 303 
2 n LYS 304 
2 n LYS 305 
2 n THR 306 
2 n GLY 307 
2 n GLU 308 
2 n GLY 309 
2 n PHE 310 
2 n TYR 311 
2 n LYS 312 
2 n TYR 313 
2 n LYS 314 
#
_ma_data.content_type "model coordinates"
_ma_data.id           1
_ma_data.name         Model
#
_ma_model_list.data_id          1
_ma_model_list.model_group_id   1
_ma_model_list.model_group_name "AlphaFold-beta-20231127 (fb0b9d13-0bdd-4522-ba5f-0ee1f426d085 @ 2025-01-17 06:24:56)"
_ma_model_list.model_id         1
_ma_model_list.model_name       "Top ranked model"
_ma_model_list.model_type       "Ab initio model"
_ma_model_list.ordinal_id       1
#
loop_
_ma_protocol_step.method_type
_ma_protocol_step.ordinal_id
_ma_protocol_step.protocol_id
_ma_protocol_step.step_id
"coevolution MSA" 1 1 1 
"template search" 2 1 2 
modeling          3 1 3 
#
loop_
_ma_qa_metric.id
_ma_qa_metric.mode
_ma_qa_metric.name
_ma_qa_metric.software_group_id
_ma_qa_metric.type
1 global pLDDT 1 pLDDT 
2 local  pLDDT 1 pLDDT 
#
_ma_qa_metric_global.metric_id    1
_ma_qa_metric_global.metric_value 74.59
_ma_qa_metric_global.model_id     1
_ma_qa_metric_global.ordinal_id   1
#
_ma_software_group.group_id    1
_ma_software_group.ordinal_id  1
_ma_software_group.software_id 1
#
loop_
_ma_target_entity.data_id
_ma_target_entity.entity_id
_ma_target_entity.origin
1 1 . 
1 2 . 
1 3 . 
#
loop_
_ma_target_entity_instance.asym_id
_ma_target_entity_instance.details
_ma_target_entity_instance.entity_id
A . 1 
B . 2 
C . 3 
#
loop_
_pdbx_data_usage.details
_pdbx_data_usage.id
_pdbx_data_usage.type
_pdbx_data_usage.url
;NON-COMMERCIAL USE ONLY, BY USING THIS FILE YOU AGREE TO THE TERMS OF USE FOUND
AT alphafoldserver.com/output-terms.
;
1 license    ? 
;THE INFORMATION IS NOT INTENDED FOR, HAS NOT BEEN VALIDATED FOR, AND IS NOT
APPROVED FOR CLINICAL USE. IT SHOULD NOT BE USED FOR CLINICAL PURPOSE OR RELIED
ON FOR MEDICAL OR OTHER PROFESSIONAL ADVICE. IT IS THEORETICAL MODELLING ONLY
AND CAUTION SHOULD BE EXERCISED IN ITS USE. IT IS PROVIDED "AS-IS" WITHOUT ANY
WARRANTY OF ANY KIND, WHETHER EXPRESSED OR IMPLIED. NO WARRANTY IS GIVEN THAT
USE OF THE INFORMATION SHALL NOT INFRINGE THE RIGHTS OF ANY THIRD PARTY.
;
2 disclaimer ? 
#
_pdbx_nonpoly_scheme.asym_id       C
_pdbx_nonpoly_scheme.auth_seq_num  1
_pdbx_nonpoly_scheme.entity_id     3
_pdbx_nonpoly_scheme.mon_id        NAD
_pdbx_nonpoly_scheme.pdb_ins_code  .
_pdbx_nonpoly_scheme.pdb_seq_num   1
_pdbx_nonpoly_scheme.pdb_strand_id C
#
loop_
_pdbx_poly_seq_scheme.asym_id
_pdbx_poly_seq_scheme.auth_seq_num
_pdbx_poly_seq_scheme.entity_id
_pdbx_poly_seq_scheme.hetero
_pdbx_poly_seq_scheme.mon_id
_pdbx_poly_seq_scheme.pdb_ins_code
_pdbx_poly_seq_scheme.pdb_seq_num
_pdbx_poly_seq_scheme.pdb_strand_id
_pdbx_poly_seq_scheme.seq_id
A 1   1 n MET . 1   A 1   
A 2   1 n ASN . 2   A 2   
A 3   1 n GLY . 3   A 3   
A 4   1 n VAL . 4   A 4   
A 5   1 n SER . 5   A 5   
A 6   1 n TRP . 6   A 6   
A 7   1 n SER . 7   A 7   
A 8   1 n GLN . 8   A 8   
A 9   1 n ASP . 9   A 9   
A 10  1 n LEU . 10  A 10  
A 11  1 n GLN . 11  A 11  
A 12  1 n GLU . 12  A 12  
A 13  1 n GLY . 13  A 13  
A 14  1 n ILE . 14  A 14  
A 15  1 n SER . 15  A 15  
A 16  1 n ALA . 16  A 16  
A 17  1 n TRP . 17  A 17  
A 18  1 n PHE . 18  A 18  
A 19  1 n GLY . 19  A 19  
A 20  1 n PRO . 20  A 20  
A 21  1 n PRO . 21  A 21  
A 22  1 n ALA . 22  A 22  
A 23  1 n SER . 23  A 23  
A 24  1 n THR . 24  A 24  
A 25  1 n PRO . 25  A 25  
A 26  1 n ALA . 26  A 26  
A 27  1 n SER . 27  A 27  
A 28  1 n THR . 28  A 28  
A 29  1 n MET . 29  A 29  
A 30  1 n SER . 30  A 30  
A 31  1 n ILE . 31  A 31  
A 32  1 n ARG . 32  A 32  
A 33  1 n VAL . 33  A 33  
A 34  1 n THR . 34  A 34  
A 35  1 n GLN . 35  A 35  
A 36  1 n LYS . 36  A 36  
A 37  1 n SER . 37  A 37  
A 38  1 n TYR . 38  A 38  
A 39  1 n LYS . 39  A 39  
A 40  1 n VAL . 40  A 40  
A 41  1 n SER . 41  A 41  
A 42  1 n THR . 42  A 42  
A 43  1 n SER . 43  A 43  
A 44  1 n GLY . 44  A 44  
A 45  1 n PRO . 45  A 45  
A 46  1 n ARG . 46  A 46  
A 47  1 n ALA . 47  A 47  
A 48  1 n PHE . 48  A 48  
A 49  1 n SER . 49  A 49  
A 50  1 n SER . 50  A 50  
A 51  1 n ARG . 51  A 51  
A 52  1 n SER . 52  A 52  
A 53  1 n TYR . 53  A 53  
A 54  1 n THR . 54  A 54  
A 55  1 n SER . 55  A 55  
A 56  1 n GLY . 56  A 56  
A 57  1 n PRO . 57  A 57  
A 58  1 n GLY . 58  A 58  
A 59  1 n SER . 59  A 59  
A 60  1 n ARG . 60  A 60  
A 61  1 n ILE . 61  A 61  
A 62  1 n SER . 62  A 62  
A 63  1 n SER . 63  A 63  
A 64  1 n SER . 64  A 64  
A 65  1 n SER . 65  A 65  
A 66  1 n PHE . 66  A 66  
A 67  1 n SER . 67  A 67  
A 68  1 n ARG . 68  A 68  
A 69  1 n VAL . 69  A 69  
A 70  1 n GLY . 70  A 70  
A 71  1 n SER . 71  A 71  
A 72  1 n SER . 72  A 72  
A 73  1 n ASN . 73  A 73  
A 74  1 n PHE . 74  A 74  
A 75  1 n ARG . 75  A 75  
A 76  1 n GLY . 76  A 76  
A 77  1 n GLY . 77  A 77  
A 78  1 n LEU . 78  A 78  
A 79  1 n GLY . 79  A 79  
A 80  1 n GLY . 80  A 80  
A 81  1 n GLY . 81  A 81  
A 82  1 n TYR . 82  A 82  
A 83  1 n GLY . 83  A 83  
A 84  1 n GLY . 84  A 84  
A 85  1 n ALA . 85  A 85  
A 86  1 n SER . 86  A 86  
A 87  1 n GLY . 87  A 87  
A 88  1 n MET . 88  A 88  
A 89  1 n GLY . 89  A 89  
A 90  1 n GLY . 90  A 90  
A 91  1 n ILE . 91  A 91  
A 92  1 n THR . 92  A 92  
A 93  1 n ALA . 93  A 93  
A 94  1 n VAL . 94  A 94  
A 95  1 n THR . 95  A 95  
A 96  1 n VAL . 96  A 96  
A 97  1 n ASN . 97  A 97  
A 98  1 n GLN . 98  A 98  
A 99  1 n SER . 99  A 99  
A 100 1 n LEU . 100 A 100 
A 101 1 n LEU . 101 A 101 
A 102 1 n SER . 102 A 102 
A 103 1 n PRO . 103 A 103 
A 104 1 n LEU . 104 A 104 
A 105 1 n VAL . 105 A 105 
A 106 1 n LEU . 106 A 106 
A 107 1 n GLU . 107 A 107 
A 108 1 n VAL . 108 A 108 
A 109 1 n ASP . 109 A 109 
A 110 1 n PRO . 110 A 110 
A 111 1 n ASN . 111 A 111 
A 112 1 n ILE . 112 A 112 
A 113 1 n GLN . 113 A 113 
A 114 1 n ALA . 114 A 114 
A 115 1 n VAL . 115 A 115 
A 116 1 n ARG . 116 A 116 
A 117 1 n THR . 117 A 117 
A 118 1 n GLN . 118 A 118 
A 119 1 n GLU . 119 A 119 
A 120 1 n LYS . 120 A 120 
A 121 1 n GLU . 121 A 121 
A 122 1 n GLN . 122 A 122 
A 123 1 n ILE . 123 A 123 
A 124 1 n LYS . 124 A 124 
A 125 1 n THR . 125 A 125 
A 126 1 n LEU . 126 A 126 
A 127 1 n ASN . 127 A 127 
A 128 1 n ASN . 128 A 128 
A 129 1 n LYS . 129 A 129 
A 130 1 n PHE . 130 A 130 
A 131 1 n ALA . 131 A 131 
A 132 1 n SER . 132 A 132 
A 133 1 n PHE . 133 A 133 
A 134 1 n ILE . 134 A 134 
A 135 1 n ASP . 135 A 135 
A 136 1 n LYS . 136 A 136 
A 137 1 n VAL . 137 A 137 
A 138 1 n ARG . 138 A 138 
A 139 1 n PHE . 139 A 139 
A 140 1 n LEU . 140 A 140 
A 141 1 n GLU . 141 A 141 
A 142 1 n GLN . 142 A 142 
A 143 1 n GLN . 143 A 143 
A 144 1 n ASN . 144 A 144 
A 145 1 n LYS . 145 A 145 
A 146 1 n MET . 146 A 146 
A 147 1 n LEU . 147 A 147 
A 148 1 n GLU . 148 A 148 
A 149 1 n THR . 149 A 149 
A 150 1 n LYS . 150 A 150 
A 151 1 n TRP . 151 A 151 
A 152 1 n SER . 152 A 152 
A 153 1 n LEU . 153 A 153 
A 154 1 n LEU . 154 A 154 
A 155 1 n GLN . 155 A 155 
A 156 1 n GLN . 156 A 156 
A 157 1 n GLN . 157 A 157 
A 158 1 n LYS . 158 A 158 
A 159 1 n THR . 159 A 159 
A 160 1 n ALA . 160 A 160 
A 161 1 n ARG . 161 A 161 
A 162 1 n SER . 162 A 162 
A 163 1 n ASN . 163 A 163 
A 164 1 n MET . 164 A 164 
A 165 1 n ASP . 165 A 165 
A 166 1 n ASN . 166 A 166 
A 167 1 n MET . 167 A 167 
A 168 1 n PHE . 168 A 168 
A 169 1 n GLU . 169 A 169 
A 170 1 n SER . 170 A 170 
A 171 1 n TYR . 171 A 171 
A 172 1 n ILE . 172 A 172 
A 173 1 n ASN . 173 A 173 
A 174 1 n ASN . 174 A 174 
A 175 1 n LEU . 175 A 175 
A 176 1 n ARG . 176 A 176 
A 177 1 n ARG . 177 A 177 
A 178 1 n GLN . 178 A 178 
A 179 1 n LEU . 179 A 179 
A 180 1 n GLU . 180 A 180 
A 181 1 n THR . 181 A 181 
A 182 1 n LEU . 182 A 182 
A 183 1 n GLY . 183 A 183 
A 184 1 n GLN . 184 A 184 
A 185 1 n GLU . 185 A 185 
A 186 1 n LYS . 186 A 186 
A 187 1 n LEU . 187 A 187 
A 188 1 n LYS . 188 A 188 
A 189 1 n LEU . 189 A 189 
A 190 1 n GLU . 190 A 190 
A 191 1 n ALA . 191 A 191 
A 192 1 n GLU . 192 A 192 
A 193 1 n LEU . 193 A 193 
A 194 1 n GLY . 194 A 194 
A 195 1 n ASN . 195 A 195 
A 196 1 n MET . 196 A 196 
A 197 1 n GLN . 197 A 197 
A 198 1 n GLY . 198 A 198 
A 199 1 n LEU . 199 A 199 
A 200 1 n VAL . 200 A 200 
A 201 1 n GLU . 201 A 201 
A 202 1 n ASP . 202 A 202 
A 203 1 n PHE . 203 A 203 
A 204 1 n LYS . 204 A 204 
A 205 1 n ASN . 205 A 205 
A 206 1 n LYS . 206 A 206 
A 207 1 n TYR . 207 A 207 
A 208 1 n GLU . 208 A 208 
A 209 1 n ASP . 209 A 209 
A 210 1 n GLU . 210 A 210 
A 211 1 n ILE . 211 A 211 
A 212 1 n ASN . 212 A 212 
A 213 1 n LYS . 213 A 213 
A 214 1 n ARG . 214 A 214 
A 215 1 n THR . 215 A 215 
A 216 1 n GLU . 216 A 216 
A 217 1 n MET . 217 A 217 
A 218 1 n GLU . 218 A 218 
A 219 1 n ASN . 219 A 219 
A 220 1 n GLU . 220 A 220 
A 221 1 n PHE . 221 A 221 
A 222 1 n VAL . 222 A 222 
A 223 1 n LEU . 223 A 223 
A 224 1 n ILE . 224 A 224 
A 225 1 n LYS . 225 A 225 
A 226 1 n LYS . 226 A 226 
A 227 1 n ASP . 227 A 227 
A 228 1 n VAL . 228 A 228 
A 229 1 n ASP . 229 A 229 
A 230 1 n GLU . 230 A 230 
A 231 1 n ALA . 231 A 231 
A 232 1 n TYR . 232 A 232 
A 233 1 n MET . 233 A 233 
A 234 1 n ASN . 234 A 234 
A 235 1 n LYS . 235 A 235 
A 236 1 n VAL . 236 A 236 
A 237 1 n GLU . 237 A 237 
A 238 1 n LEU . 238 A 238 
A 239 1 n GLU . 239 A 239 
A 240 1 n SER . 240 A 240 
A 241 1 n ARG . 241 A 241 
A 242 1 n LEU . 242 A 242 
A 243 1 n GLU . 243 A 243 
A 244 1 n GLY . 244 A 244 
A 245 1 n LEU . 245 A 245 
A 246 1 n THR . 246 A 246 
A 247 1 n ASP . 247 A 247 
A 248 1 n GLU . 248 A 248 
A 249 1 n ILE . 249 A 249 
A 250 1 n ASN . 250 A 250 
A 251 1 n PHE . 251 A 251 
A 252 1 n LEU . 252 A 252 
A 253 1 n ARG . 253 A 253 
A 254 1 n GLN . 254 A 254 
A 255 1 n LEU . 255 A 255 
A 256 1 n TYR . 256 A 256 
A 257 1 n GLU . 257 A 257 
A 258 1 n GLU . 258 A 258 
A 259 1 n GLU . 259 A 259 
A 260 1 n ILE . 260 A 260 
A 261 1 n ARG . 261 A 261 
A 262 1 n GLU . 262 A 262 
A 263 1 n LEU . 263 A 263 
A 264 1 n GLN . 264 A 264 
A 265 1 n SER . 265 A 265 
A 266 1 n GLN . 266 A 266 
A 267 1 n ILE . 267 A 267 
A 268 1 n SER . 268 A 268 
A 269 1 n ASP . 269 A 269 
A 270 1 n THR . 270 A 270 
A 271 1 n SER . 271 A 271 
A 272 1 n VAL . 272 A 272 
A 273 1 n VAL . 273 A 273 
A 274 1 n LEU . 274 A 274 
A 275 1 n SER . 275 A 275 
A 276 1 n MET . 276 A 276 
A 277 1 n ASP . 277 A 277 
A 278 1 n ASN . 278 A 278 
A 279 1 n SER . 279 A 279 
A 280 1 n ARG . 280 A 280 
A 281 1 n SER . 281 A 281 
A 282 1 n LEU . 282 A 282 
A 283 1 n ASP . 283 A 283 
A 284 1 n MET . 284 A 284 
A 285 1 n ASP . 285 A 285 
A 286 1 n SER . 286 A 286 
A 287 1 n ILE . 287 A 287 
A 288 1 n ILE . 288 A 288 
A 289 1 n ALA . 289 A 289 
A 290 1 n GLU . 290 A 290 
A 291 1 n VAL . 291 A 291 
A 292 1 n LYS . 292 A 292 
A 293 1 n ALA . 293 A 293 
A 294 1 n GLN . 294 A 294 
A 295 1 n TYR . 295 A 295 
A 296 1 n GLU . 296 A 296 
A 297 1 n ASP . 297 A 297 
A 298 1 n ILE . 298 A 298 
A 299 1 n ALA . 299 A 299 
A 300 1 n ASN . 300 A 300 
A 301 1 n ARG . 301 A 301 
A 302 1 n SER . 302 A 302 
A 303 1 n ARG . 303 A 303 
A 304 1 n ALA . 304 A 304 
A 305 1 n GLU . 305 A 305 
A 306 1 n ALA . 306 A 306 
A 307 1 n GLU . 307 A 307 
A 308 1 n SER . 308 A 308 
A 309 1 n MET . 309 A 309 
A 310 1 n TYR . 310 A 310 
A 311 1 n GLN . 311 A 311 
A 312 1 n ILE . 312 A 312 
A 313 1 n LYS . 313 A 313 
A 314 1 n TYR . 314 A 314 
A 315 1 n GLU . 315 A 315 
A 316 1 n GLU . 316 A 316 
A 317 1 n LEU . 317 A 317 
A 318 1 n GLN . 318 A 318 
A 319 1 n SER . 319 A 319 
A 320 1 n LEU . 320 A 320 
A 321 1 n ALA . 321 A 321 
A 322 1 n GLY . 322 A 322 
A 323 1 n LYS . 323 A 323 
A 324 1 n HIS . 324 A 324 
A 325 1 n GLY . 325 A 325 
A 326 1 n ASP . 326 A 326 
A 327 1 n ASP . 327 A 327 
A 328 1 n LEU . 328 A 328 
A 329 1 n ARG . 329 A 329 
A 330 1 n ARG . 330 A 330 
A 331 1 n THR . 331 A 331 
A 332 1 n LYS . 332 A 332 
A 333 1 n THR . 333 A 333 
A 334 1 n GLU . 334 A 334 
A 335 1 n ILE . 335 A 335 
A 336 1 n SER . 336 A 336 
A 337 1 n GLU . 337 A 337 
A 338 1 n MET . 338 A 338 
A 339 1 n ASN . 339 A 339 
A 340 1 n ARG . 340 A 340 
A 341 1 n ASN . 341 A 341 
A 342 1 n ILE . 342 A 342 
A 343 1 n SER . 343 A 343 
A 344 1 n ARG . 344 A 344 
A 345 1 n LEU . 345 A 345 
A 346 1 n GLN . 346 A 346 
A 347 1 n ALA . 347 A 347 
A 348 1 n GLU . 348 A 348 
A 349 1 n ILE . 349 A 349 
A 350 1 n GLU . 350 A 350 
A 351 1 n GLY . 351 A 351 
A 352 1 n LEU . 352 A 352 
A 353 1 n LYS . 353 A 353 
A 354 1 n GLY . 354 A 354 
A 355 1 n GLN . 355 A 355 
A 356 1 n ARG . 356 A 356 
A 357 1 n ALA . 357 A 357 
A 358 1 n SER . 358 A 358 
A 359 1 n LEU . 359 A 359 
A 360 1 n GLU . 360 A 360 
A 361 1 n ALA . 361 A 361 
A 362 1 n ALA . 362 A 362 
A 363 1 n ILE . 363 A 363 
A 364 1 n ALA . 364 A 364 
A 365 1 n ASP . 365 A 365 
A 366 1 n ALA . 366 A 366 
A 367 1 n GLU . 367 A 367 
A 368 1 n GLN . 368 A 368 
A 369 1 n ARG . 369 A 369 
A 370 1 n GLY . 370 A 370 
A 371 1 n GLU . 371 A 371 
A 372 1 n LEU . 372 A 372 
A 373 1 n ALA . 373 A 373 
A 374 1 n ILE . 374 A 374 
A 375 1 n LYS . 375 A 375 
A 376 1 n ASP . 376 A 376 
A 377 1 n ALA . 377 A 377 
A 378 1 n ASN . 378 A 378 
A 379 1 n ALA . 379 A 379 
A 380 1 n LYS . 380 A 380 
A 381 1 n LEU . 381 A 381 
A 382 1 n SER . 382 A 382 
A 383 1 n GLU . 383 A 383 
A 384 1 n LEU . 384 A 384 
A 385 1 n GLU . 385 A 385 
A 386 1 n ALA . 386 A 386 
A 387 1 n ALA . 387 A 387 
A 388 1 n LEU . 388 A 388 
A 389 1 n GLN . 389 A 389 
A 390 1 n ARG . 390 A 390 
A 391 1 n ALA . 391 A 391 
A 392 1 n LYS . 392 A 392 
A 393 1 n GLN . 393 A 393 
A 394 1 n ASP . 394 A 394 
A 395 1 n MET . 395 A 395 
A 396 1 n ALA . 396 A 396 
A 397 1 n ARG . 397 A 397 
A 398 1 n GLN . 398 A 398 
A 399 1 n LEU . 399 A 399 
A 400 1 n ARG . 400 A 400 
A 401 1 n GLU . 401 A 401 
A 402 1 n TYR . 402 A 402 
A 403 1 n GLN . 403 A 403 
A 404 1 n GLU . 404 A 404 
A 405 1 n LEU . 405 A 405 
A 406 1 n MET . 406 A 406 
A 407 1 n ASN . 407 A 407 
A 408 1 n VAL . 408 A 408 
A 409 1 n LYS . 409 A 409 
A 410 1 n LEU . 410 A 410 
A 411 1 n ALA . 411 A 411 
A 412 1 n LEU . 412 A 412 
A 413 1 n ASP . 413 A 413 
A 414 1 n ILE . 414 A 414 
A 415 1 n GLU . 415 A 415 
A 416 1 n ILE . 416 A 416 
A 417 1 n ALA . 417 A 417 
A 418 1 n THR . 418 A 418 
A 419 1 n TYR . 419 A 419 
A 420 1 n ARG . 420 A 420 
A 421 1 n LYS . 421 A 421 
A 422 1 n LEU . 422 A 422 
A 423 1 n LEU . 423 A 423 
A 424 1 n GLU . 424 A 424 
A 425 1 n GLY . 425 A 425 
A 426 1 n GLU . 426 A 426 
A 427 1 n GLU . 427 A 427 
A 428 1 n SER . 428 A 428 
A 429 1 n ARG . 429 A 429 
A 430 1 n LEU . 430 A 430 
A 431 1 n GLU . 431 A 431 
A 432 1 n SER . 432 A 432 
A 433 1 n GLY . 433 A 433 
A 434 1 n MET . 434 A 434 
A 435 1 n GLN . 435 A 435 
A 436 1 n ASN . 436 A 436 
A 437 1 n MET . 437 A 437 
A 438 1 n SER . 438 A 438 
A 439 1 n ILE . 439 A 439 
A 440 1 n HIS . 440 A 440 
A 441 1 n THR . 441 A 441 
A 442 1 n LYS . 442 A 442 
A 443 1 n THR . 443 A 443 
A 444 1 n THR . 444 A 444 
A 445 1 n SER . 445 A 445 
A 446 1 n GLY . 446 A 446 
A 447 1 n TYR . 447 A 447 
A 448 1 n ALA . 448 A 448 
A 449 1 n GLY . 449 A 449 
A 450 1 n GLY . 450 A 450 
A 451 1 n LEU . 451 A 451 
A 452 1 n SER . 452 A 452 
A 453 1 n SER . 453 A 453 
A 454 1 n ALA . 454 A 454 
A 455 1 n TYR . 455 A 455 
A 456 1 n GLY . 456 A 456 
A 457 1 n GLY . 457 A 457 
A 458 1 n LEU . 458 A 458 
A 459 1 n THR . 459 A 459 
A 460 1 n SER . 460 A 460 
A 461 1 n PRO . 461 A 461 
A 462 1 n GLY . 462 A 462 
A 463 1 n LEU . 463 A 463 
A 464 1 n SER . 464 A 464 
A 465 1 n TYR . 465 A 465 
A 466 1 n SER . 466 A 466 
A 467 1 n LEU . 467 A 467 
A 468 1 n GLY . 468 A 468 
A 469 1 n SER . 469 A 469 
A 470 1 n SER . 470 A 470 
A 471 1 n PHE . 471 A 471 
A 472 1 n GLY . 472 A 472 
A 473 1 n SER . 473 A 473 
A 474 1 n GLY . 474 A 474 
A 475 1 n ALA . 475 A 475 
A 476 1 n GLY . 476 A 476 
A 477 1 n SER . 477 A 477 
A 478 1 n SER . 478 A 478 
A 479 1 n SER . 479 A 479 
A 480 1 n PHE . 480 A 480 
A 481 1 n SER . 481 A 481 
A 482 1 n ARG . 482 A 482 
A 483 1 n THR . 483 A 483 
A 484 1 n SER . 484 A 484 
A 485 1 n SER . 485 A 485 
A 486 1 n SER . 486 A 486 
A 487 1 n ARG . 487 A 487 
A 488 1 n ALA . 488 A 488 
A 489 1 n VAL . 489 A 489 
A 490 1 n VAL . 490 A 490 
A 491 1 n VAL . 491 A 491 
A 492 1 n LYS . 492 A 492 
A 493 1 n LYS . 493 A 493 
A 494 1 n ILE . 494 A 494 
A 495 1 n GLU . 495 A 495 
A 496 1 n THR . 496 A 496 
A 497 1 n ARG . 497 A 497 
A 498 1 n ASP . 498 A 498 
A 499 1 n GLY . 499 A 499 
A 500 1 n LYS . 500 A 500 
A 501 1 n LEU . 501 A 501 
A 502 1 n VAL . 502 A 502 
A 503 1 n SER . 503 A 503 
A 504 1 n GLU . 504 A 504 
A 505 1 n SER . 505 A 505 
A 506 1 n SER . 506 A 506 
A 507 1 n ASP . 507 A 507 
A 508 1 n VAL . 508 A 508 
A 509 1 n LEU . 509 A 509 
A 510 1 n PRO . 510 A 510 
A 511 1 n LYS . 511 A 511 
B 1   2 n MET . 1   B 1   
B 2   2 n ALA . 2   B 2   
B 3   2 n PHE . 3   B 3   
B 4   2 n VAL . 4   B 4   
B 5   2 n THR . 5   B 5   
B 6   2 n ARG . 6   B 6   
B 7   2 n GLN . 7   B 7   
B 8   2 n PHE . 8   B 8   
B 9   2 n MET . 9   B 9   
B 10  2 n ARG . 10  B 10  
B 11  2 n SER . 11  B 11  
B 12  2 n VAL . 12  B 12  
B 13  2 n SER . 13  B 13  
B 14  2 n SER . 14  B 14  
B 15  2 n SER . 15  B 15  
B 16  2 n SER . 16  B 16  
B 17  2 n THR . 17  B 17  
B 18  2 n ALA . 18  B 18  
B 19  2 n SER . 19  B 19  
B 20  2 n ALA . 20  B 20  
B 21  2 n SER . 21  B 21  
B 22  2 n ALA . 22  B 22  
B 23  2 n LYS . 23  B 23  
B 24  2 n LYS . 24  B 24  
B 25  2 n ILE . 25  B 25  
B 26  2 n ILE . 26  B 26  
B 27  2 n VAL . 27  B 27  
B 28  2 n LYS . 28  B 28  
B 29  2 n HIS . 29  B 29  
B 30  2 n VAL . 30  B 30  
B 31  2 n THR . 31  B 31  
B 32  2 n VAL . 32  B 32  
B 33  2 n ILE . 33  B 33  
B 34  2 n GLY . 34  B 34  
B 35  2 n GLY . 35  B 35  
B 36  2 n GLY . 36  B 36  
B 37  2 n LEU . 37  B 37  
B 38  2 n MET . 38  B 38  
B 39  2 n GLY . 39  B 39  
B 40  2 n ALA . 40  B 40  
B 41  2 n GLY . 41  B 41  
B 42  2 n ILE . 42  B 42  
B 43  2 n ALA . 43  B 43  
B 44  2 n GLN . 44  B 44  
B 45  2 n VAL . 45  B 45  
B 46  2 n ALA . 46  B 46  
B 47  2 n ALA . 47  B 47  
B 48  2 n ALA . 48  B 48  
B 49  2 n THR . 49  B 49  
B 50  2 n GLY . 50  B 50  
B 51  2 n HIS . 51  B 51  
B 52  2 n THR . 52  B 52  
B 53  2 n VAL . 53  B 53  
B 54  2 n VAL . 54  B 54  
B 55  2 n LEU . 55  B 55  
B 56  2 n VAL . 56  B 56  
B 57  2 n ASP . 57  B 57  
B 58  2 n GLN . 58  B 58  
B 59  2 n THR . 59  B 59  
B 60  2 n GLU . 60  B 60  
B 61  2 n ASP . 61  B 61  
B 62  2 n ILE . 62  B 62  
B 63  2 n LEU . 63  B 63  
B 64  2 n ALA . 64  B 64  
B 65  2 n LYS . 65  B 65  
B 66  2 n SER . 66  B 66  
B 67  2 n LYS . 67  B 67  
B 68  2 n LYS . 68  B 68  
B 69  2 n GLY . 69  B 69  
B 70  2 n ILE . 70  B 70  
B 71  2 n GLU . 71  B 71  
B 72  2 n GLU . 72  B 72  
B 73  2 n SER . 73  B 73  
B 74  2 n LEU . 74  B 74  
B 75  2 n ARG . 75  B 75  
B 76  2 n LYS . 76  B 76  
B 77  2 n VAL . 77  B 77  
B 78  2 n ALA . 78  B 78  
B 79  2 n LYS . 79  B 79  
B 80  2 n LYS . 80  B 80  
B 81  2 n LYS . 81  B 81  
B 82  2 n PHE . 82  B 82  
B 83  2 n ALA . 83  B 83  
B 84  2 n GLU . 84  B 84  
B 85  2 n ASN . 85  B 85  
B 86  2 n LEU . 86  B 86  
B 87  2 n LYS . 87  B 87  
B 88  2 n ALA . 88  B 88  
B 89  2 n GLY . 89  B 89  
B 90  2 n ASP . 90  B 90  
B 91  2 n GLU . 91  B 91  
B 92  2 n PHE . 92  B 92  
B 93  2 n VAL . 93  B 93  
B 94  2 n GLU . 94  B 94  
B 95  2 n LYS . 95  B 95  
B 96  2 n THR . 96  B 96  
B 97  2 n LEU . 97  B 97  
B 98  2 n SER . 98  B 98  
B 99  2 n THR . 99  B 99  
B 100 2 n ILE . 100 B 100 
B 101 2 n ALA . 101 B 101 
B 102 2 n THR . 102 B 102 
B 103 2 n SER . 103 B 103 
B 104 2 n THR . 104 B 104 
B 105 2 n ASP . 105 B 105 
B 106 2 n ALA . 106 B 106 
B 107 2 n ALA . 107 B 107 
B 108 2 n SER . 108 B 108 
B 109 2 n VAL . 109 B 109 
B 110 2 n VAL . 110 B 110 
B 111 2 n HIS . 111 B 111 
B 112 2 n SER . 112 B 112 
B 113 2 n THR . 113 B 113 
B 114 2 n ASP . 114 B 114 
B 115 2 n LEU . 115 B 115 
B 116 2 n VAL . 116 B 116 
B 117 2 n VAL . 117 B 117 
B 118 2 n GLU . 118 B 118 
B 119 2 n ALA . 119 B 119 
B 120 2 n ILE . 120 B 120 
B 121 2 n VAL . 121 B 121 
B 122 2 n GLU . 122 B 122 
B 123 2 n ASN . 123 B 123 
B 124 2 n LEU . 124 B 124 
B 125 2 n LYS . 125 B 125 
B 126 2 n VAL . 126 B 126 
B 127 2 n LYS . 127 B 127 
B 128 2 n ASN . 128 B 128 
B 129 2 n GLU . 129 B 129 
B 130 2 n LEU . 130 B 130 
B 131 2 n PHE . 131 B 131 
B 132 2 n LYS . 132 B 132 
B 133 2 n ARG . 133 B 133 
B 134 2 n LEU . 134 B 134 
B 135 2 n ASP . 135 B 135 
B 136 2 n LYS . 136 B 136 
B 137 2 n PHE . 137 B 137 
B 138 2 n ALA . 138 B 138 
B 139 2 n ALA . 139 B 139 
B 140 2 n GLU . 140 B 140 
B 141 2 n HIS . 141 B 141 
B 142 2 n THR . 142 B 142 
B 143 2 n ILE . 143 B 143 
B 144 2 n PHE . 144 B 144 
B 145 2 n ALA . 145 B 145 
B 146 2 n SER . 146 B 146 
B 147 2 n ASN . 147 B 147 
B 148 2 n THR . 148 B 148 
B 149 2 n SER . 149 B 149 
B 150 2 n SER . 150 B 150 
B 151 2 n LEU . 151 B 151 
B 152 2 n GLN . 152 B 152 
B 153 2 n ILE . 153 B 153 
B 154 2 n THR . 154 B 154 
B 155 2 n SER . 155 B 155 
B 156 2 n ILE . 156 B 156 
B 157 2 n ALA . 157 B 157 
B 158 2 n ASN . 158 B 158 
B 159 2 n ALA . 159 B 159 
B 160 2 n THR . 160 B 160 
B 161 2 n THR . 161 B 161 
B 162 2 n ARG . 162 B 162 
B 163 2 n GLN . 163 B 163 
B 164 2 n ASP . 164 B 164 
B 165 2 n ARG . 165 B 165 
B 166 2 n PHE . 166 B 166 
B 167 2 n ALA . 167 B 167 
B 168 2 n GLY . 168 B 168 
B 169 2 n LEU . 169 B 169 
B 170 2 n HIS . 170 B 170 
B 171 2 n PHE . 171 B 171 
B 172 2 n PHE . 172 B 172 
B 173 2 n ASN . 173 B 173 
B 174 2 n PRO . 174 B 174 
B 175 2 n VAL . 175 B 175 
B 176 2 n PRO . 176 B 176 
B 177 2 n VAL . 177 B 177 
B 178 2 n MET . 178 B 178 
B 179 2 n LYS . 179 B 179 
B 180 2 n LEU . 180 B 180 
B 181 2 n VAL . 181 B 181 
B 182 2 n GLU . 182 B 182 
B 183 2 n VAL . 183 B 183 
B 184 2 n ILE . 184 B 184 
B 185 2 n LYS . 185 B 185 
B 186 2 n THR . 186 B 186 
B 187 2 n PRO . 187 B 187 
B 188 2 n MET . 188 B 188 
B 189 2 n THR . 189 B 189 
B 190 2 n SER . 190 B 190 
B 191 2 n GLN . 191 B 191 
B 192 2 n LYS . 192 B 192 
B 193 2 n THR . 193 B 193 
B 194 2 n PHE . 194 B 194 
B 195 2 n GLU . 195 B 195 
B 196 2 n SER . 196 B 196 
B 197 2 n LEU . 197 B 197 
B 198 2 n VAL . 198 B 198 
B 199 2 n ASP . 199 B 199 
B 200 2 n PHE . 200 B 200 
B 201 2 n SER . 201 B 201 
B 202 2 n LYS . 202 B 202 
B 203 2 n ALA . 203 B 203 
B 204 2 n LEU . 204 B 204 
B 205 2 n GLY . 205 B 205 
B 206 2 n LYS . 206 B 206 
B 207 2 n HIS . 207 B 207 
B 208 2 n PRO . 208 B 208 
B 209 2 n VAL . 209 B 209 
B 210 2 n SER . 210 B 210 
B 211 2 n CYS . 211 B 211 
B 212 2 n LYS . 212 B 212 
B 213 2 n ASP . 213 B 213 
B 214 2 n THR . 214 B 214 
B 215 2 n PRO . 215 B 215 
B 216 2 n GLY . 216 B 216 
B 217 2 n PHE . 217 B 217 
B 218 2 n ILE . 218 B 218 
B 219 2 n VAL . 219 B 219 
B 220 2 n ASN . 220 B 220 
B 221 2 n ARG . 221 B 221 
B 222 2 n LEU . 222 B 222 
B 223 2 n LEU . 223 B 223 
B 224 2 n VAL . 224 B 224 
B 225 2 n PRO . 225 B 225 
B 226 2 n TYR . 226 B 226 
B 227 2 n LEU . 227 B 227 
B 228 2 n MET . 228 B 228 
B 229 2 n GLU . 229 B 229 
B 230 2 n ALA . 230 B 230 
B 231 2 n ILE . 231 B 231 
B 232 2 n ARG . 232 B 232 
B 233 2 n LEU . 233 B 233 
B 234 2 n TYR . 234 B 234 
B 235 2 n GLU . 235 B 235 
B 236 2 n ARG . 236 B 236 
B 237 2 n GLY . 237 B 237 
B 238 2 n ASP . 238 B 238 
B 239 2 n ALA . 239 B 239 
B 240 2 n SER . 240 B 240 
B 241 2 n LYS . 241 B 241 
B 242 2 n GLU . 242 B 242 
B 243 2 n ASP . 243 B 243 
B 244 2 n ILE . 244 B 244 
B 245 2 n ASP . 245 B 245 
B 246 2 n THR . 246 B 246 
B 247 2 n ALA . 247 B 247 
B 248 2 n MET . 248 B 248 
B 249 2 n LYS . 249 B 249 
B 250 2 n LEU . 250 B 250 
B 251 2 n GLY . 251 B 251 
B 252 2 n ALA . 252 B 252 
B 253 2 n GLY . 253 B 253 
B 254 2 n TYR . 254 B 254 
B 255 2 n PRO . 255 B 255 
B 256 2 n MET . 256 B 256 
B 257 2 n GLY . 257 B 257 
B 258 2 n PRO . 258 B 258 
B 259 2 n PHE . 259 B 259 
B 260 2 n GLU . 260 B 260 
B 261 2 n LEU . 261 B 261 
B 262 2 n LEU . 262 B 262 
B 263 2 n ASP . 263 B 263 
B 264 2 n TYR . 264 B 264 
B 265 2 n VAL . 265 B 265 
B 266 2 n GLY . 266 B 266 
B 267 2 n LEU . 267 B 267 
B 268 2 n ASP . 268 B 268 
B 269 2 n THR . 269 B 269 
B 270 2 n THR . 270 B 270 
B 271 2 n LYS . 271 B 271 
B 272 2 n PHE . 272 B 272 
B 273 2 n ILE . 273 B 273 
B 274 2 n VAL . 274 B 274 
B 275 2 n ASP . 275 B 275 
B 276 2 n GLY . 276 B 276 
B 277 2 n TRP . 277 B 277 
B 278 2 n HIS . 278 B 278 
B 279 2 n GLU . 279 B 279 
B 280 2 n MET . 280 B 280 
B 281 2 n ASP . 281 B 281 
B 282 2 n ALA . 282 B 282 
B 283 2 n GLU . 283 B 283 
B 284 2 n ASN . 284 B 284 
B 285 2 n PRO . 285 B 285 
B 286 2 n LEU . 286 B 286 
B 287 2 n HIS . 287 B 287 
B 288 2 n GLN . 288 B 288 
B 289 2 n PRO . 289 B 289 
B 290 2 n SER . 290 B 290 
B 291 2 n PRO . 291 B 291 
B 292 2 n SER . 292 B 292 
B 293 2 n LEU . 293 B 293 
B 294 2 n ASN . 294 B 294 
B 295 2 n LYS . 295 B 295 
B 296 2 n LEU . 296 B 296 
B 297 2 n VAL . 297 B 297 
B 298 2 n ALA . 298 B 298 
B 299 2 n GLU . 299 B 299 
B 300 2 n ASN . 300 B 300 
B 301 2 n LYS . 301 B 301 
B 302 2 n PHE . 302 B 302 
B 303 2 n GLY . 303 B 303 
B 304 2 n LYS . 304 B 304 
B 305 2 n LYS . 305 B 305 
B 306 2 n THR . 306 B 306 
B 307 2 n GLY . 307 B 307 
B 308 2 n GLU . 308 B 308 
B 309 2 n GLY . 309 B 309 
B 310 2 n PHE . 310 B 310 
B 311 2 n TYR . 311 B 311 
B 312 2 n LYS . 312 B 312 
B 313 2 n TYR . 313 B 313 
B 314 2 n LYS . 314 B 314 
#
_software.classification other
_software.date           ?
_software.description    "Structure prediction"
_software.name           AlphaFold
_software.pdbx_ordinal   1
_software.type           package
_software.version        "AlphaFold-beta-20231127 (fb0b9d13-0bdd-4522-ba5f-0ee1f426d085 @ 2025-01-17 06:24:56)"
#
loop_
_struct_asym.entity_id
_struct_asym.id
1 A 
2 B 
3 C 
#
loop_
_atom_site.group_PDB
_atom_site.id
_atom_site.type_symbol
_atom_site.label_atom_id
_atom_site.label_alt_id
_atom_site.label_comp_id
_atom_site.label_asym_id
_atom_site.label_entity_id
_atom_site.label_seq_id
_atom_site.pdbx_PDB_ins_code
_atom_site.Cartn_x
_atom_site.Cartn_y
_atom_site.Cartn_z
_atom_site.occupancy
_atom_site.B_iso_or_equiv
_atom_site.auth_seq_id
_atom_site.auth_asym_id
_atom_site.pdbx_PDB_model_num
ATOM   1    N N   . MET A 1 1   ? 63.780  -0.722  9.479   1.00 19.82 1   A 1 
ATOM   2    C CA  . MET A 1 1   ? 62.641  -0.923  10.390  1.00 21.89 1   A 1 
ATOM   3    C C   . MET A 1 1   ? 61.397  -0.461  9.647   1.00 23.94 1   A 1 
ATOM   4    O O   . MET A 1 1   ? 61.136  0.729   9.598   1.00 21.21 1   A 1 
ATOM   5    C CB  . MET A 1 1   ? 62.834  -0.123  11.688  1.00 19.98 1   A 1 
ATOM   6    C CG  . MET A 1 1   ? 63.877  -0.752  12.616  1.00 17.27 1   A 1 
ATOM   7    S SD  . MET A 1 1   ? 64.268  0.297   14.039  1.00 15.33 1   A 1 
ATOM   8    C CE  . MET A 1 1   ? 65.268  -0.824  15.045  1.00 13.65 1   A 1 
ATOM   9    N N   . ASN A 1 2   ? 60.698  -1.371  8.962   1.00 21.31 2   A 1 
ATOM   10   C CA  . ASN A 1 2   ? 59.529  -1.020  8.147   1.00 21.30 2   A 1 
ATOM   11   C C   . ASN A 1 2   ? 58.373  -0.674  9.089   1.00 22.05 2   A 1 
ATOM   12   O O   . ASN A 1 2   ? 57.891  -1.555  9.803   1.00 20.02 2   A 1 
ATOM   13   C CB  . ASN A 1 2   ? 59.201  -2.178  7.188   1.00 19.66 2   A 1 
ATOM   14   C CG  . ASN A 1 2   ? 60.178  -2.281  6.033   1.00 16.87 2   A 1 
ATOM   15   O OD1 . ASN A 1 2   ? 60.979  -1.395  5.790   1.00 15.43 2   A 1 
ATOM   16   N ND2 . ASN A 1 2   ? 60.153  -3.367  5.299   1.00 16.01 2   A 1 
ATOM   17   N N   . GLY A 1 3   ? 57.979  0.590   9.153   1.00 25.58 3   A 1 
ATOM   18   C CA  . GLY A 1 3   ? 56.856  1.051   9.969   1.00 24.30 3   A 1 
ATOM   19   C C   . GLY A 1 3   ? 55.587  0.355   9.501   1.00 25.94 3   A 1 
ATOM   20   O O   . GLY A 1 3   ? 55.129  0.586   8.382   1.00 23.85 3   A 1 
ATOM   21   N N   . VAL A 1 4   ? 55.101  -0.548  10.327  1.00 28.30 4   A 1 
ATOM   22   C CA  . VAL A 1 4   ? 53.995  -1.413  9.947   1.00 27.19 4   A 1 
ATOM   23   C C   . VAL A 1 4   ? 52.744  -0.546  9.808   1.00 28.06 4   A 1 
ATOM   24   O O   . VAL A 1 4   ? 52.444  0.266   10.677  1.00 26.11 4   A 1 
ATOM   25   C CB  . VAL A 1 4   ? 53.803  -2.563  10.959  1.00 24.80 4   A 1 
ATOM   26   C CG1 . VAL A 1 4   ? 52.833  -3.606  10.419  1.00 21.94 4   A 1 
ATOM   27   C CG2 . VAL A 1 4   ? 55.128  -3.291  11.259  1.00 23.73 4   A 1 
ATOM   28   N N   . SER A 1 5   ? 51.993  -0.748  8.737   1.00 31.93 5   A 1 
ATOM   29   C CA  . SER A 1 5   ? 50.752  -0.053  8.351   1.00 32.20 5   A 1 
ATOM   30   C C   . SER A 1 5   ? 49.546  -0.361  9.271   1.00 33.16 5   A 1 
ATOM   31   O O   . SER A 1 5   ? 48.407  -0.403  8.819   1.00 31.96 5   A 1 
ATOM   32   C CB  . SER A 1 5   ? 50.459  -0.436  6.889   1.00 31.27 5   A 1 
ATOM   33   O OG  . SER A 1 5   ? 49.218  0.041   6.436   1.00 28.50 5   A 1 
ATOM   34   N N   . TRP A 1 6   ? 49.777  -0.620  10.554  1.00 34.84 6   A 1 
ATOM   35   C CA  . TRP A 1 6   ? 48.753  -0.954  11.542  1.00 33.24 6   A 1 
ATOM   36   C C   . TRP A 1 6   ? 47.713  0.142   11.675  1.00 33.32 6   A 1 
ATOM   37   O O   . TRP A 1 6   ? 46.549  -0.154  11.919  1.00 30.76 6   A 1 
ATOM   38   C CB  . TRP A 1 6   ? 49.405  -1.201  12.909  1.00 31.34 6   A 1 
ATOM   39   C CG  . TRP A 1 6   ? 50.109  -2.503  13.071  1.00 29.68 6   A 1 
ATOM   40   C CD1 . TRP A 1 6   ? 51.220  -2.894  12.425  1.00 26.66 6   A 1 
ATOM   41   C CD2 . TRP A 1 6   ? 49.751  -3.611  13.962  1.00 28.32 6   A 1 
ATOM   42   N NE1 . TRP A 1 6   ? 51.582  -4.175  12.834  1.00 26.86 6   A 1 
ATOM   43   C CE2 . TRP A 1 6   ? 50.712  -4.640  13.776  1.00 27.87 6   A 1 
ATOM   44   C CE3 . TRP A 1 6   ? 48.725  -3.826  14.891  1.00 30.80 6   A 1 
ATOM   45   C CZ2 . TRP A 1 6   ? 50.649  -5.856  14.497  1.00 30.36 6   A 1 
ATOM   46   C CZ3 . TRP A 1 6   ? 48.662  -5.032  15.609  1.00 29.76 6   A 1 
ATOM   47   C CH2 . TRP A 1 6   ? 49.607  -6.037  15.410  1.00 30.57 6   A 1 
ATOM   48   N N   . SER A 1 7   ? 48.109  1.395   11.518  1.00 38.06 7   A 1 
ATOM   49   C CA  . SER A 1 7   ? 47.212  2.522   11.759  1.00 37.85 7   A 1 
ATOM   50   C C   . SER A 1 7   ? 46.047  2.566   10.781  1.00 37.89 7   A 1 
ATOM   51   O O   . SER A 1 7   ? 44.918  2.765   11.211  1.00 36.70 7   A 1 
ATOM   52   C CB  . SER A 1 7   ? 47.983  3.838   11.735  1.00 36.31 7   A 1 
ATOM   53   O OG  . SER A 1 7   ? 48.602  4.034   10.484  1.00 34.64 7   A 1 
ATOM   54   N N   . GLN A 1 8   ? 46.257  2.353   9.498   1.00 37.81 8   A 1 
ATOM   55   C CA  . GLN A 1 8   ? 45.184  2.381   8.497   1.00 38.04 8   A 1 
ATOM   56   C C   . GLN A 1 8   ? 44.242  1.179   8.632   1.00 38.10 8   A 1 
ATOM   57   O O   . GLN A 1 8   ? 43.030  1.368   8.645   1.00 35.86 8   A 1 
ATOM   58   C CB  . GLN A 1 8   ? 45.764  2.456   7.081   1.00 36.02 8   A 1 
ATOM   59   C CG  . GLN A 1 8   ? 45.945  3.910   6.637   1.00 35.03 8   A 1 
ATOM   60   C CD  . GLN A 1 8   ? 46.482  4.031   5.215   1.00 32.46 8   A 1 
ATOM   61   O OE1 . GLN A 1 8   ? 47.165  3.175   4.690   1.00 33.43 8   A 1 
ATOM   62   N NE2 . GLN A 1 8   ? 46.198  5.121   4.531   1.00 33.44 8   A 1 
ATOM   63   N N   . ASP A 1 9   ? 44.778  -0.019  8.802   1.00 40.99 9   A 1 
ATOM   64   C CA  . ASP A 1 9   ? 43.952  -1.226  8.909   1.00 41.85 9   A 1 
ATOM   65   C C   . ASP A 1 9   ? 43.130  -1.249  10.213  1.00 40.94 9   A 1 
ATOM   66   O O   . ASP A 1 9   ? 41.977  -1.684  10.218  1.00 38.86 9   A 1 
ATOM   67   C CB  . ASP A 1 9   ? 44.841  -2.477  8.781   1.00 39.50 9   A 1 
ATOM   68   C CG  . ASP A 1 9   ? 45.416  -2.733  7.382   1.00 35.38 9   A 1 
ATOM   69   O OD1 . ASP A 1 9   ? 44.851  -2.255  6.375   1.00 35.81 9   A 1 
ATOM   70   O OD2 . ASP A 1 9   ? 46.423  -3.484  7.289   1.00 36.56 9   A 1 
ATOM   71   N N   . LEU A 1 10  ? 43.668  -0.740  11.319  1.00 41.76 10  A 1 
ATOM   72   C CA  . LEU A 1 10  ? 42.923  -0.564  12.573  1.00 41.90 10  A 1 
ATOM   73   C C   . LEU A 1 10  ? 41.876  0.538   12.460  1.00 42.01 10  A 1 
ATOM   74   O O   . LEU A 1 10  ? 40.792  0.405   13.020  1.00 40.85 10  A 1 
ATOM   75   C CB  . LEU A 1 10  ? 43.875  -0.258  13.741  1.00 40.00 10  A 1 
ATOM   76   C CG  . LEU A 1 10  ? 44.136  -1.481  14.628  1.00 36.83 10  A 1 
ATOM   77   C CD1 . LEU A 1 10  ? 45.597  -1.578  15.048  1.00 37.32 10  A 1 
ATOM   78   C CD2 . LEU A 1 10  ? 43.293  -1.410  15.908  1.00 39.48 10  A 1 
ATOM   79   N N   . GLN A 1 11  ? 42.175  1.622   11.762  1.00 41.38 11  A 1 
ATOM   80   C CA  . GLN A 1 11  ? 41.222  2.694   11.515  1.00 41.59 11  A 1 
ATOM   81   C C   . GLN A 1 11  ? 40.008  2.150   10.760  1.00 42.04 11  A 1 
ATOM   82   O O   . GLN A 1 11  ? 38.892  2.262   11.265  1.00 41.17 11  A 1 
ATOM   83   C CB  . GLN A 1 11  ? 41.888  3.855   10.774  1.00 40.27 11  A 1 
ATOM   84   C CG  . GLN A 1 11  ? 42.627  4.793   11.737  1.00 38.38 11  A 1 
ATOM   85   C CD  . GLN A 1 11  ? 43.297  5.976   11.046  1.00 35.80 11  A 1 
ATOM   86   O OE1 . GLN A 1 11  ? 43.366  6.110   9.839   1.00 35.78 11  A 1 
ATOM   87   N NE2 . GLN A 1 11  ? 43.812  6.921   11.803  1.00 35.74 11  A 1 
ATOM   88   N N   . GLU A 1 12  ? 40.187  1.484   9.637   1.00 44.03 12  A 1 
ATOM   89   C CA  . GLU A 1 12  ? 39.081  0.898   8.876   1.00 44.96 12  A 1 
ATOM   90   C C   . GLU A 1 12  ? 38.304  -0.151  9.701   1.00 44.69 12  A 1 
ATOM   91   O O   . GLU A 1 12  ? 37.086  -0.225  9.609   1.00 42.95 12  A 1 
ATOM   92   C CB  . GLU A 1 12  ? 39.588  0.277   7.566   1.00 43.60 12  A 1 
ATOM   93   C CG  . GLU A 1 12  ? 39.961  1.340   6.527   1.00 40.32 12  A 1 
ATOM   94   C CD  . GLU A 1 12  ? 40.288  0.753   5.139   1.00 38.34 12  A 1 
ATOM   95   O OE1 . GLU A 1 12  ? 40.407  1.566   4.196   1.00 36.10 12  A 1 
ATOM   96   O OE2 . GLU A 1 12  ? 40.402  -0.481  5.011   1.00 39.76 12  A 1 
ATOM   97   N N   . GLY A 1 13  ? 38.993  -0.897  10.557  1.00 46.58 13  A 1 
ATOM   98   C CA  . GLY A 1 13  ? 38.392  -1.897  11.427  1.00 46.14 13  A 1 
ATOM   99   C C   . GLY A 1 13  ? 37.386  -1.336  12.426  1.00 46.62 13  A 1 
ATOM   100  O O   . GLY A 1 13  ? 36.271  -1.840  12.520  1.00 45.13 13  A 1 
ATOM   101  N N   . ILE A 1 14  ? 37.756  -0.297  13.138  1.00 47.35 14  A 1 
ATOM   102  C CA  . ILE A 1 14  ? 36.939  0.228   14.236  1.00 47.06 14  A 1 
ATOM   103  C C   . ILE A 1 14  ? 35.737  1.038   13.726  1.00 47.16 14  A 1 
ATOM   104  O O   . ILE A 1 14  ? 34.664  0.962   14.311  1.00 45.70 14  A 1 
ATOM   105  C CB  . ILE A 1 14  ? 37.821  1.007   15.237  1.00 45.50 14  A 1 
ATOM   106  C CG1 . ILE A 1 14  ? 38.905  0.092   15.856  1.00 43.03 14  A 1 
ATOM   107  C CG2 . ILE A 1 14  ? 36.955  1.587   16.365  1.00 44.98 14  A 1 
ATOM   108  C CD1 . ILE A 1 14  ? 39.995  0.840   16.618  1.00 41.78 14  A 1 
ATOM   109  N N   . SER A 1 15  ? 35.858  1.767   12.633  1.00 45.35 15  A 1 
ATOM   110  C CA  . SER A 1 15  ? 34.756  2.604   12.127  1.00 46.22 15  A 1 
ATOM   111  C C   . SER A 1 15  ? 33.523  1.816   11.727  1.00 47.19 15  A 1 
ATOM   112  O O   . SER A 1 15  ? 32.396  2.232   11.980  1.00 46.66 15  A 1 
ATOM   113  C CB  . SER A 1 15  ? 35.171  3.406   10.898  1.00 44.86 15  A 1 
ATOM   114  O OG  . SER A 1 15  ? 35.514  2.596   9.807   1.00 42.69 15  A 1 
ATOM   115  N N   . ALA A 1 16  ? 33.737  0.697   11.082  1.00 44.59 16  A 1 
ATOM   116  C CA  . ALA A 1 16  ? 32.634  -0.084  10.542  1.00 44.86 16  A 1 
ATOM   117  C C   . ALA A 1 16  ? 31.924  -0.916  11.618  1.00 46.06 16  A 1 
ATOM   118  O O   . ALA A 1 16  ? 30.829  -1.412  11.384  1.00 44.27 16  A 1 
ATOM   119  C CB  . ALA A 1 16  ? 33.179  -0.911  9.400   1.00 42.42 16  A 1 
ATOM   120  N N   . TRP A 1 17  ? 32.524  -1.032  12.791  1.00 46.52 17  A 1 
ATOM   121  C CA  . TRP A 1 17  ? 31.929  -1.651  13.973  1.00 45.35 17  A 1 
ATOM   122  C C   . TRP A 1 17  ? 30.673  -0.928  14.443  1.00 45.05 17  A 1 
ATOM   123  O O   . TRP A 1 17  ? 29.698  -1.539  14.859  1.00 42.52 17  A 1 
ATOM   124  C CB  . TRP A 1 17  ? 32.983  -1.655  15.083  1.00 43.53 17  A 1 
ATOM   125  C CG  . TRP A 1 17  ? 33.190  -2.969  15.678  1.00 41.87 17  A 1 
ATOM   126  C CD1 . TRP A 1 17  ? 33.327  -4.124  14.999  1.00 38.02 17  A 1 
ATOM   127  C CD2 . TRP A 1 17  ? 33.247  -3.310  17.081  1.00 39.42 17  A 1 
ATOM   128  N NE1 . TRP A 1 17  ? 33.436  -5.164  15.880  1.00 36.89 17  A 1 
ATOM   129  C CE2 . TRP A 1 17  ? 33.381  -4.715  17.159  1.00 38.14 17  A 1 
ATOM   130  C CE3 . TRP A 1 17  ? 33.179  -2.574  18.256  1.00 39.76 17  A 1 
ATOM   131  C CZ2 . TRP A 1 17  ? 33.396  -5.385  18.389  1.00 38.05 17  A 1 
ATOM   132  C CZ3 . TRP A 1 17  ? 33.235  -3.251  19.493  1.00 37.82 17  A 1 
ATOM   133  C CH2 . TRP A 1 17  ? 33.315  -4.636  19.558  1.00 38.32 17  A 1 
ATOM   134  N N   . PHE A 1 18  ? 30.720  0.384   14.329  1.00 44.99 18  A 1 
ATOM   135  C CA  . PHE A 1 18  ? 29.679  1.285   14.768  1.00 44.75 18  A 1 
ATOM   136  C C   . PHE A 1 18  ? 28.886  1.828   13.577  1.00 44.15 18  A 1 
ATOM   137  O O   . PHE A 1 18  ? 28.525  2.997   13.529  1.00 41.58 18  A 1 
ATOM   138  C CB  . PHE A 1 18  ? 30.346  2.365   15.601  1.00 42.15 18  A 1 
ATOM   139  C CG  . PHE A 1 18  ? 30.988  1.859   16.873  1.00 40.14 18  A 1 
ATOM   140  C CD1 . PHE A 1 18  ? 30.189  1.627   18.004  1.00 38.40 18  A 1 
ATOM   141  C CD2 . PHE A 1 18  ? 32.376  1.695   16.965  1.00 38.09 18  A 1 
ATOM   142  C CE1 . PHE A 1 18  ? 30.782  1.293   19.228  1.00 36.31 18  A 1 
ATOM   143  C CE2 . PHE A 1 18  ? 32.966  1.362   18.197  1.00 35.39 18  A 1 
ATOM   144  C CZ  . PHE A 1 18  ? 32.170  1.174   19.329  1.00 36.34 18  A 1 
ATOM   145  N N   . GLY A 1 19  ? 28.648  0.982   12.597  1.00 43.65 19  A 1 
ATOM   146  C CA  . GLY A 1 19  ? 27.755  1.356   11.513  1.00 43.71 19  A 1 
ATOM   147  C C   . GLY A 1 19  ? 26.461  1.930   12.095  1.00 43.74 19  A 1 
ATOM   148  O O   . GLY A 1 19  ? 25.961  1.387   13.081  1.00 41.71 19  A 1 
ATOM   149  N N   . PRO A 1 20  ? 25.948  3.034   11.549  1.00 37.37 20  A 1 
ATOM   150  C CA  . PRO A 1 20  ? 24.725  3.606   12.075  1.00 38.08 20  A 1 
ATOM   151  C C   . PRO A 1 20  ? 23.671  2.508   12.101  1.00 38.93 20  A 1 
ATOM   152  O O   . PRO A 1 20  ? 23.649  1.691   11.168  1.00 36.93 20  A 1 
ATOM   153  C CB  . PRO A 1 20  ? 24.344  4.747   11.122  1.00 35.45 20  A 1 
ATOM   154  C CG  . PRO A 1 20  ? 25.047  4.373   9.820   1.00 34.19 20  A 1 
ATOM   155  C CD  . PRO A 1 20  ? 26.311  3.645   10.293  1.00 38.10 20  A 1 
ATOM   156  N N   . PRO A 1 21  ? 22.809  2.467   13.132  1.00 35.48 21  A 1 
ATOM   157  C CA  . PRO A 1 21  ? 21.680  1.559   13.100  1.00 36.37 21  A 1 
ATOM   158  C C   . PRO A 1 21  ? 21.008  1.784   11.751  1.00 37.00 21  A 1 
ATOM   159  O O   . PRO A 1 21  ? 20.657  2.918   11.425  1.00 35.32 21  A 1 
ATOM   160  C CB  . PRO A 1 21  ? 20.793  1.928   14.292  1.00 34.36 21  A 1 
ATOM   161  C CG  . PRO A 1 21  ? 21.178  3.376   14.596  1.00 32.87 21  A 1 
ATOM   162  C CD  . PRO A 1 21  ? 22.652  3.442   14.196  1.00 36.61 21  A 1 
ATOM   163  N N   . ALA A 1 22  ? 20.934  0.739   10.960  1.00 36.67 22  A 1 
ATOM   164  C CA  . ALA A 1 22  ? 20.278  0.842   9.681   1.00 36.13 22  A 1 
ATOM   165  C C   . ALA A 1 22  ? 18.846  1.262   10.006  1.00 36.31 22  A 1 
ATOM   166  O O   . ALA A 1 22  ? 18.051  0.464   10.483  1.00 34.30 22  A 1 
ATOM   167  C CB  . ALA A 1 22  ? 20.360  -0.501  8.938   1.00 34.14 22  A 1 
ATOM   168  N N   . SER A 1 23  ? 18.551  2.550   9.816   1.00 34.81 23  A 1 
ATOM   169  C CA  . SER A 1 23  ? 17.181  2.990   9.684   1.00 35.52 23  A 1 
ATOM   170  C C   . SER A 1 23  ? 16.624  2.060   8.630   1.00 34.52 23  A 1 
ATOM   171  O O   . SER A 1 23  ? 17.104  2.105   7.491   1.00 32.72 23  A 1 
ATOM   172  C CB  . SER A 1 23  ? 17.100  4.449   9.228   1.00 34.45 23  A 1 
ATOM   173  O OG  . SER A 1 23  ? 17.876  4.662   8.065   1.00 32.89 23  A 1 
ATOM   174  N N   . THR A 1 24  ? 15.745  1.153   9.024   1.00 35.57 24  A 1 
ATOM   175  C CA  . THR A 1 24  ? 15.061  0.289   8.071   1.00 36.69 24  A 1 
ATOM   176  C C   . THR A 1 24  ? 14.497  1.243   7.026   1.00 35.34 24  A 1 
ATOM   177  O O   . THR A 1 24  ? 13.594  2.008   7.372   1.00 32.46 24  A 1 
ATOM   178  C CB  . THR A 1 24  ? 13.919  -0.492  8.735   1.00 34.19 24  A 1 
ATOM   179  O OG1 . THR A 1 24  ? 13.304  0.262   9.755   1.00 31.38 24  A 1 
ATOM   180  C CG2 . THR A 1 24  ? 14.440  -1.778  9.379   1.00 31.59 24  A 1 
ATOM   181  N N   . PRO A 1 25  ? 15.108  1.325   5.836   1.00 29.78 25  A 1 
ATOM   182  C CA  . PRO A 1 25  ? 14.472  2.111   4.825   1.00 30.86 25  A 1 
ATOM   183  C C   . PRO A 1 25  ? 13.112  1.447   4.694   1.00 30.71 25  A 1 
ATOM   184  O O   . PRO A 1 25  ? 13.036  0.231   4.491   1.00 28.84 25  A 1 
ATOM   185  C CB  . PRO A 1 25  ? 15.361  2.008   3.583   1.00 28.96 25  A 1 
ATOM   186  C CG  . PRO A 1 25  ? 16.111  0.698   3.788   1.00 27.76 25  A 1 
ATOM   187  C CD  . PRO A 1 25  ? 16.193  0.534   5.302   1.00 31.15 25  A 1 
ATOM   188  N N   . ALA A 1 26  ? 12.062  2.219   4.897   1.00 32.18 26  A 1 
ATOM   189  C CA  . ALA A 1 26  ? 10.790  1.833   4.349   1.00 30.60 26  A 1 
ATOM   190  C C   . ALA A 1 26  ? 11.045  1.734   2.844   1.00 30.02 26  A 1 
ATOM   191  O O   . ALA A 1 26  ? 11.012  2.735   2.130   1.00 28.65 26  A 1 
ATOM   192  C CB  . ALA A 1 26  ? 9.728   2.873   4.723   1.00 29.12 26  A 1 
ATOM   193  N N   . SER A 1 27  ? 11.460  0.560   2.410   1.00 32.03 27  A 1 
ATOM   194  C CA  . SER A 1 27  ? 11.500  0.220   1.013   1.00 32.83 27  A 1 
ATOM   195  C C   . SER A 1 27  ? 10.041  0.246   0.590   1.00 31.94 27  A 1 
ATOM   196  O O   . SER A 1 27  ? 9.334   -0.754  0.656   1.00 30.63 27  A 1 
ATOM   197  C CB  . SER A 1 27  ? 12.196  -1.130  0.765   1.00 32.21 27  A 1 
ATOM   198  O OG  . SER A 1 27  ? 11.627  -2.152  1.537   1.00 30.74 27  A 1 
ATOM   199  N N   . THR A 1 28  ? 9.592   1.420   0.216   1.00 31.52 28  A 1 
ATOM   200  C CA  . THR A 1 28  ? 8.554   1.550   -0.769  1.00 31.94 28  A 1 
ATOM   201  C C   . THR A 1 28  ? 9.094   0.803   -1.984  1.00 31.29 28  A 1 
ATOM   202  O O   . THR A 1 28  ? 9.784   1.365   -2.819  1.00 29.58 28  A 1 
ATOM   203  C CB  . THR A 1 28  ? 8.262   3.030   -1.095  1.00 30.36 28  A 1 
ATOM   204  O OG1 . THR A 1 28  ? 9.453   3.746   -1.298  1.00 28.75 28  A 1 
ATOM   205  C CG2 . THR A 1 28  ? 7.512   3.715   0.042   1.00 30.12 28  A 1 
ATOM   206  N N   . MET A 1 29  ? 8.852   -0.492  -2.004  1.00 31.70 29  A 1 
ATOM   207  C CA  . MET A 1 29  ? 8.865   -1.236  -3.241  1.00 32.17 29  A 1 
ATOM   208  C C   . MET A 1 29  ? 7.794   -0.555  -4.086  1.00 31.31 29  A 1 
ATOM   209  O O   . MET A 1 29  ? 6.615   -0.855  -3.978  1.00 30.40 29  A 1 
ATOM   210  C CB  . MET A 1 29  ? 8.556   -2.722  -3.033  1.00 33.10 29  A 1 
ATOM   211  C CG  . MET A 1 29  ? 9.757   -3.505  -2.486  1.00 31.84 29  A 1 
ATOM   212  S SD  . MET A 1 29  ? 9.492   -5.300  -2.546  1.00 32.33 29  A 1 
ATOM   213  C CE  . MET A 1 29  ? 11.053  -5.894  -1.854  1.00 29.82 29  A 1 
ATOM   214  N N   . SER A 1 30  ? 8.224   0.428   -4.842  1.00 36.07 30  A 1 
ATOM   215  C CA  . SER A 1 30  ? 7.470   0.876   -5.985  1.00 35.71 30  A 1 
ATOM   216  C C   . SER A 1 30  ? 7.424   -0.333  -6.906  1.00 33.55 30  A 1 
ATOM   217  O O   . SER A 1 30  ? 8.362   -0.584  -7.658  1.00 33.87 30  A 1 
ATOM   218  C CB  . SER A 1 30  ? 8.129   2.105   -6.643  1.00 36.39 30  A 1 
ATOM   219  O OG  . SER A 1 30  ? 9.473   1.863   -6.986  1.00 35.24 30  A 1 
ATOM   220  N N   . ILE A 1 31  ? 6.373   -1.126  -6.741  1.00 36.76 31  A 1 
ATOM   221  C CA  . ILE A 1 31  ? 6.026   -2.152  -7.712  1.00 36.85 31  A 1 
ATOM   222  C C   . ILE A 1 31  ? 5.837   -1.364  -9.002  1.00 35.09 31  A 1 
ATOM   223  O O   . ILE A 1 31  ? 4.824   -0.700  -9.206  1.00 33.39 31  A 1 
ATOM   224  C CB  . ILE A 1 31  ? 4.777   -2.944  -7.289  1.00 36.51 31  A 1 
ATOM   225  C CG1 . ILE A 1 31  ? 5.017   -3.664  -5.947  1.00 34.89 31  A 1 
ATOM   226  C CG2 . ILE A 1 31  ? 4.428   -3.961  -8.395  1.00 37.72 31  A 1 
ATOM   227  C CD1 . ILE A 1 31  ? 3.785   -4.374  -5.382  1.00 35.30 31  A 1 
ATOM   228  N N   . ARG A 1 32  ? 6.877   -1.354  -9.821  1.00 31.88 32  A 1 
ATOM   229  C CA  . ARG A 1 32  ? 6.817   -0.813  -11.163 1.00 31.24 32  A 1 
ATOM   230  C C   . ARG A 1 32  ? 5.895   -1.769  -11.902 1.00 29.19 32  A 1 
ATOM   231  O O   . ARG A 1 32  ? 6.357   -2.779  -12.416 1.00 28.80 32  A 1 
ATOM   232  C CB  . ARG A 1 32  ? 8.237   -0.698  -11.752 1.00 32.45 32  A 1 
ATOM   233  C CG  . ARG A 1 32  ? 8.386   0.520   -12.679 1.00 30.93 32  A 1 
ATOM   234  C CD  . ARG A 1 32  ? 9.805   0.575   -13.229 1.00 31.11 32  A 1 
ATOM   235  N NE  . ARG A 1 32  ? 10.122  1.886   -13.818 1.00 27.89 32  A 1 
ATOM   236  C CZ  . ARG A 1 32  ? 11.250  2.213   -14.435 1.00 25.58 32  A 1 
ATOM   237  N NH1 . ARG A 1 32  ? 12.191  1.336   -14.641 1.00 23.53 32  A 1 
ATOM   238  N NH2 . ARG A 1 32  ? 11.445  3.435   -14.856 1.00 22.01 32  A 1 
ATOM   239  N N   . VAL A 1 33  ? 4.603   -1.460  -11.880 1.00 36.11 33  A 1 
ATOM   240  C CA  . VAL A 1 33  ? 3.620   -2.111  -12.742 1.00 36.37 33  A 1 
ATOM   241  C C   . VAL A 1 33  ? 4.100   -1.803  -14.154 1.00 34.22 33  A 1 
ATOM   242  O O   . VAL A 1 33  ? 3.869   -0.722  -14.688 1.00 32.89 33  A 1 
ATOM   243  C CB  . VAL A 1 33  ? 2.187   -1.602  -12.484 1.00 35.88 33  A 1 
ATOM   244  C CG1 . VAL A 1 33  ? 1.188   -2.319  -13.393 1.00 33.00 33  A 1 
ATOM   245  C CG2 . VAL A 1 33  ? 1.767   -1.846  -11.033 1.00 37.47 33  A 1 
ATOM   246  N N   . THR A 1 34  ? 4.883   -2.719  -14.701 1.00 38.14 34  A 1 
ATOM   247  C CA  . THR A 1 34  ? 5.167   -2.724  -16.115 1.00 39.58 34  A 1 
ATOM   248  C C   . THR A 1 34  ? 3.817   -2.965  -16.768 1.00 37.02 34  A 1 
ATOM   249  O O   . THR A 1 34  ? 3.356   -4.101  -16.862 1.00 34.97 34  A 1 
ATOM   250  C CB  . THR A 1 34  ? 6.198   -3.792  -16.508 1.00 38.09 34  A 1 
ATOM   251  O OG1 . THR A 1 34  ? 5.990   -5.000  -15.820 1.00 35.32 34  A 1 
ATOM   252  C CG2 . THR A 1 34  ? 7.623   -3.345  -16.190 1.00 36.67 34  A 1 
ATOM   253  N N   . GLN A 1 35  ? 3.179   -1.880  -17.186 1.00 32.62 35  A 1 
ATOM   254  C CA  . GLN A 1 35  ? 2.093   -1.958  -18.146 1.00 32.90 35  A 1 
ATOM   255  C C   . GLN A 1 35  ? 2.684   -2.659  -19.368 1.00 30.99 35  A 1 
ATOM   256  O O   . GLN A 1 35  ? 3.322   -2.044  -20.209 1.00 29.97 35  A 1 
ATOM   257  C CB  . GLN A 1 35  ? 1.560   -0.562  -18.506 1.00 33.45 35  A 1 
ATOM   258  C CG  . GLN A 1 35  ? 0.602   0.029   -17.459 1.00 32.79 35  A 1 
ATOM   259  C CD  . GLN A 1 35  ? 0.017   1.372   -17.912 1.00 32.09 35  A 1 
ATOM   260  O OE1 . GLN A 1 35  ? 0.519   2.032   -18.795 1.00 33.22 35  A 1 
ATOM   261  N NE2 . GLN A 1 35  ? -1.076  1.817   -17.320 1.00 33.09 35  A 1 
ATOM   262  N N   . LYS A 1 36  ? 2.493   -3.975  -19.435 1.00 33.69 36  A 1 
ATOM   263  C CA  . LYS A 1 36  ? 2.593   -4.671  -20.701 1.00 34.06 36  A 1 
ATOM   264  C C   . LYS A 1 36  ? 1.493   -4.061  -21.555 1.00 31.42 36  A 1 
ATOM   265  O O   . LYS A 1 36  ? 0.329   -4.422  -21.428 1.00 30.09 36  A 1 
ATOM   266  C CB  . LYS A 1 36  ? 2.425   -6.186  -20.541 1.00 34.33 36  A 1 
ATOM   267  C CG  . LYS A 1 36  ? 3.751   -6.878  -20.171 1.00 32.59 36  A 1 
ATOM   268  C CD  . LYS A 1 36  ? 3.560   -8.404  -20.136 1.00 33.14 36  A 1 
ATOM   269  C CE  . LYS A 1 36  ? 4.887   -9.116  -19.864 1.00 29.53 36  A 1 
ATOM   270  N NZ  . LYS A 1 36  ? 4.718   -10.594 -19.786 1.00 28.60 36  A 1 
ATOM   271  N N   . SER A 1 37  ? 1.881   -3.104  -22.373 1.00 37.74 37  A 1 
ATOM   272  C CA  . SER A 1 37  ? 1.059   -2.623  -23.461 1.00 38.94 37  A 1 
ATOM   273  C C   . SER A 1 37  ? 0.872   -3.809  -24.402 1.00 36.25 37  A 1 
ATOM   274  O O   . SER A 1 37  ? 1.689   -4.048  -25.293 1.00 35.59 37  A 1 
ATOM   275  C CB  . SER A 1 37  ? 1.711   -1.413  -24.149 1.00 38.83 37  A 1 
ATOM   276  O OG  . SER A 1 37  ? 3.008   -1.717  -24.613 1.00 37.06 37  A 1 
ATOM   277  N N   . TYR A 1 38  ? -0.170  -4.594  -24.162 1.00 38.52 38  A 1 
ATOM   278  C CA  . TYR A 1 38  ? -0.675  -5.499  -25.165 1.00 38.19 38  A 1 
ATOM   279  C C   . TYR A 1 38  ? -1.071  -4.604  -26.333 1.00 34.94 38  A 1 
ATOM   280  O O   . TYR A 1 38  ? -2.109  -3.953  -26.306 1.00 32.98 38  A 1 
ATOM   281  C CB  . TYR A 1 38  ? -1.827  -6.348  -24.618 1.00 37.32 38  A 1 
ATOM   282  C CG  . TYR A 1 38  ? -1.354  -7.549  -23.825 1.00 36.67 38  A 1 
ATOM   283  C CD1 . TYR A 1 38  ? -1.105  -8.766  -24.475 1.00 36.17 38  A 1 
ATOM   284  C CD2 . TYR A 1 38  ? -1.166  -7.460  -22.429 1.00 36.49 38  A 1 
ATOM   285  C CE1 . TYR A 1 38  ? -0.671  -9.894  -23.753 1.00 32.32 38  A 1 
ATOM   286  C CE2 . TYR A 1 38  ? -0.727  -8.576  -21.702 1.00 32.59 38  A 1 
ATOM   287  C CZ  . TYR A 1 38  ? -0.485  -9.796  -22.367 1.00 34.55 38  A 1 
ATOM   288  O OH  . TYR A 1 38  ? -0.064  -10.896 -21.643 1.00 36.60 38  A 1 
ATOM   289  N N   . LYS A 1 39  ? -0.186  -4.533  -27.332 1.00 32.37 39  A 1 
ATOM   290  C CA  . LYS A 1 39  ? -0.573  -4.075  -28.659 1.00 33.49 39  A 1 
ATOM   291  C C   . LYS A 1 39  ? -1.612  -5.075  -29.150 1.00 30.56 39  A 1 
ATOM   292  O O   . LYS A 1 39  ? -1.269  -6.051  -29.811 1.00 29.91 39  A 1 
ATOM   293  C CB  . LYS A 1 39  ? 0.624   -4.006  -29.620 1.00 34.59 39  A 1 
ATOM   294  C CG  . LYS A 1 39  ? 1.437   -2.709  -29.494 1.00 33.13 39  A 1 
ATOM   295  C CD  . LYS A 1 39  ? 2.540   -2.684  -30.571 1.00 32.67 39  A 1 
ATOM   296  C CE  . LYS A 1 39  ? 3.280   -1.352  -30.558 1.00 29.50 39  A 1 
ATOM   297  N NZ  . LYS A 1 39  ? 4.342   -1.307  -31.593 1.00 27.83 39  A 1 
ATOM   298  N N   . VAL A 1 40  ? -2.864  -4.836  -28.785 1.00 37.72 40  A 1 
ATOM   299  C CA  . VAL A 1 40  ? -3.972  -5.414  -29.515 1.00 38.46 40  A 1 
ATOM   300  C C   . VAL A 1 40  ? -3.842  -4.832  -30.910 1.00 35.56 40  A 1 
ATOM   301  O O   . VAL A 1 40  ? -4.132  -3.657  -31.136 1.00 33.82 40  A 1 
ATOM   302  C CB  . VAL A 1 40  ? -5.331  -5.103  -28.867 1.00 37.72 40  A 1 
ATOM   303  C CG1 . VAL A 1 40  ? -6.466  -5.777  -29.653 1.00 35.92 40  A 1 
ATOM   304  C CG2 . VAL A 1 40  ? -5.383  -5.620  -27.425 1.00 40.44 40  A 1 
ATOM   305  N N   . SER A 1 41  ? -3.295  -5.631  -31.819 1.00 38.70 41  A 1 
ATOM   306  C CA  . SER A 1 41  ? -3.329  -5.331  -33.238 1.00 40.39 41  A 1 
ATOM   307  C C   . SER A 1 41  ? -4.787  -5.444  -33.671 1.00 37.62 41  A 1 
ATOM   308  O O   . SER A 1 41  ? -5.212  -6.474  -34.183 1.00 36.34 41  A 1 
ATOM   309  C CB  . SER A 1 41  ? -2.407  -6.277  -34.024 1.00 39.87 41  A 1 
ATOM   310  O OG  . SER A 1 41  ? -2.801  -7.626  -33.848 1.00 38.59 41  A 1 
ATOM   311  N N   . THR A 1 42  ? -5.560  -4.399  -33.398 1.00 38.31 42  A 1 
ATOM   312  C CA  . THR A 1 42  ? -6.881  -4.257  -33.983 1.00 39.90 42  A 1 
ATOM   313  C C   . THR A 1 42  ? -6.653  -4.118  -35.482 1.00 38.14 42  A 1 
ATOM   314  O O   . THR A 1 42  ? -6.330  -3.051  -35.992 1.00 34.66 42  A 1 
ATOM   315  C CB  . THR A 1 42  ? -7.645  -3.060  -33.402 1.00 36.42 42  A 1 
ATOM   316  O OG1 . THR A 1 42  ? -6.822  -1.916  -33.352 1.00 35.60 42  A 1 
ATOM   317  C CG2 . THR A 1 42  ? -8.115  -3.334  -31.983 1.00 36.80 42  A 1 
ATOM   318  N N   . SER A 1 43  ? -6.742  -5.260  -36.185 1.00 36.27 43  A 1 
ATOM   319  C CA  . SER A 1 43  ? -6.836  -5.287  -37.637 1.00 38.53 43  A 1 
ATOM   320  C C   . SER A 1 43  ? -8.065  -4.465  -37.998 1.00 36.97 43  A 1 
ATOM   321  O O   . SER A 1 43  ? -9.192  -4.920  -37.810 1.00 34.81 43  A 1 
ATOM   322  C CB  . SER A 1 43  ? -6.945  -6.738  -38.129 1.00 36.84 43  A 1 
ATOM   323  O OG  . SER A 1 43  ? -7.995  -7.414  -37.467 1.00 36.02 43  A 1 
ATOM   324  N N   . GLY A 1 44  ? -7.830  -3.216  -38.399 1.00 37.70 44  A 1 
ATOM   325  C CA  . GLY A 1 44  ? -8.908  -2.302  -38.737 1.00 38.92 44  A 1 
ATOM   326  C C   . GLY A 1 44  ? -9.783  -2.968  -39.796 1.00 37.39 44  A 1 
ATOM   327  O O   . GLY A 1 44  ? -9.252  -3.384  -40.824 1.00 35.26 44  A 1 
ATOM   328  N N   . PRO A 1 45  ? -11.093 -3.130  -39.566 1.00 33.29 45  A 1 
ATOM   329  C CA  . PRO A 1 45  ? -11.964 -3.778  -40.531 1.00 36.39 45  A 1 
ATOM   330  C C   . PRO A 1 45  ? -11.887 -2.984  -41.837 1.00 35.48 45  A 1 
ATOM   331  O O   . PRO A 1 45  ? -11.963 -1.754  -41.833 1.00 33.85 45  A 1 
ATOM   332  C CB  . PRO A 1 45  ? -13.360 -3.803  -39.892 1.00 34.64 45  A 1 
ATOM   333  C CG  . PRO A 1 45  ? -13.310 -2.669  -38.873 1.00 35.37 45  A 1 
ATOM   334  C CD  . PRO A 1 45  ? -11.841 -2.626  -38.434 1.00 41.26 45  A 1 
ATOM   335  N N   . ARG A 1 46  ? -11.699 -3.694  -42.955 1.00 31.35 46  A 1 
ATOM   336  C CA  . ARG A 1 46  ? -11.683 -3.093  -44.289 1.00 34.33 46  A 1 
ATOM   337  C C   . ARG A 1 46  ? -12.988 -2.322  -44.472 1.00 32.58 46  A 1 
ATOM   338  O O   . ARG A 1 46  ? -14.049 -2.933  -44.573 1.00 31.20 46  A 1 
ATOM   339  C CB  . ARG A 1 46  ? -11.559 -4.179  -45.379 1.00 34.49 46  A 1 
ATOM   340  C CG  . ARG A 1 46  ? -10.122 -4.693  -45.555 1.00 32.11 46  A 1 
ATOM   341  C CD  . ARG A 1 46  ? -10.087 -5.759  -46.655 1.00 31.59 46  A 1 
ATOM   342  N NE  . ARG A 1 46  ? -8.716  -6.157  -47.007 1.00 29.81 46  A 1 
ATOM   343  C CZ  . ARG A 1 46  ? -8.368  -7.106  -47.869 1.00 28.09 46  A 1 
ATOM   344  N NH1 . ARG A 1 46  ? -9.258  -7.834  -48.484 1.00 26.32 46  A 1 
ATOM   345  N NH2 . ARG A 1 46  ? -7.111  -7.345  -48.123 1.00 25.15 46  A 1 
ATOM   346  N N   . ALA A 1 47  ? -12.897 -1.007  -44.495 1.00 35.88 47  A 1 
ATOM   347  C CA  . ALA A 1 47  ? -14.035 -0.145  -44.762 1.00 39.48 47  A 1 
ATOM   348  C C   . ALA A 1 47  ? -14.615 -0.534  -46.123 1.00 37.52 47  A 1 
ATOM   349  O O   . ALA A 1 47  ? -13.952 -0.383  -47.154 1.00 35.94 47  A 1 
ATOM   350  C CB  . ALA A 1 47  ? -13.589 1.314   -44.691 1.00 38.22 47  A 1 
ATOM   351  N N   . PHE A 1 48  ? -15.820 -1.084  -46.129 1.00 36.07 48  A 1 
ATOM   352  C CA  . PHE A 1 48  ? -16.501 -1.483  -47.344 1.00 37.83 48  A 1 
ATOM   353  C C   . PHE A 1 48  ? -16.728 -0.258  -48.229 1.00 35.96 48  A 1 
ATOM   354  O O   . PHE A 1 48  ? -17.290 0.751   -47.805 1.00 33.05 48  A 1 
ATOM   355  C CB  . PHE A 1 48  ? -17.811 -2.224  -47.013 1.00 34.97 48  A 1 
ATOM   356  C CG  . PHE A 1 48  ? -17.770 -3.696  -47.343 1.00 35.71 48  A 1 
ATOM   357  C CD1 . PHE A 1 48  ? -18.301 -4.161  -48.564 1.00 34.94 48  A 1 
ATOM   358  C CD2 . PHE A 1 48  ? -17.204 -4.620  -46.438 1.00 35.94 48  A 1 
ATOM   359  C CE1 . PHE A 1 48  ? -18.277 -5.531  -48.868 1.00 32.93 48  A 1 
ATOM   360  C CE2 . PHE A 1 48  ? -17.183 -5.988  -46.745 1.00 32.23 48  A 1 
ATOM   361  C CZ  . PHE A 1 48  ? -17.725 -6.447  -47.961 1.00 34.79 48  A 1 
ATOM   362  N N   . SER A 1 49  ? -16.302 -0.363  -49.483 1.00 37.72 49  A 1 
ATOM   363  C CA  . SER A 1 49  ? -16.323 0.691   -50.502 1.00 40.38 49  A 1 
ATOM   364  C C   . SER A 1 49  ? -17.715 0.909   -51.100 1.00 37.93 49  A 1 
ATOM   365  O O   . SER A 1 49  ? -17.839 0.881   -52.323 1.00 37.64 49  A 1 
ATOM   366  C CB  . SER A 1 49  ? -15.303 0.324   -51.591 1.00 40.38 49  A 1 
ATOM   367  O OG  . SER A 1 49  ? -15.698 -0.859  -52.261 1.00 38.35 49  A 1 
ATOM   368  N N   . SER A 1 50  ? -18.755 1.037   -50.300 1.00 34.42 50  A 1 
ATOM   369  C CA  . SER A 1 50  ? -20.116 1.028   -50.840 1.00 36.59 50  A 1 
ATOM   370  C C   . SER A 1 50  ? -20.282 2.122   -51.891 1.00 34.38 50  A 1 
ATOM   371  O O   . SER A 1 50  ? -20.214 3.319   -51.626 1.00 33.02 50  A 1 
ATOM   372  C CB  . SER A 1 50  ? -21.182 1.110   -49.737 1.00 35.77 50  A 1 
ATOM   373  O OG  . SER A 1 50  ? -21.041 2.290   -48.984 1.00 36.02 50  A 1 
ATOM   374  N N   . ARG A 1 51  ? -20.497 1.658   -53.126 1.00 32.63 51  A 1 
ATOM   375  C CA  . ARG A 1 51  ? -20.328 2.354   -54.400 1.00 34.90 51  A 1 
ATOM   376  C C   . ARG A 1 51  ? -21.470 3.307   -54.748 1.00 32.31 51  A 1 
ATOM   377  O O   . ARG A 1 51  ? -21.491 3.731   -55.891 1.00 30.74 51  A 1 
ATOM   378  C CB  . ARG A 1 51  ? -20.199 1.275   -55.497 1.00 34.59 51  A 1 
ATOM   379  C CG  . ARG A 1 51  ? -18.849 1.228   -56.217 1.00 33.54 51  A 1 
ATOM   380  C CD  . ARG A 1 51  ? -18.911 0.157   -57.303 1.00 33.88 51  A 1 
ATOM   381  N NE  . ARG A 1 51  ? -17.625 -0.017  -57.993 1.00 30.70 51  A 1 
ATOM   382  C CZ  . ARG A 1 51  ? -17.393 -0.839  -59.010 1.00 28.75 51  A 1 
ATOM   383  N NH1 . ARG A 1 51  ? -18.332 -1.591  -59.510 1.00 27.02 51  A 1 
ATOM   384  N NH2 . ARG A 1 51  ? -16.207 -0.919  -59.545 1.00 26.75 51  A 1 
ATOM   385  N N   . SER A 1 52  ? -22.451 3.528   -53.893 1.00 36.77 52  A 1 
ATOM   386  C CA  . SER A 1 52  ? -23.818 3.826   -54.328 1.00 38.57 52  A 1 
ATOM   387  C C   . SER A 1 52  ? -23.874 4.962   -55.350 1.00 35.85 52  A 1 
ATOM   388  O O   . SER A 1 52  ? -23.466 6.095   -55.101 1.00 34.22 52  A 1 
ATOM   389  C CB  . SER A 1 52  ? -24.763 4.054   -53.145 1.00 37.11 52  A 1 
ATOM   390  O OG  . SER A 1 52  ? -24.307 5.119   -52.351 1.00 36.55 52  A 1 
ATOM   391  N N   . TYR A 1 53  ? -24.375 4.578   -56.552 1.00 32.23 53  A 1 
ATOM   392  C CA  . TYR A 1 53  ? -24.208 5.285   -57.821 1.00 34.05 53  A 1 
ATOM   393  C C   . TYR A 1 53  ? -25.009 6.573   -57.972 1.00 31.40 53  A 1 
ATOM   394  O O   . TYR A 1 53  ? -24.639 7.394   -58.793 1.00 29.18 53  A 1 
ATOM   395  C CB  . TYR A 1 53  ? -24.689 4.326   -58.924 1.00 31.88 53  A 1 
ATOM   396  C CG  . TYR A 1 53  ? -23.630 3.481   -59.601 1.00 32.12 53  A 1 
ATOM   397  C CD1 . TYR A 1 53  ? -23.065 3.935   -60.808 1.00 32.98 53  A 1 
ATOM   398  C CD2 . TYR A 1 53  ? -23.257 2.237   -59.075 1.00 33.87 53  A 1 
ATOM   399  C CE1 . TYR A 1 53  ? -22.148 3.135   -61.493 1.00 31.80 53  A 1 
ATOM   400  C CE2 . TYR A 1 53  ? -22.328 1.430   -59.758 1.00 32.05 53  A 1 
ATOM   401  C CZ  . TYR A 1 53  ? -21.775 1.875   -60.978 1.00 34.81 53  A 1 
ATOM   402  O OH  . TYR A 1 53  ? -20.874 1.085   -61.654 1.00 36.42 53  A 1 
ATOM   403  N N   . THR A 1 54  ? -26.185 6.619   -57.387 1.00 37.95 54  A 1 
ATOM   404  C CA  . THR A 1 54  ? -27.342 7.096   -58.150 1.00 40.95 54  A 1 
ATOM   405  C C   . THR A 1 54  ? -27.402 8.608   -58.391 1.00 39.08 54  A 1 
ATOM   406  O O   . THR A 1 54  ? -26.800 9.409   -57.723 1.00 36.04 54  A 1 
ATOM   407  C CB  . THR A 1 54  ? -28.677 6.557   -57.595 1.00 37.19 54  A 1 
ATOM   408  O OG1 . THR A 1 54  ? -28.700 6.675   -56.184 1.00 36.37 54  A 1 
ATOM   409  C CG2 . THR A 1 54  ? -28.885 5.088   -57.917 1.00 38.29 54  A 1 
ATOM   410  N N   . SER A 1 55  ? -28.194 8.937   -59.419 1.00 37.06 55  A 1 
ATOM   411  C CA  . SER A 1 55  ? -27.835 9.683   -60.619 1.00 39.94 55  A 1 
ATOM   412  C C   . SER A 1 55  ? -28.563 11.010  -60.808 1.00 37.97 55  A 1 
ATOM   413  O O   . SER A 1 55  ? -28.304 11.681  -61.805 1.00 35.72 55  A 1 
ATOM   414  C CB  . SER A 1 55  ? -28.247 8.781   -61.793 1.00 37.63 55  A 1 
ATOM   415  O OG  . SER A 1 55  ? -29.575 8.312   -61.588 1.00 36.69 55  A 1 
ATOM   416  N N   . GLY A 1 56  ? -29.565 11.315  -60.036 1.00 37.91 56  A 1 
ATOM   417  C CA  . GLY A 1 56  ? -30.756 12.016  -60.521 1.00 40.33 56  A 1 
ATOM   418  C C   . GLY A 1 56  ? -30.522 13.374  -61.205 1.00 38.86 56  A 1 
ATOM   419  O O   . GLY A 1 56  ? -29.691 14.168  -60.774 1.00 36.31 56  A 1 
ATOM   420  N N   . PRO A 1 57  ? -31.285 13.667  -62.300 1.00 37.76 57  A 1 
ATOM   421  C CA  . PRO A 1 57  ? -30.998 14.725  -63.260 1.00 41.75 57  A 1 
ATOM   422  C C   . PRO A 1 57  ? -31.431 16.105  -62.747 1.00 41.83 57  A 1 
ATOM   423  O O   . PRO A 1 57  ? -32.603 16.340  -62.448 1.00 38.83 57  A 1 
ATOM   424  C CB  . PRO A 1 57  ? -31.767 14.300  -64.518 1.00 38.43 57  A 1 
ATOM   425  C CG  . PRO A 1 57  ? -32.970 13.542  -63.959 1.00 38.84 57  A 1 
ATOM   426  C CD  . PRO A 1 57  ? -32.411 12.863  -62.707 1.00 44.59 57  A 1 
ATOM   427  N N   . GLY A 1 58  ? -30.504 17.064  -62.725 1.00 37.45 58  A 1 
ATOM   428  C CA  . GLY A 1 58  ? -30.794 18.466  -62.429 1.00 39.13 58  A 1 
ATOM   429  C C   . GLY A 1 58  ? -31.461 19.176  -63.604 1.00 37.45 58  A 1 
ATOM   430  O O   . GLY A 1 58  ? -30.791 19.553  -64.557 1.00 35.01 58  A 1 
ATOM   431  N N   . SER A 1 59  ? -32.783 19.372  -63.578 1.00 34.66 59  A 1 
ATOM   432  C CA  . SER A 1 59  ? -33.546 19.959  -64.686 1.00 38.15 59  A 1 
ATOM   433  C C   . SER A 1 59  ? -33.310 21.469  -64.870 1.00 37.18 59  A 1 
ATOM   434  O O   . SER A 1 59  ? -32.929 22.188  -63.956 1.00 35.17 59  A 1 
ATOM   435  C CB  . SER A 1 59  ? -35.036 19.628  -64.536 1.00 36.33 59  A 1 
ATOM   436  O OG  . SER A 1 59  ? -35.541 20.136  -63.321 1.00 35.21 59  A 1 
ATOM   437  N N   . ARG A 1 60  ? -33.558 21.945  -66.142 1.00 34.62 60  A 1 
ATOM   438  C CA  . ARG A 1 60  ? -32.990 23.150  -66.768 1.00 37.63 60  A 1 
ATOM   439  C C   . ARG A 1 60  ? -33.714 24.492  -66.582 1.00 34.49 60  A 1 
ATOM   440  O O   . ARG A 1 60  ? -33.116 25.496  -66.942 1.00 32.41 60  A 1 
ATOM   441  C CB  . ARG A 1 60  ? -32.970 22.905  -68.289 1.00 35.89 60  A 1 
ATOM   442  C CG  . ARG A 1 60  ? -31.695 22.296  -68.881 1.00 33.54 60  A 1 
ATOM   443  C CD  . ARG A 1 60  ? -31.880 22.189  -70.393 1.00 33.59 60  A 1 
ATOM   444  N NE  . ARG A 1 60  ? -30.649 21.815  -71.095 1.00 30.49 60  A 1 
ATOM   445  C CZ  . ARG A 1 60  ? -30.509 21.652  -72.399 1.00 28.98 60  A 1 
ATOM   446  N NH1 . ARG A 1 60  ? -31.516 21.788  -73.213 1.00 26.76 60  A 1 
ATOM   447  N NH2 . ARG A 1 60  ? -29.353 21.354  -72.920 1.00 26.24 60  A 1 
ATOM   448  N N   . ILE A 1 61  ? -34.980 24.548  -66.271 1.00 35.22 61  A 1 
ATOM   449  C CA  . ILE A 1 61  ? -35.965 25.522  -66.816 1.00 37.88 61  A 1 
ATOM   450  C C   . ILE A 1 61  ? -35.643 27.006  -66.486 1.00 35.57 61  A 1 
ATOM   451  O O   . ILE A 1 61  ? -35.035 27.291  -65.481 1.00 32.77 61  A 1 
ATOM   452  C CB  . ILE A 1 61  ? -37.394 25.097  -66.378 1.00 35.46 61  A 1 
ATOM   453  C CG1 . ILE A 1 61  ? -37.697 23.630  -66.747 1.00 34.33 61  A 1 
ATOM   454  C CG2 . ILE A 1 61  ? -38.477 26.015  -66.971 1.00 37.33 61  A 1 
ATOM   455  C CD1 . ILE A 1 61  ? -39.070 23.104  -66.284 1.00 34.97 61  A 1 
ATOM   456  N N   . SER A 1 62  ? -36.122 28.001  -67.241 1.00 39.93 62  A 1 
ATOM   457  C CA  . SER A 1 62  ? -35.607 28.697  -68.423 1.00 43.04 62  A 1 
ATOM   458  C C   . SER A 1 62  ? -35.928 30.206  -68.444 1.00 40.35 62  A 1 
ATOM   459  O O   . SER A 1 62  ? -35.078 31.002  -68.811 1.00 37.86 62  A 1 
ATOM   460  C CB  . SER A 1 62  ? -36.242 28.116  -69.700 1.00 40.55 62  A 1 
ATOM   461  O OG  . SER A 1 62  ? -37.658 28.224  -69.625 1.00 37.91 62  A 1 
ATOM   462  N N   . SER A 1 63  ? -37.157 30.632  -68.230 1.00 36.44 63  A 1 
ATOM   463  C CA  . SER A 1 63  ? -37.798 31.848  -68.792 1.00 39.15 63  A 1 
ATOM   464  C C   . SER A 1 63  ? -37.579 33.131  -67.976 1.00 36.79 63  A 1 
ATOM   465  O O   . SER A 1 63  ? -36.981 33.080  -66.924 1.00 34.30 63  A 1 
ATOM   466  C CB  . SER A 1 63  ? -39.290 31.537  -68.920 1.00 36.92 63  A 1 
ATOM   467  O OG  . SER A 1 63  ? -39.871 31.339  -67.644 1.00 36.18 63  A 1 
ATOM   468  N N   . SER A 1 64  ? -38.085 34.289  -68.313 1.00 36.21 64  A 1 
ATOM   469  C CA  . SER A 1 64  ? -38.241 35.140  -69.508 1.00 40.27 64  A 1 
ATOM   470  C C   . SER A 1 64  ? -38.423 36.600  -69.042 1.00 37.66 64  A 1 
ATOM   471  O O   . SER A 1 64  ? -38.229 36.904  -67.876 1.00 34.76 64  A 1 
ATOM   472  C CB  . SER A 1 64  ? -39.415 34.682  -70.406 1.00 37.21 64  A 1 
ATOM   473  O OG  . SER A 1 64  ? -40.644 34.776  -69.689 1.00 35.97 64  A 1 
ATOM   474  N N   . SER A 1 65  ? -38.771 37.552  -69.948 1.00 32.61 65  A 1 
ATOM   475  C CA  . SER A 1 65  ? -38.068 38.804  -70.263 1.00 37.28 65  A 1 
ATOM   476  C C   . SER A 1 65  ? -38.722 40.153  -69.901 1.00 35.13 65  A 1 
ATOM   477  O O   . SER A 1 65  ? -38.064 41.175  -70.088 1.00 32.37 65  A 1 
ATOM   478  C CB  . SER A 1 65  ? -37.907 38.807  -71.779 1.00 34.60 65  A 1 
ATOM   479  O OG  . SER A 1 65  ? -39.151 38.547  -72.402 1.00 32.87 65  A 1 
ATOM   480  N N   . PHE A 1 66  ? -39.984 40.243  -69.572 1.00 32.29 66  A 1 
ATOM   481  C CA  . PHE A 1 66  ? -40.831 41.455  -69.750 1.00 34.72 66  A 1 
ATOM   482  C C   . PHE A 1 66  ? -40.489 42.673  -68.863 1.00 32.36 66  A 1 
ATOM   483  O O   . PHE A 1 66  ? -39.873 42.506  -67.826 1.00 29.47 66  A 1 
ATOM   484  C CB  . PHE A 1 66  ? -42.290 41.033  -69.481 1.00 31.29 66  A 1 
ATOM   485  C CG  . PHE A 1 66  ? -42.937 40.241  -70.579 1.00 31.10 66  A 1 
ATOM   486  C CD1 . PHE A 1 66  ? -43.476 40.901  -71.700 1.00 32.52 66  A 1 
ATOM   487  C CD2 . PHE A 1 66  ? -43.048 38.847  -70.486 1.00 34.97 66  A 1 
ATOM   488  C CE1 . PHE A 1 66  ? -44.110 40.166  -72.710 1.00 31.56 66  A 1 
ATOM   489  C CE2 . PHE A 1 66  ? -43.680 38.106  -71.499 1.00 31.14 66  A 1 
ATOM   490  C CZ  . PHE A 1 66  ? -44.214 38.767  -72.615 1.00 33.74 66  A 1 
ATOM   491  N N   . SER A 1 67  ? -40.937 43.886  -69.109 1.00 38.06 67  A 1 
ATOM   492  C CA  . SER A 1 67  ? -41.126 44.800  -70.254 1.00 42.28 67  A 1 
ATOM   493  C C   . SER A 1 67  ? -41.244 46.240  -69.703 1.00 40.08 67  A 1 
ATOM   494  O O   . SER A 1 67  ? -41.316 46.453  -68.502 1.00 37.75 67  A 1 
ATOM   495  C CB  . SER A 1 67  ? -42.357 44.459  -71.119 1.00 40.32 67  A 1 
ATOM   496  O OG  . SER A 1 67  ? -43.553 44.691  -70.391 1.00 38.73 67  A 1 
ATOM   497  N N   . ARG A 1 68  ? -41.205 47.253  -70.583 1.00 33.00 68  A 1 
ATOM   498  C CA  . ARG A 1 68  ? -40.551 48.567  -70.422 1.00 36.11 68  A 1 
ATOM   499  C C   . ARG A 1 68  ? -41.459 49.800  -70.228 1.00 33.02 68  A 1 
ATOM   500  O O   . ARG A 1 68  ? -40.981 50.885  -70.522 1.00 31.11 68  A 1 
ATOM   501  C CB  . ARG A 1 68  ? -39.686 48.751  -71.679 1.00 34.66 68  A 1 
ATOM   502  C CG  . ARG A 1 68  ? -38.312 49.398  -71.489 1.00 33.10 68  A 1 
ATOM   503  C CD  . ARG A 1 68  ? -37.659 49.604  -72.856 1.00 33.86 68  A 1 
ATOM   504  N NE  . ARG A 1 68  ? -36.237 49.919  -72.767 1.00 31.38 68  A 1 
ATOM   505  C CZ  . ARG A 1 68  ? -35.438 50.246  -73.770 1.00 30.15 68  A 1 
ATOM   506  N NH1 . ARG A 1 68  ? -35.892 50.372  -74.978 1.00 27.18 68  A 1 
ATOM   507  N NH2 . ARG A 1 68  ? -34.159 50.463  -73.575 1.00 26.58 68  A 1 
ATOM   508  N N   . VAL A 1 69  ? -42.721 49.764  -69.899 1.00 35.41 69  A 1 
ATOM   509  C CA  . VAL A 1 69  ? -43.755 50.778  -70.216 1.00 38.24 69  A 1 
ATOM   510  C C   . VAL A 1 69  ? -43.403 52.204  -69.736 1.00 36.41 69  A 1 
ATOM   511  O O   . VAL A 1 69  ? -43.005 52.397  -68.599 1.00 33.64 69  A 1 
ATOM   512  C CB  . VAL A 1 69  ? -45.136 50.354  -69.680 1.00 35.31 69  A 1 
ATOM   513  C CG1 . VAL A 1 69  ? -46.236 51.316  -70.120 1.00 33.33 69  A 1 
ATOM   514  C CG2 . VAL A 1 69  ? -45.528 48.956  -70.202 1.00 37.78 69  A 1 
ATOM   515  N N   . GLY A 1 70  ? -43.609 53.218  -70.621 1.00 36.89 70  A 1 
ATOM   516  C CA  . GLY A 1 70  ? -42.967 54.521  -70.496 1.00 40.32 70  A 1 
ATOM   517  C C   . GLY A 1 70  ? -43.696 55.826  -70.851 1.00 38.84 70  A 1 
ATOM   518  O O   . GLY A 1 70  ? -43.006 56.840  -70.914 1.00 35.90 70  A 1 
ATOM   519  N N   . SER A 1 71  ? -44.973 55.926  -71.160 1.00 36.41 71  A 1 
ATOM   520  C CA  . SER A 1 71  ? -45.631 57.148  -71.705 1.00 40.31 71  A 1 
ATOM   521  C C   . SER A 1 71  ? -46.154 58.104  -70.597 1.00 38.49 71  A 1 
ATOM   522  O O   . SER A 1 71  ? -46.024 57.777  -69.430 1.00 35.65 71  A 1 
ATOM   523  C CB  . SER A 1 71  ? -46.755 56.662  -72.623 1.00 37.83 71  A 1 
ATOM   524  O OG  . SER A 1 71  ? -47.743 55.962  -71.907 1.00 36.05 71  A 1 
ATOM   525  N N   . SER A 1 72  ? -46.758 59.285  -70.815 1.00 34.98 72  A 1 
ATOM   526  C CA  . SER A 1 72  ? -46.930 60.248  -71.917 1.00 40.13 72  A 1 
ATOM   527  C C   . SER A 1 72  ? -47.199 61.653  -71.342 1.00 38.56 72  A 1 
ATOM   528  O O   . SER A 1 72  ? -47.340 61.824  -70.136 1.00 35.12 72  A 1 
ATOM   529  C CB  . SER A 1 72  ? -48.095 59.848  -72.847 1.00 36.98 72  A 1 
ATOM   530  O OG  . SER A 1 72  ? -49.315 59.790  -72.118 1.00 35.70 72  A 1 
ATOM   531  N N   . ASN A 1 73  ? -47.285 62.688  -72.223 1.00 36.05 73  A 1 
ATOM   532  C CA  . ASN A 1 73  ? -46.768 64.049  -72.016 1.00 41.76 73  A 1 
ATOM   533  C C   . ASN A 1 73  ? -47.820 65.197  -72.007 1.00 39.94 73  A 1 
ATOM   534  O O   . ASN A 1 73  ? -47.480 66.265  -72.500 1.00 36.57 73  A 1 
ATOM   535  C CB  . ASN A 1 73  ? -45.750 64.235  -73.171 1.00 38.34 73  A 1 
ATOM   536  C CG  . ASN A 1 73  ? -44.535 65.069  -72.852 1.00 33.33 73  A 1 
ATOM   537  O OD1 . ASN A 1 73  ? -44.236 65.417  -71.736 1.00 33.00 73  A 1 
ATOM   538  N ND2 . ASN A 1 73  ? -43.754 65.399  -73.869 1.00 34.46 73  A 1 
ATOM   539  N N   . PHE A 1 74  ? -49.040 65.056  -71.614 1.00 29.14 74  A 1 
ATOM   540  C CA  . PHE A 1 74  ? -50.156 65.903  -72.087 1.00 33.11 74  A 1 
ATOM   541  C C   . PHE A 1 74  ? -50.050 67.414  -71.789 1.00 30.76 74  A 1 
ATOM   542  O O   . PHE A 1 74  ? -49.564 67.834  -70.748 1.00 28.52 74  A 1 
ATOM   543  C CB  . PHE A 1 74  ? -51.512 65.323  -71.637 1.00 30.35 74  A 1 
ATOM   544  C CG  . PHE A 1 74  ? -52.349 64.854  -72.805 1.00 30.75 74  A 1 
ATOM   545  C CD1 . PHE A 1 74  ? -53.199 65.743  -73.489 1.00 31.57 74  A 1 
ATOM   546  C CD2 . PHE A 1 74  ? -52.253 63.516  -73.240 1.00 34.70 74  A 1 
ATOM   547  C CE1 . PHE A 1 74  ? -53.948 65.296  -74.591 1.00 31.62 74  A 1 
ATOM   548  C CE2 . PHE A 1 74  ? -53.002 63.073  -74.340 1.00 31.63 74  A 1 
ATOM   549  C CZ  . PHE A 1 74  ? -53.850 63.959  -75.010 1.00 33.86 74  A 1 
ATOM   550  N N   . ARG A 1 75  ? -50.578 68.288  -72.781 1.00 35.99 75  A 1 
ATOM   551  C CA  . ARG A 1 75  ? -50.045 69.640  -73.088 1.00 38.75 75  A 1 
ATOM   552  C C   . ARG A 1 75  ? -51.014 70.834  -72.983 1.00 35.65 75  A 1 
ATOM   553  O O   . ARG A 1 75  ? -50.528 71.952  -72.918 1.00 34.18 75  A 1 
ATOM   554  C CB  . ARG A 1 75  ? -49.532 69.543  -74.546 1.00 38.01 75  A 1 
ATOM   555  C CG  . ARG A 1 75  ? -48.426 70.545  -74.930 1.00 35.92 75  A 1 
ATOM   556  C CD  . ARG A 1 75  ? -48.110 70.424  -76.435 1.00 34.91 75  A 1 
ATOM   557  N NE  . ARG A 1 75  ? -46.895 71.156  -76.811 1.00 32.70 75  A 1 
ATOM   558  C CZ  . ARG A 1 75  ? -46.462 71.380  -78.039 1.00 30.76 75  A 1 
ATOM   559  N NH1 . ARG A 1 75  ? -47.124 70.998  -79.091 1.00 27.88 75  A 1 
ATOM   560  N NH2 . ARG A 1 75  ? -45.330 72.007  -78.243 1.00 28.60 75  A 1 
ATOM   561  N N   . GLY A 1 76  ? -52.304 70.719  -73.166 1.00 36.82 76  A 1 
ATOM   562  C CA  . GLY A 1 76  ? -53.126 71.709  -73.876 1.00 40.38 76  A 1 
ATOM   563  C C   . GLY A 1 76  ? -53.467 73.031  -73.179 1.00 39.03 76  A 1 
ATOM   564  O O   . GLY A 1 76  ? -53.506 73.122  -71.964 1.00 36.31 76  A 1 
ATOM   565  N N   . GLY A 1 77  ? -53.778 74.112  -74.019 1.00 35.17 77  A 1 
ATOM   566  C CA  . GLY A 1 77  ? -53.906 75.513  -73.621 1.00 38.08 77  A 1 
ATOM   567  C C   . GLY A 1 77  ? -54.983 76.324  -74.361 1.00 35.73 77  A 1 
ATOM   568  O O   . GLY A 1 77  ? -54.627 77.195  -75.139 1.00 33.00 77  A 1 
ATOM   569  N N   . LEU A 1 78  ? -56.273 76.112  -74.188 1.00 36.99 78  A 1 
ATOM   570  C CA  . LEU A 1 78  ? -57.362 76.830  -74.867 1.00 39.47 78  A 1 
ATOM   571  C C   . LEU A 1 78  ? -57.555 78.272  -74.349 1.00 37.56 78  A 1 
ATOM   572  O O   . LEU A 1 78  ? -57.405 78.525  -73.161 1.00 34.13 78  A 1 
ATOM   573  C CB  . LEU A 1 78  ? -58.657 76.017  -74.710 1.00 35.98 78  A 1 
ATOM   574  C CG  . LEU A 1 78  ? -58.848 74.965  -75.802 1.00 33.52 78  A 1 
ATOM   575  C CD1 . LEU A 1 78  ? -59.842 73.899  -75.358 1.00 33.53 78  A 1 
ATOM   576  C CD2 . LEU A 1 78  ? -59.373 75.590  -77.100 1.00 36.04 78  A 1 
ATOM   577  N N   . GLY A 1 79  ? -57.975 79.224  -75.285 1.00 34.89 79  A 1 
ATOM   578  C CA  . GLY A 1 79  ? -57.888 80.661  -75.055 1.00 38.16 79  A 1 
ATOM   579  C C   . GLY A 1 79  ? -59.004 81.609  -75.526 1.00 36.11 79  A 1 
ATOM   580  O O   . GLY A 1 79  ? -58.687 82.787  -75.657 1.00 33.68 79  A 1 
ATOM   581  N N   . GLY A 1 80  ? -60.228 81.250  -75.870 1.00 34.65 80  A 1 
ATOM   582  C CA  . GLY A 1 80  ? -61.179 82.108  -76.603 1.00 38.29 80  A 1 
ATOM   583  C C   . GLY A 1 80  ? -61.721 83.345  -75.862 1.00 37.57 80  A 1 
ATOM   584  O O   . GLY A 1 80  ? -61.893 83.329  -74.655 1.00 34.67 80  A 1 
ATOM   585  N N   . GLY A 1 81  ? -62.023 84.442  -76.633 1.00 34.43 81  A 1 
ATOM   586  C CA  . GLY A 1 81  ? -62.228 85.795  -76.115 1.00 37.89 81  A 1 
ATOM   587  C C   . GLY A 1 81  ? -63.408 86.620  -76.678 1.00 36.25 81  A 1 
ATOM   588  O O   . GLY A 1 81  ? -63.167 87.773  -77.008 1.00 33.26 81  A 1 
ATOM   589  N N   . TYR A 1 82  ? -64.634 86.167  -76.863 1.00 30.80 82  A 1 
ATOM   590  C CA  . TYR A 1 82  ? -65.727 86.913  -77.526 1.00 34.09 82  A 1 
ATOM   591  C C   . TYR A 1 82  ? -66.284 88.099  -76.698 1.00 31.56 82  A 1 
ATOM   592  O O   . TYR A 1 82  ? -66.335 88.053  -75.486 1.00 29.73 82  A 1 
ATOM   593  C CB  . TYR A 1 82  ? -66.849 85.959  -77.943 1.00 32.05 82  A 1 
ATOM   594  C CG  . TYR A 1 82  ? -66.726 85.513  -79.390 1.00 32.28 82  A 1 
ATOM   595  C CD1 . TYR A 1 82  ? -67.345 86.261  -80.406 1.00 33.35 82  A 1 
ATOM   596  C CD2 . TYR A 1 82  ? -65.982 84.365  -79.722 1.00 35.70 82  A 1 
ATOM   597  C CE1 . TYR A 1 82  ? -67.227 85.859  -81.745 1.00 34.19 82  A 1 
ATOM   598  C CE2 . TYR A 1 82  ? -65.860 83.959  -81.062 1.00 34.07 82  A 1 
ATOM   599  C CZ  . TYR A 1 82  ? -66.493 84.713  -82.072 1.00 36.10 82  A 1 
ATOM   600  O OH  . TYR A 1 82  ? -66.373 84.320  -83.374 1.00 34.06 82  A 1 
ATOM   601  N N   . GLY A 1 83  ? -66.764 89.180  -77.443 1.00 34.97 83  A 1 
ATOM   602  C CA  . GLY A 1 83  ? -66.792 90.555  -76.979 1.00 39.28 83  A 1 
ATOM   603  C C   . GLY A 1 83  ? -68.061 91.438  -77.058 1.00 37.98 83  A 1 
ATOM   604  O O   . GLY A 1 83  ? -67.893 92.613  -76.770 1.00 35.09 83  A 1 
ATOM   605  N N   . GLY A 1 84  ? -69.256 91.107  -77.529 1.00 35.78 84  A 1 
ATOM   606  C CA  . GLY A 1 84  ? -70.238 92.044  -78.109 1.00 38.79 84  A 1 
ATOM   607  C C   . GLY A 1 84  ? -71.091 92.996  -77.243 1.00 37.50 84  A 1 
ATOM   608  O O   . GLY A 1 84  ? -70.576 93.733  -76.427 1.00 34.23 84  A 1 
ATOM   609  N N   . ALA A 1 85  ? -72.340 93.030  -77.530 1.00 38.21 85  A 1 
ATOM   610  C CA  . ALA A 1 85  ? -73.083 94.233  -77.958 1.00 41.79 85  A 1 
ATOM   611  C C   . ALA A 1 85  ? -73.772 95.139  -76.908 1.00 40.57 85  A 1 
ATOM   612  O O   . ALA A 1 85  ? -73.625 94.986  -75.714 1.00 37.52 85  A 1 
ATOM   613  C CB  . ALA A 1 85  ? -74.094 93.726  -78.997 1.00 38.03 85  A 1 
ATOM   614  N N   . SER A 1 86  ? -74.594 96.134  -77.437 1.00 37.11 86  A 1 
ATOM   615  C CA  . SER A 1 86  ? -74.623 97.581  -77.181 1.00 41.68 86  A 1 
ATOM   616  C C   . SER A 1 86  ? -75.839 98.199  -76.458 1.00 41.25 86  A 1 
ATOM   617  O O   . SER A 1 86  ? -75.683 99.291  -75.923 1.00 38.67 86  A 1 
ATOM   618  C CB  . SER A 1 86  ? -74.567 98.252  -78.558 1.00 38.54 86  A 1 
ATOM   619  O OG  . SER A 1 86  ? -75.580 97.750  -79.389 1.00 36.29 86  A 1 
ATOM   620  N N   . GLY A 1 87  ? -77.046 97.774  -76.624 1.00 38.08 87  A 1 
ATOM   621  C CA  . GLY A 1 87  ? -78.264 98.594  -76.795 1.00 42.18 87  A 1 
ATOM   622  C C   . GLY A 1 87  ? -78.901 99.365  -75.617 1.00 41.22 87  A 1 
ATOM   623  O O   . GLY A 1 87  ? -78.346 99.501  -74.556 1.00 37.93 87  A 1 
ATOM   624  N N   . MET A 1 88  ? -80.087 99.860  -75.801 1.00 36.45 88  A 1 
ATOM   625  C CA  . MET A 1 88  ? -80.544 101.256 -75.924 1.00 39.31 88  A 1 
ATOM   626  C C   . MET A 1 88  ? -81.452 101.813 -74.782 1.00 38.40 88  A 1 
ATOM   627  O O   . MET A 1 88  ? -81.373 102.984 -74.473 1.00 35.93 88  A 1 
ATOM   628  C CB  . MET A 1 88  ? -81.357 101.289 -77.230 1.00 37.13 88  A 1 
ATOM   629  C CG  . MET A 1 88  ? -81.151 102.514 -78.104 1.00 35.49 88  A 1 
ATOM   630  S SD  . MET A 1 88  ? -82.106 102.368 -79.637 1.00 32.38 88  A 1 
ATOM   631  C CE  . MET A 1 88  ? -81.545 103.824 -80.547 1.00 30.98 88  A 1 
ATOM   632  N N   . GLY A 1 89  ? -82.438 101.139 -74.326 1.00 42.28 89  A 1 
ATOM   633  C CA  . GLY A 1 89  ? -83.812 101.553 -74.004 1.00 45.02 89  A 1 
ATOM   634  C C   . GLY A 1 89  ? -84.103 102.545 -72.873 1.00 44.59 89  A 1 
ATOM   635  O O   . GLY A 1 89  ? -83.335 102.740 -71.946 1.00 41.40 89  A 1 
ATOM   636  N N   . GLY A 1 90  ? -85.253 103.167 -72.955 1.00 41.96 90  A 1 
ATOM   637  C CA  . GLY A 1 90  ? -85.641 104.434 -72.343 1.00 44.60 90  A 1 
ATOM   638  C C   . GLY A 1 90  ? -85.982 104.463 -70.854 1.00 43.87 90  A 1 
ATOM   639  O O   . GLY A 1 90  ? -86.409 103.498 -70.232 1.00 40.99 90  A 1 
ATOM   640  N N   . ILE A 1 91  ? -85.811 105.680 -70.295 1.00 42.38 91  A 1 
ATOM   641  C CA  . ILE A 1 91  ? -85.979 106.091 -68.894 1.00 44.79 91  A 1 
ATOM   642  C C   . ILE A 1 91  ? -87.461 106.367 -68.598 1.00 44.50 91  A 1 
ATOM   643  O O   . ILE A 1 91  ? -87.922 107.502 -68.687 1.00 41.39 91  A 1 
ATOM   644  C CB  . ILE A 1 91  ? -85.093 107.331 -68.629 1.00 42.72 91  A 1 
ATOM   645  C CG1 . ILE A 1 91  ? -83.622 107.114 -69.096 1.00 39.90 91  A 1 
ATOM   646  C CG2 . ILE A 1 91  ? -85.125 107.726 -67.161 1.00 40.57 91  A 1 
ATOM   647  C CD1 . ILE A 1 91  ? -82.787 108.407 -69.158 1.00 36.39 91  A 1 
ATOM   648  N N   . THR A 1 92  ? -88.317 105.427 -68.305 1.00 41.81 92  A 1 
ATOM   649  C CA  . THR A 1 92  ? -89.700 105.659 -67.853 1.00 47.32 92  A 1 
ATOM   650  C C   . THR A 1 92  ? -89.716 106.068 -66.379 1.00 47.40 92  A 1 
ATOM   651  O O   . THR A 1 92  ? -89.227 105.358 -65.509 1.00 45.39 92  A 1 
ATOM   652  C CB  . THR A 1 92  ? -90.620 104.452 -68.086 1.00 45.78 92  A 1 
ATOM   653  O OG1 . THR A 1 92  ? -89.898 103.256 -68.214 1.00 41.72 92  A 1 
ATOM   654  C CG2 . THR A 1 92  ? -91.427 104.627 -69.352 1.00 41.40 92  A 1 
ATOM   655  N N   . ALA A 1 93  ? -90.277 107.227 -66.074 1.00 46.33 93  A 1 
ATOM   656  C CA  . ALA A 1 93  ? -90.379 107.823 -64.745 1.00 50.90 93  A 1 
ATOM   657  C C   . ALA A 1 93  ? -91.395 107.064 -63.883 1.00 50.55 93  A 1 
ATOM   658  O O   . ALA A 1 93  ? -92.606 107.233 -64.026 1.00 48.41 93  A 1 
ATOM   659  C CB  . ALA A 1 93  ? -90.752 109.298 -64.916 1.00 48.95 93  A 1 
ATOM   660  N N   . VAL A 1 94  ? -90.930 106.262 -62.972 1.00 45.40 94  A 1 
ATOM   661  C CA  . VAL A 1 94  ? -91.774 105.534 -62.014 1.00 47.98 94  A 1 
ATOM   662  C C   . VAL A 1 94  ? -92.172 106.474 -60.877 1.00 46.97 94  A 1 
ATOM   663  O O   . VAL A 1 94  ? -91.340 106.927 -60.102 1.00 46.85 94  A 1 
ATOM   664  C CB  . VAL A 1 94  ? -91.089 104.259 -61.499 1.00 47.47 94  A 1 
ATOM   665  C CG1 . VAL A 1 94  ? -91.997 103.476 -60.568 1.00 43.71 94  A 1 
ATOM   666  C CG2 . VAL A 1 94  ? -90.691 103.331 -62.647 1.00 46.33 94  A 1 
ATOM   667  N N   . THR A 1 95  ? -93.453 106.796 -60.785 1.00 43.91 95  A 1 
ATOM   668  C CA  . THR A 1 95  ? -94.042 107.569 -59.690 1.00 49.22 95  A 1 
ATOM   669  C C   . THR A 1 95  ? -94.015 106.751 -58.396 1.00 48.46 95  A 1 
ATOM   670  O O   . THR A 1 95  ? -94.773 105.809 -58.229 1.00 47.80 95  A 1 
ATOM   671  C CB  . THR A 1 95  ? -95.483 107.974 -60.023 1.00 48.79 95  A 1 
ATOM   672  O OG1 . THR A 1 95  ? -96.108 107.002 -60.839 1.00 43.99 95  A 1 
ATOM   673  C CG2 . THR A 1 95  ? -95.534 109.287 -60.777 1.00 43.01 95  A 1 
ATOM   674  N N   . VAL A 1 96  ? -93.113 107.150 -57.489 1.00 47.30 96  A 1 
ATOM   675  C CA  . VAL A 1 96  ? -92.960 106.500 -56.178 1.00 50.37 96  A 1 
ATOM   676  C C   . VAL A 1 96  ? -94.107 106.923 -55.257 1.00 50.18 96  A 1 
ATOM   677  O O   . VAL A 1 96  ? -94.242 108.096 -54.910 1.00 48.78 96  A 1 
ATOM   678  C CB  . VAL A 1 96  ? -91.594 106.826 -55.558 1.00 48.82 96  A 1 
ATOM   679  C CG1 . VAL A 1 96  ? -91.384 106.095 -54.245 1.00 43.83 96  A 1 
ATOM   680  C CG2 . VAL A 1 96  ? -90.441 106.424 -56.497 1.00 45.47 96  A 1 
ATOM   681  N N   . ASN A 1 97  ? -94.954 105.999 -54.855 1.00 50.93 97  A 1 
ATOM   682  C CA  . ASN A 1 97  ? -96.075 106.237 -53.949 1.00 54.19 97  A 1 
ATOM   683  C C   . ASN A 1 97  ? -95.555 106.509 -52.521 1.00 52.97 97  A 1 
ATOM   684  O O   . ASN A 1 97  ? -94.863 105.678 -51.936 1.00 51.74 97  A 1 
ATOM   685  C CB  . ASN A 1 97  ? -97.040 105.037 -54.047 1.00 53.18 97  A 1 
ATOM   686  C CG  . ASN A 1 97  ? -98.467 105.367 -53.661 1.00 49.31 97  A 1 
ATOM   687  O OD1 . ASN A 1 97  ? -98.791 106.439 -53.204 1.00 46.33 97  A 1 
ATOM   688  N ND2 . ASN A 1 97  ? -99.368 104.426 -53.871 1.00 46.64 97  A 1 
ATOM   689  N N   . GLN A 1 98  ? -95.865 107.714 -51.948 1.00 48.65 98  A 1 
ATOM   690  C CA  . GLN A 1 98  ? -95.243 108.228 -50.710 1.00 52.14 98  A 1 
ATOM   691  C C   . GLN A 1 98  ? -95.591 107.451 -49.428 1.00 51.64 98  A 1 
ATOM   692  O O   . GLN A 1 98  ? -94.877 107.571 -48.434 1.00 48.97 98  A 1 
ATOM   693  C CB  . GLN A 1 98  ? -95.651 109.687 -50.510 1.00 50.65 98  A 1 
ATOM   694  C CG  . GLN A 1 98  ? -94.854 110.666 -51.362 1.00 49.21 98  A 1 
ATOM   695  C CD  . GLN A 1 98  ? -95.233 112.124 -51.070 1.00 44.36 98  A 1 
ATOM   696  O OE1 . GLN A 1 98  ? -96.293 112.434 -50.563 1.00 41.60 98  A 1 
ATOM   697  N NE2 . GLN A 1 98  ? -94.384 113.068 -51.409 1.00 39.92 98  A 1 
ATOM   698  N N   . SER A 1 99  ? -96.658 106.667 -49.405 1.00 52.84 99  A 1 
ATOM   699  C CA  . SER A 1 99  ? -97.162 106.029 -48.176 1.00 55.23 99  A 1 
ATOM   700  C C   . SER A 1 99  ? -96.240 104.968 -47.571 1.00 54.44 99  A 1 
ATOM   701  O O   . SER A 1 99  ? -96.384 104.620 -46.401 1.00 52.07 99  A 1 
ATOM   702  C CB  . SER A 1 99  ? -98.535 105.411 -48.428 1.00 54.17 99  A 1 
ATOM   703  O OG  . SER A 1 99  ? -98.479 104.462 -49.449 1.00 51.53 99  A 1 
ATOM   704  N N   . LEU A 1 100 ? -95.311 104.471 -48.353 1.00 46.95 100 A 1 
ATOM   705  C CA  . LEU A 1 100 ? -94.374 103.441 -47.898 1.00 47.13 100 A 1 
ATOM   706  C C   . LEU A 1 100 ? -93.221 103.978 -47.037 1.00 46.05 100 A 1 
ATOM   707  O O   . LEU A 1 100 ? -92.416 103.190 -46.538 1.00 44.76 100 A 1 
ATOM   708  C CB  . LEU A 1 100 ? -93.870 102.670 -49.124 1.00 46.47 100 A 1 
ATOM   709  C CG  . LEU A 1 100 ? -94.887 101.630 -49.630 1.00 43.72 100 A 1 
ATOM   710  C CD1 . LEU A 1 100 ? -94.578 101.221 -51.062 1.00 41.79 100 A 1 
ATOM   711  C CD2 . LEU A 1 100 ? -94.861 100.367 -48.769 1.00 42.90 100 A 1 
ATOM   712  N N   . LEU A 1 101 ? -93.136 105.339 -46.863 1.00 45.80 101 A 1 
ATOM   713  C CA  . LEU A 1 101 ? -92.058 105.953 -46.070 1.00 47.15 101 A 1 
ATOM   714  C C   . LEU A 1 101 ? -92.276 105.910 -44.548 1.00 46.90 101 A 1 
ATOM   715  O O   . LEU A 1 101 ? -91.440 106.407 -43.801 1.00 44.70 101 A 1 
ATOM   716  C CB  . LEU A 1 101 ? -91.832 107.388 -46.555 1.00 45.48 101 A 1 
ATOM   717  C CG  . LEU A 1 101 ? -91.068 107.478 -47.886 1.00 42.13 101 A 1 
ATOM   718  C CD1 . LEU A 1 101 ? -91.199 108.876 -48.477 1.00 39.00 101 A 1 
ATOM   719  C CD2 . LEU A 1 101 ? -89.577 107.185 -47.696 1.00 40.88 101 A 1 
ATOM   720  N N   . SER A 1 102 ? -93.381 105.356 -44.087 1.00 46.33 102 A 1 
ATOM   721  C CA  . SER A 1 102 ? -93.571 105.216 -42.642 1.00 48.95 102 A 1 
ATOM   722  C C   . SER A 1 102 ? -92.502 104.272 -42.095 1.00 47.46 102 A 1 
ATOM   723  O O   . SER A 1 102 ? -92.429 103.126 -42.534 1.00 45.81 102 A 1 
ATOM   724  C CB  . SER A 1 102 ? -94.955 104.650 -42.307 1.00 48.18 102 A 1 
ATOM   725  O OG  . SER A 1 102 ? -95.954 105.124 -43.150 1.00 44.63 102 A 1 
ATOM   726  N N   . PRO A 1 103 ? -91.658 104.725 -41.145 1.00 43.05 103 A 1 
ATOM   727  C CA  . PRO A 1 103 ? -90.639 103.864 -40.562 1.00 44.75 103 A 1 
ATOM   728  C C   . PRO A 1 103 ? -91.350 102.769 -39.768 1.00 44.78 103 A 1 
ATOM   729  O O   . PRO A 1 103 ? -91.826 102.997 -38.662 1.00 44.26 103 A 1 
ATOM   730  C CB  . PRO A 1 103 ? -89.763 104.785 -39.703 1.00 42.69 103 A 1 
ATOM   731  C CG  . PRO A 1 103 ? -90.710 105.907 -39.309 1.00 42.25 103 A 1 
ATOM   732  C CD  . PRO A 1 103 ? -91.661 106.009 -40.501 1.00 45.31 103 A 1 
ATOM   733  N N   . LEU A 1 104 ? -91.452 101.584 -40.382 1.00 45.57 104 A 1 
ATOM   734  C CA  . LEU A 1 104 ? -91.853 100.397 -39.655 1.00 46.49 104 A 1 
ATOM   735  C C   . LEU A 1 104 ? -90.785 100.161 -38.588 1.00 45.69 104 A 1 
ATOM   736  O O   . LEU A 1 104 ? -89.732 99.591  -38.847 1.00 44.35 104 A 1 
ATOM   737  C CB  . LEU A 1 104 ? -92.017 99.203  -40.602 1.00 44.84 104 A 1 
ATOM   738  C CG  . LEU A 1 104 ? -93.493 98.780  -40.788 1.00 41.18 104 A 1 
ATOM   739  C CD1 . LEU A 1 104 ? -93.898 98.743  -42.246 1.00 39.08 104 A 1 
ATOM   740  C CD2 . LEU A 1 104 ? -93.750 97.402  -40.187 1.00 40.11 104 A 1 
ATOM   741  N N   . VAL A 1 105 ? -91.045 100.641 -37.359 1.00 42.68 105 A 1 
ATOM   742  C CA  . VAL A 1 105 ? -90.308 100.270 -36.159 1.00 45.66 105 A 1 
ATOM   743  C C   . VAL A 1 105 ? -90.652 98.810  -35.903 1.00 45.24 105 A 1 
ATOM   744  O O   . VAL A 1 105 ? -91.578 98.486  -35.174 1.00 43.27 105 A 1 
ATOM   745  C CB  . VAL A 1 105 ? -90.659 101.183 -34.967 1.00 43.69 105 A 1 
ATOM   746  C CG1 . VAL A 1 105 ? -89.802 100.836 -33.749 1.00 38.67 105 A 1 
ATOM   747  C CG2 . VAL A 1 105 ? -90.409 102.658 -35.305 1.00 39.44 105 A 1 
ATOM   748  N N   . LEU A 1 106 ? -89.937 97.960  -36.609 1.00 45.69 106 A 1 
ATOM   749  C CA  . LEU A 1 106 ? -89.929 96.551  -36.269 1.00 47.46 106 A 1 
ATOM   750  C C   . LEU A 1 106 ? -89.230 96.464  -34.920 1.00 47.19 106 A 1 
ATOM   751  O O   . LEU A 1 106 ? -88.012 96.355  -34.845 1.00 44.54 106 A 1 
ATOM   752  C CB  . LEU A 1 106 ? -89.222 95.742  -37.368 1.00 44.97 106 A 1 
ATOM   753  C CG  . LEU A 1 106 ? -90.152 95.387  -38.544 1.00 40.64 106 A 1 
ATOM   754  C CD1 . LEU A 1 106 ? -89.345 95.084  -39.797 1.00 38.01 106 A 1 
ATOM   755  C CD2 . LEU A 1 106 ? -91.004 94.165  -38.219 1.00 39.32 106 A 1 
ATOM   756  N N   . GLU A 1 107 ? -90.031 96.563  -33.854 1.00 46.74 107 A 1 
ATOM   757  C CA  . GLU A 1 107 ? -89.593 96.096  -32.547 1.00 49.69 107 A 1 
ATOM   758  C C   . GLU A 1 107 ? -89.230 94.620  -32.717 1.00 48.88 107 A 1 
ATOM   759  O O   . GLU A 1 107 ? -90.089 93.740  -32.793 1.00 45.97 107 A 1 
ATOM   760  C CB  . GLU A 1 107 ? -90.667 96.283  -31.482 1.00 46.83 107 A 1 
ATOM   761  C CG  . GLU A 1 107 ? -90.801 97.744  -31.030 1.00 43.01 107 A 1 
ATOM   762  C CD  . GLU A 1 107 ? -91.768 97.960  -29.870 1.00 40.18 107 A 1 
ATOM   763  O OE1 . GLU A 1 107 ? -91.609 98.988  -29.164 1.00 35.48 107 A 1 
ATOM   764  O OE2 . GLU A 1 107 ? -92.671 97.119  -29.690 1.00 37.59 107 A 1 
ATOM   765  N N   . VAL A 1 108 ? -87.926 94.364  -32.891 1.00 47.92 108 A 1 
ATOM   766  C CA  . VAL A 1 108 ? -87.409 93.006  -32.884 1.00 49.85 108 A 1 
ATOM   767  C C   . VAL A 1 108 ? -87.670 92.487  -31.483 1.00 49.29 108 A 1 
ATOM   768  O O   . VAL A 1 108 ? -87.014 92.921  -30.539 1.00 47.65 108 A 1 
ATOM   769  C CB  . VAL A 1 108 ? -85.913 92.966  -33.250 1.00 47.94 108 A 1 
ATOM   770  C CG1 . VAL A 1 108 ? -85.387 91.534  -33.257 1.00 43.62 108 A 1 
ATOM   771  C CG2 . VAL A 1 108 ? -85.657 93.560  -34.642 1.00 45.36 108 A 1 
ATOM   772  N N   . ASP A 1 109 ? -88.660 91.624  -31.348 1.00 63.24 109 A 1 
ATOM   773  C CA  . ASP A 1 109 ? -89.092 91.085  -30.066 1.00 66.59 109 A 1 
ATOM   774  C C   . ASP A 1 109 ? -87.875 90.477  -29.343 1.00 66.60 109 A 1 
ATOM   775  O O   . ASP A 1 109 ? -87.272 89.519  -29.836 1.00 63.12 109 A 1 
ATOM   776  C CB  . ASP A 1 109 ? -90.220 90.066  -30.299 1.00 61.82 109 A 1 
ATOM   777  C CG  . ASP A 1 109 ? -90.892 89.567  -29.018 1.00 55.48 109 A 1 
ATOM   778  O OD1 . ASP A 1 109 ? -90.364 89.828  -27.918 1.00 51.47 109 A 1 
ATOM   779  O OD2 . ASP A 1 109 ? -91.927 88.885  -29.147 1.00 50.54 109 A 1 
ATOM   780  N N   . PRO A 1 110 ? -87.470 91.044  -28.182 1.00 63.71 110 A 1 
ATOM   781  C CA  . PRO A 1 110 ? -86.263 90.612  -27.486 1.00 66.10 110 A 1 
ATOM   782  C C   . PRO A 1 110 ? -86.341 89.138  -27.074 1.00 67.90 110 A 1 
ATOM   783  O O   . PRO A 1 110 ? -85.308 88.482  -26.923 1.00 64.29 110 A 1 
ATOM   784  C CB  . PRO A 1 110 ? -86.126 91.561  -26.278 1.00 63.40 110 A 1 
ATOM   785  C CG  . PRO A 1 110 ? -87.542 92.074  -26.054 1.00 64.58 110 A 1 
ATOM   786  C CD  . PRO A 1 110 ? -88.122 92.118  -27.454 1.00 67.15 110 A 1 
ATOM   787  N N   . ASN A 1 111 ? -87.525 88.569  -26.967 1.00 69.95 111 A 1 
ATOM   788  C CA  . ASN A 1 111 ? -87.718 87.146  -26.683 1.00 74.46 111 A 1 
ATOM   789  C C   . ASN A 1 111 ? -87.157 86.245  -27.788 1.00 74.67 111 A 1 
ATOM   790  O O   . ASN A 1 111 ? -86.578 85.200  -27.486 1.00 71.08 111 A 1 
ATOM   791  C CB  . ASN A 1 111 ? -89.209 86.869  -26.455 1.00 70.78 111 A 1 
ATOM   792  C CG  . ASN A 1 111 ? -89.694 87.329  -25.090 1.00 64.65 111 A 1 
ATOM   793  O OD1 . ASN A 1 111 ? -88.977 87.337  -24.115 1.00 58.61 111 A 1 
ATOM   794  N ND2 . ASN A 1 111 ? -90.955 87.698  -24.988 1.00 57.13 111 A 1 
ATOM   795  N N   . ILE A 1 112 ? -87.283 86.670  -29.086 1.00 68.73 112 A 1 
ATOM   796  C CA  . ILE A 1 112 ? -86.726 85.869  -30.190 1.00 70.90 112 A 1 
ATOM   797  C C   . ILE A 1 112 ? -85.193 85.848  -30.127 1.00 70.99 112 A 1 
ATOM   798  O O   . ILE A 1 112 ? -84.571 84.809  -30.385 1.00 69.80 112 A 1 
ATOM   799  C CB  . ILE A 1 112 ? -87.248 86.365  -31.551 1.00 69.79 112 A 1 
ATOM   800  C CG1 . ILE A 1 112 ? -88.787 86.256  -31.627 1.00 64.28 112 A 1 
ATOM   801  C CG2 . ILE A 1 112 ? -86.609 85.559  -32.700 1.00 60.73 112 A 1 
ATOM   802  C CD1 . ILE A 1 112 ? -89.410 86.820  -32.914 1.00 56.04 112 A 1 
ATOM   803  N N   . GLN A 1 113 ? -84.591 86.999  -29.771 1.00 72.05 113 A 1 
ATOM   804  C CA  . GLN A 1 113 ? -83.143 87.037  -29.553 1.00 72.78 113 A 1 
ATOM   805  C C   . GLN A 1 113 ? -82.746 86.172  -28.353 1.00 72.65 113 A 1 
ATOM   806  O O   . GLN A 1 113 ? -81.784 85.410  -28.475 1.00 72.49 113 A 1 
ATOM   807  C CB  . GLN A 1 113 ? -82.638 88.462  -29.372 1.00 71.42 113 A 1 
ATOM   808  C CG  . GLN A 1 113 ? -82.133 89.046  -30.688 1.00 64.82 113 A 1 
ATOM   809  C CD  . GLN A 1 113 ? -81.497 90.436  -30.542 1.00 58.41 113 A 1 
ATOM   810  O OE1 . GLN A 1 113 ? -81.600 91.102  -29.540 1.00 55.48 113 A 1 
ATOM   811  N NE2 . GLN A 1 113 ? -80.809 90.914  -31.547 1.00 50.61 113 A 1 
ATOM   812  N N   . ALA A 1 114 ? -83.497 86.241  -27.256 1.00 76.11 114 A 1 
ATOM   813  C CA  . ALA A 1 114 ? -83.230 85.435  -26.070 1.00 79.63 114 A 1 
ATOM   814  C C   . ALA A 1 114 ? -83.313 83.930  -26.376 1.00 80.24 114 A 1 
ATOM   815  O O   . ALA A 1 114 ? -82.402 83.177  -26.018 1.00 78.14 114 A 1 
ATOM   816  C CB  . ALA A 1 114 ? -84.198 85.839  -24.957 1.00 78.09 114 A 1 
ATOM   817  N N   . VAL A 1 115 ? -84.333 83.494  -27.106 1.00 77.06 115 A 1 
ATOM   818  C CA  . VAL A 1 115 ? -84.467 82.089  -27.528 1.00 78.76 115 A 1 
ATOM   819  C C   . VAL A 1 115 ? -83.295 81.672  -28.428 1.00 78.11 115 A 1 
ATOM   820  O O   . VAL A 1 115 ? -82.676 80.637  -28.174 1.00 78.10 115 A 1 
ATOM   821  C CB  . VAL A 1 115 ? -85.820 81.835  -28.216 1.00 78.79 115 A 1 
ATOM   822  C CG1 . VAL A 1 115 ? -85.934 80.417  -28.777 1.00 71.08 115 A 1 
ATOM   823  C CG2 . VAL A 1 115 ? -86.971 82.001  -27.212 1.00 70.32 115 A 1 
ATOM   824  N N   . ARG A 1 116 ? -82.933 82.531  -29.430 1.00 70.54 116 A 1 
ATOM   825  C CA  . ARG A 1 116 ? -81.775 82.224  -30.277 1.00 70.14 116 A 1 
ATOM   826  C C   . ARG A 1 116 ? -80.456 82.173  -29.504 1.00 70.28 116 A 1 
ATOM   827  O O   . ARG A 1 116 ? -79.596 81.355  -29.832 1.00 74.32 116 A 1 
ATOM   828  C CB  . ARG A 1 116 ? -81.651 83.235  -31.417 1.00 69.60 116 A 1 
ATOM   829  C CG  . ARG A 1 116 ? -82.547 82.857  -32.593 1.00 64.69 116 A 1 
ATOM   830  C CD  . ARG A 1 116 ? -82.275 83.815  -33.766 1.00 62.42 116 A 1 
ATOM   831  N NE  . ARG A 1 116 ? -82.982 83.390  -34.971 1.00 56.33 116 A 1 
ATOM   832  C CZ  . ARG A 1 116 ? -82.890 83.934  -36.171 1.00 50.07 116 A 1 
ATOM   833  N NH1 . ARG A 1 116 ? -82.131 84.973  -36.388 1.00 46.63 116 A 1 
ATOM   834  N NH2 . ARG A 1 116 ? -83.565 83.447  -37.182 1.00 45.83 116 A 1 
ATOM   835  N N   . THR A 1 117 ? -80.250 83.035  -28.512 1.00 77.60 117 A 1 
ATOM   836  C CA  . THR A 1 117 ? -79.054 82.977  -27.650 1.00 79.47 117 A 1 
ATOM   837  C C   . THR A 1 117 ? -79.067 81.722  -26.794 1.00 80.45 117 A 1 
ATOM   838  O O   . THR A 1 117 ? -78.032 81.077  -26.689 1.00 79.54 117 A 1 
ATOM   839  C CB  . THR A 1 117 ? -78.858 84.213  -26.754 1.00 78.02 117 A 1 
ATOM   840  O OG1 . THR A 1 117 ? -79.962 85.066  -26.727 1.00 71.30 117 A 1 
ATOM   841  C CG2 . THR A 1 117 ? -77.687 85.064  -27.239 1.00 67.09 117 A 1 
ATOM   842  N N   . GLN A 1 118 ? -80.216 81.361  -26.270 1.00 84.95 118 A 1 
ATOM   843  C CA  . GLN A 1 118 ? -80.358 80.154  -25.459 1.00 85.25 118 A 1 
ATOM   844  C C   . GLN A 1 118 ? -80.121 78.877  -26.274 1.00 85.28 118 A 1 
ATOM   845  O O   . GLN A 1 118 ? -79.384 77.996  -25.835 1.00 83.15 118 A 1 
ATOM   846  C CB  . GLN A 1 118 ? -81.738 80.166  -24.802 1.00 84.54 118 A 1 
ATOM   847  C CG  . GLN A 1 118 ? -81.807 79.205  -23.608 1.00 75.45 118 A 1 
ATOM   848  C CD  . GLN A 1 118 ? -83.151 79.296  -22.876 1.00 68.95 118 A 1 
ATOM   849  O OE1 . GLN A 1 118 ? -84.124 79.852  -23.340 1.00 63.31 118 A 1 
ATOM   850  N NE2 . GLN A 1 118 ? -83.252 78.711  -21.694 1.00 58.50 118 A 1 
ATOM   851  N N   . GLU A 1 119 ? -80.676 78.832  -27.514 1.00 80.02 119 A 1 
ATOM   852  C CA  . GLU A 1 119 ? -80.384 77.736  -28.446 1.00 78.20 119 A 1 
ATOM   853  C C   . GLU A 1 119 ? -78.890 77.677  -28.790 1.00 76.60 119 A 1 
ATOM   854  O O   . GLU A 1 119 ? -78.283 76.595  -28.805 1.00 79.36 119 A 1 
ATOM   855  C CB  . GLU A 1 119 ? -81.183 77.905  -29.741 1.00 78.50 119 A 1 
ATOM   856  C CG  . GLU A 1 119 ? -82.663 77.523  -29.594 1.00 72.19 119 A 1 
ATOM   857  C CD  . GLU A 1 119 ? -83.457 77.705  -30.903 1.00 65.74 119 A 1 
ATOM   858  O OE1 . GLU A 1 119 ? -84.578 77.139  -30.991 1.00 60.69 119 A 1 
ATOM   859  O OE2 . GLU A 1 119 ? -82.972 78.411  -31.815 1.00 60.58 119 A 1 
ATOM   860  N N   . LYS A 1 120 ? -78.278 78.853  -29.016 1.00 77.58 120 A 1 
ATOM   861  C CA  . LYS A 1 120 ? -76.844 78.927  -29.313 1.00 78.24 120 A 1 
ATOM   862  C C   . LYS A 1 120 ? -75.993 78.449  -28.133 1.00 77.85 120 A 1 
ATOM   863  O O   . LYS A 1 120 ? -74.998 77.763  -28.348 1.00 79.27 120 A 1 
ATOM   864  C CB  . LYS A 1 120 ? -76.485 80.355  -29.742 1.00 77.89 120 A 1 
ATOM   865  C CG  . LYS A 1 120 ? -75.392 80.376  -30.797 1.00 71.10 120 A 1 
ATOM   866  C CD  . LYS A 1 120 ? -75.114 81.827  -31.241 1.00 66.43 120 A 1 
ATOM   867  C CE  . LYS A 1 120 ? -74.160 81.859  -32.426 1.00 59.60 120 A 1 
ATOM   868  N NZ  . LYS A 1 120 ? -73.861 83.237  -32.860 1.00 51.70 120 A 1 
ATOM   869  N N   . GLU A 1 121 ? -76.392 78.802  -26.913 1.00 80.44 121 A 1 
ATOM   870  C CA  . GLU A 1 121 ? -75.735 78.293  -25.708 1.00 81.37 121 A 1 
ATOM   871  C C   . GLU A 1 121 ? -75.942 76.784  -25.521 1.00 81.18 121 A 1 
ATOM   872  O O   . GLU A 1 121 ? -74.987 76.079  -25.194 1.00 79.96 121 A 1 
ATOM   873  C CB  . GLU A 1 121 ? -76.184 79.034  -24.447 1.00 81.25 121 A 1 
ATOM   874  C CG  . GLU A 1 121 ? -75.458 80.362  -24.285 1.00 73.10 121 A 1 
ATOM   875  C CD  . GLU A 1 121 ? -75.499 80.902  -22.854 1.00 66.32 121 A 1 
ATOM   876  O OE1 . GLU A 1 121 ? -74.565 81.677  -22.515 1.00 60.57 121 A 1 
ATOM   877  O OE2 . GLU A 1 121 ? -76.422 80.522  -22.103 1.00 59.73 121 A 1 
ATOM   878  N N   . GLN A 1 122 ? -77.120 76.288  -25.793 1.00 82.73 122 A 1 
ATOM   879  C CA  . GLN A 1 122 ? -77.377 74.844  -25.753 1.00 83.49 122 A 1 
ATOM   880  C C   . GLN A 1 122 ? -76.522 74.097  -26.774 1.00 83.63 122 A 1 
ATOM   881  O O   . GLN A 1 122 ? -75.857 73.123  -26.405 1.00 83.36 122 A 1 
ATOM   882  C CB  . GLN A 1 122 ? -78.857 74.544  -25.981 1.00 82.76 122 A 1 
ATOM   883  C CG  . GLN A 1 122 ? -79.682 74.775  -24.708 1.00 74.33 122 A 1 
ATOM   884  C CD  . GLN A 1 122 ? -81.158 74.403  -24.893 1.00 70.01 122 A 1 
ATOM   885  O OE1 . GLN A 1 122 ? -81.633 74.094  -25.975 1.00 64.48 122 A 1 
ATOM   886  N NE2 . GLN A 1 122 ? -81.941 74.401  -23.838 1.00 59.56 122 A 1 
ATOM   887  N N   . ILE A 1 123 ? -76.460 74.588  -28.018 1.00 78.83 123 A 1 
ATOM   888  C CA  . ILE A 1 123 ? -75.595 74.007  -29.058 1.00 77.82 123 A 1 
ATOM   889  C C   . ILE A 1 123 ? -74.128 74.080  -28.635 1.00 76.39 123 A 1 
ATOM   890  O O   . ILE A 1 123 ? -73.383 73.109  -28.806 1.00 79.61 123 A 1 
ATOM   891  C CB  . ILE A 1 123 ? -75.825 74.703  -30.414 1.00 78.96 123 A 1 
ATOM   892  C CG1 . ILE A 1 123 ? -77.243 74.359  -30.951 1.00 74.70 123 A 1 
ATOM   893  C CG2 . ILE A 1 123 ? -74.768 74.270  -31.446 1.00 69.71 123 A 1 
ATOM   894  C CD1 . ILE A 1 123 ? -77.681 75.248  -32.116 1.00 62.70 123 A 1 
ATOM   895  N N   . LYS A 1 124 ? -73.703 75.222  -28.064 1.00 80.69 124 A 1 
ATOM   896  C CA  . LYS A 1 124 ? -72.333 75.371  -27.571 1.00 81.99 124 A 1 
ATOM   897  C C   . LYS A 1 124 ? -72.031 74.380  -26.442 1.00 81.36 124 A 1 
ATOM   898  O O   . LYS A 1 124 ? -70.955 73.785  -26.424 1.00 81.70 124 A 1 
ATOM   899  C CB  . LYS A 1 124 ? -72.109 76.828  -27.134 1.00 82.33 124 A 1 
ATOM   900  C CG  . LYS A 1 124 ? -70.632 77.161  -26.955 1.00 74.39 124 A 1 
ATOM   901  C CD  . LYS A 1 124 ? -70.478 78.615  -26.491 1.00 71.55 124 A 1 
ATOM   902  C CE  . LYS A 1 124 ? -69.011 78.995  -26.322 1.00 62.61 124 A 1 
ATOM   903  N NZ  . LYS A 1 124 ? -68.856 80.324  -25.696 1.00 55.06 124 A 1 
ATOM   904  N N   . THR A 1 125 ? -72.999 74.217  -25.544 1.00 82.47 125 A 1 
ATOM   905  C CA  . THR A 1 125 ? -72.862 73.260  -24.438 1.00 83.45 125 A 1 
ATOM   906  C C   . THR A 1 125 ? -72.831 71.824  -24.946 1.00 83.58 125 A 1 
ATOM   907  O O   . THR A 1 125 ? -71.994 71.033  -24.500 1.00 81.16 125 A 1 
ATOM   908  C CB  . THR A 1 125 ? -73.992 73.435  -23.413 1.00 82.86 125 A 1 
ATOM   909  O OG1 . THR A 1 125 ? -74.067 74.778  -22.995 1.00 75.48 125 A 1 
ATOM   910  C CG2 . THR A 1 125 ? -73.734 72.616  -22.142 1.00 71.96 125 A 1 
ATOM   911  N N   . LEU A 1 126 ? -73.677 71.494  -25.916 1.00 82.94 126 A 1 
ATOM   912  C CA  . LEU A 1 126 ? -73.670 70.197  -26.584 1.00 80.02 126 A 1 
ATOM   913  C C   . LEU A 1 126 ? -72.366 69.960  -27.339 1.00 78.95 126 A 1 
ATOM   914  O O   . LEU A 1 126 ? -71.749 68.905  -27.150 1.00 81.92 126 A 1 
ATOM   915  C CB  . LEU A 1 126 ? -74.886 70.092  -27.517 1.00 81.34 126 A 1 
ATOM   916  C CG  . LEU A 1 126 ? -76.148 69.610  -26.785 1.00 75.93 126 A 1 
ATOM   917  C CD1 . LEU A 1 126 ? -77.408 70.001  -27.547 1.00 66.53 126 A 1 
ATOM   918  C CD2 . LEU A 1 126 ? -76.131 68.089  -26.629 1.00 68.06 126 A 1 
ATOM   919  N N   . ASN A 1 127 ? -71.890 70.960  -28.105 1.00 79.84 127 A 1 
ATOM   920  C CA  . ASN A 1 127 ? -70.595 70.862  -28.789 1.00 79.75 127 A 1 
ATOM   921  C C   . ASN A 1 127 ? -69.441 70.682  -27.808 1.00 78.36 127 A 1 
ATOM   922  O O   . ASN A 1 127 ? -68.540 69.893  -28.065 1.00 80.11 127 A 1 
ATOM   923  C CB  . ASN A 1 127 ? -70.369 72.095  -29.677 1.00 79.21 127 A 1 
ATOM   924  C CG  . ASN A 1 127 ? -70.832 71.895  -31.105 1.00 72.70 127 A 1 
ATOM   925  O OD1 . ASN A 1 127 ? -71.096 70.814  -31.574 1.00 64.43 127 A 1 
ATOM   926  N ND2 . ASN A 1 127 ? -70.879 72.962  -31.874 1.00 63.75 127 A 1 
ATOM   927  N N   . ASN A 1 128 ? -69.455 71.411  -26.685 1.00 82.41 128 A 1 
ATOM   928  C CA  . ASN A 1 128 ? -68.425 71.239  -25.662 1.00 83.61 128 A 1 
ATOM   929  C C   . ASN A 1 128 ? -68.474 69.840  -25.038 1.00 82.75 128 A 1 
ATOM   930  O O   . ASN A 1 128 ? -67.423 69.226  -24.817 1.00 82.09 128 A 1 
ATOM   931  C CB  . ASN A 1 128 ? -68.572 72.321  -24.588 1.00 83.22 128 A 1 
ATOM   932  C CG  . ASN A 1 128 ? -68.061 73.685  -25.016 1.00 80.17 128 A 1 
ATOM   933  O OD1 . ASN A 1 128 ? -67.370 73.868  -25.995 1.00 72.21 128 A 1 
ATOM   934  N ND2 . ASN A 1 128 ? -68.363 74.706  -24.240 1.00 71.53 128 A 1 
ATOM   935  N N   . LYS A 1 129 ? -69.660 69.327  -24.775 1.00 81.59 129 A 1 
ATOM   936  C CA  . LYS A 1 129 ? -69.814 67.941  -24.322 1.00 82.44 129 A 1 
ATOM   937  C C   . LYS A 1 129 ? -69.321 66.962  -25.374 1.00 83.11 129 A 1 
ATOM   938  O O   . LYS A 1 129 ? -68.577 66.045  -25.042 1.00 83.08 129 A 1 
ATOM   939  C CB  . LYS A 1 129 ? -71.260 67.635  -23.949 1.00 82.23 129 A 1 
ATOM   940  C CG  . LYS A 1 129 ? -71.617 68.158  -22.551 1.00 76.46 129 A 1 
ATOM   941  C CD  . LYS A 1 129 ? -73.045 67.724  -22.209 1.00 73.60 129 A 1 
ATOM   942  C CE  . LYS A 1 129 ? -73.419 68.128  -20.788 1.00 64.52 129 A 1 
ATOM   943  N NZ  . LYS A 1 129 ? -74.760 67.630  -20.446 1.00 57.19 129 A 1 
ATOM   944  N N   . PHE A 1 130 ? -69.694 67.177  -26.627 1.00 84.55 130 A 1 
ATOM   945  C CA  . PHE A 1 130 ? -69.266 66.332  -27.739 1.00 83.62 130 A 1 
ATOM   946  C C   . PHE A 1 130 ? -67.742 66.349  -27.912 1.00 83.54 130 A 1 
ATOM   947  O O   . PHE A 1 130 ? -67.131 65.285  -28.006 1.00 84.89 130 A 1 
ATOM   948  C CB  . PHE A 1 130 ? -69.975 66.803  -29.009 1.00 82.45 130 A 1 
ATOM   949  C CG  . PHE A 1 130 ? -69.841 65.822  -30.141 1.00 78.24 130 A 1 
ATOM   950  C CD1 . PHE A 1 130 ? -68.886 66.010  -31.152 1.00 68.28 130 A 1 
ATOM   951  C CD2 . PHE A 1 130 ? -70.692 64.706  -30.192 1.00 67.67 130 A 1 
ATOM   952  C CE1 . PHE A 1 130 ? -68.793 65.096  -32.217 1.00 61.99 130 A 1 
ATOM   953  C CE2 . PHE A 1 130 ? -70.602 63.788  -31.247 1.00 61.27 130 A 1 
ATOM   954  C CZ  . PHE A 1 130 ? -69.657 63.986  -32.256 1.00 62.97 130 A 1 
ATOM   955  N N   . ALA A 1 131 ? -67.118 67.547  -27.845 1.00 84.59 131 A 1 
ATOM   956  C CA  . ALA A 1 131 ? -65.663 67.669  -27.858 1.00 86.03 131 A 1 
ATOM   957  C C   . ALA A 1 131 ? -65.024 66.919  -26.686 1.00 86.08 131 A 1 
ATOM   958  O O   . ALA A 1 131 ? -64.084 66.153  -26.883 1.00 85.26 131 A 1 
ATOM   959  C CB  . ALA A 1 131 ? -65.283 69.159  -27.853 1.00 85.59 131 A 1 
ATOM   960  N N   . SER A 1 132 ? -65.593 67.063  -25.481 1.00 85.75 132 A 1 
ATOM   961  C CA  . SER A 1 132 ? -65.118 66.323  -24.314 1.00 87.06 132 A 1 
ATOM   962  C C   . SER A 1 132 ? -65.254 64.810  -24.483 1.00 87.09 132 A 1 
ATOM   963  O O   . SER A 1 132 ? -64.365 64.067  -24.061 1.00 85.90 132 A 1 
ATOM   964  C CB  . SER A 1 132 ? -65.891 66.771  -23.072 1.00 86.30 132 A 1 
ATOM   965  O OG  . SER A 1 132 ? -65.430 66.078  -21.915 1.00 73.98 132 A 1 
ATOM   966  N N   . PHE A 1 133 ? -66.327 64.357  -25.113 1.00 85.90 133 A 1 
ATOM   967  C CA  . PHE A 1 133 ? -66.487 62.936  -25.418 1.00 85.89 133 A 1 
ATOM   968  C C   . PHE A 1 133 ? -65.484 62.464  -26.479 1.00 86.77 133 A 1 
ATOM   969  O O   . PHE A 1 133 ? -64.877 61.407  -26.292 1.00 87.58 133 A 1 
ATOM   970  C CB  . PHE A 1 133 ? -67.927 62.629  -25.836 1.00 84.33 133 A 1 
ATOM   971  C CG  . PHE A 1 133 ? -68.912 62.533  -24.691 1.00 77.56 133 A 1 
ATOM   972  C CD1 . PHE A 1 133 ? -68.686 61.623  -23.639 1.00 69.22 133 A 1 
ATOM   973  C CD2 . PHE A 1 133 ? -70.076 63.318  -24.680 1.00 67.23 133 A 1 
ATOM   974  C CE1 . PHE A 1 133 ? -69.603 61.509  -22.572 1.00 62.81 133 A 1 
ATOM   975  C CE2 . PHE A 1 133 ? -70.995 63.211  -23.616 1.00 61.89 133 A 1 
ATOM   976  C CZ  . PHE A 1 133 ? -70.752 62.314  -22.566 1.00 63.90 133 A 1 
ATOM   977  N N   . ILE A 1 134 ? -65.250 63.261  -27.526 1.00 84.79 134 A 1 
ATOM   978  C CA  . ILE A 1 134 ? -64.238 62.950  -28.543 1.00 84.18 134 A 1 
ATOM   979  C C   . ILE A 1 134 ? -62.849 62.870  -27.909 1.00 84.28 134 A 1 
ATOM   980  O O   . ILE A 1 134 ? -62.113 61.920  -28.186 1.00 85.91 134 A 1 
ATOM   981  C CB  . ILE A 1 134 ? -64.270 63.975  -29.698 1.00 84.30 134 A 1 
ATOM   982  C CG1 . ILE A 1 134 ? -65.536 63.744  -30.552 1.00 79.89 134 A 1 
ATOM   983  C CG2 . ILE A 1 134 ? -63.012 63.864  -30.585 1.00 76.68 134 A 1 
ATOM   984  C CD1 . ILE A 1 134 ? -65.787 64.824  -31.604 1.00 68.64 134 A 1 
ATOM   985  N N   . ASP A 1 135 ? -62.524 63.854  -27.058 1.00 86.39 135 A 1 
ATOM   986  C CA  . ASP A 1 135 ? -61.235 63.835  -26.373 1.00 86.46 135 A 1 
ATOM   987  C C   . ASP A 1 135 ? -61.107 62.611  -25.464 1.00 85.78 135 A 1 
ATOM   988  O O   . ASP A 1 135 ? -60.057 61.955  -25.451 1.00 85.94 135 A 1 
ATOM   989  C CB  . ASP A 1 135 ? -61.034 65.134  -25.579 1.00 86.27 135 A 1 
ATOM   990  C CG  . ASP A 1 135 ? -60.667 66.334  -26.453 1.00 79.98 135 A 1 
ATOM   991  O OD1 . ASP A 1 135 ? -60.182 66.128  -27.593 1.00 71.73 135 A 1 
ATOM   992  O OD2 . ASP A 1 135 ? -60.813 67.472  -25.951 1.00 71.72 135 A 1 
ATOM   993  N N   . LYS A 1 136 ? -62.181 62.254  -24.788 1.00 85.06 136 A 1 
ATOM   994  C CA  . LYS A 1 136 ? -62.194 61.064  -23.943 1.00 85.88 136 A 1 
ATOM   995  C C   . LYS A 1 136 ? -62.081 59.771  -24.758 1.00 86.25 136 A 1 
ATOM   996  O O   . LYS A 1 136 ? -61.322 58.885  -24.379 1.00 86.22 136 A 1 
ATOM   997  C CB  . LYS A 1 136 ? -63.435 61.093  -23.032 1.00 85.24 136 A 1 
ATOM   998  C CG  . LYS A 1 136 ? -63.222 60.173  -21.826 1.00 78.06 136 A 1 
ATOM   999  C CD  . LYS A 1 136 ? -64.345 60.331  -20.788 1.00 74.41 136 A 1 
ATOM   1000 C CE  . LYS A 1 136 ? -64.000 59.447  -19.586 1.00 65.43 136 A 1 
ATOM   1001 N NZ  . LYS A 1 136 ? -65.073 59.379  -18.578 1.00 58.05 136 A 1 
ATOM   1002 N N   . VAL A 1 137 ? -62.758 59.694  -25.887 1.00 85.50 137 A 1 
ATOM   1003 C CA  . VAL A 1 137 ? -62.631 58.564  -26.824 1.00 84.90 137 A 1 
ATOM   1004 C C   . VAL A 1 137 ? -61.206 58.488  -27.379 1.00 84.22 137 A 1 
ATOM   1005 O O   . VAL A 1 137 ? -60.609 57.420  -27.322 1.00 86.83 137 A 1 
ATOM   1006 C CB  . VAL A 1 137 ? -63.673 58.634  -27.954 1.00 84.81 137 A 1 
ATOM   1007 C CG1 . VAL A 1 137 ? -63.399 57.621  -29.076 1.00 77.72 137 A 1 
ATOM   1008 C CG2 . VAL A 1 137 ? -65.058 58.322  -27.398 1.00 76.38 137 A 1 
ATOM   1009 N N   . ARG A 1 138 ? -60.629 59.638  -27.817 1.00 84.64 138 A 1 
ATOM   1010 C CA  . ARG A 1 138 ? -59.239 59.664  -28.290 1.00 84.48 138 A 1 
ATOM   1011 C C   . ARG A 1 138 ? -58.252 59.234  -27.215 1.00 84.88 138 A 1 
ATOM   1012 O O   . ARG A 1 138 ? -57.305 58.500  -27.521 1.00 85.84 138 A 1 
ATOM   1013 C CB  . ARG A 1 138 ? -58.862 61.066  -28.767 1.00 84.55 138 A 1 
ATOM   1014 C CG  . ARG A 1 138 ? -59.364 61.330  -30.179 1.00 77.61 138 A 1 
ATOM   1015 C CD  . ARG A 1 138 ? -58.919 62.733  -30.589 1.00 74.43 138 A 1 
ATOM   1016 N NE  . ARG A 1 138 ? -59.224 62.988  -31.996 1.00 66.11 138 A 1 
ATOM   1017 C CZ  . ARG A 1 138 ? -59.017 64.136  -32.627 1.00 58.97 138 A 1 
ATOM   1018 N NH1 . ARG A 1 138 ? -58.513 65.166  -32.011 1.00 54.64 138 A 1 
ATOM   1019 N NH2 . ARG A 1 138 ? -59.315 64.253  -33.889 1.00 53.69 138 A 1 
ATOM   1020 N N   . PHE A 1 139 ? -58.465 59.681  -25.980 1.00 88.92 139 A 1 
ATOM   1021 C CA  . PHE A 1 139 ? -57.629 59.257  -24.854 1.00 89.65 139 A 1 
ATOM   1022 C C   . PHE A 1 139 ? -57.738 57.747  -24.608 1.00 89.69 139 A 1 
ATOM   1023 O O   . PHE A 1 139 ? -56.717 57.073  -24.457 1.00 87.84 139 A 1 
ATOM   1024 C CB  . PHE A 1 139 ? -58.020 60.064  -23.616 1.00 88.71 139 A 1 
ATOM   1025 C CG  . PHE A 1 139 ? -57.191 59.705  -22.407 1.00 86.88 139 A 1 
ATOM   1026 C CD1 . PHE A 1 139 ? -57.711 58.859  -21.413 1.00 77.41 139 A 1 
ATOM   1027 C CD2 . PHE A 1 139 ? -55.885 60.208  -22.275 1.00 77.93 139 A 1 
ATOM   1028 C CE1 . PHE A 1 139 ? -56.929 58.522  -20.302 1.00 74.21 139 A 1 
ATOM   1029 C CE2 . PHE A 1 139 ? -55.098 59.873  -21.164 1.00 73.57 139 A 1 
ATOM   1030 C CZ  . PHE A 1 139 ? -55.626 59.027  -20.173 1.00 74.40 139 A 1 
ATOM   1031 N N   . LEU A 1 140 ? -58.940 57.197  -24.637 1.00 86.46 140 A 1 
ATOM   1032 C CA  . LEU A 1 140 ? -59.164 55.765  -24.478 1.00 83.18 140 A 1 
ATOM   1033 C C   . LEU A 1 140 ? -58.597 54.951  -25.641 1.00 82.08 140 A 1 
ATOM   1034 O O   . LEU A 1 140 ? -57.984 53.906  -25.408 1.00 86.36 140 A 1 
ATOM   1035 C CB  . LEU A 1 140 ? -60.666 55.506  -24.295 1.00 84.07 140 A 1 
ATOM   1036 C CG  . LEU A 1 140 ? -61.205 55.936  -22.921 1.00 79.04 140 A 1 
ATOM   1037 C CD1 . LEU A 1 140 ? -62.728 55.923  -22.938 1.00 68.98 140 A 1 
ATOM   1038 C CD2 . LEU A 1 140 ? -60.729 55.015  -21.798 1.00 71.14 140 A 1 
ATOM   1039 N N   . GLU A 1 141 ? -58.726 55.466  -26.878 1.00 86.19 141 A 1 
ATOM   1040 C CA  . GLU A 1 141 ? -58.093 54.847  -28.041 1.00 84.91 141 A 1 
ATOM   1041 C C   . GLU A 1 141 ? -56.566 54.848  -27.928 1.00 84.63 141 A 1 
ATOM   1042 O O   . GLU A 1 141 ? -55.927 53.838  -28.223 1.00 85.67 141 A 1 
ATOM   1043 C CB  . GLU A 1 141 ? -58.498 55.564  -29.328 1.00 85.55 141 A 1 
ATOM   1044 C CG  . GLU A 1 141 ? -59.914 55.215  -29.794 1.00 79.07 141 A 1 
ATOM   1045 C CD  . GLU A 1 141 ? -60.265 55.883  -31.139 1.00 71.93 141 A 1 
ATOM   1046 O OE1 . GLU A 1 141 ? -61.204 55.381  -31.798 1.00 65.80 141 A 1 
ATOM   1047 O OE2 . GLU A 1 141 ? -59.593 56.877  -31.507 1.00 65.51 141 A 1 
ATOM   1048 N N   . GLN A 1 142 ? -55.977 55.968  -27.464 1.00 89.06 142 A 1 
ATOM   1049 C CA  . GLN A 1 142 ? -54.544 56.008  -27.200 1.00 88.42 142 A 1 
ATOM   1050 C C   . GLN A 1 142 ? -54.133 55.021  -26.108 1.00 88.33 142 A 1 
ATOM   1051 O O   . GLN A 1 142 ? -53.136 54.312  -26.291 1.00 86.97 142 A 1 
ATOM   1052 C CB  . GLN A 1 142 ? -54.092 57.422  -26.799 1.00 88.18 142 A 1 
ATOM   1053 C CG  . GLN A 1 142 ? -53.818 58.298  -28.022 1.00 77.41 142 A 1 
ATOM   1054 C CD  . GLN A 1 142 ? -53.248 59.669  -27.630 1.00 72.20 142 A 1 
ATOM   1055 O OE1 . GLN A 1 142 ? -53.243 60.085  -26.486 1.00 66.26 142 A 1 
ATOM   1056 N NE2 . GLN A 1 142 ? -52.718 60.410  -28.572 1.00 60.91 142 A 1 
ATOM   1057 N N   . GLN A 1 143 ? -54.891 54.949  -25.019 1.00 86.62 143 A 1 
ATOM   1058 C CA  . GLN A 1 143 ? -54.626 53.961  -23.972 1.00 85.88 143 A 1 
ATOM   1059 C C   . GLN A 1 143 ? -54.768 52.533  -24.502 1.00 86.14 143 A 1 
ATOM   1060 O O   . GLN A 1 143 ? -53.893 51.705  -24.244 1.00 85.43 143 A 1 
ATOM   1061 C CB  . GLN A 1 143 ? -55.551 54.156  -22.773 1.00 84.77 143 A 1 
ATOM   1062 C CG  . GLN A 1 143 ? -55.058 55.254  -21.827 1.00 76.26 143 A 1 
ATOM   1063 C CD  . GLN A 1 143 ? -55.631 55.110  -20.419 1.00 71.24 143 A 1 
ATOM   1064 O OE1 . GLN A 1 143 ? -56.522 54.327  -20.149 1.00 64.70 143 A 1 
ATOM   1065 N NE2 . GLN A 1 143 ? -55.117 55.837  -19.458 1.00 60.07 143 A 1 
ATOM   1066 N N   . ASN A 1 144 ? -55.801 52.269  -25.286 1.00 84.72 144 A 1 
ATOM   1067 C CA  . ASN A 1 144 ? -56.001 50.950  -25.862 1.00 83.32 144 A 1 
ATOM   1068 C C   . ASN A 1 144 ? -54.862 50.582  -26.815 1.00 81.44 144 A 1 
ATOM   1069 O O   . ASN A 1 144 ? -54.289 49.503  -26.716 1.00 83.86 144 A 1 
ATOM   1070 C CB  . ASN A 1 144 ? -57.393 50.880  -26.532 1.00 82.15 144 A 1 
ATOM   1071 C CG  . ASN A 1 144 ? -57.896 49.452  -26.684 1.00 75.34 144 A 1 
ATOM   1072 O OD1 . ASN A 1 144 ? -57.249 48.495  -26.311 1.00 65.64 144 A 1 
ATOM   1073 N ND2 . ASN A 1 144 ? -59.094 49.278  -27.197 1.00 64.95 144 A 1 
ATOM   1074 N N   . LYS A 1 145 ? -54.430 51.535  -27.651 1.00 87.51 145 A 1 
ATOM   1075 C CA  . LYS A 1 145 ? -53.280 51.346  -28.544 1.00 87.55 145 A 1 
ATOM   1076 C C   . LYS A 1 145 ? -51.982 51.114  -27.768 1.00 88.19 145 A 1 
ATOM   1077 O O   . LYS A 1 145 ? -51.163 50.284  -28.167 1.00 88.21 145 A 1 
ATOM   1078 C CB  . LYS A 1 145 ? -53.192 52.550  -29.479 1.00 87.07 145 A 1 
ATOM   1079 C CG  . LYS A 1 145 ? -52.407 52.223  -30.750 1.00 76.43 145 A 1 
ATOM   1080 C CD  . LYS A 1 145 ? -52.524 53.381  -31.736 1.00 71.22 145 A 1 
ATOM   1081 C CE  . LYS A 1 145 ? -51.945 52.984  -33.094 1.00 63.08 145 A 1 
ATOM   1082 N NZ  . LYS A 1 145 ? -52.172 54.022  -34.115 1.00 55.13 145 A 1 
ATOM   1083 N N   . MET A 1 146 ? -51.807 51.822  -26.665 1.00 87.76 146 A 1 
ATOM   1084 C CA  . MET A 1 146 ? -50.666 51.605  -25.781 1.00 87.50 146 A 1 
ATOM   1085 C C   . MET A 1 146 ? -50.716 50.216  -25.132 1.00 87.99 146 A 1 
ATOM   1086 O O   . MET A 1 146 ? -49.695 49.536  -25.054 1.00 86.48 146 A 1 
ATOM   1087 C CB  . MET A 1 146 ? -50.610 52.717  -24.736 1.00 85.94 146 A 1 
ATOM   1088 C CG  . MET A 1 146 ? -49.260 52.739  -24.019 1.00 75.95 146 A 1 
ATOM   1089 S SD  . MET A 1 146 ? -49.102 53.960  -22.690 1.00 69.21 146 A 1 
ATOM   1090 C CE  . MET A 1 146 ? -49.194 55.508  -23.607 1.00 60.24 146 A 1 
ATOM   1091 N N   . LEU A 1 147 ? -51.901 49.782  -24.712 1.00 85.54 147 A 1 
ATOM   1092 C CA  . LEU A 1 147 ? -52.118 48.446  -24.156 1.00 82.58 147 A 1 
ATOM   1093 C C   . LEU A 1 147 ? -51.941 47.346  -25.198 1.00 81.87 147 A 1 
ATOM   1094 O O   . LEU A 1 147 ? -51.292 46.349  -24.905 1.00 85.31 147 A 1 
ATOM   1095 C CB  . LEU A 1 147 ? -53.504 48.367  -23.522 1.00 82.50 147 A 1 
ATOM   1096 C CG  . LEU A 1 147 ? -53.591 49.095  -22.169 1.00 78.01 147 A 1 
ATOM   1097 C CD1 . LEU A 1 147 ? -55.049 49.219  -21.781 1.00 68.45 147 A 1 
ATOM   1098 C CD2 . LEU A 1 147 ? -52.854 48.348  -21.062 1.00 70.30 147 A 1 
ATOM   1099 N N   . GLU A 1 148 ? -52.415 47.561  -26.437 1.00 87.52 148 A 1 
ATOM   1100 C CA  . GLU A 1 148 ? -52.141 46.641  -27.543 1.00 86.61 148 A 1 
ATOM   1101 C C   . GLU A 1 148 ? -50.646 46.537  -27.838 1.00 85.51 148 A 1 
ATOM   1102 O O   . GLU A 1 148 ? -50.129 45.446  -28.055 1.00 86.35 148 A 1 
ATOM   1103 C CB  . GLU A 1 148 ? -52.838 47.097  -28.822 1.00 86.49 148 A 1 
ATOM   1104 C CG  . GLU A 1 148 ? -54.303 46.680  -28.841 1.00 76.52 148 A 1 
ATOM   1105 C CD  . GLU A 1 148 ? -54.960 46.960  -30.198 1.00 70.17 148 A 1 
ATOM   1106 O OE1 . GLU A 1 148 ? -55.940 46.243  -30.498 1.00 64.72 148 A 1 
ATOM   1107 O OE2 . GLU A 1 148 ? -54.467 47.850  -30.918 1.00 64.37 148 A 1 
ATOM   1108 N N   . THR A 1 149 ? -49.944 47.674  -27.808 1.00 89.08 149 A 1 
ATOM   1109 C CA  . THR A 1 149 ? -48.494 47.684  -28.009 1.00 87.62 149 A 1 
ATOM   1110 C C   . THR A 1 149 ? -47.788 46.924  -26.892 1.00 86.96 149 A 1 
ATOM   1111 O O   . THR A 1 149 ? -46.950 46.071  -27.169 1.00 86.76 149 A 1 
ATOM   1112 C CB  . THR A 1 149 ? -47.935 49.107  -28.125 1.00 87.86 149 A 1 
ATOM   1113 O OG1 . THR A 1 149 ? -48.675 49.883  -29.044 1.00 79.25 149 A 1 
ATOM   1114 C CG2 . THR A 1 149 ? -46.503 49.106  -28.638 1.00 74.97 149 A 1 
ATOM   1115 N N   . LYS A 1 150 ? -48.175 47.180  -25.644 1.00 87.39 150 A 1 
ATOM   1116 C CA  . LYS A 1 150 ? -47.664 46.414  -24.504 1.00 85.50 150 A 1 
ATOM   1117 C C   . LYS A 1 150 ? -48.012 44.923  -24.594 1.00 84.94 150 A 1 
ATOM   1118 O O   . LYS A 1 150 ? -47.163 44.088  -24.288 1.00 85.69 150 A 1 
ATOM   1119 C CB  . LYS A 1 150 ? -48.213 46.974  -23.181 1.00 85.12 150 A 1 
ATOM   1120 C CG  . LYS A 1 150 ? -47.427 48.182  -22.675 1.00 75.49 150 A 1 
ATOM   1121 C CD  . LYS A 1 150 ? -47.947 48.585  -21.299 1.00 72.68 150 A 1 
ATOM   1122 C CE  . LYS A 1 150 ? -47.108 49.706  -20.694 1.00 63.64 150 A 1 
ATOM   1123 N NZ  . LYS A 1 150 ? -47.565 50.042  -19.320 1.00 56.63 150 A 1 
ATOM   1124 N N   . TRP A 1 151 ? -49.221 44.601  -25.043 1.00 88.01 151 A 1 
ATOM   1125 C CA  . TRP A 1 151 ? -49.665 43.223  -25.221 1.00 86.68 151 A 1 
ATOM   1126 C C   . TRP A 1 151 ? -48.895 42.515  -26.335 1.00 86.17 151 A 1 
ATOM   1127 O O   . TRP A 1 151 ? -48.438 41.388  -26.136 1.00 85.44 151 A 1 
ATOM   1128 C CB  . TRP A 1 151 ? -51.166 43.206  -25.490 1.00 85.46 151 A 1 
ATOM   1129 C CG  . TRP A 1 151 ? -51.748 41.845  -25.569 1.00 83.77 151 A 1 
ATOM   1130 C CD1 . TRP A 1 151 ? -51.782 40.954  -24.553 1.00 71.40 151 A 1 
ATOM   1131 C CD2 . TRP A 1 151 ? -52.392 41.191  -26.713 1.00 75.82 151 A 1 
ATOM   1132 N NE1 . TRP A 1 151 ? -52.414 39.792  -24.974 1.00 67.29 151 A 1 
ATOM   1133 C CE2 . TRP A 1 151 ? -52.814 39.908  -26.287 1.00 71.11 151 A 1 
ATOM   1134 C CE3 . TRP A 1 151 ? -52.675 41.587  -28.031 1.00 67.36 151 A 1 
ATOM   1135 C CZ2 . TRP A 1 151 ? -53.500 39.021  -27.152 1.00 70.99 151 A 1 
ATOM   1136 C CZ3 . TRP A 1 151 ? -53.353 40.704  -28.894 1.00 62.35 151 A 1 
ATOM   1137 C CH2 . TRP A 1 151 ? -53.755 39.444  -28.447 1.00 62.88 151 A 1 
ATOM   1138 N N   . SER A 1 152 ? -48.679 43.215  -27.466 1.00 88.93 152 A 1 
ATOM   1139 C CA  . SER A 1 152 ? -47.832 42.712  -28.544 1.00 87.05 152 A 1 
ATOM   1140 C C   . SER A 1 152 ? -46.392 42.504  -28.070 1.00 85.92 152 A 1 
ATOM   1141 O O   . SER A 1 152 ? -45.795 41.463  -28.348 1.00 83.99 152 A 1 
ATOM   1142 C CB  . SER A 1 152 ? -47.864 43.679  -29.729 1.00 86.50 152 A 1 
ATOM   1143 O OG  . SER A 1 152 ? -47.116 43.159  -30.805 1.00 73.42 152 A 1 
ATOM   1144 N N   . LEU A 1 153 ? -45.848 43.448  -27.290 1.00 88.46 153 A 1 
ATOM   1145 C CA  . LEU A 1 153 ? -44.519 43.318  -26.693 1.00 86.12 153 A 1 
ATOM   1146 C C   . LEU A 1 153 ? -44.449 42.122  -25.737 1.00 84.79 153 A 1 
ATOM   1147 O O   . LEU A 1 153 ? -43.479 41.365  -25.775 1.00 83.50 153 A 1 
ATOM   1148 C CB  . LEU A 1 153 ? -44.150 44.621  -25.964 1.00 85.75 153 A 1 
ATOM   1149 C CG  . LEU A 1 153 ? -42.660 44.973  -26.141 1.00 75.62 153 A 1 
ATOM   1150 C CD1 . LEU A 1 153 ? -42.510 46.101  -27.152 1.00 68.02 153 A 1 
ATOM   1151 C CD2 . LEU A 1 153 ? -42.034 45.419  -24.829 1.00 69.23 153 A 1 
ATOM   1152 N N   . LEU A 1 154 ? -45.489 41.931  -24.931 1.00 86.70 154 A 1 
ATOM   1153 C CA  . LEU A 1 154 ? -45.598 40.772  -24.050 1.00 83.78 154 A 1 
ATOM   1154 C C   . LEU A 1 154 ? -45.752 39.463  -24.820 1.00 82.43 154 A 1 
ATOM   1155 O O   . LEU A 1 154 ? -45.155 38.462  -24.426 1.00 83.02 154 A 1 
ATOM   1156 C CB  . LEU A 1 154 ? -46.783 40.957  -23.090 1.00 83.19 154 A 1 
ATOM   1157 C CG  . LEU A 1 154 ? -46.379 41.707  -21.823 1.00 77.09 154 A 1 
ATOM   1158 C CD1 . LEU A 1 154 ? -47.613 42.258  -21.133 1.00 69.14 154 A 1 
ATOM   1159 C CD2 . LEU A 1 154 ? -45.668 40.786  -20.828 1.00 69.26 154 A 1 
ATOM   1160 N N   . GLN A 1 155 ? -46.489 39.453  -25.925 1.00 84.97 155 A 1 
ATOM   1161 C CA  . GLN A 1 155 ? -46.553 38.280  -26.800 1.00 82.87 155 A 1 
ATOM   1162 C C   . GLN A 1 155 ? -45.196 37.976  -27.434 1.00 81.73 155 A 1 
ATOM   1163 O O   . GLN A 1 155 ? -44.791 36.816  -27.453 1.00 79.68 155 A 1 
ATOM   1164 C CB  . GLN A 1 155 ? -47.614 38.449  -27.889 1.00 81.53 155 A 1 
ATOM   1165 C CG  . GLN A 1 155 ? -49.004 38.042  -27.405 1.00 75.34 155 A 1 
ATOM   1166 C CD  . GLN A 1 155 ? -49.987 37.900  -28.570 1.00 70.68 155 A 1 
ATOM   1167 O OE1 . GLN A 1 155 ? -49.810 38.431  -29.648 1.00 64.82 155 A 1 
ATOM   1168 N NE2 . GLN A 1 155 ? -51.062 37.162  -28.397 1.00 61.27 155 A 1 
ATOM   1169 N N   . GLN A 1 156 ? -44.458 38.999  -27.884 1.00 87.84 156 A 1 
ATOM   1170 C CA  . GLN A 1 156 ? -43.099 38.816  -28.377 1.00 85.42 156 A 1 
ATOM   1171 C C   . GLN A 1 156 ? -42.164 38.311  -27.276 1.00 83.61 156 A 1 
ATOM   1172 O O   . GLN A 1 156 ? -41.367 37.402  -27.521 1.00 79.21 156 A 1 
ATOM   1173 C CB  . GLN A 1 156 ? -42.556 40.122  -28.960 1.00 83.53 156 A 1 
ATOM   1174 C CG  . GLN A 1 156 ? -43.120 40.398  -30.361 1.00 75.80 156 A 1 
ATOM   1175 C CD  . GLN A 1 156 ? -42.538 41.671  -30.975 1.00 71.08 156 A 1 
ATOM   1176 O OE1 . GLN A 1 156 ? -41.786 42.415  -30.375 1.00 64.95 156 A 1 
ATOM   1177 N NE2 . GLN A 1 156 ? -42.849 41.958  -32.215 1.00 60.70 156 A 1 
ATOM   1178 N N   . GLN A 1 157 ? -42.280 38.843  -26.053 1.00 82.69 157 A 1 
ATOM   1179 C CA  . GLN A 1 157 ? -41.544 38.304  -24.916 1.00 79.21 157 A 1 
ATOM   1180 C C   . GLN A 1 157 ? -41.925 36.858  -24.634 1.00 78.28 157 A 1 
ATOM   1181 O O   . GLN A 1 157 ? -41.047 36.047  -24.338 1.00 73.79 157 A 1 
ATOM   1182 C CB  . GLN A 1 157 ? -41.767 39.155  -23.671 1.00 75.03 157 A 1 
ATOM   1183 C CG  . GLN A 1 157 ? -40.933 40.439  -23.692 1.00 66.75 157 A 1 
ATOM   1184 C CD  . GLN A 1 157 ? -41.084 41.249  -22.403 1.00 61.73 157 A 1 
ATOM   1185 O OE1 . GLN A 1 157 ? -41.872 40.953  -21.523 1.00 57.42 157 A 1 
ATOM   1186 N NE2 . GLN A 1 157 ? -40.311 42.286  -22.231 1.00 52.75 157 A 1 
ATOM   1187 N N   . LYS A 1 158 ? -43.190 36.489  -24.769 1.00 77.06 158 A 1 
ATOM   1188 C CA  . LYS A 1 158 ? -43.666 35.117  -24.571 1.00 77.09 158 A 1 
ATOM   1189 C C   . LYS A 1 158 ? -43.123 34.167  -25.638 1.00 77.45 158 A 1 
ATOM   1190 O O   . LYS A 1 158 ? -42.721 33.054  -25.309 1.00 72.62 158 A 1 
ATOM   1191 C CB  . LYS A 1 158 ? -45.196 35.119  -24.518 1.00 71.65 158 A 1 
ATOM   1192 C CG  . LYS A 1 158 ? -45.746 33.885  -23.797 1.00 64.77 158 A 1 
ATOM   1193 C CD  . LYS A 1 158 ? -47.274 33.963  -23.740 1.00 59.53 158 A 1 
ATOM   1194 C CE  . LYS A 1 158 ? -47.840 32.817  -22.914 1.00 53.10 158 A 1 
ATOM   1195 N NZ  . LYS A 1 158 ? -49.323 32.858  -22.864 1.00 47.19 158 A 1 
ATOM   1196 N N   . THR A 1 159 ? -43.037 34.611  -26.891 1.00 75.82 159 A 1 
ATOM   1197 C CA  . THR A 1 159 ? -42.395 33.831  -27.961 1.00 75.93 159 A 1 
ATOM   1198 C C   . THR A 1 159 ? -40.883 33.759  -27.792 1.00 75.36 159 A 1 
ATOM   1199 O O   . THR A 1 159 ? -40.316 32.673  -27.929 1.00 70.08 159 A 1 
ATOM   1200 C CB  . THR A 1 159 ? -42.716 34.352  -29.368 1.00 71.64 159 A 1 
ATOM   1201 O OG1 . THR A 1 159 ? -43.017 35.720  -29.383 1.00 63.28 159 A 1 
ATOM   1202 C CG2 . THR A 1 159 ? -43.921 33.636  -29.971 1.00 59.57 159 A 1 
ATOM   1203 N N   . ALA A 1 160 ? -40.227 34.863  -27.415 1.00 74.20 160 A 1 
ATOM   1204 C CA  . ALA A 1 160 ? -38.803 34.846  -27.074 1.00 73.89 160 A 1 
ATOM   1205 C C   . ALA A 1 160 ? -38.531 33.901  -25.897 1.00 73.87 160 A 1 
ATOM   1206 O O   . ALA A 1 160 ? -37.572 33.127  -25.920 1.00 68.77 160 A 1 
ATOM   1207 C CB  . ALA A 1 160 ? -38.350 36.273  -26.761 1.00 69.51 160 A 1 
ATOM   1208 N N   . ARG A 1 161 ? -39.434 33.903  -24.907 1.00 73.31 161 A 1 
ATOM   1209 C CA  . ARG A 1 161 ? -39.368 32.979  -23.788 1.00 73.85 161 A 1 
ATOM   1210 C C   . ARG A 1 161 ? -39.612 31.536  -24.200 1.00 75.52 161 A 1 
ATOM   1211 O O   . ARG A 1 161 ? -38.889 30.663  -23.740 1.00 69.66 161 A 1 
ATOM   1212 C CB  . ARG A 1 161 ? -40.354 33.412  -22.714 1.00 67.46 161 A 1 
ATOM   1213 C CG  . ARG A 1 161 ? -39.938 32.756  -21.416 1.00 59.84 161 A 1 
ATOM   1214 C CD  . ARG A 1 161 ? -40.956 33.065  -20.347 1.00 55.87 161 A 1 
ATOM   1215 N NE  . ARG A 1 161 ? -40.320 32.832  -19.063 1.00 50.12 161 A 1 
ATOM   1216 C CZ  . ARG A 1 161 ? -40.750 33.281  -17.926 1.00 44.10 161 A 1 
ATOM   1217 N NH1 . ARG A 1 161 ? -41.945 33.772  -17.803 1.00 41.60 161 A 1 
ATOM   1218 N NH2 . ARG A 1 161 ? -39.957 33.283  -16.906 1.00 40.41 161 A 1 
ATOM   1219 N N   . SER A 1 162 ? -40.532 31.273  -25.091 1.00 73.06 162 A 1 
ATOM   1220 C CA  . SER A 1 162 ? -40.718 29.931  -25.647 1.00 74.64 162 A 1 
ATOM   1221 C C   . SER A 1 162 ? -39.455 29.415  -26.331 1.00 77.02 162 A 1 
ATOM   1222 O O   . SER A 1 162 ? -39.114 28.245  -26.180 1.00 71.23 162 A 1 
ATOM   1223 C CB  . SER A 1 162 ? -41.879 29.939  -26.640 1.00 67.89 162 A 1 
ATOM   1224 O OG  . SER A 1 162 ? -42.115 28.636  -27.135 1.00 59.30 162 A 1 
ATOM   1225 N N   . ASN A 1 163 ? -38.726 30.287  -27.019 1.00 76.85 163 A 1 
ATOM   1226 C CA  . ASN A 1 163 ? -37.423 29.918  -27.573 1.00 79.30 163 A 1 
ATOM   1227 C C   . ASN A 1 163 ? -36.376 29.683  -26.474 1.00 80.03 163 A 1 
ATOM   1228 O O   . ASN A 1 163 ? -35.601 28.735  -26.582 1.00 75.58 163 A 1 
ATOM   1229 C CB  . ASN A 1 163 ? -36.952 30.974  -28.571 1.00 75.42 163 A 1 
ATOM   1230 C CG  . ASN A 1 163 ? -37.634 30.862  -29.922 1.00 68.34 163 A 1 
ATOM   1231 O OD1 . ASN A 1 163 ? -38.262 29.879  -30.275 1.00 60.73 163 A 1 
ATOM   1232 N ND2 . ASN A 1 163 ? -37.496 31.876  -30.749 1.00 59.89 163 A 1 
ATOM   1233 N N   . MET A 1 164 ? -36.367 30.513  -25.429 1.00 81.02 164 A 1 
ATOM   1234 C CA  . MET A 1 164 ? -35.523 30.258  -24.263 1.00 82.11 164 A 1 
ATOM   1235 C C   . MET A 1 164 ? -35.887 28.947  -23.577 1.00 83.60 164 A 1 
ATOM   1236 O O   . MET A 1 164 ? -34.989 28.181  -23.253 1.00 79.47 164 A 1 
ATOM   1237 C CB  . MET A 1 164 ? -35.602 31.399  -23.248 1.00 77.40 164 A 1 
ATOM   1238 C CG  . MET A 1 164 ? -34.628 32.520  -23.558 1.00 70.25 164 A 1 
ATOM   1239 S SD  . MET A 1 164 ? -34.627 33.872  -22.342 1.00 63.68 164 A 1 
ATOM   1240 C CE  . MET A 1 164 ? -34.125 33.005  -20.844 1.00 56.09 164 A 1 
ATOM   1241 N N   . ASP A 1 165 ? -37.176 28.681  -23.406 1.00 81.70 165 A 1 
ATOM   1242 C CA  . ASP A 1 165 ? -37.653 27.444  -22.811 1.00 82.82 165 A 1 
ATOM   1243 C C   . ASP A 1 165 ? -37.214 26.238  -23.652 1.00 84.55 165 A 1 
ATOM   1244 O O   . ASP A 1 165 ? -36.661 25.292  -23.106 1.00 81.82 165 A 1 
ATOM   1245 C CB  . ASP A 1 165 ? -39.176 27.465  -22.633 1.00 78.91 165 A 1 
ATOM   1246 C CG  . ASP A 1 165 ? -39.662 28.434  -21.549 1.00 73.41 165 A 1 
ATOM   1247 O OD1 . ASP A 1 165 ? -38.913 28.712  -20.581 1.00 64.40 165 A 1 
ATOM   1248 O OD2 . ASP A 1 165 ? -40.825 28.883  -21.644 1.00 64.78 165 A 1 
ATOM   1249 N N   . ASN A 1 166 ? -37.316 26.330  -24.972 1.00 82.58 166 A 1 
ATOM   1250 C CA  . ASN A 1 166 ? -36.802 25.293  -25.866 1.00 83.83 166 A 1 
ATOM   1251 C C   . ASN A 1 166 ? -35.277 25.137  -25.767 1.00 84.35 166 A 1 
ATOM   1252 O O   . ASN A 1 166 ? -34.771 24.008  -25.804 1.00 80.83 166 A 1 
ATOM   1253 C CB  . ASN A 1 166 ? -37.191 25.633  -27.318 1.00 81.16 166 A 1 
ATOM   1254 C CG  . ASN A 1 166 ? -38.659 25.385  -27.618 1.00 76.63 166 A 1 
ATOM   1255 O OD1 . ASN A 1 166 ? -39.333 24.582  -27.006 1.00 68.08 166 A 1 
ATOM   1256 N ND2 . ASN A 1 166 ? -39.186 26.034  -28.626 1.00 67.20 166 A 1 
ATOM   1257 N N   . MET A 1 167 ? -34.522 26.231  -25.619 1.00 84.02 167 A 1 
ATOM   1258 C CA  . MET A 1 167 ? -33.075 26.165  -25.394 1.00 84.88 167 A 1 
ATOM   1259 C C   . MET A 1 167 ? -32.748 25.525  -24.045 1.00 86.21 167 A 1 
ATOM   1260 O O   . MET A 1 167 ? -31.851 24.683  -23.979 1.00 83.82 167 A 1 
ATOM   1261 C CB  . MET A 1 167 ? -32.435 27.554  -25.483 1.00 81.98 167 A 1 
ATOM   1262 C CG  . MET A 1 167 ? -32.262 28.027  -26.931 1.00 73.02 167 A 1 
ATOM   1263 S SD  . MET A 1 167 ? -31.394 29.614  -27.093 1.00 66.90 167 A 1 
ATOM   1264 C CE  . MET A 1 167 ? -29.712 29.125  -26.650 1.00 57.32 167 A 1 
ATOM   1265 N N   . PHE A 1 168 ? -33.490 25.904  -22.994 1.00 84.24 168 A 1 
ATOM   1266 C CA  . PHE A 1 168 ? -33.348 25.288  -21.684 1.00 85.53 168 A 1 
ATOM   1267 C C   . PHE A 1 168 ? -33.734 23.812  -21.711 1.00 86.92 168 A 1 
ATOM   1268 O O   . PHE A 1 168 ? -33.002 22.995  -21.165 1.00 87.61 168 A 1 
ATOM   1269 C CB  . PHE A 1 168 ? -34.177 26.042  -20.633 1.00 82.28 168 A 1 
ATOM   1270 C CG  . PHE A 1 168 ? -33.481 27.252  -20.065 1.00 77.32 168 A 1 
ATOM   1271 C CD1 . PHE A 1 168 ? -32.299 27.089  -19.314 1.00 68.84 168 A 1 
ATOM   1272 C CD2 . PHE A 1 168 ? -34.000 28.541  -20.249 1.00 67.77 168 A 1 
ATOM   1273 C CE1 . PHE A 1 168 ? -31.638 28.197  -18.772 1.00 63.46 168 A 1 
ATOM   1274 C CE2 . PHE A 1 168 ? -33.341 29.655  -19.704 1.00 61.61 168 A 1 
ATOM   1275 C CZ  . PHE A 1 168 ? -32.159 29.488  -18.973 1.00 63.21 168 A 1 
ATOM   1276 N N   . GLU A 1 169 ? -34.793 23.454  -22.387 1.00 84.02 169 A 1 
ATOM   1277 C CA  . GLU A 1 169 ? -35.220 22.072  -22.542 1.00 84.81 169 A 1 
ATOM   1278 C C   . GLU A 1 169 ? -34.178 21.246  -23.302 1.00 85.16 169 A 1 
ATOM   1279 O O   . GLU A 1 169 ? -33.836 20.135  -22.886 1.00 85.24 169 A 1 
ATOM   1280 C CB  . GLU A 1 169 ? -36.590 22.033  -23.237 1.00 83.68 169 A 1 
ATOM   1281 C CG  . GLU A 1 169 ? -37.538 21.064  -22.550 1.00 73.14 169 A 1 
ATOM   1282 C CD  . GLU A 1 169 ? -38.941 21.057  -23.153 1.00 65.44 169 A 1 
ATOM   1283 O OE1 . GLU A 1 169 ? -39.831 20.473  -22.483 1.00 59.40 169 A 1 
ATOM   1284 O OE2 . GLU A 1 169 ? -39.122 21.590  -24.260 1.00 58.56 169 A 1 
ATOM   1285 N N   . SER A 1 170 ? -33.623 21.826  -24.370 1.00 86.00 170 A 1 
ATOM   1286 C CA  . SER A 1 170 ? -32.517 21.209  -25.104 1.00 86.04 170 A 1 
ATOM   1287 C C   . SER A 1 170 ? -31.279 21.022  -24.224 1.00 87.10 170 A 1 
ATOM   1288 O O   . SER A 1 170 ? -30.670 19.950  -24.226 1.00 85.81 170 A 1 
ATOM   1289 C CB  . SER A 1 170 ? -32.177 22.049  -26.336 1.00 85.41 170 A 1 
ATOM   1290 O OG  . SER A 1 170 ? -31.204 21.388  -27.120 1.00 74.68 170 A 1 
ATOM   1291 N N   . TYR A 1 171 ? -30.931 22.041  -23.423 1.00 87.79 171 A 1 
ATOM   1292 C CA  . TYR A 1 171 ? -29.804 21.975  -22.490 1.00 88.10 171 A 1 
ATOM   1293 C C   . TYR A 1 171 ? -30.039 20.945  -21.369 1.00 88.76 171 A 1 
ATOM   1294 O O   . TYR A 1 171 ? -29.156 20.137  -21.079 1.00 88.64 171 A 1 
ATOM   1295 C CB  . TYR A 1 171 ? -29.552 23.379  -21.928 1.00 87.36 171 A 1 
ATOM   1296 C CG  . TYR A 1 171 ? -28.309 23.466  -21.080 1.00 87.00 171 A 1 
ATOM   1297 C CD1 . TYR A 1 171 ? -28.408 23.648  -19.684 1.00 76.78 171 A 1 
ATOM   1298 C CD2 . TYR A 1 171 ? -27.044 23.378  -21.675 1.00 76.51 171 A 1 
ATOM   1299 C CE1 . TYR A 1 171 ? -27.254 23.743  -18.900 1.00 72.29 171 A 1 
ATOM   1300 C CE2 . TYR A 1 171 ? -25.878 23.463  -20.897 1.00 73.29 171 A 1 
ATOM   1301 C CZ  . TYR A 1 171 ? -25.988 23.650  -19.509 1.00 74.47 171 A 1 
ATOM   1302 O OH  . TYR A 1 171 ? -24.853 23.727  -18.737 1.00 74.84 171 A 1 
ATOM   1303 N N   . ILE A 1 172 ? -31.255 20.921  -20.813 1.00 86.19 172 A 1 
ATOM   1304 C CA  . ILE A 1 172 ? -31.669 19.935  -19.809 1.00 85.69 172 A 1 
ATOM   1305 C C   . ILE A 1 172 ? -31.630 18.521  -20.391 1.00 85.86 172 A 1 
ATOM   1306 O O   . ILE A 1 172 ? -31.133 17.616  -19.732 1.00 88.80 172 A 1 
ATOM   1307 C CB  . ILE A 1 172 ? -33.077 20.276  -19.275 1.00 85.44 172 A 1 
ATOM   1308 C CG1 . ILE A 1 172 ? -33.017 21.533  -18.390 1.00 78.66 172 A 1 
ATOM   1309 C CG2 . ILE A 1 172 ? -33.700 19.110  -18.482 1.00 75.07 172 A 1 
ATOM   1310 C CD1 . ILE A 1 172 ? -34.385 22.192  -18.199 1.00 67.64 172 A 1 
ATOM   1311 N N   . ASN A 1 173 ? -32.106 18.341  -21.618 1.00 87.03 173 A 1 
ATOM   1312 C CA  . ASN A 1 173 ? -32.056 17.039  -22.279 1.00 87.35 173 A 1 
ATOM   1313 C C   . ASN A 1 173 ? -30.614 16.597  -22.538 1.00 87.68 173 A 1 
ATOM   1314 O O   . ASN A 1 173 ? -30.291 15.424  -22.327 1.00 87.58 173 A 1 
ATOM   1315 C CB  . ASN A 1 173 ? -32.876 17.096  -23.577 1.00 87.07 173 A 1 
ATOM   1316 C CG  . ASN A 1 173 ? -34.374 16.997  -23.319 1.00 81.49 173 A 1 
ATOM   1317 O OD1 . ASN A 1 173 ? -34.827 16.450  -22.326 1.00 73.54 173 A 1 
ATOM   1318 N ND2 . ASN A 1 173 ? -35.175 17.482  -24.235 1.00 73.33 173 A 1 
ATOM   1319 N N   . ASN A 1 174 ? -29.732 17.519  -22.923 1.00 86.72 174 A 1 
ATOM   1320 C CA  . ASN A 1 174 ? -28.321 17.204  -23.093 1.00 87.08 174 A 1 
ATOM   1321 C C   . ASN A 1 174 ? -27.663 16.809  -21.764 1.00 87.21 174 A 1 
ATOM   1322 O O   . ASN A 1 174 ? -26.950 15.809  -21.700 1.00 86.86 174 A 1 
ATOM   1323 C CB  . ASN A 1 174 ? -27.629 18.399  -23.767 1.00 86.70 174 A 1 
ATOM   1324 C CG  . ASN A 1 174 ? -26.276 18.035  -24.366 1.00 79.66 174 A 1 
ATOM   1325 O OD1 . ASN A 1 174 ? -25.888 16.889  -24.487 1.00 70.52 174 A 1 
ATOM   1326 N ND2 . ASN A 1 174 ? -25.523 19.026  -24.792 1.00 71.28 174 A 1 
ATOM   1327 N N   . LEU A 1 175 ? -27.975 17.539  -20.685 1.00 87.66 175 A 1 
ATOM   1328 C CA  . LEU A 1 175 ? -27.484 17.212  -19.349 1.00 84.97 175 A 1 
ATOM   1329 C C   . LEU A 1 175 ? -28.055 15.908  -18.818 1.00 84.74 175 A 1 
ATOM   1330 O O   . LEU A 1 175 ? -27.304 15.116  -18.255 1.00 89.05 175 A 1 
ATOM   1331 C CB  . LEU A 1 175 ? -27.771 18.379  -18.410 1.00 86.50 175 A 1 
ATOM   1332 C CG  . LEU A 1 175 ? -26.705 19.474  -18.599 1.00 81.46 175 A 1 
ATOM   1333 C CD1 . LEU A 1 175 ? -27.235 20.810  -18.154 1.00 72.02 175 A 1 
ATOM   1334 C CD2 . LEU A 1 175 ? -25.437 19.167  -17.795 1.00 74.17 175 A 1 
ATOM   1335 N N   . ARG A 1 176 ? -29.346 15.636  -19.041 1.00 87.18 176 A 1 
ATOM   1336 C CA  . ARG A 1 176 ? -29.931 14.329  -18.727 1.00 86.60 176 A 1 
ATOM   1337 C C   . ARG A 1 176 ? -29.214 13.207  -19.458 1.00 86.52 176 A 1 
ATOM   1338 O O   . ARG A 1 176 ? -28.914 12.190  -18.844 1.00 89.00 176 A 1 
ATOM   1339 C CB  . ARG A 1 176 ? -31.420 14.285  -19.073 1.00 87.64 176 A 1 
ATOM   1340 C CG  . ARG A 1 176 ? -32.270 14.899  -17.958 1.00 80.94 176 A 1 
ATOM   1341 C CD  . ARG A 1 176 ? -33.740 14.763  -18.338 1.00 78.36 176 A 1 
ATOM   1342 N NE  . ARG A 1 176 ? -34.626 15.264  -17.283 1.00 69.49 176 A 1 
ATOM   1343 C CZ  . ARG A 1 176 ? -35.937 15.361  -17.360 1.00 62.64 176 A 1 
ATOM   1344 N NH1 . ARG A 1 176 ? -36.579 14.984  -18.436 1.00 57.02 176 A 1 
ATOM   1345 N NH2 . ARG A 1 176 ? -36.616 15.835  -16.364 1.00 58.09 176 A 1 
ATOM   1346 N N   . ARG A 1 177 ? -28.884 13.418  -20.728 1.00 87.41 177 A 1 
ATOM   1347 C CA  . ARG A 1 177 ? -28.147 12.432  -21.519 1.00 87.78 177 A 1 
ATOM   1348 C C   . ARG A 1 177 ? -26.727 12.222  -20.988 1.00 88.23 177 A 1 
ATOM   1349 O O   . ARG A 1 177 ? -26.267 11.082  -20.932 1.00 88.08 177 A 1 
ATOM   1350 C CB  . ARG A 1 177 ? -28.164 12.879  -22.984 1.00 88.60 177 A 1 
ATOM   1351 C CG  . ARG A 1 177 ? -27.934 11.704  -23.922 1.00 78.44 177 A 1 
ATOM   1352 C CD  . ARG A 1 177 ? -28.005 12.200  -25.369 1.00 77.35 177 A 1 
ATOM   1353 N NE  . ARG A 1 177 ? -28.079 11.082  -26.312 1.00 66.99 177 A 1 
ATOM   1354 C CZ  . ARG A 1 177 ? -28.183 11.183  -27.625 1.00 59.36 177 A 1 
ATOM   1355 N NH1 . ARG A 1 177 ? -28.170 12.345  -28.219 1.00 54.80 177 A 1 
ATOM   1356 N NH2 . ARG A 1 177 ? -28.304 10.113  -28.358 1.00 53.09 177 A 1 
ATOM   1357 N N   . GLN A 1 178 ? -26.054 13.298  -20.571 1.00 87.64 178 A 1 
ATOM   1358 C CA  . GLN A 1 178 ? -24.761 13.193  -19.887 1.00 85.39 178 A 1 
ATOM   1359 C C   . GLN A 1 178 ? -24.888 12.441  -18.562 1.00 86.86 178 A 1 
ATOM   1360 O O   . GLN A 1 178 ? -24.045 11.591  -18.263 1.00 86.22 178 A 1 
ATOM   1361 C CB  . GLN A 1 178 ? -24.166 14.582  -19.640 1.00 85.71 178 A 1 
ATOM   1362 C CG  . GLN A 1 178 ? -23.591 15.199  -20.925 1.00 78.39 178 A 1 
ATOM   1363 C CD  . GLN A 1 178 ? -22.984 16.586  -20.698 1.00 75.34 178 A 1 
ATOM   1364 O OE1 . GLN A 1 178 ? -22.961 17.132  -19.603 1.00 68.72 178 A 1 
ATOM   1365 N NE2 . GLN A 1 178 ? -22.466 17.207  -21.722 1.00 63.92 178 A 1 
ATOM   1366 N N   . LEU A 1 179 ? -25.950 12.697  -17.810 1.00 88.48 179 A 1 
ATOM   1367 C CA  . LEU A 1 179 ? -26.212 12.035  -16.537 1.00 86.76 179 A 1 
ATOM   1368 C C   . LEU A 1 179 ? -26.525 10.543  -16.715 1.00 85.49 179 A 1 
ATOM   1369 O O   . LEU A 1 179 ? -26.024 9.726   -15.957 1.00 88.37 179 A 1 
ATOM   1370 C CB  . LEU A 1 179 ? -27.352 12.765  -15.813 1.00 87.96 179 A 1 
ATOM   1371 C CG  . LEU A 1 179 ? -27.031 13.007  -14.330 1.00 81.16 179 A 1 
ATOM   1372 C CD1 . LEU A 1 179 ? -27.247 14.481  -14.004 1.00 70.26 179 A 1 
ATOM   1373 C CD2 . LEU A 1 179 ? -27.904 12.157  -13.416 1.00 73.28 179 A 1 
ATOM   1374 N N   . GLU A 1 180 ? -27.294 10.200  -17.741 1.00 91.01 180 A 1 
ATOM   1375 C CA  . GLU A 1 180 ? -27.501 8.794   -18.122 1.00 90.01 180 A 1 
ATOM   1376 C C   . GLU A 1 180 ? -26.190 8.121   -18.528 1.00 89.04 180 A 1 
ATOM   1377 O O   . GLU A 1 180 ? -25.937 6.986   -18.116 1.00 88.20 180 A 1 
ATOM   1378 C CB  . GLU A 1 180 ? -28.502 8.675   -19.284 1.00 90.27 180 A 1 
ATOM   1379 C CG  . GLU A 1 180 ? -29.950 8.620   -18.812 1.00 77.80 180 A 1 
ATOM   1380 C CD  . GLU A 1 180 ? -30.940 8.444   -19.970 1.00 70.85 180 A 1 
ATOM   1381 O OE1 . GLU A 1 180 ? -32.055 7.920   -19.701 1.00 64.59 180 A 1 
ATOM   1382 O OE2 . GLU A 1 180 ? -30.617 8.856   -21.099 1.00 65.40 180 A 1 
ATOM   1383 N N   . THR A 1 181 ? -25.352 8.825   -19.294 1.00 88.28 181 A 1 
ATOM   1384 C CA  . THR A 1 181 ? -24.048 8.288   -19.708 1.00 87.57 181 A 1 
ATOM   1385 C C   . THR A 1 181 ? -23.143 8.063   -18.496 1.00 87.94 181 A 1 
ATOM   1386 O O   . THR A 1 181 ? -22.592 6.977   -18.351 1.00 86.05 181 A 1 
ATOM   1387 C CB  . THR A 1 181 ? -23.343 9.206   -20.724 1.00 86.78 181 A 1 
ATOM   1388 O OG1 . THR A 1 181 ? -24.211 9.584   -21.774 1.00 78.35 181 A 1 
ATOM   1389 C CG2 . THR A 1 181 ? -22.158 8.511   -21.384 1.00 74.41 181 A 1 
ATOM   1390 N N   . LEU A 1 182 ? -23.075 9.030   -17.590 1.00 87.90 182 A 1 
ATOM   1391 C CA  . LEU A 1 182 ? -22.345 8.899   -16.324 1.00 85.45 182 A 1 
ATOM   1392 C C   . LEU A 1 182 ? -22.929 7.788   -15.427 1.00 84.14 182 A 1 
ATOM   1393 O O   . LEU A 1 182 ? -22.175 7.064   -14.785 1.00 87.59 182 A 1 
ATOM   1394 C CB  . LEU A 1 182 ? -22.371 10.248  -15.588 1.00 86.78 182 A 1 
ATOM   1395 C CG  . LEU A 1 182 ? -21.368 11.279  -16.140 1.00 79.55 182 A 1 
ATOM   1396 C CD1 . LEU A 1 182 ? -21.711 12.671  -15.626 1.00 69.69 182 A 1 
ATOM   1397 C CD2 . LEU A 1 182 ? -19.936 10.952  -15.708 1.00 72.58 182 A 1 
ATOM   1398 N N   . GLY A 1 183 ? -24.245 7.645   -15.411 1.00 89.22 183 A 1 
ATOM   1399 C CA  . GLY A 1 183 ? -24.916 6.561   -14.707 1.00 88.74 183 A 1 
ATOM   1400 C C   . GLY A 1 183 ? -24.561 5.181   -15.263 1.00 89.85 183 A 1 
ATOM   1401 O O   . GLY A 1 183 ? -24.303 4.250   -14.494 1.00 89.51 183 A 1 
ATOM   1402 N N   . GLN A 1 184 ? -24.490 5.061   -16.597 1.00 90.26 184 A 1 
ATOM   1403 C CA  . GLN A 1 184 ? -24.034 3.834   -17.249 1.00 90.50 184 A 1 
ATOM   1404 C C   . GLN A 1 184 ? -22.550 3.559   -16.993 1.00 90.97 184 A 1 
ATOM   1405 O O   . GLN A 1 184 ? -22.189 2.415   -16.708 1.00 89.20 184 A 1 
ATOM   1406 C CB  . GLN A 1 184 ? -24.298 3.890   -18.757 1.00 89.70 184 A 1 
ATOM   1407 C CG  . GLN A 1 184 ? -25.777 3.688   -19.095 1.00 81.49 184 A 1 
ATOM   1408 C CD  . GLN A 1 184 ? -26.043 3.669   -20.611 1.00 76.01 184 A 1 
ATOM   1409 O OE1 . GLN A 1 184 ? -25.149 3.780   -21.439 1.00 68.86 184 A 1 
ATOM   1410 N NE2 . GLN A 1 184 ? -27.279 3.503   -21.018 1.00 64.72 184 A 1 
ATOM   1411 N N   . GLU A 1 185 ? -21.707 4.591   -17.044 1.00 89.01 185 A 1 
ATOM   1412 C CA  . GLU A 1 185 ? -20.290 4.459   -16.686 1.00 88.63 185 A 1 
ATOM   1413 C C   . GLU A 1 185 ? -20.115 4.036   -15.229 1.00 88.84 185 A 1 
ATOM   1414 O O   . GLU A 1 185 ? -19.323 3.137   -14.948 1.00 89.07 185 A 1 
ATOM   1415 C CB  . GLU A 1 185 ? -19.523 5.757   -16.954 1.00 89.23 185 A 1 
ATOM   1416 C CG  . GLU A 1 185 ? -19.173 5.917   -18.437 1.00 76.38 185 A 1 
ATOM   1417 C CD  . GLU A 1 185 ? -18.324 7.166   -18.726 1.00 68.92 185 A 1 
ATOM   1418 O OE1 . GLU A 1 185 ? -17.759 7.209   -19.843 1.00 62.40 185 A 1 
ATOM   1419 O OE2 . GLU A 1 185 ? -18.249 8.066   -17.866 1.00 62.68 185 A 1 
ATOM   1420 N N   . LYS A 1 186 ? -20.898 4.633   -14.320 1.00 87.68 186 A 1 
ATOM   1421 C CA  . LYS A 1 186 ? -20.909 4.248   -12.907 1.00 86.78 186 A 1 
ATOM   1422 C C   . LYS A 1 186 ? -21.296 2.775   -12.734 1.00 85.69 186 A 1 
ATOM   1423 O O   . LYS A 1 186 ? -20.564 2.043   -12.081 1.00 88.06 186 A 1 
ATOM   1424 C CB  . LYS A 1 186 ? -21.846 5.168   -12.113 1.00 87.61 186 A 1 
ATOM   1425 C CG  . LYS A 1 186 ? -21.843 4.782   -10.629 1.00 87.46 186 A 1 
ATOM   1426 C CD  . LYS A 1 186 ? -22.834 5.587   -9.792  1.00 81.65 186 A 1 
ATOM   1427 C CE  . LYS A 1 186 ? -22.853 4.907   -8.439  1.00 72.83 186 A 1 
ATOM   1428 N NZ  . LYS A 1 186 ? -23.790 5.510   -7.471  1.00 63.21 186 A 1 
ATOM   1429 N N   . LEU A 1 187 ? -22.380 2.337   -13.339 1.00 90.86 187 A 1 
ATOM   1430 C CA  . LEU A 1 187 ? -22.804 0.933   -13.267 1.00 91.10 187 A 1 
ATOM   1431 C C   . LEU A 1 187 ? -21.738 -0.014  -13.816 1.00 91.06 187 A 1 
ATOM   1432 O O   . LEU A 1 187 ? -21.527 -1.100  -13.264 1.00 89.58 187 A 1 
ATOM   1433 C CB  . LEU A 1 187 ? -24.115 0.765   -14.052 1.00 90.95 187 A 1 
ATOM   1434 C CG  . LEU A 1 187 ? -25.364 1.236   -13.294 1.00 83.75 187 A 1 
ATOM   1435 C CD1 . LEU A 1 187 ? -26.542 1.354   -14.258 1.00 75.36 187 A 1 
ATOM   1436 C CD2 . LEU A 1 187 ? -25.763 0.246   -12.190 1.00 76.92 187 A 1 
ATOM   1437 N N   . LYS A 1 188 ? -21.068 0.403   -14.899 1.00 89.35 188 A 1 
ATOM   1438 C CA  . LYS A 1 188 ? -19.985 -0.378  -15.482 1.00 89.21 188 A 1 
ATOM   1439 C C   . LYS A 1 188 ? -18.779 -0.467  -14.544 1.00 89.31 188 A 1 
ATOM   1440 O O   . LYS A 1 188 ? -18.258 -1.557  -14.346 1.00 88.95 188 A 1 
ATOM   1441 C CB  . LYS A 1 188 ? -19.620 0.223   -16.842 1.00 88.87 188 A 1 
ATOM   1442 C CG  . LYS A 1 188 ? -18.776 -0.755  -17.657 1.00 77.85 188 A 1 
ATOM   1443 C CD  . LYS A 1 188 ? -18.381 -0.119  -18.988 1.00 75.45 188 A 1 
ATOM   1444 C CE  . LYS A 1 188 ? -17.505 -1.100  -19.755 1.00 64.96 188 A 1 
ATOM   1445 N NZ  . LYS A 1 188 ? -16.893 -0.454  -20.929 1.00 57.56 188 A 1 
ATOM   1446 N N   . LEU A 1 189 ? -18.396 0.658   -13.936 1.00 88.02 189 A 1 
ATOM   1447 C CA  . LEU A 1 189 ? -17.320 0.711   -12.944 1.00 85.27 189 A 1 
ATOM   1448 C C   . LEU A 1 189 ? -17.663 -0.095  -11.685 1.00 84.21 189 A 1 
ATOM   1449 O O   . LEU A 1 189 ? -16.812 -0.818  -11.192 1.00 88.41 189 A 1 
ATOM   1450 C CB  . LEU A 1 189 ? -17.025 2.176   -12.581 1.00 86.43 189 A 1 
ATOM   1451 C CG  . LEU A 1 189 ? -16.137 2.900   -13.605 1.00 81.07 189 A 1 
ATOM   1452 C CD1 . LEU A 1 189 ? -16.220 4.411   -13.402 1.00 70.98 189 A 1 
ATOM   1453 C CD2 . LEU A 1 189 ? -14.676 2.487   -13.469 1.00 73.16 189 A 1 
ATOM   1454 N N   . GLU A 1 190 ? -18.907 -0.022  -11.209 1.00 88.47 190 A 1 
ATOM   1455 C CA  . GLU A 1 190 ? -19.374 -0.831  -10.072 1.00 87.25 190 A 1 
ATOM   1456 C C   . GLU A 1 190 ? -19.329 -2.333  -10.385 1.00 86.13 190 A 1 
ATOM   1457 O O   . GLU A 1 190 ? -18.899 -3.132  -9.552  1.00 86.15 190 A 1 
ATOM   1458 C CB  . GLU A 1 190 ? -20.795 -0.409  -9.662  1.00 87.53 190 A 1 
ATOM   1459 C CG  . GLU A 1 190 ? -20.827 0.898   -8.864  1.00 79.06 190 A 1 
ATOM   1460 C CD  . GLU A 1 190 ? -22.247 1.390   -8.508  1.00 73.24 190 A 1 
ATOM   1461 O OE1 . GLU A 1 190 ? -22.359 2.331   -7.682  1.00 66.75 190 A 1 
ATOM   1462 O OE2 . GLU A 1 190 ? -23.242 0.891   -9.083  1.00 67.52 190 A 1 
ATOM   1463 N N   . ALA A 1 191 ? -19.718 -2.715  -11.597 1.00 91.34 191 A 1 
ATOM   1464 C CA  . ALA A 1 191 ? -19.614 -4.111  -12.030 1.00 91.44 191 A 1 
ATOM   1465 C C   . ALA A 1 191 ? -18.153 -4.573  -12.146 1.00 91.77 191 A 1 
ATOM   1466 O O   . ALA A 1 191 ? -17.814 -5.688  -11.743 1.00 90.38 191 A 1 
ATOM   1467 C CB  . ALA A 1 191 ? -20.366 -4.275  -13.358 1.00 91.62 191 A 1 
ATOM   1468 N N   . GLU A 1 192 ? -17.280 -3.710  -12.667 1.00 89.52 192 A 1 
ATOM   1469 C CA  . GLU A 1 192 ? -15.849 -3.985  -12.791 1.00 88.49 192 A 1 
ATOM   1470 C C   . GLU A 1 192 ? -15.178 -4.061  -11.413 1.00 87.54 192 A 1 
ATOM   1471 O O   . GLU A 1 192 ? -14.380 -4.968  -11.162 1.00 88.37 192 A 1 
ATOM   1472 C CB  . GLU A 1 192 ? -15.233 -2.923  -13.710 1.00 89.81 192 A 1 
ATOM   1473 C CG  . GLU A 1 192 ? -14.022 -3.427  -14.507 1.00 76.16 192 A 1 
ATOM   1474 C CD  . GLU A 1 192 ? -13.634 -2.490  -15.664 1.00 69.70 192 A 1 
ATOM   1475 O OE1 . GLU A 1 192 ? -13.012 -2.989  -16.640 1.00 62.96 192 A 1 
ATOM   1476 O OE2 . GLU A 1 192 ? -13.987 -1.290  -15.634 1.00 64.17 192 A 1 
ATOM   1477 N N   . LEU A 1 193 ? -15.573 -3.172  -10.495 1.00 88.88 193 A 1 
ATOM   1478 C CA  . LEU A 1 193 ? -15.166 -3.192  -9.092  1.00 86.83 193 A 1 
ATOM   1479 C C   . LEU A 1 193 ? -15.596 -4.488  -8.398  1.00 84.92 193 A 1 
ATOM   1480 O O   . LEU A 1 193 ? -14.781 -5.136  -7.751  1.00 87.61 193 A 1 
ATOM   1481 C CB  . LEU A 1 193 ? -15.772 -1.970  -8.378  1.00 88.35 193 A 1 
ATOM   1482 C CG  . LEU A 1 193 ? -15.136 -1.726  -7.000  1.00 86.48 193 A 1 
ATOM   1483 C CD1 . LEU A 1 193 ? -14.026 -0.684  -7.103  1.00 73.85 193 A 1 
ATOM   1484 C CD2 . LEU A 1 193 ? -16.183 -1.235  -5.996  1.00 77.04 193 A 1 
ATOM   1485 N N   . GLY A 1 194 ? -16.853 -4.892  -8.586  1.00 90.44 194 A 1 
ATOM   1486 C CA  . GLY A 1 194 ? -17.367 -6.145  -8.045  1.00 90.16 194 A 1 
ATOM   1487 C C   . GLY A 1 194 ? -16.604 -7.369  -8.558  1.00 91.11 194 A 1 
ATOM   1488 O O   . GLY A 1 194 ? -16.235 -8.245  -7.775  1.00 89.67 194 A 1 
ATOM   1489 N N   . ASN A 1 195 ? -16.271 -7.390  -9.847  1.00 88.29 195 A 1 
ATOM   1490 C CA  . ASN A 1 195 ? -15.442 -8.448  -10.422 1.00 88.94 195 A 1 
ATOM   1491 C C   . ASN A 1 195 ? -14.015 -8.439  -9.861  1.00 88.41 195 A 1 
ATOM   1492 O O   . ASN A 1 195 ? -13.473 -9.507  -9.560  1.00 88.55 195 A 1 
ATOM   1493 C CB  . ASN A 1 195 ? -15.419 -8.308  -11.949 1.00 89.20 195 A 1 
ATOM   1494 C CG  . ASN A 1 195 ? -16.687 -8.809  -12.622 1.00 80.05 195 A 1 
ATOM   1495 O OD1 . ASN A 1 195 ? -17.464 -9.579  -12.099 1.00 72.29 195 A 1 
ATOM   1496 N ND2 . ASN A 1 195 ? -16.905 -8.417  -13.852 1.00 71.39 195 A 1 
ATOM   1497 N N   . MET A 1 196 ? -13.410 -7.264  -9.710  1.00 88.15 196 A 1 
ATOM   1498 C CA  . MET A 1 196 ? -12.079 -7.166  -9.106  1.00 87.66 196 A 1 
ATOM   1499 C C   . MET A 1 196 ? -12.079 -7.571  -7.636  1.00 87.82 196 A 1 
ATOM   1500 O O   . MET A 1 196 ? -11.161 -8.258  -7.210  1.00 88.42 196 A 1 
ATOM   1501 C CB  . MET A 1 196 ? -11.505 -5.751  -9.251  1.00 87.60 196 A 1 
ATOM   1502 C CG  . MET A 1 196 ? -10.901 -5.496  -10.624 1.00 78.56 196 A 1 
ATOM   1503 S SD  . MET A 1 196 ? -9.707  -4.132  -10.624 1.00 72.10 196 A 1 
ATOM   1504 C CE  . MET A 1 196 ? -10.282 -3.196  -12.047 1.00 61.86 196 A 1 
ATOM   1505 N N   . GLN A 1 197 ? -13.105 -7.192  -6.875  1.00 87.14 197 A 1 
ATOM   1506 C CA  . GLN A 1 197 ? -13.260 -7.632  -5.488  1.00 86.95 197 A 1 
ATOM   1507 C C   . GLN A 1 197 ? -13.404 -9.152  -5.396  1.00 87.22 197 A 1 
ATOM   1508 O O   . GLN A 1 197 ? -12.739 -9.775  -4.574  1.00 86.26 197 A 1 
ATOM   1509 C CB  . GLN A 1 197 ? -14.458 -6.938  -4.840  1.00 87.26 197 A 1 
ATOM   1510 C CG  . GLN A 1 197 ? -14.149 -5.480  -4.461  1.00 80.85 197 A 1 
ATOM   1511 C CD  . GLN A 1 197 ? -15.356 -4.750  -3.875  1.00 76.10 197 A 1 
ATOM   1512 O OE1 . GLN A 1 197 ? -16.481 -5.215  -3.879  1.00 69.84 197 A 1 
ATOM   1513 N NE2 . GLN A 1 197 ? -15.162 -3.563  -3.337  1.00 64.97 197 A 1 
ATOM   1514 N N   . GLY A 1 198 ? -14.191 -9.747  -6.285  1.00 90.30 198 A 1 
ATOM   1515 C CA  . GLY A 1 198 ? -14.289 -11.199 -6.383  1.00 90.31 198 A 1 
ATOM   1516 C C   . GLY A 1 198 ? -12.942 -11.863 -6.683  1.00 91.50 198 A 1 
ATOM   1517 O O   . GLY A 1 198 ? -12.565 -12.827 -6.015  1.00 89.62 198 A 1 
ATOM   1518 N N   . LEU A 1 199 ? -12.169 -11.295 -7.613  1.00 87.73 199 A 1 
ATOM   1519 C CA  . LEU A 1 199 ? -10.814 -11.774 -7.907  1.00 87.90 199 A 1 
ATOM   1520 C C   . LEU A 1 199 ? -9.873  -11.639 -6.711  1.00 88.56 199 A 1 
ATOM   1521 O O   . LEU A 1 199 ? -9.093  -12.556 -6.459  1.00 87.67 199 A 1 
ATOM   1522 C CB  . LEU A 1 199 ? -10.249 -10.993 -9.113  1.00 87.91 199 A 1 
ATOM   1523 C CG  . LEU A 1 199 ? -10.682 -11.591 -10.466 1.00 78.30 199 A 1 
ATOM   1524 C CD1 . LEU A 1 199 ? -10.535 -10.544 -11.570 1.00 70.10 199 A 1 
ATOM   1525 C CD2 . LEU A 1 199 ? -9.812  -12.787 -10.838 1.00 72.14 199 A 1 
ATOM   1526 N N   . VAL A 1 200 ? -9.934  -10.523 -5.983  1.00 88.12 200 A 1 
ATOM   1527 C CA  . VAL A 1 200 ? -9.118  -10.333 -4.771  1.00 87.07 200 A 1 
ATOM   1528 C C   . VAL A 1 200 ? -9.473  -11.366 -3.715  1.00 86.32 200 A 1 
ATOM   1529 O O   . VAL A 1 200 ? -8.562  -11.935 -3.115  1.00 89.73 200 A 1 
ATOM   1530 C CB  . VAL A 1 200 ? -9.258  -8.903  -4.213  1.00 87.32 200 A 1 
ATOM   1531 C CG1 . VAL A 1 200 ? -8.689  -8.746  -2.795  1.00 78.34 200 A 1 
ATOM   1532 C CG2 . VAL A 1 200 ? -8.491  -7.929  -5.101  1.00 76.25 200 A 1 
ATOM   1533 N N   . GLU A 1 201 ? -10.754 -11.639 -3.517  1.00 89.51 201 A 1 
ATOM   1534 C CA  . GLU A 1 201 ? -11.196 -12.640 -2.560  1.00 89.86 201 A 1 
ATOM   1535 C C   . GLU A 1 201 ? -10.756 -14.056 -2.978  1.00 89.68 201 A 1 
ATOM   1536 O O   . GLU A 1 201 ? -10.211 -14.795 -2.161  1.00 89.52 201 A 1 
ATOM   1537 C CB  . GLU A 1 201 ? -12.724 -12.538 -2.373  1.00 90.56 201 A 1 
ATOM   1538 C CG  . GLU A 1 201 ? -13.207 -13.068 -1.010  1.00 77.80 201 A 1 
ATOM   1539 C CD  . GLU A 1 201 ? -12.725 -12.245 0.206   1.00 69.61 201 A 1 
ATOM   1540 O OE1 . GLU A 1 201 ? -12.796 -12.761 1.346   1.00 62.13 201 A 1 
ATOM   1541 O OE2 . GLU A 1 201 ? -12.259 -11.101 0.031   1.00 61.69 201 A 1 
ATOM   1542 N N   . ASP A 1 202 ? -10.841 -14.381 -4.262  1.00 90.60 202 A 1 
ATOM   1543 C CA  . ASP A 1 202 ? -10.334 -15.652 -4.789  1.00 90.97 202 A 1 
ATOM   1544 C C   . ASP A 1 202 ? -8.816  -15.795 -4.603  1.00 91.19 202 A 1 
ATOM   1545 O O   . ASP A 1 202 ? -8.328  -16.864 -4.219  1.00 90.04 202 A 1 
ATOM   1546 C CB  . ASP A 1 202 ? -10.647 -15.771 -6.290  1.00 91.11 202 A 1 
ATOM   1547 C CG  . ASP A 1 202 ? -12.065 -16.240 -6.620  1.00 82.49 202 A 1 
ATOM   1548 O OD1 . ASP A 1 202 ? -12.793 -16.677 -5.702  1.00 74.41 202 A 1 
ATOM   1549 O OD2 . ASP A 1 202 ? -12.379 -16.254 -7.834  1.00 74.98 202 A 1 
ATOM   1550 N N   . PHE A 1 203 ? -8.053  -14.730 -4.857  1.00 89.86 203 A 1 
ATOM   1551 C CA  . PHE A 1 203 ? -6.606  -14.745 -4.631  1.00 89.73 203 A 1 
ATOM   1552 C C   . PHE A 1 203 ? -6.259  -14.828 -3.149  1.00 89.76 203 A 1 
ATOM   1553 O O   . PHE A 1 203 ? -5.269  -15.477 -2.799  1.00 90.22 203 A 1 
ATOM   1554 C CB  . PHE A 1 203 ? -5.942  -13.527 -5.271  1.00 89.62 203 A 1 
ATOM   1555 C CG  . PHE A 1 203 ? -5.660  -13.677 -6.752  1.00 85.44 203 A 1 
ATOM   1556 C CD1 . PHE A 1 203 ? -4.788  -14.678 -7.209  1.00 76.03 203 A 1 
ATOM   1557 C CD2 . PHE A 1 203 ? -6.254  -12.817 -7.688  1.00 76.07 203 A 1 
ATOM   1558 C CE1 . PHE A 1 203 ? -4.527  -14.838 -8.582  1.00 72.17 203 A 1 
ATOM   1559 C CE2 . PHE A 1 203 ? -6.005  -12.966 -9.064  1.00 73.32 203 A 1 
ATOM   1560 C CZ  . PHE A 1 203 ? -5.138  -13.981 -9.503  1.00 74.68 203 A 1 
ATOM   1561 N N   . LYS A 1 204 ? -7.050  -14.197 -2.296  1.00 87.78 204 A 1 
ATOM   1562 C CA  . LYS A 1 204 ? -6.875  -14.274 -0.855  1.00 87.69 204 A 1 
ATOM   1563 C C   . LYS A 1 204 ? -7.138  -15.688 -0.344  1.00 87.21 204 A 1 
ATOM   1564 O O   . LYS A 1 204 ? -6.299  -16.210 0.385   1.00 89.50 204 A 1 
ATOM   1565 C CB  . LYS A 1 204 ? -7.796  -13.245 -0.203  1.00 88.59 204 A 1 
ATOM   1566 C CG  . LYS A 1 204 ? -7.569  -13.134 1.311   1.00 78.99 204 A 1 
ATOM   1567 C CD  . LYS A 1 204 ? -8.608  -12.182 1.875   1.00 76.09 204 A 1 
ATOM   1568 C CE  . LYS A 1 204 ? -8.653  -12.248 3.392   1.00 66.31 204 A 1 
ATOM   1569 N NZ  . LYS A 1 204 ? -9.969  -11.783 3.851   1.00 58.03 204 A 1 
ATOM   1570 N N   . ASN A 1 205 ? -8.214  -16.319 -0.791  1.00 89.86 205 A 1 
ATOM   1571 C CA  . ASN A 1 205 ? -8.519  -17.703 -0.450  1.00 90.60 205 A 1 
ATOM   1572 C C   . ASN A 1 205 ? -7.414  -18.652 -0.937  1.00 90.61 205 A 1 
ATOM   1573 O O   . ASN A 1 205 ? -6.894  -19.444 -0.154  1.00 88.98 205 A 1 
ATOM   1574 C CB  . ASN A 1 205 ? -9.885  -18.079 -1.035  1.00 90.66 205 A 1 
ATOM   1575 C CG  . ASN A 1 205 ? -11.035 -17.359 -0.337  1.00 88.30 205 A 1 
ATOM   1576 O OD1 . ASN A 1 205 ? -10.967 -16.976 0.815   1.00 78.92 205 A 1 
ATOM   1577 N ND2 . ASN A 1 205 ? -12.137 -17.173 -1.023  1.00 78.20 205 A 1 
ATOM   1578 N N   . LYS A 1 206 ? -6.953  -18.495 -2.184  1.00 89.75 206 A 1 
ATOM   1579 C CA  . LYS A 1 206 ? -5.815  -19.271 -2.693  1.00 89.63 206 A 1 
ATOM   1580 C C   . LYS A 1 206 ? -4.539  -19.038 -1.887  1.00 89.81 206 A 1 
ATOM   1581 O O   . LYS A 1 206 ? -3.798  -19.981 -1.642  1.00 89.66 206 A 1 
ATOM   1582 C CB  . LYS A 1 206 ? -5.539  -18.920 -4.152  1.00 90.09 206 A 1 
ATOM   1583 C CG  . LYS A 1 206 ? -6.536  -19.602 -5.094  1.00 78.87 206 A 1 
ATOM   1584 C CD  . LYS A 1 206 ? -6.234  -19.199 -6.535  1.00 75.68 206 A 1 
ATOM   1585 C CE  . LYS A 1 206 ? -7.229  -19.886 -7.461  1.00 66.16 206 A 1 
ATOM   1586 N NZ  . LYS A 1 206 ? -7.050  -19.450 -8.857  1.00 58.37 206 A 1 
ATOM   1587 N N   . TYR A 1 207 ? -4.284  -17.803 -1.486  1.00 91.16 207 A 1 
ATOM   1588 C CA  . TYR A 1 207 ? -3.124  -17.473 -0.661  1.00 90.13 207 A 1 
ATOM   1589 C C   . TYR A 1 207 ? -3.204  -18.125 0.724   1.00 89.06 207 A 1 
ATOM   1590 O O   . TYR A 1 207 ? -2.204  -18.656 1.206   1.00 89.53 207 A 1 
ATOM   1591 C CB  . TYR A 1 207 ? -3.000  -15.948 -0.569  1.00 89.97 207 A 1 
ATOM   1592 C CG  . TYR A 1 207 ? -1.962  -15.486 0.419   1.00 89.46 207 A 1 
ATOM   1593 C CD1 . TYR A 1 207 ? -2.341  -14.991 1.682   1.00 80.39 207 A 1 
ATOM   1594 C CD2 . TYR A 1 207 ? -0.599  -15.582 0.088   1.00 82.16 207 A 1 
ATOM   1595 C CE1 . TYR A 1 207 ? -1.378  -14.597 2.609   1.00 78.69 207 A 1 
ATOM   1596 C CE2 . TYR A 1 207 ? 0.379   -15.190 1.016   1.00 80.34 207 A 1 
ATOM   1597 C CZ  . TYR A 1 207 ? -0.020  -14.698 2.275   1.00 80.16 207 A 1 
ATOM   1598 O OH  . TYR A 1 207 ? 0.939   -14.331 3.181   1.00 78.54 207 A 1 
ATOM   1599 N N   . GLU A 1 208 ? -4.386  -18.108 1.357   1.00 90.45 208 A 1 
ATOM   1600 C CA  . GLU A 1 208 ? -4.612  -18.775 2.634   1.00 90.26 208 A 1 
ATOM   1601 C C   . GLU A 1 208 ? -4.466  -20.301 2.509   1.00 89.57 208 A 1 
ATOM   1602 O O   . GLU A 1 208 ? -3.764  -20.911 3.314   1.00 89.14 208 A 1 
ATOM   1603 C CB  . GLU A 1 208 ? -5.984  -18.373 3.204   1.00 90.22 208 A 1 
ATOM   1604 C CG  . GLU A 1 208 ? -5.967  -16.927 3.741   1.00 78.85 208 A 1 
ATOM   1605 C CD  . GLU A 1 208 ? -7.292  -16.431 4.354   1.00 70.64 208 A 1 
ATOM   1606 O OE1 . GLU A 1 208 ? -7.371  -15.207 4.656   1.00 63.88 208 A 1 
ATOM   1607 O OE2 . GLU A 1 208 ? -8.218  -17.244 4.542   1.00 63.55 208 A 1 
ATOM   1608 N N   . ASP A 1 209 ? -5.003  -20.893 1.444   1.00 91.36 209 A 1 
ATOM   1609 C CA  . ASP A 1 209 ? -4.839  -22.320 1.161   1.00 91.58 209 A 1 
ATOM   1610 C C   . ASP A 1 209 ? -3.370  -22.704 0.959   1.00 90.92 209 A 1 
ATOM   1611 O O   . ASP A 1 209 ? -2.909  -23.709 1.509   1.00 89.63 209 A 1 
ATOM   1612 C CB  . ASP A 1 209 ? -5.633  -22.704 -0.100  1.00 91.51 209 A 1 
ATOM   1613 C CG  . ASP A 1 209 ? -7.139  -22.879 0.114   1.00 82.56 209 A 1 
ATOM   1614 O OD1 . ASP A 1 209 ? -7.573  -22.982 1.283   1.00 74.53 209 A 1 
ATOM   1615 O OD2 . ASP A 1 209 ? -7.836  -23.014 -0.925  1.00 74.74 209 A 1 
ATOM   1616 N N   . GLU A 1 210 ? -2.610  -21.899 0.209   1.00 90.25 210 A 1 
ATOM   1617 C CA  . GLU A 1 210 ? -1.190  -22.163 -0.008  1.00 89.56 210 A 1 
ATOM   1618 C C   . GLU A 1 210 ? -0.354  -21.955 1.259   1.00 88.50 210 A 1 
ATOM   1619 O O   . GLU A 1 210 ? 0.610   -22.685 1.490   1.00 88.06 210 A 1 
ATOM   1620 C CB  . GLU A 1 210 ? -0.656  -21.329 -1.185  1.00 89.66 210 A 1 
ATOM   1621 C CG  . GLU A 1 210 ? -1.151  -21.797 -2.570  1.00 77.74 210 A 1 
ATOM   1622 C CD  . GLU A 1 210 ? -0.831  -23.267 -2.892  1.00 72.20 210 A 1 
ATOM   1623 O OE1 . GLU A 1 210 ? -1.689  -23.956 -3.500  1.00 65.81 210 A 1 
ATOM   1624 O OE2 . GLU A 1 210 ? 0.241   -23.752 -2.496  1.00 64.91 210 A 1 
ATOM   1625 N N   . ILE A 1 211 ? -0.730  -21.018 2.133   1.00 90.21 211 A 1 
ATOM   1626 C CA  . ILE A 1 211 ? -0.111  -20.900 3.466   1.00 89.33 211 A 1 
ATOM   1627 C C   . ILE A 1 211 ? -0.384  -22.147 4.305   1.00 89.31 211 A 1 
ATOM   1628 O O   . ILE A 1 211 ? 0.525   -22.636 4.976   1.00 89.37 211 A 1 
ATOM   1629 C CB  . ILE A 1 211 ? -0.579  -19.624 4.207   1.00 88.38 211 A 1 
ATOM   1630 C CG1 . ILE A 1 211 ? 0.176   -18.412 3.632   1.00 79.86 211 A 1 
ATOM   1631 C CG2 . ILE A 1 211 ? -0.356  -19.709 5.732   1.00 76.60 211 A 1 
ATOM   1632 C CD1 . ILE A 1 211 ? -0.228  -17.078 4.254   1.00 69.29 211 A 1 
ATOM   1633 N N   . ASN A 1 212 ? -1.610  -22.648 4.275   1.00 90.26 212 A 1 
ATOM   1634 C CA  . ASN A 1 212 ? -1.979  -23.845 5.018   1.00 90.74 212 A 1 
ATOM   1635 C C   . ASN A 1 212 ? -1.203  -25.058 4.508   1.00 90.24 212 A 1 
ATOM   1636 O O   . ASN A 1 212 ? -0.518  -25.708 5.302   1.00 90.23 212 A 1 
ATOM   1637 C CB  . ASN A 1 212 ? -3.500  -24.046 4.955   1.00 91.14 212 A 1 
ATOM   1638 C CG  . ASN A 1 212 ? -4.253  -23.018 5.786   1.00 86.08 212 A 1 
ATOM   1639 O OD1 . ASN A 1 212 ? -3.754  -22.450 6.747   1.00 75.96 212 A 1 
ATOM   1640 N ND2 . ASN A 1 212 ? -5.503  -22.774 5.457   1.00 75.04 212 A 1 
ATOM   1641 N N   . LYS A 1 213 ? -1.163  -25.283 3.194   1.00 90.18 213 A 1 
ATOM   1642 C CA  . LYS A 1 213 ? -0.350  -26.348 2.593   1.00 90.14 213 A 1 
ATOM   1643 C C   . LYS A 1 213 ? 1.129   -26.218 2.931   1.00 90.24 213 A 1 
ATOM   1644 O O   . LYS A 1 213 ? 1.774   -27.207 3.256   1.00 89.04 213 A 1 
ATOM   1645 C CB  . LYS A 1 213 ? -0.477  -26.313 1.076   1.00 90.44 213 A 1 
ATOM   1646 C CG  . LYS A 1 213 ? -1.829  -26.809 0.555   1.00 81.90 213 A 1 
ATOM   1647 C CD  . LYS A 1 213 ? -1.809  -26.636 -0.959  1.00 79.01 213 A 1 
ATOM   1648 C CE  . LYS A 1 213 ? -3.175  -26.775 -1.588  1.00 69.21 213 A 1 
ATOM   1649 N NZ  . LYS A 1 213 ? -3.131  -26.141 -2.923  1.00 61.28 213 A 1 
ATOM   1650 N N   . ARG A 1 214 ? 1.674   -25.004 2.873   1.00 89.76 214 A 1 
ATOM   1651 C CA  . ARG A 1 214 ? 3.061   -24.772 3.264   1.00 87.79 214 A 1 
ATOM   1652 C C   . ARG A 1 214 ? 3.286   -25.134 4.723   1.00 87.21 214 A 1 
ATOM   1653 O O   . ARG A 1 214 ? 4.299   -25.742 5.051   1.00 87.13 214 A 1 
ATOM   1654 C CB  . ARG A 1 214 ? 3.457   -23.313 3.014   1.00 87.92 214 A 1 
ATOM   1655 C CG  . ARG A 1 214 ? 4.982   -23.135 3.118   1.00 84.74 214 A 1 
ATOM   1656 C CD  . ARG A 1 214 ? 5.377   -21.669 3.225   1.00 79.52 214 A 1 
ATOM   1657 N NE  . ARG A 1 214 ? 5.150   -21.188 4.591   1.00 71.15 214 A 1 
ATOM   1658 C CZ  . ARG A 1 214 ? 4.986   -19.937 4.979   1.00 64.86 214 A 1 
ATOM   1659 N NH1 . ARG A 1 214 ? 5.036   -18.946 4.123   1.00 59.96 214 A 1 
ATOM   1660 N NH2 . ARG A 1 214 ? 4.774   -19.687 6.232   1.00 57.88 214 A 1 
ATOM   1661 N N   . THR A 1 215 ? 2.345   -24.784 5.598   1.00 88.67 215 A 1 
ATOM   1662 C CA  . THR A 1 215 ? 2.436   -25.080 7.029   1.00 87.59 215 A 1 
ATOM   1663 C C   . THR A 1 215 ? 2.345   -26.583 7.290   1.00 88.49 215 A 1 
ATOM   1664 O O   . THR A 1 215 ? 3.094   -27.100 8.112   1.00 88.51 215 A 1 
ATOM   1665 C CB  . THR A 1 215 ? 1.347   -24.348 7.814   1.00 87.36 215 A 1 
ATOM   1666 O OG1 . THR A 1 215 ? 1.374   -22.968 7.515   1.00 80.18 215 A 1 
ATOM   1667 C CG2 . THR A 1 215 ? 1.549   -24.464 9.320   1.00 76.03 215 A 1 
ATOM   1668 N N   . GLU A 1 216 ? 1.496   -27.289 6.562   1.00 90.28 216 A 1 
ATOM   1669 C CA  . GLU A 1 216 ? 1.434   -28.752 6.604   1.00 90.67 216 A 1 
ATOM   1670 C C   . GLU A 1 216 ? 2.749   -29.379 6.147   1.00 90.28 216 A 1 
ATOM   1671 O O   . GLU A 1 216 ? 3.317   -30.193 6.876   1.00 89.91 216 A 1 
ATOM   1672 C CB  . GLU A 1 216 ? 0.264   -29.266 5.750   1.00 91.38 216 A 1 
ATOM   1673 C CG  . GLU A 1 216 ? -1.087  -29.012 6.424   1.00 80.56 216 A 1 
ATOM   1674 C CD  . GLU A 1 216 ? -2.297  -29.429 5.576   1.00 74.36 216 A 1 
ATOM   1675 O OE1 . GLU A 1 216 ? -3.410  -29.443 6.147   1.00 65.54 216 A 1 
ATOM   1676 O OE2 . GLU A 1 216 ? -2.127  -29.702 4.366   1.00 68.46 216 A 1 
ATOM   1677 N N   . MET A 1 217 ? 3.307   -28.941 5.017   1.00 89.89 217 A 1 
ATOM   1678 C CA  . MET A 1 217 ? 4.603   -29.427 4.539   1.00 89.15 217 A 1 
ATOM   1679 C C   . MET A 1 217 ? 5.761   -29.086 5.493   1.00 89.33 217 A 1 
ATOM   1680 O O   . MET A 1 217 ? 6.675   -29.890 5.662   1.00 88.40 217 A 1 
ATOM   1681 C CB  . MET A 1 217 ? 4.913   -28.857 3.157   1.00 89.31 217 A 1 
ATOM   1682 C CG  . MET A 1 217 ? 4.088   -29.533 2.062   1.00 83.55 217 A 1 
ATOM   1683 S SD  . MET A 1 217 ? 4.678   -29.140 0.400   1.00 74.97 217 A 1 
ATOM   1684 C CE  . MET A 1 217 ? 3.642   -30.265 -0.557  1.00 64.08 217 A 1 
ATOM   1685 N N   . GLU A 1 218 ? 5.727   -27.904 6.126   1.00 88.55 218 A 1 
ATOM   1686 C CA  . GLU A 1 218 ? 6.695   -27.550 7.159   1.00 87.19 218 A 1 
ATOM   1687 C C   . GLU A 1 218 ? 6.592   -28.486 8.375   1.00 87.16 218 A 1 
ATOM   1688 O O   . GLU A 1 218 ? 7.612   -28.887 8.928   1.00 86.63 218 A 1 
ATOM   1689 C CB  . GLU A 1 218 ? 6.532   -26.075 7.590   1.00 86.44 218 A 1 
ATOM   1690 C CG  . GLU A 1 218 ? 7.129   -25.051 6.598   1.00 78.55 218 A 1 
ATOM   1691 C CD  . GLU A 1 218 ? 7.026   -23.567 7.031   1.00 74.85 218 A 1 
ATOM   1692 O OE1 . GLU A 1 218 ? 7.493   -22.677 6.267   1.00 68.23 218 A 1 
ATOM   1693 O OE2 . GLU A 1 218 ? 6.549   -23.255 8.141   1.00 69.52 218 A 1 
ATOM   1694 N N   . ASN A 1 219 ? 5.376   -28.888 8.760   1.00 87.02 219 A 1 
ATOM   1695 C CA  . ASN A 1 219 ? 5.162   -29.841 9.848   1.00 87.50 219 A 1 
ATOM   1696 C C   . ASN A 1 219 ? 5.620   -31.257 9.469   1.00 88.14 219 A 1 
ATOM   1697 O O   . ASN A 1 219 ? 6.309   -31.903 10.268  1.00 88.43 219 A 1 
ATOM   1698 C CB  . ASN A 1 219 ? 3.685   -29.835 10.257  1.00 87.69 219 A 1 
ATOM   1699 C CG  . ASN A 1 219 ? 3.259   -28.581 10.993  1.00 80.75 219 A 1 
ATOM   1700 O OD1 . ASN A 1 219 ? 4.021   -27.924 11.686  1.00 71.77 219 A 1 
ATOM   1701 N ND2 . ASN A 1 219 ? 1.989   -28.250 10.916  1.00 70.24 219 A 1 
ATOM   1702 N N   . GLU A 1 220 ? 5.305   -31.717 8.260   1.00 88.57 220 A 1 
ATOM   1703 C CA  . GLU A 1 220 ? 5.810   -32.991 7.748   1.00 88.56 220 A 1 
ATOM   1704 C C   . GLU A 1 220 ? 7.337   -33.004 7.687   1.00 88.41 220 A 1 
ATOM   1705 O O   . GLU A 1 220 ? 7.966   -33.967 8.122   1.00 87.38 220 A 1 
ATOM   1706 C CB  . GLU A 1 220 ? 5.257   -33.277 6.346   1.00 89.38 220 A 1 
ATOM   1707 C CG  . GLU A 1 220 ? 3.802   -33.746 6.369   1.00 77.26 220 A 1 
ATOM   1708 C CD  . GLU A 1 220 ? 3.283   -34.167 4.983   1.00 71.38 220 A 1 
ATOM   1709 O OE1 . GLU A 1 220 ? 2.216   -34.813 4.939   1.00 62.74 220 A 1 
ATOM   1710 O OE2 . GLU A 1 220 ? 3.951   -33.858 3.972   1.00 64.57 220 A 1 
ATOM   1711 N N   . PHE A 1 221 ? 7.940   -31.915 7.226   1.00 89.58 221 A 1 
ATOM   1712 C CA  . PHE A 1 221 ? 9.390   -31.768 7.233   1.00 88.82 221 A 1 
ATOM   1713 C C   . PHE A 1 221 ? 9.970   -31.900 8.642   1.00 89.09 221 A 1 
ATOM   1714 O O   . PHE A 1 221 ? 10.968  -32.595 8.833   1.00 88.41 221 A 1 
ATOM   1715 C CB  . PHE A 1 221 ? 9.785   -30.429 6.607   1.00 87.09 221 A 1 
ATOM   1716 C CG  . PHE A 1 221 ? 11.281  -30.183 6.651   1.00 88.20 221 A 1 
ATOM   1717 C CD1 . PHE A 1 221 ? 11.873  -29.562 7.759   1.00 80.93 221 A 1 
ATOM   1718 C CD2 . PHE A 1 221 ? 12.082  -30.633 5.595   1.00 82.65 221 A 1 
ATOM   1719 C CE1 . PHE A 1 221 ? 13.267  -29.381 7.815   1.00 79.17 221 A 1 
ATOM   1720 C CE2 . PHE A 1 221 ? 13.473  -30.446 5.642   1.00 80.07 221 A 1 
ATOM   1721 C CZ  . PHE A 1 221 ? 14.064  -29.823 6.751   1.00 80.97 221 A 1 
ATOM   1722 N N   . VAL A 1 222 ? 9.355   -31.269 9.636   1.00 87.28 222 A 1 
ATOM   1723 C CA  . VAL A 1 222 ? 9.809   -31.366 11.035  1.00 87.00 222 A 1 
ATOM   1724 C C   . VAL A 1 222 ? 9.717   -32.800 11.561  1.00 87.78 222 A 1 
ATOM   1725 O O   . VAL A 1 222 ? 10.610  -33.225 12.298  1.00 88.01 222 A 1 
ATOM   1726 C CB  . VAL A 1 222 ? 9.035   -30.389 11.933  1.00 86.05 222 A 1 
ATOM   1727 C CG1 . VAL A 1 222 ? 9.279   -30.615 13.427  1.00 79.47 222 A 1 
ATOM   1728 C CG2 . VAL A 1 222 ? 9.451   -28.951 11.645  1.00 79.57 222 A 1 
ATOM   1729 N N   . LEU A 1 223 ? 8.685   -33.563 11.181  1.00 86.31 223 A 1 
ATOM   1730 C CA  . LEU A 1 223 ? 8.555   -34.975 11.557  1.00 87.10 223 A 1 
ATOM   1731 C C   . LEU A 1 223 ? 9.670   -35.809 10.917  1.00 87.14 223 A 1 
ATOM   1732 O O   . LEU A 1 223 ? 10.417  -36.480 11.630  1.00 87.11 223 A 1 
ATOM   1733 C CB  . LEU A 1 223 ? 7.167   -35.496 11.167  1.00 87.59 223 A 1 
ATOM   1734 C CG  . LEU A 1 223 ? 6.013   -34.921 12.014  1.00 82.40 223 A 1 
ATOM   1735 C CD1 . LEU A 1 223 ? 4.669   -35.295 11.388  1.00 75.74 223 A 1 
ATOM   1736 C CD2 . LEU A 1 223 ? 6.035   -35.444 13.447  1.00 75.89 223 A 1 
ATOM   1737 N N   . ILE A 1 224 ? 9.851   -35.702 9.605   1.00 87.74 224 A 1 
ATOM   1738 C CA  . ILE A 1 224 ? 10.893  -36.439 8.878   1.00 86.96 224 A 1 
ATOM   1739 C C   . ILE A 1 224 ? 12.291  -36.046 9.361   1.00 87.39 224 A 1 
ATOM   1740 O O   . ILE A 1 224 ? 13.178  -36.891 9.488   1.00 87.51 224 A 1 
ATOM   1741 C CB  . ILE A 1 224 ? 10.728  -36.223 7.362   1.00 87.81 224 A 1 
ATOM   1742 C CG1 . ILE A 1 224 ? 9.392   -36.842 6.892   1.00 83.89 224 A 1 
ATOM   1743 C CG2 . ILE A 1 224 ? 11.897  -36.839 6.577   1.00 82.12 224 A 1 
ATOM   1744 C CD1 . ILE A 1 224 ? 9.030   -36.507 5.451   1.00 74.02 224 A 1 
ATOM   1745 N N   . LYS A 1 225 ? 12.493  -34.778 9.681   1.00 87.17 225 A 1 
ATOM   1746 C CA  . LYS A 1 225 ? 13.741  -34.301 10.254  1.00 86.16 225 A 1 
ATOM   1747 C C   . LYS A 1 225 ? 14.037  -34.986 11.587  1.00 86.32 225 A 1 
ATOM   1748 O O   . LYS A 1 225 ? 15.180  -35.381 11.800  1.00 86.05 225 A 1 
ATOM   1749 C CB  . LYS A 1 225 ? 13.679  -32.777 10.407  1.00 84.87 225 A 1 
ATOM   1750 C CG  . LYS A 1 225 ? 14.990  -32.217 10.976  1.00 81.05 225 A 1 
ATOM   1751 C CD  . LYS A 1 225 ? 14.783  -30.879 11.650  1.00 76.65 225 A 1 
ATOM   1752 C CE  . LYS A 1 225 ? 15.873  -30.779 12.699  1.00 70.14 225 A 1 
ATOM   1753 N NZ  . LYS A 1 225 ? 15.657  -29.694 13.663  1.00 61.80 225 A 1 
ATOM   1754 N N   . LYS A 1 226 ? 13.040  -35.163 12.465  1.00 86.51 226 A 1 
ATOM   1755 C CA  . LYS A 1 226 ? 13.236  -35.893 13.722  1.00 85.67 226 A 1 
ATOM   1756 C C   . LYS A 1 226 ? 13.659  -37.327 13.475  1.00 86.62 226 A 1 
ATOM   1757 O O   . LYS A 1 226 ? 14.605  -37.781 14.110  1.00 85.79 226 A 1 
ATOM   1758 C CB  . LYS A 1 226 ? 11.961  -35.880 14.567  1.00 84.93 226 A 1 
ATOM   1759 C CG  . LYS A 1 226 ? 11.761  -34.539 15.278  1.00 75.56 226 A 1 
ATOM   1760 C CD  . LYS A 1 226 ? 10.471  -34.624 16.088  1.00 70.67 226 A 1 
ATOM   1761 C CE  . LYS A 1 226 ? 10.282  -33.355 16.899  1.00 62.28 226 A 1 
ATOM   1762 N NZ  . LYS A 1 226 ? 9.092   -33.486 17.769  1.00 53.92 226 A 1 
ATOM   1763 N N   . ASP A 1 227 ? 13.030  -37.998 12.504  1.00 87.29 227 A 1 
ATOM   1764 C CA  . ASP A 1 227 ? 13.402  -39.360 12.139  1.00 87.24 227 A 1 
ATOM   1765 C C   . ASP A 1 227 ? 14.843  -39.437 11.612  1.00 87.40 227 A 1 
ATOM   1766 O O   . ASP A 1 227 ? 15.602  -40.343 11.963  1.00 86.12 227 A 1 
ATOM   1767 C CB  . ASP A 1 227 ? 12.428  -39.911 11.080  1.00 87.59 227 A 1 
ATOM   1768 C CG  . ASP A 1 227 ? 10.971  -40.009 11.534  1.00 83.07 227 A 1 
ATOM   1769 O OD1 . ASP A 1 227 ? 10.709  -40.041 12.755  1.00 75.86 227 A 1 
ATOM   1770 O OD2 . ASP A 1 227 ? 10.094  -40.070 10.633  1.00 76.34 227 A 1 
ATOM   1771 N N   . VAL A 1 228 ? 15.269  -38.460 10.816  1.00 85.93 228 A 1 
ATOM   1772 C CA  . VAL A 1 228 ? 16.658  -38.353 10.342  1.00 85.47 228 A 1 
ATOM   1773 C C   . VAL A 1 228 ? 17.625  -38.112 11.486  1.00 84.85 228 A 1 
ATOM   1774 O O   . VAL A 1 228 ? 18.676  -38.748 11.535  1.00 86.09 228 A 1 
ATOM   1775 C CB  . VAL A 1 228 ? 16.836  -37.226 9.305   1.00 85.17 228 A 1 
ATOM   1776 C CG1 . VAL A 1 228 ? 18.301  -36.940 8.952   1.00 76.66 228 A 1 
ATOM   1777 C CG2 . VAL A 1 228 ? 16.149  -37.597 8.003   1.00 75.95 228 A 1 
ATOM   1778 N N   . ASP A 1 229 ? 17.290  -37.188 12.381  1.00 86.72 229 A 1 
ATOM   1779 C CA  . ASP A 1 229 ? 18.147  -36.851 13.512  1.00 85.51 229 A 1 
ATOM   1780 C C   . ASP A 1 229 ? 18.285  -38.049 14.467  1.00 85.16 229 A 1 
ATOM   1781 O O   . ASP A 1 229 ? 19.393  -38.367 14.903  1.00 85.43 229 A 1 
ATOM   1782 C CB  . ASP A 1 229 ? 17.584  -35.605 14.234  1.00 84.42 229 A 1 
ATOM   1783 C CG  . ASP A 1 229 ? 17.770  -34.281 13.466  1.00 80.63 229 A 1 
ATOM   1784 O OD1 . ASP A 1 229 ? 18.751  -34.131 12.712  1.00 72.48 229 A 1 
ATOM   1785 O OD2 . ASP A 1 229 ? 16.976  -33.329 13.681  1.00 73.07 229 A 1 
ATOM   1786 N N   . GLU A 1 230 ? 17.200  -38.807 14.701  1.00 86.64 230 A 1 
ATOM   1787 C CA  . GLU A 1 230 ? 17.216  -40.038 15.480  1.00 87.37 230 A 1 
ATOM   1788 C C   . GLU A 1 230 ? 18.043  -41.134 14.786  1.00 86.73 230 A 1 
ATOM   1789 O O   . GLU A 1 230 ? 18.917  -41.745 15.407  1.00 85.28 230 A 1 
ATOM   1790 C CB  . GLU A 1 230 ? 15.770  -40.484 15.753  1.00 87.41 230 A 1 
ATOM   1791 C CG  . GLU A 1 230 ? 15.719  -41.654 16.755  1.00 77.58 230 A 1 
ATOM   1792 C CD  . GLU A 1 230 ? 14.298  -42.014 17.219  1.00 71.90 230 A 1 
ATOM   1793 O OE1 . GLU A 1 230 ? 14.208  -42.859 18.147  1.00 64.11 230 A 1 
ATOM   1794 O OE2 . GLU A 1 230 ? 13.315  -41.462 16.686  1.00 65.38 230 A 1 
ATOM   1795 N N   . ALA A 1 231 ? 17.859  -41.333 13.486  1.00 88.12 231 A 1 
ATOM   1796 C CA  . ALA A 1 231 ? 18.655  -42.279 12.709  1.00 87.56 231 A 1 
ATOM   1797 C C   . ALA A 1 231 ? 20.145  -41.904 12.691  1.00 87.54 231 A 1 
ATOM   1798 O O   . ALA A 1 231 ? 21.010  -42.787 12.750  1.00 87.09 231 A 1 
ATOM   1799 C CB  . ALA A 1 231 ? 18.074  -42.356 11.288  1.00 87.72 231 A 1 
ATOM   1800 N N   . TYR A 1 232 ? 20.455  -40.618 12.625  1.00 86.32 232 A 1 
ATOM   1801 C CA  . TYR A 1 232 ? 21.835  -40.130 12.702  1.00 86.01 232 A 1 
ATOM   1802 C C   . TYR A 1 232 ? 22.448  -40.395 14.079  1.00 86.58 232 A 1 
ATOM   1803 O O   . TYR A 1 232 ? 23.566  -40.911 14.156  1.00 86.15 232 A 1 
ATOM   1804 C CB  . TYR A 1 232 ? 21.879  -38.636 12.356  1.00 84.67 232 A 1 
ATOM   1805 C CG  . TYR A 1 232 ? 23.283  -38.057 12.403  1.00 83.28 232 A 1 
ATOM   1806 C CD1 . TYR A 1 232 ? 23.731  -37.345 13.532  1.00 74.12 232 A 1 
ATOM   1807 C CD2 . TYR A 1 232 ? 24.160  -38.254 11.320  1.00 74.44 232 A 1 
ATOM   1808 C CE1 . TYR A 1 232 ? 25.032  -36.825 13.583  1.00 69.19 232 A 1 
ATOM   1809 C CE2 . TYR A 1 232 ? 25.465  -37.741 11.359  1.00 69.72 232 A 1 
ATOM   1810 C CZ  . TYR A 1 232 ? 25.895  -37.021 12.490  1.00 72.45 232 A 1 
ATOM   1811 O OH  . TYR A 1 232 ? 27.170  -36.520 12.532  1.00 71.84 232 A 1 
ATOM   1812 N N   . MET A 1 233 ? 21.721  -40.127 15.155  1.00 85.43 233 A 1 
ATOM   1813 C CA  . MET A 1 233 ? 22.183  -40.416 16.516  1.00 85.60 233 A 1 
ATOM   1814 C C   . MET A 1 233 ? 22.396  -41.915 16.725  1.00 87.20 233 A 1 
ATOM   1815 O O   . MET A 1 233 ? 23.458  -42.311 17.213  1.00 86.48 233 A 1 
ATOM   1816 C CB  . MET A 1 233 ? 21.183  -39.850 17.532  1.00 83.07 233 A 1 
ATOM   1817 C CG  . MET A 1 233 ? 21.257  -38.314 17.613  1.00 76.32 233 A 1 
ATOM   1818 S SD  . MET A 1 233 ? 22.842  -37.627 18.183  1.00 69.26 233 A 1 
ATOM   1819 C CE  . MET A 1 233 ? 22.833  -38.187 19.900  1.00 59.51 233 A 1 
ATOM   1820 N N   . ASN A 1 234 ? 21.465  -42.750 16.261  1.00 85.14 234 A 1 
ATOM   1821 C CA  . ASN A 1 234 ? 21.599  -44.204 16.303  1.00 86.50 234 A 1 
ATOM   1822 C C   . ASN A 1 234 ? 22.812  -44.679 15.502  1.00 87.58 234 A 1 
ATOM   1823 O O   . ASN A 1 234 ? 23.573  -45.527 15.975  1.00 86.79 234 A 1 
ATOM   1824 C CB  . ASN A 1 234 ? 20.303  -44.838 15.779  1.00 86.80 234 A 1 
ATOM   1825 C CG  . ASN A 1 234 ? 19.147  -44.728 16.757  1.00 81.94 234 A 1 
ATOM   1826 O OD1 . ASN A 1 234 ? 19.329  -44.598 17.954  1.00 73.22 234 A 1 
ATOM   1827 N ND2 . ASN A 1 234 ? 17.929  -44.827 16.287  1.00 73.11 234 A 1 
ATOM   1828 N N   . LYS A 1 235 ? 23.038  -44.122 14.325  1.00 86.78 235 A 1 
ATOM   1829 C CA  . LYS A 1 235 ? 24.218  -44.434 13.522  1.00 86.31 235 A 1 
ATOM   1830 C C   . LYS A 1 235 ? 25.511  -44.080 14.254  1.00 86.25 235 A 1 
ATOM   1831 O O   . LYS A 1 235 ? 26.423  -44.906 14.300  1.00 86.89 235 A 1 
ATOM   1832 C CB  . LYS A 1 235 ? 24.122  -43.718 12.161  1.00 85.79 235 A 1 
ATOM   1833 C CG  . LYS A 1 235 ? 25.332  -44.069 11.291  1.00 83.17 235 A 1 
ATOM   1834 C CD  . LYS A 1 235 ? 25.319  -43.296 9.979   1.00 79.03 235 A 1 
ATOM   1835 C CE  . LYS A 1 235 ? 26.651  -43.592 9.299   1.00 71.03 235 A 1 
ATOM   1836 N NZ  . LYS A 1 235 ? 26.825  -42.865 8.042   1.00 62.51 235 A 1 
ATOM   1837 N N   . VAL A 1 236 ? 25.592  -42.888 14.830  1.00 86.95 236 A 1 
ATOM   1838 C CA  . VAL A 1 236 ? 26.778  -42.448 15.578  1.00 86.32 236 A 1 
ATOM   1839 C C   . VAL A 1 236 ? 27.017  -43.337 16.800  1.00 87.85 236 A 1 
ATOM   1840 O O   . VAL A 1 236 ? 28.158  -43.689 17.093  1.00 87.53 236 A 1 
ATOM   1841 C CB  . VAL A 1 236 ? 26.648  -40.968 15.985  1.00 85.17 236 A 1 
ATOM   1842 C CG1 . VAL A 1 236 ? 27.761  -40.516 16.938  1.00 77.84 236 A 1 
ATOM   1843 C CG2 . VAL A 1 236 ? 26.720  -40.054 14.759  1.00 76.69 236 A 1 
ATOM   1844 N N   . GLU A 1 237 ? 25.950  -43.749 17.505  1.00 88.48 237 A 1 
ATOM   1845 C CA  . GLU A 1 237 ? 26.050  -44.669 18.632  1.00 87.88 237 A 1 
ATOM   1846 C C   . GLU A 1 237 ? 26.534  -46.056 18.191  1.00 87.82 237 A 1 
ATOM   1847 O O   . GLU A 1 237 ? 27.425  -46.629 18.818  1.00 87.74 237 A 1 
ATOM   1848 C CB  . GLU A 1 237 ? 24.706  -44.745 19.366  1.00 87.96 237 A 1 
ATOM   1849 C CG  . GLU A 1 237 ? 24.892  -45.439 20.718  1.00 76.82 237 A 1 
ATOM   1850 C CD  . GLU A 1 237 ? 23.607  -45.649 21.525  1.00 69.16 237 A 1 
ATOM   1851 O OE1 . GLU A 1 237 ? 23.697  -46.450 22.491  1.00 61.19 237 A 1 
ATOM   1852 O OE2 . GLU A 1 237 ? 22.560  -45.070 21.191  1.00 61.68 237 A 1 
ATOM   1853 N N   . LEU A 1 238 ? 25.997  -46.588 17.083  1.00 87.07 238 A 1 
ATOM   1854 C CA  . LEU A 1 238 ? 26.418  -47.861 16.510  1.00 86.28 238 A 1 
ATOM   1855 C C   . LEU A 1 238 ? 27.869  -47.816 16.040  1.00 86.11 238 A 1 
ATOM   1856 O O   . LEU A 1 238 ? 28.625  -48.740 16.332  1.00 88.94 238 A 1 
ATOM   1857 C CB  . LEU A 1 238 ? 25.485  -48.247 15.349  1.00 87.33 238 A 1 
ATOM   1858 C CG  . LEU A 1 238 ? 24.115  -48.765 15.802  1.00 81.97 238 A 1 
ATOM   1859 C CD1 . LEU A 1 238 ? 23.173  -48.829 14.598  1.00 72.84 238 A 1 
ATOM   1860 C CD2 . LEU A 1 238 ? 24.202  -50.173 16.392  1.00 75.60 238 A 1 
ATOM   1861 N N   . GLU A 1 239 ? 28.292  -46.758 15.369  1.00 88.32 239 A 1 
ATOM   1862 C CA  . GLU A 1 239 ? 29.685  -46.548 14.967  1.00 87.59 239 A 1 
ATOM   1863 C C   . GLU A 1 239 ? 30.611  -46.487 16.192  1.00 87.52 239 A 1 
ATOM   1864 O O   . GLU A 1 239 ? 31.662  -47.130 16.200  1.00 87.17 239 A 1 
ATOM   1865 C CB  . GLU A 1 239 ? 29.823  -45.272 14.118  1.00 87.64 239 A 1 
ATOM   1866 C CG  . GLU A 1 239 ? 29.330  -45.456 12.671  1.00 79.52 239 A 1 
ATOM   1867 C CD  . GLU A 1 239 ? 29.373  -44.178 11.813  1.00 73.19 239 A 1 
ATOM   1868 O OE1 . GLU A 1 239 ? 29.142  -44.276 10.574  1.00 66.49 239 A 1 
ATOM   1869 O OE2 . GLU A 1 239 ? 29.591  -43.063 12.338  1.00 66.41 239 A 1 
ATOM   1870 N N   . SER A 1 240 ? 30.193  -45.801 17.255  1.00 88.69 240 A 1 
ATOM   1871 C CA  . SER A 1 240 ? 30.967  -45.749 18.502  1.00 88.60 240 A 1 
ATOM   1872 C C   . SER A 1 240 ? 31.054  -47.107 19.196  1.00 89.71 240 A 1 
ATOM   1873 O O   . SER A 1 240 ? 32.121  -47.460 19.711  1.00 88.93 240 A 1 
ATOM   1874 C CB  . SER A 1 240 ? 30.348  -44.723 19.453  1.00 88.19 240 A 1 
ATOM   1875 O OG  . SER A 1 240 ? 31.209  -44.537 20.568  1.00 75.58 240 A 1 
ATOM   1876 N N   . ARG A 1 241 ? 29.955  -47.893 19.215  1.00 86.40 241 A 1 
ATOM   1877 C CA  . ARG A 1 241 ? 29.971  -49.269 19.739  1.00 86.89 241 A 1 
ATOM   1878 C C   . ARG A 1 241 ? 30.837  -50.186 18.890  1.00 88.10 241 A 1 
ATOM   1879 O O   . ARG A 1 241 ? 31.547  -51.017 19.441  1.00 88.29 241 A 1 
ATOM   1880 C CB  . ARG A 1 241 ? 28.549  -49.835 19.817  1.00 87.09 241 A 1 
ATOM   1881 C CG  . ARG A 1 241 ? 27.744  -49.263 20.987  1.00 76.77 241 A 1 
ATOM   1882 C CD  . ARG A 1 241 ? 26.354  -49.915 20.984  1.00 75.40 241 A 1 
ATOM   1883 N NE  . ARG A 1 241 ? 25.467  -49.340 22.007  1.00 65.71 241 A 1 
ATOM   1884 C CZ  . ARG A 1 241 ? 24.287  -49.816 22.382  1.00 59.52 241 A 1 
ATOM   1885 N NH1 . ARG A 1 241 ? 23.837  -50.955 21.919  1.00 54.36 241 A 1 
ATOM   1886 N NH2 . ARG A 1 241 ? 23.542  -49.157 23.207  1.00 51.74 241 A 1 
ATOM   1887 N N   . LEU A 1 242 ? 30.790  -50.040 17.571  1.00 88.74 242 A 1 
ATOM   1888 C CA  . LEU A 1 242 ? 31.603  -50.793 16.629  1.00 88.86 242 A 1 
ATOM   1889 C C   . LEU A 1 242 ? 33.095  -50.509 16.837  1.00 88.36 242 A 1 
ATOM   1890 O O   . LEU A 1 242 ? 33.893  -51.446 16.880  1.00 89.84 242 A 1 
ATOM   1891 C CB  . LEU A 1 242 ? 31.155  -50.427 15.209  1.00 89.95 242 A 1 
ATOM   1892 C CG  . LEU A 1 242 ? 31.679  -51.398 14.144  1.00 86.62 242 A 1 
ATOM   1893 C CD1 . LEU A 1 242 ? 30.513  -52.131 13.489  1.00 73.59 242 A 1 
ATOM   1894 C CD2 . LEU A 1 242 ? 32.454  -50.656 13.067  1.00 77.84 242 A 1 
ATOM   1895 N N   . GLU A 1 243 ? 33.443  -49.252 17.026  1.00 90.16 243 A 1 
ATOM   1896 C CA  . GLU A 1 243 ? 34.807  -48.823 17.343  1.00 89.05 243 A 1 
ATOM   1897 C C   . GLU A 1 243 ? 35.257  -49.428 18.688  1.00 88.81 243 A 1 
ATOM   1898 O O   . GLU A 1 243 ? 36.300  -50.085 18.740  1.00 87.12 243 A 1 
ATOM   1899 C CB  . GLU A 1 243 ? 34.831  -47.274 17.311  1.00 88.82 243 A 1 
ATOM   1900 C CG  . GLU A 1 243 ? 36.213  -46.661 17.001  1.00 78.65 243 A 1 
ATOM   1901 C CD  . GLU A 1 243 ? 36.111  -45.118 16.764  1.00 70.68 243 A 1 
ATOM   1902 O OE1 . GLU A 1 243 ? 36.938  -44.547 16.029  1.00 63.54 243 A 1 
ATOM   1903 O OE2 . GLU A 1 243 ? 35.191  -44.449 17.285  1.00 63.82 243 A 1 
ATOM   1904 N N   . GLY A 1 244 ? 34.440  -49.360 19.723  1.00 88.98 244 A 1 
ATOM   1905 C CA  . GLY A 1 244 ? 34.717  -49.957 21.029  1.00 89.21 244 A 1 
ATOM   1906 C C   . GLY A 1 244 ? 34.874  -51.475 20.984  1.00 90.69 244 A 1 
ATOM   1907 O O   . GLY A 1 244 ? 35.812  -52.020 21.564  1.00 89.38 244 A 1 
ATOM   1908 N N   . LEU A 1 245 ? 33.992  -52.177 20.244  1.00 89.40 245 A 1 
ATOM   1909 C CA  . LEU A 1 245 ? 34.106  -53.624 20.042  1.00 88.09 245 A 1 
ATOM   1910 C C   . LEU A 1 245 ? 35.356  -53.992 19.245  1.00 88.35 245 A 1 
ATOM   1911 O O   . LEU A 1 245 ? 35.976  -55.015 19.535  1.00 90.52 245 A 1 
ATOM   1912 C CB  . LEU A 1 245 ? 32.850  -54.141 19.328  1.00 89.61 245 A 1 
ATOM   1913 C CG  . LEU A 1 245 ? 31.655  -54.332 20.280  1.00 83.57 245 A 1 
ATOM   1914 C CD1 . LEU A 1 245 ? 30.359  -54.436 19.483  1.00 74.19 245 A 1 
ATOM   1915 C CD2 . LEU A 1 245 ? 31.785  -55.617 21.099  1.00 77.12 245 A 1 
ATOM   1916 N N   . THR A 1 246 ? 35.723  -53.199 18.279  1.00 88.41 246 A 1 
ATOM   1917 C CA  . THR A 1 246 ? 36.943  -53.417 17.501  1.00 88.21 246 A 1 
ATOM   1918 C C   . THR A 1 246 ? 38.184  -53.263 18.378  1.00 88.90 246 A 1 
ATOM   1919 O O   . THR A 1 246 ? 39.092  -54.096 18.307  1.00 89.03 246 A 1 
ATOM   1920 C CB  . THR A 1 246 ? 37.026  -52.456 16.307  1.00 88.26 246 A 1 
ATOM   1921 O OG1 . THR A 1 246 ? 35.855  -52.530 15.520  1.00 80.18 246 A 1 
ATOM   1922 C CG2 . THR A 1 246 ? 38.182  -52.798 15.367  1.00 75.43 246 A 1 
ATOM   1923 N N   . ASP A 1 247 ? 38.204  -52.268 19.232  1.00 90.83 247 A 1 
ATOM   1924 C CA  . ASP A 1 247 ? 39.270  -52.072 20.212  1.00 90.52 247 A 1 
ATOM   1925 C C   . ASP A 1 247 ? 39.314  -53.217 21.221  1.00 90.22 247 A 1 
ATOM   1926 O O   . ASP A 1 247 ? 40.400  -53.734 21.523  1.00 89.59 247 A 1 
ATOM   1927 C CB  . ASP A 1 247 ? 39.093  -50.725 20.921  1.00 90.95 247 A 1 
ATOM   1928 C CG  . ASP A 1 247 ? 39.443  -49.508 20.059  1.00 85.56 247 A 1 
ATOM   1929 O OD1 . ASP A 1 247 ? 40.133  -49.680 19.028  1.00 76.26 247 A 1 
ATOM   1930 O OD2 . ASP A 1 247 ? 39.072  -48.390 20.482  1.00 78.27 247 A 1 
ATOM   1931 N N   . GLU A 1 248 ? 38.166  -53.699 21.693  1.00 90.05 248 A 1 
ATOM   1932 C CA  . GLU A 1 248 ? 38.060  -54.833 22.609  1.00 89.95 248 A 1 
ATOM   1933 C C   . GLU A 1 248 ? 38.530  -56.141 21.950  1.00 89.91 248 A 1 
ATOM   1934 O O   . GLU A 1 248 ? 39.290  -56.899 22.560  1.00 89.22 248 A 1 
ATOM   1935 C CB  . GLU A 1 248 ? 36.623  -54.927 23.132  1.00 90.66 248 A 1 
ATOM   1936 C CG  . GLU A 1 248 ? 36.510  -55.822 24.376  1.00 81.37 248 A 1 
ATOM   1937 C CD  . GLU A 1 248 ? 35.093  -55.819 25.004  1.00 73.17 248 A 1 
ATOM   1938 O OE1 . GLU A 1 248 ? 34.987  -56.219 26.192  1.00 66.22 248 A 1 
ATOM   1939 O OE2 . GLU A 1 248 ? 34.125  -55.448 24.316  1.00 66.39 248 A 1 
ATOM   1940 N N   . ILE A 1 249 ? 38.161  -56.385 20.676  1.00 90.24 249 A 1 
ATOM   1941 C CA  . ILE A 1 249 ? 38.664  -57.525 19.898  1.00 88.33 249 A 1 
ATOM   1942 C C   . ILE A 1 249 ? 40.187  -57.457 19.773  1.00 88.73 249 A 1 
ATOM   1943 O O   . ILE A 1 249 ? 40.863  -58.465 19.976  1.00 90.46 249 A 1 
ATOM   1944 C CB  . ILE A 1 249 ? 38.004  -57.586 18.498  1.00 89.85 249 A 1 
ATOM   1945 C CG1 . ILE A 1 249 ? 36.544  -58.050 18.615  1.00 82.11 249 A 1 
ATOM   1946 C CG2 . ILE A 1 249 ? 38.758  -58.541 17.546  1.00 78.68 249 A 1 
ATOM   1947 C CD1 . ILE A 1 249 ? 35.699  -57.754 17.361  1.00 71.37 249 A 1 
ATOM   1948 N N   . ASN A 1 250 ? 40.736  -56.306 19.444  1.00 89.04 250 A 1 
ATOM   1949 C CA  . ASN A 1 250 ? 42.172  -56.124 19.307  1.00 89.25 250 A 1 
ATOM   1950 C C   . ASN A 1 250 ? 42.906  -56.331 20.631  1.00 88.81 250 A 1 
ATOM   1951 O O   . ASN A 1 250 ? 43.934  -57.011 20.663  1.00 88.72 250 A 1 
ATOM   1952 C CB  . ASN A 1 250 ? 42.453  -54.731 18.729  1.00 90.05 250 A 1 
ATOM   1953 C CG  . ASN A 1 250 ? 42.121  -54.628 17.252  1.00 85.86 250 A 1 
ATOM   1954 O OD1 . ASN A 1 250 ? 42.211  -55.569 16.483  1.00 76.70 250 A 1 
ATOM   1955 N ND2 . ASN A 1 250 ? 41.784  -53.434 16.798  1.00 76.06 250 A 1 
ATOM   1956 N N   . PHE A 1 251 ? 42.341  -55.815 21.731  1.00 91.38 251 A 1 
ATOM   1957 C CA  . PHE A 1 251 ? 42.881  -56.012 23.071  1.00 90.92 251 A 1 
ATOM   1958 C C   . PHE A 1 251 ? 42.851  -57.490 23.477  1.00 91.41 251 A 1 
ATOM   1959 O O   . PHE A 1 251 ? 43.878  -58.022 23.913  1.00 90.11 251 A 1 
ATOM   1960 C CB  . PHE A 1 251 ? 42.090  -55.146 24.057  1.00 90.39 251 A 1 
ATOM   1961 C CG  . PHE A 1 251 ? 42.560  -55.310 25.485  1.00 89.35 251 A 1 
ATOM   1962 C CD1 . PHE A 1 251 ? 41.845  -56.126 26.384  1.00 82.04 251 A 1 
ATOM   1963 C CD2 . PHE A 1 251 ? 43.746  -54.692 25.904  1.00 84.45 251 A 1 
ATOM   1964 C CE1 . PHE A 1 251 ? 42.307  -56.308 27.693  1.00 80.94 251 A 1 
ATOM   1965 C CE2 . PHE A 1 251 ? 44.213  -54.869 27.214  1.00 81.93 251 A 1 
ATOM   1966 C CZ  . PHE A 1 251 ? 43.492  -55.683 28.110  1.00 80.74 251 A 1 
ATOM   1967 N N   . LEU A 1 252 ? 41.720  -58.177 23.270  1.00 89.06 252 A 1 
ATOM   1968 C CA  . LEU A 1 252 ? 41.599  -59.598 23.573  1.00 87.45 252 A 1 
ATOM   1969 C C   . LEU A 1 252 ? 42.536  -60.438 22.707  1.00 87.72 252 A 1 
ATOM   1970 O O   . LEU A 1 252 ? 43.163  -61.364 23.224  1.00 89.88 252 A 1 
ATOM   1971 C CB  . LEU A 1 252 ? 40.145  -60.046 23.386  1.00 88.69 252 A 1 
ATOM   1972 C CG  . LEU A 1 252 ? 39.202  -59.581 24.521  1.00 85.14 252 A 1 
ATOM   1973 C CD1 . LEU A 1 252 ? 37.762  -59.834 24.113  1.00 75.89 252 A 1 
ATOM   1974 C CD2 . LEU A 1 252 ? 39.466  -60.332 25.825  1.00 77.61 252 A 1 
ATOM   1975 N N   . ARG A 1 253 ? 42.706  -60.119 21.423  1.00 87.97 253 A 1 
ATOM   1976 C CA  . ARG A 1 253 ? 43.707  -60.761 20.569  1.00 86.89 253 A 1 
ATOM   1977 C C   . ARG A 1 253 ? 45.101  -60.637 21.145  1.00 87.16 253 A 1 
ATOM   1978 O O   . ARG A 1 253 ? 45.784  -61.654 21.260  1.00 88.96 253 A 1 
ATOM   1979 C CB  . ARG A 1 253 ? 43.683  -60.190 19.148  1.00 88.96 253 A 1 
ATOM   1980 C CG  . ARG A 1 253 ? 42.777  -61.005 18.227  1.00 80.22 253 A 1 
ATOM   1981 C CD  . ARG A 1 253 ? 42.892  -60.458 16.804  1.00 79.00 253 A 1 
ATOM   1982 N NE  . ARG A 1 253 ? 42.249  -61.376 15.843  1.00 68.98 253 A 1 
ATOM   1983 C CZ  . ARG A 1 253 ? 42.064  -61.179 14.557  1.00 62.18 253 A 1 
ATOM   1984 N NH1 . ARG A 1 253 ? 42.474  -60.086 13.959  1.00 56.31 253 A 1 
ATOM   1985 N NH2 . ARG A 1 253 ? 41.467  -62.083 13.862  1.00 55.50 253 A 1 
ATOM   1986 N N   . GLN A 1 254 ? 45.507  -59.443 21.518  1.00 89.93 254 A 1 
ATOM   1987 C CA  . GLN A 1 254 ? 46.820  -59.219 22.122  1.00 89.57 254 A 1 
ATOM   1988 C C   . GLN A 1 254 ? 46.954  -59.981 23.439  1.00 90.15 254 A 1 
ATOM   1989 O O   . GLN A 1 254 ? 47.973  -60.640 23.651  1.00 87.69 254 A 1 
ATOM   1990 C CB  . GLN A 1 254 ? 47.052  -57.723 22.350  1.00 90.00 254 A 1 
ATOM   1991 C CG  . GLN A 1 254 ? 47.417  -57.010 21.044  1.00 80.55 254 A 1 
ATOM   1992 C CD  . GLN A 1 254 ? 47.702  -55.512 21.247  1.00 75.93 254 A 1 
ATOM   1993 O OE1 . GLN A 1 254 ? 47.448  -54.910 22.283  1.00 68.82 254 A 1 
ATOM   1994 N NE2 . GLN A 1 254 ? 48.259  -54.851 20.257  1.00 64.76 254 A 1 
ATOM   1995 N N   . LEU A 1 255 ? 45.913  -59.954 24.278  1.00 90.15 255 A 1 
ATOM   1996 C CA  . LEU A 1 255 ? 45.907  -60.653 25.557  1.00 89.95 255 A 1 
ATOM   1997 C C   . LEU A 1 255 ? 46.056  -62.173 25.369  1.00 89.83 255 A 1 
ATOM   1998 O O   . LEU A 1 255 ? 46.899  -62.785 26.019  1.00 87.95 255 A 1 
ATOM   1999 C CB  . LEU A 1 255 ? 44.609  -60.311 26.309  1.00 89.72 255 A 1 
ATOM   2000 C CG  . LEU A 1 255 ? 44.727  -60.597 27.822  1.00 86.56 255 A 1 
ATOM   2001 C CD1 . LEU A 1 255 ? 44.924  -59.296 28.593  1.00 75.71 255 A 1 
ATOM   2002 C CD2 . LEU A 1 255 ? 43.491  -61.299 28.358  1.00 78.98 255 A 1 
ATOM   2003 N N   . TYR A 1 256 ? 45.276  -62.790 24.452  1.00 90.22 256 A 1 
ATOM   2004 C CA  . TYR A 1 256 ? 45.373  -64.217 24.178  1.00 89.88 256 A 1 
ATOM   2005 C C   . TYR A 1 256 ? 46.705  -64.601 23.513  1.00 89.55 256 A 1 
ATOM   2006 O O   . TYR A 1 256 ? 47.245  -65.665 23.811  1.00 90.15 256 A 1 
ATOM   2007 C CB  . TYR A 1 256 ? 44.204  -64.674 23.290  1.00 88.92 256 A 1 
ATOM   2008 C CG  . TYR A 1 256 ? 42.862  -64.736 23.972  1.00 86.88 256 A 1 
ATOM   2009 C CD1 . TYR A 1 256 ? 42.715  -65.430 25.193  1.00 75.66 256 A 1 
ATOM   2010 C CD2 . TYR A 1 256 ? 41.736  -64.140 23.385  1.00 76.74 256 A 1 
ATOM   2011 C CE1 . TYR A 1 256 ? 41.461  -65.501 25.827  1.00 72.69 256 A 1 
ATOM   2012 C CE2 . TYR A 1 256 ? 40.475  -64.211 24.009  1.00 73.31 256 A 1 
ATOM   2013 C CZ  . TYR A 1 256 ? 40.344  -64.889 25.240  1.00 75.77 256 A 1 
ATOM   2014 O OH  . TYR A 1 256 ? 39.124  -64.949 25.858  1.00 72.96 256 A 1 
ATOM   2015 N N   . GLU A 1 257 ? 47.246  -63.767 22.631  1.00 89.69 257 A 1 
ATOM   2016 C CA  . GLU A 1 257 ? 48.574  -63.992 22.055  1.00 88.72 257 A 1 
ATOM   2017 C C   . GLU A 1 257 ? 49.658  -63.976 23.131  1.00 87.38 257 A 1 
ATOM   2018 O O   . GLU A 1 257 ? 50.563  -64.820 23.092  1.00 87.10 257 A 1 
ATOM   2019 C CB  . GLU A 1 257 ? 48.893  -62.955 20.978  1.00 89.83 257 A 1 
ATOM   2020 C CG  . GLU A 1 257 ? 48.241  -63.332 19.653  1.00 79.37 257 A 1 
ATOM   2021 C CD  . GLU A 1 257 ? 48.473  -62.325 18.516  1.00 71.90 257 A 1 
ATOM   2022 O OE1 . GLU A 1 257 ? 47.826  -62.545 17.458  1.00 65.56 257 A 1 
ATOM   2023 O OE2 . GLU A 1 257 ? 49.280  -61.392 18.670  1.00 65.69 257 A 1 
ATOM   2024 N N   . GLU A 1 258 ? 49.568  -63.087 24.099  1.00 88.03 258 A 1 
ATOM   2025 C CA  . GLU A 1 258 ? 50.517  -62.993 25.206  1.00 87.96 258 A 1 
ATOM   2026 C C   . GLU A 1 258 ? 50.348  -64.171 26.182  1.00 87.94 258 A 1 
ATOM   2027 O O   . GLU A 1 258 ? 51.339  -64.788 26.561  1.00 85.57 258 A 1 
ATOM   2028 C CB  . GLU A 1 258 ? 50.397  -61.624 25.894  1.00 88.58 258 A 1 
ATOM   2029 C CG  . GLU A 1 258 ? 51.726  -61.132 26.492  1.00 80.44 258 A 1 
ATOM   2030 C CD  . GLU A 1 258 ? 52.820  -60.843 25.426  1.00 74.74 258 A 1 
ATOM   2031 O OE1 . GLU A 1 258 ? 53.999  -60.701 25.805  1.00 68.28 258 A 1 
ATOM   2032 O OE2 . GLU A 1 258 ? 52.525  -60.793 24.203  1.00 66.87 258 A 1 
ATOM   2033 N N   . GLU A 1 259 ? 49.097  -64.585 26.481  1.00 88.20 259 A 1 
ATOM   2034 C CA  . GLU A 1 259 ? 48.806  -65.736 27.332  1.00 86.33 259 A 1 
ATOM   2035 C C   . GLU A 1 259 ? 49.311  -67.049 26.704  1.00 85.58 259 A 1 
ATOM   2036 O O   . GLU A 1 259 ? 49.904  -67.885 27.386  1.00 85.98 259 A 1 
ATOM   2037 C CB  . GLU A 1 259 ? 47.297  -65.779 27.637  1.00 86.95 259 A 1 
ATOM   2038 C CG  . GLU A 1 259 ? 46.954  -66.687 28.822  1.00 76.30 259 A 1 
ATOM   2039 C CD  . GLU A 1 259 ? 45.459  -66.676 29.232  1.00 69.77 259 A 1 
ATOM   2040 O OE1 . GLU A 1 259 ? 45.165  -67.118 30.371  1.00 64.01 259 A 1 
ATOM   2041 O OE2 . GLU A 1 259 ? 44.610  -66.278 28.420  1.00 65.47 259 A 1 
ATOM   2042 N N   . ILE A 1 260 ? 49.138  -67.212 25.375  1.00 88.69 260 A 1 
ATOM   2043 C CA  . ILE A 1 260 ? 49.714  -68.346 24.643  1.00 86.20 260 A 1 
ATOM   2044 C C   . ILE A 1 260 ? 51.242  -68.313 24.723  1.00 85.71 260 A 1 
ATOM   2045 O O   . ILE A 1 260 ? 51.865  -69.357 24.937  1.00 87.73 260 A 1 
ATOM   2046 C CB  . ILE A 1 260 ? 49.233  -68.365 23.172  1.00 87.04 260 A 1 
ATOM   2047 C CG1 . ILE A 1 260 ? 47.747  -68.783 23.109  1.00 81.09 260 A 1 
ATOM   2048 C CG2 . ILE A 1 260 ? 50.064  -69.319 22.300  1.00 77.45 260 A 1 
ATOM   2049 C CD1 . ILE A 1 260 ? 47.074  -68.470 21.768  1.00 68.87 260 A 1 
ATOM   2050 N N   . ARG A 1 261 ? 51.869  -67.146 24.573  1.00 87.23 261 A 1 
ATOM   2051 C CA  . ARG A 1 261 ? 53.320  -66.990 24.696  1.00 85.85 261 A 1 
ATOM   2052 C C   . ARG A 1 261 ? 53.824  -67.334 26.094  1.00 85.43 261 A 1 
ATOM   2053 O O   . ARG A 1 261 ? 54.817  -68.051 26.209  1.00 85.34 261 A 1 
ATOM   2054 C CB  . ARG A 1 261 ? 53.717  -65.556 24.306  1.00 86.75 261 A 1 
ATOM   2055 C CG  . ARG A 1 261 ? 54.603  -65.525 23.073  1.00 77.70 261 A 1 
ATOM   2056 C CD  . ARG A 1 261 ? 55.092  -64.099 22.799  1.00 75.78 261 A 1 
ATOM   2057 N NE  . ARG A 1 261 ? 54.486  -63.534 21.579  1.00 67.11 261 A 1 
ATOM   2058 C CZ  . ARG A 1 261 ? 54.310  -62.259 21.331  1.00 59.15 261 A 1 
ATOM   2059 N NH1 . ARG A 1 261 ? 54.700  -61.320 22.159  1.00 54.66 261 A 1 
ATOM   2060 N NH2 . ARG A 1 261 ? 53.716  -61.882 20.233  1.00 53.67 261 A 1 
ATOM   2061 N N   . GLU A 1 262 ? 53.123  -66.883 27.135  1.00 88.57 262 A 1 
ATOM   2062 C CA  . GLU A 1 262 ? 53.454  -67.183 28.525  1.00 86.62 262 A 1 
ATOM   2063 C C   . GLU A 1 262 ? 53.330  -68.685 28.822  1.00 85.73 262 A 1 
ATOM   2064 O O   . GLU A 1 262 ? 54.245  -69.277 29.393  1.00 84.01 262 A 1 
ATOM   2065 C CB  . GLU A 1 262 ? 52.565  -66.366 29.473  1.00 86.55 262 A 1 
ATOM   2066 C CG  . GLU A 1 262 ? 53.376  -65.405 30.332  1.00 75.46 262 A 1 
ATOM   2067 C CD  . GLU A 1 262 ? 52.550  -64.649 31.377  1.00 71.06 262 A 1 
ATOM   2068 O OE1 . GLU A 1 262 ? 53.185  -63.925 32.194  1.00 65.02 262 A 1 
ATOM   2069 O OE2 . GLU A 1 262 ? 51.316  -64.812 31.416  1.00 66.87 262 A 1 
ATOM   2070 N N   . LEU A 1 263 ? 52.236  -69.325 28.374  1.00 86.41 263 A 1 
ATOM   2071 C CA  . LEU A 1 263 ? 52.044  -70.765 28.506  1.00 83.12 263 A 1 
ATOM   2072 C C   . LEU A 1 263 ? 53.131  -71.550 27.780  1.00 82.50 263 A 1 
ATOM   2073 O O   . LEU A 1 263 ? 53.682  -72.505 28.333  1.00 85.35 263 A 1 
ATOM   2074 C CB  . LEU A 1 263 ? 50.659  -71.151 27.963  1.00 84.79 263 A 1 
ATOM   2075 C CG  . LEU A 1 263 ? 49.522  -70.892 28.966  1.00 79.21 263 A 1 
ATOM   2076 C CD1 . LEU A 1 263 ? 48.171  -70.919 28.247  1.00 70.29 263 A 1 
ATOM   2077 C CD2 . LEU A 1 263 ? 49.487  -71.965 30.057  1.00 72.83 263 A 1 
ATOM   2078 N N   . GLN A 1 264 ? 53.492  -71.171 26.573  1.00 84.00 264 A 1 
ATOM   2079 C CA  . GLN A 1 264 ? 54.589  -71.795 25.833  1.00 81.73 264 A 1 
ATOM   2080 C C   . GLN A 1 264 ? 55.923  -71.639 26.566  1.00 80.92 264 A 1 
ATOM   2081 O O   . GLN A 1 264 ? 56.681  -72.611 26.631  1.00 80.43 264 A 1 
ATOM   2082 C CB  . GLN A 1 264 ? 54.691  -71.205 24.426  1.00 82.47 264 A 1 
ATOM   2083 C CG  . GLN A 1 264 ? 53.599  -71.744 23.502  1.00 77.53 264 A 1 
ATOM   2084 C CD  . GLN A 1 264 ? 53.648  -71.161 22.086  1.00 72.38 264 A 1 
ATOM   2085 O OE1 . GLN A 1 264 ? 54.410  -70.257 21.775  1.00 66.91 264 A 1 
ATOM   2086 N NE2 . GLN A 1 264 ? 52.863  -71.683 21.181  1.00 62.28 264 A 1 
ATOM   2087 N N   . SER A 1 265 ? 56.200  -70.491 27.148  1.00 84.78 265 A 1 
ATOM   2088 C CA  . SER A 1 265 ? 57.406  -70.250 27.947  1.00 83.52 265 A 1 
ATOM   2089 C C   . SER A 1 265 ? 57.427  -71.134 29.197  1.00 82.89 265 A 1 
ATOM   2090 O O   . SER A 1 265 ? 58.427  -71.816 29.436  1.00 79.91 265 A 1 
ATOM   2091 C CB  . SER A 1 265 ? 57.497  -68.775 28.339  1.00 83.57 265 A 1 
ATOM   2092 O OG  . SER A 1 265 ? 58.749  -68.506 28.929  1.00 71.84 265 A 1 
ATOM   2093 N N   . GLN A 1 266 ? 56.327  -71.223 29.952  1.00 83.42 266 A 1 
ATOM   2094 C CA  . GLN A 1 266 ? 56.230  -72.091 31.126  1.00 81.15 266 A 1 
ATOM   2095 C C   . GLN A 1 266 ? 56.423  -73.567 30.769  1.00 80.38 266 A 1 
ATOM   2096 O O   . GLN A 1 266 ? 57.119  -74.286 31.482  1.00 78.04 266 A 1 
ATOM   2097 C CB  . GLN A 1 266 ? 54.873  -71.905 31.814  1.00 81.44 266 A 1 
ATOM   2098 C CG  . GLN A 1 266 ? 54.808  -70.594 32.608  1.00 73.86 266 A 1 
ATOM   2099 C CD  . GLN A 1 266 ? 53.470  -70.402 33.330  1.00 70.00 266 A 1 
ATOM   2100 O OE1 . GLN A 1 266 ? 52.589  -71.257 33.359  1.00 64.76 266 A 1 
ATOM   2101 N NE2 . GLN A 1 266 ? 53.278  -69.270 33.955  1.00 60.07 266 A 1 
ATOM   2102 N N   . ILE A 1 267 ? 55.840  -74.052 29.659  1.00 83.59 267 A 1 
ATOM   2103 C CA  . ILE A 1 267 ? 56.024  -75.428 29.186  1.00 81.72 267 A 1 
ATOM   2104 C C   . ILE A 1 267 ? 57.488  -75.678 28.823  1.00 80.78 267 A 1 
ATOM   2105 O O   . ILE A 1 267 ? 58.035  -76.724 29.186  1.00 80.42 267 A 1 
ATOM   2106 C CB  . ILE A 1 267 ? 55.080  -75.738 28.015  1.00 81.13 267 A 1 
ATOM   2107 C CG1 . ILE A 1 267 ? 53.610  -75.769 28.489  1.00 74.55 267 A 1 
ATOM   2108 C CG2 . ILE A 1 267 ? 55.427  -77.097 27.382  1.00 69.93 267 A 1 
ATOM   2109 C CD1 . ILE A 1 267 ? 52.595  -75.646 27.342  1.00 63.88 267 A 1 
ATOM   2110 N N   . SER A 1 268 ? 58.163  -74.747 28.163  1.00 78.49 268 A 1 
ATOM   2111 C CA  . SER A 1 268 ? 59.588  -74.881 27.834  1.00 78.24 268 A 1 
ATOM   2112 C C   . SER A 1 268 ? 60.467  -74.875 29.083  1.00 77.91 268 A 1 
ATOM   2113 O O   . SER A 1 268 ? 61.319  -75.762 29.197  1.00 74.17 268 A 1 
ATOM   2114 C CB  . SER A 1 268 ? 60.093  -73.845 26.828  1.00 76.23 268 A 1 
ATOM   2115 O OG  . SER A 1 268 ? 59.330  -72.697 26.675  1.00 66.66 268 A 1 
ATOM   2116 N N   . ASP A 1 269 ? 60.233  -74.029 30.056  1.00 77.89 269 A 1 
ATOM   2117 C CA  . ASP A 1 269 ? 60.977  -74.004 31.311  1.00 78.00 269 A 1 
ATOM   2118 C C   . ASP A 1 269 ? 60.784  -75.301 32.109  1.00 76.47 269 A 1 
ATOM   2119 O O   . ASP A 1 269 ? 61.748  -75.893 32.607  1.00 72.94 269 A 1 
ATOM   2120 C CB  . ASP A 1 269 ? 60.555  -72.791 32.154  1.00 76.56 269 A 1 
ATOM   2121 C CG  . ASP A 1 269 ? 61.136  -71.464 31.672  1.00 69.77 269 A 1 
ATOM   2122 O OD1 . ASP A 1 269 ? 62.141  -71.481 30.925  1.00 63.01 269 A 1 
ATOM   2123 O OD2 . ASP A 1 269 ? 60.598  -70.421 32.094  1.00 63.22 269 A 1 
ATOM   2124 N N   . THR A 1 270 ? 59.527  -75.795 32.166  1.00 76.03 270 A 1 
ATOM   2125 C CA  . THR A 1 270 ? 59.239  -77.075 32.828  1.00 75.59 270 A 1 
ATOM   2126 C C   . THR A 1 270 ? 59.939  -78.243 32.127  1.00 74.68 270 A 1 
ATOM   2127 O O   . THR A 1 270 ? 60.452  -79.153 32.787  1.00 71.29 270 A 1 
ATOM   2128 C CB  . THR A 1 270 ? 57.735  -77.356 32.924  1.00 73.75 270 A 1 
ATOM   2129 O OG1 . THR A 1 270 ? 56.976  -76.207 33.224  1.00 66.02 270 A 1 
ATOM   2130 C CG2 . THR A 1 270 ? 57.427  -78.334 34.059  1.00 63.00 270 A 1 
ATOM   2131 N N   . SER A 1 271 ? 60.026  -78.255 30.826  1.00 74.01 271 A 1 
ATOM   2132 C CA  . SER A 1 271 ? 60.744  -79.265 30.038  1.00 73.84 271 A 1 
ATOM   2133 C C   . SER A 1 271 ? 62.249  -79.247 30.320  1.00 72.86 271 A 1 
ATOM   2134 O O   . SER A 1 271 ? 62.856  -80.307 30.437  1.00 69.82 271 A 1 
ATOM   2135 C CB  . SER A 1 271 ? 60.530  -79.057 28.538  1.00 71.97 271 A 1 
ATOM   2136 O OG  . SER A 1 271 ? 59.167  -79.076 28.203  1.00 62.59 271 A 1 
ATOM   2137 N N   . VAL A 1 272 ? 62.837  -78.088 30.450  1.00 69.03 272 A 1 
ATOM   2138 C CA  . VAL A 1 272 ? 64.264  -77.942 30.767  1.00 69.52 272 A 1 
ATOM   2139 C C   . VAL A 1 272 ? 64.571  -78.482 32.160  1.00 69.09 272 A 1 
ATOM   2140 O O   . VAL A 1 272 ? 65.515  -79.259 32.319  1.00 67.03 272 A 1 
ATOM   2141 C CB  . VAL A 1 272 ? 64.720  -76.478 30.623  1.00 68.16 272 A 1 
ATOM   2142 C CG1 . VAL A 1 272 ? 66.159  -76.268 31.104  1.00 61.06 272 A 1 
ATOM   2143 C CG2 . VAL A 1 272 ? 64.678  -76.035 29.159  1.00 61.28 272 A 1 
ATOM   2144 N N   . VAL A 1 273 ? 63.747  -78.176 33.166  1.00 65.85 273 A 1 
ATOM   2145 C CA  . VAL A 1 273 ? 63.922  -78.676 34.543  1.00 67.80 273 A 1 
ATOM   2146 C C   . VAL A 1 273 ? 63.773  -80.199 34.599  1.00 66.50 273 A 1 
ATOM   2147 O O   . VAL A 1 273 ? 64.598  -80.876 35.206  1.00 63.50 273 A 1 
ATOM   2148 C CB  . VAL A 1 273 ? 62.948  -77.982 35.509  1.00 66.37 273 A 1 
ATOM   2149 C CG1 . VAL A 1 273 ? 63.028  -78.545 36.921  1.00 58.64 273 A 1 
ATOM   2150 C CG2 . VAL A 1 273 ? 63.272  -76.479 35.618  1.00 58.28 273 A 1 
ATOM   2151 N N   . LEU A 1 274 ? 62.782  -80.787 33.930  1.00 67.41 274 A 1 
ATOM   2152 C CA  . LEU A 1 274 ? 62.590  -82.239 33.859  1.00 67.03 274 A 1 
ATOM   2153 C C   . LEU A 1 274 ? 63.712  -82.956 33.120  1.00 66.29 274 A 1 
ATOM   2154 O O   . LEU A 1 274 ? 64.124  -84.041 33.544  1.00 63.62 274 A 1 
ATOM   2155 C CB  . LEU A 1 274 ? 61.235  -82.532 33.210  1.00 65.52 274 A 1 
ATOM   2156 C CG  . LEU A 1 274 ? 60.127  -82.656 34.263  1.00 59.50 274 A 1 
ATOM   2157 C CD1 . LEU A 1 274 ? 58.766  -82.300 33.685  1.00 53.14 274 A 1 
ATOM   2158 C CD2 . LEU A 1 274 ? 60.067  -84.078 34.797  1.00 55.75 274 A 1 
ATOM   2159 N N   . SER A 1 275 ? 64.264  -82.392 32.082  1.00 65.15 275 A 1 
ATOM   2160 C CA  . SER A 1 275 ? 65.383  -82.986 31.353  1.00 64.57 275 A 1 
ATOM   2161 C C   . SER A 1 275 ? 66.679  -83.018 32.164  1.00 62.94 275 A 1 
ATOM   2162 O O   . SER A 1 275 ? 67.503  -83.907 31.951  1.00 60.89 275 A 1 
ATOM   2163 C CB  . SER A 1 275 ? 65.595  -82.291 30.011  1.00 62.97 275 A 1 
ATOM   2164 O OG  . SER A 1 275 ? 66.128  -80.993 30.167  1.00 55.96 275 A 1 
ATOM   2165 N N   . MET A 1 276 ? 66.838  -82.122 33.131  1.00 59.90 276 A 1 
ATOM   2166 C CA  . MET A 1 276 ? 67.979  -82.168 34.055  1.00 59.96 276 A 1 
ATOM   2167 C C   . MET A 1 276 ? 67.868  -83.298 35.082  1.00 60.04 276 A 1 
ATOM   2168 O O   . MET A 1 276 ? 68.891  -83.871 35.453  1.00 56.09 276 A 1 
ATOM   2169 C CB  . MET A 1 276 ? 68.141  -80.822 34.766  1.00 58.09 276 A 1 
ATOM   2170 C CG  . MET A 1 276 ? 68.831  -79.791 33.877  1.00 53.30 276 A 1 
ATOM   2171 S SD  . MET A 1 276 ? 69.282  -78.283 34.766  1.00 46.99 276 A 1 
ATOM   2172 C CE  . MET A 1 276 ? 70.440  -77.551 33.592  1.00 45.05 276 A 1 
ATOM   2173 N N   . ASP A 1 277 ? 66.670  -83.687 35.544  1.00 55.54 277 A 1 
ATOM   2174 C CA  . ASP A 1 277 ? 66.435  -84.748 36.534  1.00 55.21 277 A 1 
ATOM   2175 C C   . ASP A 1 277 ? 66.234  -86.138 35.880  1.00 54.57 277 A 1 
ATOM   2176 O O   . ASP A 1 277 ? 65.460  -86.978 36.321  1.00 50.70 277 A 1 
ATOM   2177 C CB  . ASP A 1 277 ? 65.335  -84.312 37.522  1.00 52.66 277 A 1 
ATOM   2178 C CG  . ASP A 1 277 ? 65.553  -84.800 38.961  1.00 46.68 277 A 1 
ATOM   2179 O OD1 . ASP A 1 277 ? 66.631  -85.330 39.275  1.00 44.76 277 A 1 
ATOM   2180 O OD2 . ASP A 1 277 ? 64.613  -84.614 39.767  1.00 45.64 277 A 1 
ATOM   2181 N N   . ASN A 1 278 ? 66.931  -86.429 34.811  1.00 52.50 278 A 1 
ATOM   2182 C CA  . ASN A 1 278 ? 66.768  -87.534 33.847  1.00 52.85 278 A 1 
ATOM   2183 C C   . ASN A 1 278 ? 67.198  -88.927 34.353  1.00 53.29 278 A 1 
ATOM   2184 O O   . ASN A 1 278 ? 67.568  -89.803 33.558  1.00 50.17 278 A 1 
ATOM   2185 C CB  . ASN A 1 278 ? 67.486  -87.152 32.537  1.00 49.95 278 A 1 
ATOM   2186 C CG  . ASN A 1 278 ? 66.552  -86.763 31.403  1.00 45.83 278 A 1 
ATOM   2187 O OD1 . ASN A 1 278 ? 65.365  -86.992 31.418  1.00 43.51 278 A 1 
ATOM   2188 N ND2 . ASN A 1 278 ? 67.096  -86.176 30.367  1.00 43.53 278 A 1 
ATOM   2189 N N   . SER A 1 279 ? 67.182  -89.181 35.667  1.00 52.84 279 A 1 
ATOM   2190 C CA  . SER A 1 279 ? 67.567  -90.512 36.152  1.00 54.06 279 A 1 
ATOM   2191 C C   . SER A 1 279 ? 66.470  -91.565 35.967  1.00 54.83 279 A 1 
ATOM   2192 O O   . SER A 1 279 ? 66.791  -92.742 35.771  1.00 50.76 279 A 1 
ATOM   2193 C CB  . SER A 1 279 ? 67.994  -90.439 37.612  1.00 50.23 279 A 1 
ATOM   2194 O OG  . SER A 1 279 ? 66.929  -90.033 38.443  1.00 46.27 279 A 1 
ATOM   2195 N N   . ARG A 1 280 ? 65.177  -91.209 36.056  1.00 55.53 280 A 1 
ATOM   2196 C CA  . ARG A 1 280 ? 64.071  -92.169 35.907  1.00 56.80 280 A 1 
ATOM   2197 C C   . ARG A 1 280 ? 63.367  -91.998 34.566  1.00 57.70 280 A 1 
ATOM   2198 O O   . ARG A 1 280 ? 63.014  -90.903 34.168  1.00 54.15 280 A 1 
ATOM   2199 C CB  . ARG A 1 280 ? 63.094  -92.082 37.084  1.00 53.32 280 A 1 
ATOM   2200 C CG  . ARG A 1 280 ? 63.682  -92.728 38.335  1.00 49.70 280 A 1 
ATOM   2201 C CD  . ARG A 1 280 ? 62.649  -92.762 39.469  1.00 47.35 280 A 1 
ATOM   2202 N NE  . ARG A 1 280 ? 63.185  -93.413 40.656  1.00 43.41 280 A 1 
ATOM   2203 C CZ  . ARG A 1 280 ? 62.541  -93.626 41.789  1.00 39.86 280 A 1 
ATOM   2204 N NH1 . ARG A 1 280 ? 61.296  -93.243 41.944  1.00 37.37 280 A 1 
ATOM   2205 N NH2 . ARG A 1 280 ? 63.123  -94.223 42.789  1.00 36.48 280 A 1 
ATOM   2206 N N   . SER A 1 281 ? 63.096  -93.147 33.939  1.00 59.26 281 A 1 
ATOM   2207 C CA  . SER A 1 281 ? 62.547  -93.334 32.586  1.00 60.78 281 A 1 
ATOM   2208 C C   . SER A 1 281 ? 61.053  -93.005 32.420  1.00 61.91 281 A 1 
ATOM   2209 O O   . SER A 1 281 ? 60.365  -93.688 31.661  1.00 57.61 281 A 1 
ATOM   2210 C CB  . SER A 1 281 ? 62.798  -94.795 32.184  1.00 55.95 281 A 1 
ATOM   2211 O OG  . SER A 1 281 ? 62.095  -95.641 33.072  1.00 50.01 281 A 1 
ATOM   2212 N N   . LEU A 1 282 ? 60.529  -92.098 33.214  1.00 59.02 282 A 1 
ATOM   2213 C CA  . LEU A 1 282 ? 59.171  -91.630 32.953  1.00 60.03 282 A 1 
ATOM   2214 C C   . LEU A 1 282 ? 59.200  -90.821 31.661  1.00 62.58 282 A 1 
ATOM   2215 O O   . LEU A 1 282 ? 59.971  -89.872 31.558  1.00 59.17 282 A 1 
ATOM   2216 C CB  . LEU A 1 282 ? 58.637  -90.843 34.154  1.00 56.03 282 A 1 
ATOM   2217 C CG  . LEU A 1 282 ? 57.857  -91.749 35.122  1.00 51.84 282 A 1 
ATOM   2218 C CD1 . LEU A 1 282 ? 58.146  -91.420 36.576  1.00 49.03 282 A 1 
ATOM   2219 C CD2 . LEU A 1 282 ? 56.359  -91.620 34.884  1.00 48.20 282 A 1 
ATOM   2220 N N   . ASP A 1 283 ? 58.383  -91.255 30.716  1.00 65.43 283 A 1 
ATOM   2221 C CA  . ASP A 1 283 ? 58.217  -90.601 29.418  1.00 68.17 283 A 1 
ATOM   2222 C C   . ASP A 1 283 ? 57.496  -89.251 29.591  1.00 69.89 283 A 1 
ATOM   2223 O O   . ASP A 1 283 ? 56.354  -89.032 29.189  1.00 66.04 283 A 1 
ATOM   2224 C CB  . ASP A 1 283 ? 57.519  -91.579 28.466  1.00 63.85 283 A 1 
ATOM   2225 C CG  . ASP A 1 283 ? 57.547  -91.136 27.002  1.00 57.57 283 A 1 
ATOM   2226 O OD1 . ASP A 1 283 ? 58.272  -90.165 26.706  1.00 53.34 283 A 1 
ATOM   2227 O OD2 . ASP A 1 283 ? 56.854  -91.797 26.207  1.00 53.58 283 A 1 
ATOM   2228 N N   . MET A 1 284 ? 58.145  -88.387 30.324  1.00 72.48 284 A 1 
ATOM   2229 C CA  . MET A 1 284 ? 57.651  -87.053 30.637  1.00 73.28 284 A 1 
ATOM   2230 C C   . MET A 1 284 ? 57.527  -86.202 29.380  1.00 75.72 284 A 1 
ATOM   2231 O O   . MET A 1 284 ? 56.641  -85.356 29.332  1.00 72.53 284 A 1 
ATOM   2232 C CB  . MET A 1 284 ? 58.561  -86.370 31.654  1.00 69.15 284 A 1 
ATOM   2233 C CG  . MET A 1 284 ? 58.233  -86.778 33.101  1.00 64.39 284 A 1 
ATOM   2234 S SD  . MET A 1 284 ? 57.959  -85.370 34.168  1.00 59.25 284 A 1 
ATOM   2235 C CE  . MET A 1 284 ? 57.598  -86.177 35.743  1.00 53.66 284 A 1 
ATOM   2236 N N   . ASP A 1 285 ? 58.340  -86.462 28.382  1.00 75.11 285 A 1 
ATOM   2237 C CA  . ASP A 1 285 ? 58.279  -85.721 27.126  1.00 75.92 285 A 1 
ATOM   2238 C C   . ASP A 1 285 ? 56.930  -85.931 26.432  1.00 77.87 285 A 1 
ATOM   2239 O O   . ASP A 1 285 ? 56.341  -84.984 25.911  1.00 75.33 285 A 1 
ATOM   2240 C CB  . ASP A 1 285 ? 59.454  -86.126 26.226  1.00 72.20 285 A 1 
ATOM   2241 C CG  . ASP A 1 285 ? 60.817  -85.625 26.721  1.00 67.19 285 A 1 
ATOM   2242 O OD1 . ASP A 1 285 ? 60.846  -84.624 27.469  1.00 60.96 285 A 1 
ATOM   2243 O OD2 . ASP A 1 285 ? 61.828  -86.231 26.323  1.00 59.53 285 A 1 
ATOM   2244 N N   . SER A 1 286 ? 56.385  -87.165 26.509  1.00 79.09 286 A 1 
ATOM   2245 C CA  . SER A 1 286 ? 55.058  -87.448 25.950  1.00 79.01 286 A 1 
ATOM   2246 C C   . SER A 1 286 ? 53.940  -86.734 26.717  1.00 79.21 286 A 1 
ATOM   2247 O O   . SER A 1 286 ? 53.059  -86.130 26.095  1.00 76.91 286 A 1 
ATOM   2248 C CB  . SER A 1 286 ? 54.800  -88.957 25.880  1.00 75.93 286 A 1 
ATOM   2249 O OG  . SER A 1 286 ? 54.562  -89.536 27.145  1.00 66.10 286 A 1 
ATOM   2250 N N   . ILE A 1 287 ? 54.003  -86.714 28.061  1.00 80.33 287 A 1 
ATOM   2251 C CA  . ILE A 1 287 ? 53.018  -86.033 28.905  1.00 79.47 287 A 1 
ATOM   2252 C C   . ILE A 1 287 ? 53.083  -84.515 28.702  1.00 81.05 287 A 1 
ATOM   2253 O O   . ILE A 1 287 ? 52.049  -83.860 28.584  1.00 80.85 287 A 1 
ATOM   2254 C CB  . ILE A 1 287 ? 53.221  -86.416 30.385  1.00 76.44 287 A 1 
ATOM   2255 C CG1 . ILE A 1 287 ? 52.999  -87.926 30.605  1.00 70.41 287 A 1 
ATOM   2256 C CG2 . ILE A 1 287 ? 52.272  -85.601 31.300  1.00 67.20 287 A 1 
ATOM   2257 C CD1 . ILE A 1 287 ? 53.351  -88.432 32.008  1.00 62.64 287 A 1 
ATOM   2258 N N   . ILE A 1 288 ? 54.295  -83.962 28.630  1.00 81.06 288 A 1 
ATOM   2259 C CA  . ILE A 1 288 ? 54.479  -82.529 28.382  1.00 81.68 288 A 1 
ATOM   2260 C C   . ILE A 1 288 ? 53.963  -82.158 26.991  1.00 83.08 288 A 1 
ATOM   2261 O O   . ILE A 1 288 ? 53.280  -81.141 26.848  1.00 83.79 288 A 1 
ATOM   2262 C CB  . ILE A 1 288 ? 55.950  -82.135 28.566  1.00 79.50 288 A 1 
ATOM   2263 C CG1 . ILE A 1 288 ? 56.328  -82.222 30.059  1.00 72.89 288 A 1 
ATOM   2264 C CG2 . ILE A 1 288 ? 56.228  -80.706 28.053  1.00 68.55 288 A 1 
ATOM   2265 C CD1 . ILE A 1 288 ? 57.836  -82.183 30.309  1.00 63.23 288 A 1 
ATOM   2266 N N   . ALA A 1 289 ? 54.250  -83.004 25.999  1.00 81.30 289 A 1 
ATOM   2267 C CA  . ALA A 1 289 ? 53.744  -82.776 24.647  1.00 82.28 289 A 1 
ATOM   2268 C C   . ALA A 1 289 ? 52.215  -82.829 24.596  1.00 83.29 289 A 1 
ATOM   2269 O O   . ALA A 1 289 ? 51.595  -81.972 23.959  1.00 81.95 289 A 1 
ATOM   2270 C CB  . ALA A 1 289 ? 54.385  -83.791 23.698  1.00 80.35 289 A 1 
ATOM   2271 N N   . GLU A 1 290 ? 51.605  -83.808 25.311  1.00 85.92 290 A 1 
ATOM   2272 C CA  . GLU A 1 290 ? 50.151  -83.953 25.353  1.00 84.70 290 A 1 
ATOM   2273 C C   . GLU A 1 290 ? 49.482  -82.784 26.102  1.00 84.99 290 A 1 
ATOM   2274 O O   . GLU A 1 290 ? 48.524  -82.190 25.610  1.00 83.81 290 A 1 
ATOM   2275 C CB  . GLU A 1 290 ? 49.808  -85.306 25.974  1.00 83.25 290 A 1 
ATOM   2276 C CG  . GLU A 1 290 ? 48.344  -85.707 25.741  1.00 74.09 290 A 1 
ATOM   2277 C CD  . GLU A 1 290 ? 48.006  -87.128 26.233  1.00 66.95 290 A 1 
ATOM   2278 O OE1 . GLU A 1 290 ? 46.991  -87.680 25.740  1.00 61.01 290 A 1 
ATOM   2279 O OE2 . GLU A 1 290 ? 48.734  -87.642 27.097  1.00 60.50 290 A 1 
ATOM   2280 N N   . VAL A 1 291 ? 50.034  -82.403 27.255  1.00 83.17 291 A 1 
ATOM   2281 C CA  . VAL A 1 291 ? 49.554  -81.229 28.006  1.00 82.74 291 A 1 
ATOM   2282 C C   . VAL A 1 291 ? 49.724  -79.953 27.182  1.00 83.55 291 A 1 
ATOM   2283 O O   . VAL A 1 291 ? 48.805  -79.128 27.134  1.00 84.28 291 A 1 
ATOM   2284 C CB  . VAL A 1 291 ? 50.259  -81.122 29.365  1.00 80.91 291 A 1 
ATOM   2285 C CG1 . VAL A 1 291 ? 49.944  -79.814 30.106  1.00 73.24 291 A 1 
ATOM   2286 C CG2 . VAL A 1 291 ? 49.823  -82.263 30.299  1.00 72.00 291 A 1 
ATOM   2287 N N   . LYS A 1 292 ? 50.856  -79.809 26.521  1.00 85.56 292 A 1 
ATOM   2288 C CA  . LYS A 1 292 ? 51.116  -78.659 25.653  1.00 85.15 292 A 1 
ATOM   2289 C C   . LYS A 1 292 ? 50.118  -78.604 24.494  1.00 85.89 292 A 1 
ATOM   2290 O O   . LYS A 1 292 ? 49.544  -77.543 24.253  1.00 87.20 292 A 1 
ATOM   2291 C CB  . LYS A 1 292 ? 52.570  -78.706 25.169  1.00 83.88 292 A 1 
ATOM   2292 C CG  . LYS A 1 292 ? 52.975  -77.408 24.467  1.00 75.20 292 A 1 
ATOM   2293 C CD  . LYS A 1 292 ? 54.463  -77.446 24.113  1.00 70.60 292 A 1 
ATOM   2294 C CE  . LYS A 1 292 ? 54.859  -76.129 23.477  1.00 62.91 292 A 1 
ATOM   2295 N NZ  . LYS A 1 292 ? 56.315  -76.056 23.202  1.00 54.76 292 A 1 
ATOM   2296 N N   . ALA A 1 293 ? 49.886  -79.776 23.874  1.00 86.57 293 A 1 
ATOM   2297 C CA  . ALA A 1 293 ? 48.901  -79.873 22.802  1.00 86.65 293 A 1 
ATOM   2298 C C   . ALA A 1 293 ? 47.486  -79.554 23.300  1.00 87.16 293 A 1 
ATOM   2299 O O   . ALA A 1 293 ? 46.765  -78.797 22.643  1.00 85.42 293 A 1 
ATOM   2300 C CB  . ALA A 1 293 ? 48.975  -81.268 22.176  1.00 85.53 293 A 1 
ATOM   2301 N N   . GLN A 1 294 ? 47.098  -80.059 24.502  1.00 89.37 294 A 1 
ATOM   2302 C CA  . GLN A 1 294 ? 45.799  -79.725 25.099  1.00 87.83 294 A 1 
ATOM   2303 C C   . GLN A 1 294 ? 45.673  -78.236 25.428  1.00 88.45 294 A 1 
ATOM   2304 O O   . GLN A 1 294 ? 44.628  -77.647 25.156  1.00 87.01 294 A 1 
ATOM   2305 C CB  . GLN A 1 294 ? 45.556  -80.541 26.366  1.00 86.43 294 A 1 
ATOM   2306 C CG  . GLN A 1 294 ? 45.101  -81.965 26.052  1.00 76.69 294 A 1 
ATOM   2307 C CD  . GLN A 1 294 ? 44.742  -82.772 27.304  1.00 71.25 294 A 1 
ATOM   2308 O OE1 . GLN A 1 294 ? 44.805  -82.312 28.435  1.00 64.68 294 A 1 
ATOM   2309 N NE2 . GLN A 1 294 ? 44.327  -84.010 27.142  1.00 60.06 294 A 1 
ATOM   2310 N N   . TYR A 1 295 ? 46.715  -77.645 26.003  1.00 86.50 295 A 1 
ATOM   2311 C CA  . TYR A 1 295 ? 46.673  -76.216 26.311  1.00 86.14 295 A 1 
ATOM   2312 C C   . TYR A 1 295 ? 46.642  -75.357 25.040  1.00 86.27 295 A 1 
ATOM   2313 O O   . TYR A 1 295 ? 45.876  -74.396 24.990  1.00 86.70 295 A 1 
ATOM   2314 C CB  . TYR A 1 295 ? 47.854  -75.823 27.208  1.00 83.61 295 A 1 
ATOM   2315 C CG  . TYR A 1 295 ? 47.520  -75.870 28.679  1.00 75.90 295 A 1 
ATOM   2316 C CD1 . TYR A 1 295 ? 46.806  -74.803 29.274  1.00 67.08 295 A 1 
ATOM   2317 C CD2 . TYR A 1 295 ? 47.902  -76.961 29.475  1.00 66.15 295 A 1 
ATOM   2318 C CE1 . TYR A 1 295 ? 46.482  -74.827 30.646  1.00 60.41 295 A 1 
ATOM   2319 C CE2 . TYR A 1 295 ? 47.583  -76.999 30.840  1.00 59.96 295 A 1 
ATOM   2320 C CZ  . TYR A 1 295 ? 46.873  -75.934 31.418  1.00 61.26 295 A 1 
ATOM   2321 O OH  . TYR A 1 295 ? 46.567  -75.965 32.765  1.00 57.51 295 A 1 
ATOM   2322 N N   . GLU A 1 296 ? 47.417  -75.724 24.035  1.00 88.65 296 A 1 
ATOM   2323 C CA  . GLU A 1 296 ? 47.370  -75.040 22.747  1.00 88.08 296 A 1 
ATOM   2324 C C   . GLU A 1 296 ? 46.001  -75.214 22.068  1.00 88.16 296 A 1 
ATOM   2325 O O   . GLU A 1 296 ? 45.470  -74.236 21.534  1.00 87.57 296 A 1 
ATOM   2326 C CB  . GLU A 1 296 ? 48.484  -75.543 21.812  1.00 87.43 296 A 1 
ATOM   2327 C CG  . GLU A 1 296 ? 49.838  -74.914 22.155  1.00 76.38 296 A 1 
ATOM   2328 C CD  . GLU A 1 296 ? 50.984  -75.321 21.199  1.00 69.06 296 A 1 
ATOM   2329 O OE1 . GLU A 1 296 ? 52.082  -74.716 21.326  1.00 63.84 296 A 1 
ATOM   2330 O OE2 . GLU A 1 296 ? 50.793  -76.217 20.353  1.00 62.02 296 A 1 
ATOM   2331 N N   . ASP A 1 297 ? 45.398  -76.408 22.159  1.00 88.30 297 A 1 
ATOM   2332 C CA  . ASP A 1 297 ? 44.078  -76.658 21.576  1.00 88.89 297 A 1 
ATOM   2333 C C   . ASP A 1 297 ? 42.986  -75.866 22.312  1.00 88.92 297 A 1 
ATOM   2334 O O   . ASP A 1 297 ? 42.152  -75.216 21.675  1.00 87.83 297 A 1 
ATOM   2335 C CB  . ASP A 1 297 ? 43.799  -78.166 21.550  1.00 88.18 297 A 1 
ATOM   2336 C CG  . ASP A 1 297 ? 42.667  -78.541 20.587  1.00 79.43 297 A 1 
ATOM   2337 O OD1 . ASP A 1 297 ? 42.622  -77.961 19.474  1.00 71.13 297 A 1 
ATOM   2338 O OD2 . ASP A 1 297 ? 41.847  -79.412 20.945  1.00 70.90 297 A 1 
ATOM   2339 N N   . ILE A 1 298 ? 43.024  -75.857 23.652  1.00 89.36 298 A 1 
ATOM   2340 C CA  . ILE A 1 298 ? 42.094  -75.048 24.464  1.00 88.38 298 A 1 
ATOM   2341 C C   . ILE A 1 298 ? 42.265  -73.554 24.172  1.00 88.60 298 A 1 
ATOM   2342 O O   . ILE A 1 298 ? 41.272  -72.851 23.971  1.00 88.49 298 A 1 
ATOM   2343 C CB  . ILE A 1 298 ? 42.263  -75.360 25.968  1.00 87.43 298 A 1 
ATOM   2344 C CG1 . ILE A 1 298 ? 41.767  -76.789 26.283  1.00 80.07 298 A 1 
ATOM   2345 C CG2 . ILE A 1 298 ? 41.488  -74.348 26.847  1.00 76.90 298 A 1 
ATOM   2346 C CD1 . ILE A 1 298 ? 42.203  -77.314 27.660  1.00 70.39 298 A 1 
ATOM   2347 N N   . ALA A 1 299 ? 43.497  -73.057 24.134  1.00 88.65 299 A 1 
ATOM   2348 C CA  . ALA A 1 299 ? 43.775  -71.652 23.853  1.00 87.80 299 A 1 
ATOM   2349 C C   . ALA A 1 299 ? 43.344  -71.269 22.436  1.00 88.28 299 A 1 
ATOM   2350 O O   . ALA A 1 299 ? 42.663  -70.261 22.245  1.00 88.53 299 A 1 
ATOM   2351 C CB  . ALA A 1 299 ? 45.265  -71.384 24.084  1.00 86.74 299 A 1 
ATOM   2352 N N   . ASN A 1 300 ? 43.665  -72.140 21.464  1.00 88.20 300 A 1 
ATOM   2353 C CA  . ASN A 1 300 ? 43.251  -71.915 20.080  1.00 88.90 300 A 1 
ATOM   2354 C C   . ASN A 1 300 ? 41.736  -71.979 19.924  1.00 89.22 300 A 1 
ATOM   2355 O O   . ASN A 1 300 ? 41.159  -71.147 19.226  1.00 87.81 300 A 1 
ATOM   2356 C CB  . ASN A 1 300 ? 43.935  -72.949 19.170  1.00 88.03 300 A 1 
ATOM   2357 C CG  . ASN A 1 300 ? 45.388  -72.608 18.884  1.00 83.40 300 A 1 
ATOM   2358 O OD1 . ASN A 1 300 ? 45.789  -71.458 18.820  1.00 75.05 300 A 1 
ATOM   2359 N ND2 . ASN A 1 300 ? 46.206  -73.610 18.649  1.00 73.43 300 A 1 
ATOM   2360 N N   . ARG A 1 301 ? 41.082  -72.939 20.606  1.00 87.57 301 A 1 
ATOM   2361 C CA  . ARG A 1 301 ? 39.624  -73.071 20.563  1.00 88.23 301 A 1 
ATOM   2362 C C   . ARG A 1 301 ? 38.935  -71.883 21.221  1.00 89.29 301 A 1 
ATOM   2363 O O   . ARG A 1 301 ? 38.028  -71.308 20.627  1.00 86.78 301 A 1 
ATOM   2364 C CB  . ARG A 1 301 ? 39.235  -74.404 21.191  1.00 87.14 301 A 1 
ATOM   2365 C CG  . ARG A 1 301 ? 37.821  -74.818 20.782  1.00 77.24 301 A 1 
ATOM   2366 C CD  . ARG A 1 301 ? 37.532  -76.184 21.390  1.00 75.05 301 A 1 
ATOM   2367 N NE  . ARG A 1 301 ? 36.283  -76.740 20.857  1.00 66.73 301 A 1 
ATOM   2368 C CZ  . ARG A 1 301 ? 35.838  -77.962 21.075  1.00 59.92 301 A 1 
ATOM   2369 N NH1 . ARG A 1 301 ? 36.470  -78.795 21.866  1.00 55.67 301 A 1 
ATOM   2370 N NH2 . ARG A 1 301 ? 34.734  -78.376 20.503  1.00 53.13 301 A 1 
ATOM   2371 N N   . SER A 1 302 ? 39.407  -71.451 22.387  1.00 88.04 302 A 1 
ATOM   2372 C CA  . SER A 1 302 ? 38.891  -70.262 23.067  1.00 87.59 302 A 1 
ATOM   2373 C C   . SER A 1 302 ? 39.102  -68.997 22.233  1.00 88.27 302 A 1 
ATOM   2374 O O   . SER A 1 302 ? 38.192  -68.181 22.104  1.00 87.46 302 A 1 
ATOM   2375 C CB  . SER A 1 302 ? 39.574  -70.116 24.436  1.00 85.55 302 A 1 
ATOM   2376 O OG  . SER A 1 302 ? 38.973  -69.072 25.170  1.00 74.56 302 A 1 
ATOM   2377 N N   . ARG A 1 303 ? 40.271  -68.892 21.611  1.00 87.81 303 A 1 
ATOM   2378 C CA  . ARG A 1 303 ? 40.561  -67.785 20.699  1.00 88.53 303 A 1 
ATOM   2379 C C   . ARG A 1 303 ? 39.652  -67.822 19.467  1.00 89.08 303 A 1 
ATOM   2380 O O   . ARG A 1 303 ? 39.098  -66.791 19.109  1.00 89.64 303 A 1 
ATOM   2381 C CB  . ARG A 1 303 ? 42.045  -67.822 20.329  1.00 88.18 303 A 1 
ATOM   2382 C CG  . ARG A 1 303 ? 42.427  -66.650 19.418  1.00 80.59 303 A 1 
ATOM   2383 C CD  . ARG A 1 303 ? 43.926  -66.709 19.097  1.00 76.89 303 A 1 
ATOM   2384 N NE  . ARG A 1 303 ? 44.274  -65.679 18.115  1.00 67.63 303 A 1 
ATOM   2385 C CZ  . ARG A 1 303 ? 45.495  -65.343 17.746  1.00 60.01 303 A 1 
ATOM   2386 N NH1 . ARG A 1 303 ? 46.565  -65.943 18.205  1.00 54.96 303 A 1 
ATOM   2387 N NH2 . ARG A 1 303 ? 45.673  -64.376 16.913  1.00 53.37 303 A 1 
ATOM   2388 N N   . ALA A 1 304 ? 39.473  -68.993 18.867  1.00 89.82 304 A 1 
ATOM   2389 C CA  . ALA A 1 304 ? 38.613  -69.138 17.695  1.00 90.06 304 A 1 
ATOM   2390 C C   . ALA A 1 304 ? 37.143  -68.857 18.018  1.00 90.31 304 A 1 
ATOM   2391 O O   . ALA A 1 304 ? 36.454  -68.200 17.240  1.00 89.00 304 A 1 
ATOM   2392 C CB  . ALA A 1 304 ? 38.796  -70.543 17.113  1.00 89.51 304 A 1 
ATOM   2393 N N   . GLU A 1 305 ? 36.652  -69.331 19.195  1.00 90.30 305 A 1 
ATOM   2394 C CA  . GLU A 1 305 ? 35.294  -69.040 19.660  1.00 89.21 305 A 1 
ATOM   2395 C C   . GLU A 1 305 ? 35.115  -67.539 19.935  1.00 88.55 305 A 1 
ATOM   2396 O O   . GLU A 1 305 ? 34.121  -66.949 19.487  1.00 88.13 305 A 1 
ATOM   2397 C CB  . GLU A 1 305 ? 34.966  -69.854 20.920  1.00 89.10 305 A 1 
ATOM   2398 C CG  . GLU A 1 305 ? 34.623  -71.315 20.589  1.00 77.15 305 A 1 
ATOM   2399 C CD  . GLU A 1 305 ? 34.317  -72.187 21.820  1.00 70.01 305 A 1 
ATOM   2400 O OE1 . GLU A 1 305 ? 34.060  -73.414 21.623  1.00 64.19 305 A 1 
ATOM   2401 O OE2 . GLU A 1 305 ? 34.331  -71.672 22.954  1.00 63.88 305 A 1 
ATOM   2402 N N   . ALA A 1 306 ? 36.071  -66.911 20.599  1.00 88.40 306 A 1 
ATOM   2403 C CA  . ALA A 1 306 ? 36.029  -65.476 20.846  1.00 87.71 306 A 1 
ATOM   2404 C C   . ALA A 1 306 ? 36.074  -64.696 19.531  1.00 87.99 306 A 1 
ATOM   2405 O O   . ALA A 1 306 ? 35.205  -63.860 19.292  1.00 87.68 306 A 1 
ATOM   2406 C CB  . ALA A 1 306 ? 37.177  -65.090 21.785  1.00 86.70 306 A 1 
ATOM   2407 N N   . GLU A 1 307 ? 37.021  -65.027 18.657  1.00 89.66 307 A 1 
ATOM   2408 C CA  . GLU A 1 307 ? 37.114  -64.388 17.342  1.00 88.30 307 A 1 
ATOM   2409 C C   . GLU A 1 307 ? 35.839  -64.580 16.523  1.00 88.07 307 A 1 
ATOM   2410 O O   . GLU A 1 307 ? 35.338  -63.611 15.960  1.00 88.52 307 A 1 
ATOM   2411 C CB  . GLU A 1 307 ? 38.315  -64.926 16.555  1.00 88.70 307 A 1 
ATOM   2412 C CG  . GLU A 1 307 ? 39.645  -64.325 17.028  1.00 77.23 307 A 1 
ATOM   2413 C CD  . GLU A 1 307 ? 40.842  -64.742 16.162  1.00 69.93 307 A 1 
ATOM   2414 O OE1 . GLU A 1 307 ? 41.939  -64.137 16.357  1.00 64.91 307 A 1 
ATOM   2415 O OE2 . GLU A 1 307 ? 40.725  -65.601 15.266  1.00 62.82 307 A 1 
ATOM   2416 N N   . SER A 1 308 ? 35.287  -65.792 16.503  1.00 89.65 308 A 1 
ATOM   2417 C CA  . SER A 1 308 ? 34.038  -66.070 15.785  1.00 90.36 308 A 1 
ATOM   2418 C C   . SER A 1 308 ? 32.871  -65.259 16.356  1.00 90.96 308 A 1 
ATOM   2419 O O   . SER A 1 308 ? 32.116  -64.644 15.599  1.00 89.98 308 A 1 
ATOM   2420 C CB  . SER A 1 308 ? 33.730  -67.564 15.833  1.00 89.74 308 A 1 
ATOM   2421 O OG  . SER A 1 308 ? 32.549  -67.849 15.101  1.00 74.48 308 A 1 
ATOM   2422 N N   . MET A 1 309 ? 32.722  -65.211 17.675  1.00 88.58 309 A 1 
ATOM   2423 C CA  . MET A 1 309 ? 31.640  -64.487 18.334  1.00 88.28 309 A 1 
ATOM   2424 C C   . MET A 1 309 ? 31.757  -62.971 18.121  1.00 89.26 309 A 1 
ATOM   2425 O O   . MET A 1 309 ? 30.757  -62.297 17.853  1.00 87.87 309 A 1 
ATOM   2426 C CB  . MET A 1 309 ? 31.641  -64.849 19.820  1.00 86.88 309 A 1 
ATOM   2427 C CG  . MET A 1 309 ? 30.413  -64.297 20.553  1.00 75.95 309 A 1 
ATOM   2428 S SD  . MET A 1 309 ? 30.375  -64.783 22.297  1.00 68.69 309 A 1 
ATOM   2429 C CE  . MET A 1 309 ? 28.967  -63.819 22.862  1.00 59.61 309 A 1 
ATOM   2430 N N   . TYR A 1 310 ? 32.979  -62.449 18.223  1.00 89.03 310 A 1 
ATOM   2431 C CA  . TYR A 1 310 ? 33.223  -61.037 17.945  1.00 88.87 310 A 1 
ATOM   2432 C C   . TYR A 1 310 ? 33.098  -60.706 16.463  1.00 89.43 310 A 1 
ATOM   2433 O O   . TYR A 1 310 ? 32.544  -59.664 16.131  1.00 90.33 310 A 1 
ATOM   2434 C CB  . TYR A 1 310 ? 34.588  -60.615 18.494  1.00 87.32 310 A 1 
ATOM   2435 C CG  . TYR A 1 310 ? 34.553  -60.291 19.968  1.00 77.87 310 A 1 
ATOM   2436 C CD1 . TYR A 1 310 ? 33.929  -59.103 20.414  1.00 68.85 310 A 1 
ATOM   2437 C CD2 . TYR A 1 310 ? 35.154  -61.142 20.908  1.00 68.04 310 A 1 
ATOM   2438 C CE1 . TYR A 1 310 ? 33.885  -58.788 21.783  1.00 60.67 310 A 1 
ATOM   2439 C CE2 . TYR A 1 310 ? 35.118  -60.836 22.275  1.00 61.33 310 A 1 
ATOM   2440 C CZ  . TYR A 1 310 ? 34.478  -59.660 22.710  1.00 62.66 310 A 1 
ATOM   2441 O OH  . TYR A 1 310 ? 34.438  -59.358 24.050  1.00 59.42 310 A 1 
ATOM   2442 N N   . GLN A 1 311 ? 33.500  -61.596 15.571  1.00 88.93 311 A 1 
ATOM   2443 C CA  . GLN A 1 311 ? 33.342  -61.434 14.129  1.00 89.21 311 A 1 
ATOM   2444 C C   . GLN A 1 311 ? 31.861  -61.377 13.735  1.00 89.62 311 A 1 
ATOM   2445 O O   . GLN A 1 311 ? 31.454  -60.464 13.023  1.00 89.15 311 A 1 
ATOM   2446 C CB  . GLN A 1 311 ? 34.076  -62.576 13.409  1.00 88.98 311 A 1 
ATOM   2447 C CG  . GLN A 1 311 ? 34.210  -62.348 11.898  1.00 79.33 311 A 1 
ATOM   2448 C CD  . GLN A 1 311 ? 35.256  -61.299 11.515  1.00 72.99 311 A 1 
ATOM   2449 O OE1 . GLN A 1 311 ? 36.158  -60.947 12.258  1.00 67.77 311 A 1 
ATOM   2450 N NE2 . GLN A 1 311 ? 35.163  -60.789 10.313  1.00 61.31 311 A 1 
ATOM   2451 N N   . ILE A 1 312 ? 31.041  -62.290 14.283  1.00 89.94 312 A 1 
ATOM   2452 C CA  . ILE A 1 312 ? 29.586  -62.291 14.050  1.00 89.82 312 A 1 
ATOM   2453 C C   . ILE A 1 312 ? 28.961  -60.983 14.543  1.00 90.49 312 A 1 
ATOM   2454 O O   . ILE A 1 312 ? 28.229  -60.322 13.801  1.00 89.56 312 A 1 
ATOM   2455 C CB  . ILE A 1 312 ? 28.935  -63.528 14.704  1.00 90.13 312 A 1 
ATOM   2456 C CG1 . ILE A 1 312 ? 29.372  -64.824 13.980  1.00 84.52 312 A 1 
ATOM   2457 C CG2 . ILE A 1 312 ? 27.398  -63.424 14.688  1.00 82.84 312 A 1 
ATOM   2458 C CD1 . ILE A 1 312 ? 29.093  -66.110 14.778  1.00 75.57 312 A 1 
ATOM   2459 N N   . LYS A 1 313 ? 29.294  -60.567 15.770  1.00 86.96 313 A 1 
ATOM   2460 C CA  . LYS A 1 313 ? 28.797  -59.291 16.304  1.00 86.48 313 A 1 
ATOM   2461 C C   . LYS A 1 313 ? 29.267  -58.092 15.488  1.00 86.92 313 A 1 
ATOM   2462 O O   . LYS A 1 313 ? 28.509  -57.141 15.314  1.00 88.91 313 A 1 
ATOM   2463 C CB  . LYS A 1 313 ? 29.236  -59.111 17.756  1.00 86.34 313 A 1 
ATOM   2464 C CG  . LYS A 1 313 ? 28.301  -59.825 18.726  1.00 76.29 313 A 1 
ATOM   2465 C CD  . LYS A 1 313 ? 28.729  -59.504 20.153  1.00 72.02 313 A 1 
ATOM   2466 C CE  . LYS A 1 313 ? 27.734  -60.072 21.146  1.00 64.71 313 A 1 
ATOM   2467 N NZ  . LYS A 1 313 ? 28.131  -59.765 22.538  1.00 56.58 313 A 1 
ATOM   2468 N N   . TYR A 1 314 ? 30.500  -58.133 15.018  1.00 90.39 314 A 1 
ATOM   2469 C CA  . TYR A 1 314 ? 31.053  -57.074 14.186  1.00 90.52 314 A 1 
ATOM   2470 C C   . TYR A 1 314 ? 30.304  -56.989 12.855  1.00 90.58 314 A 1 
ATOM   2471 O O   . TYR A 1 314 ? 29.893  -55.899 12.464  1.00 90.98 314 A 1 
ATOM   2472 C CB  . TYR A 1 314 ? 32.553  -57.321 13.983  1.00 89.60 314 A 1 
ATOM   2473 C CG  . TYR A 1 314 ? 33.237  -56.220 13.207  1.00 86.19 314 A 1 
ATOM   2474 C CD1 . TYR A 1 314 ? 33.299  -56.275 11.802  1.00 75.53 314 A 1 
ATOM   2475 C CD2 . TYR A 1 314 ? 33.811  -55.131 13.884  1.00 76.20 314 A 1 
ATOM   2476 C CE1 . TYR A 1 314 ? 33.924  -55.249 11.077  1.00 70.39 314 A 1 
ATOM   2477 C CE2 . TYR A 1 314 ? 34.436  -54.101 13.170  1.00 71.67 314 A 1 
ATOM   2478 C CZ  . TYR A 1 314 ? 34.490  -54.160 11.764  1.00 71.19 314 A 1 
ATOM   2479 O OH  . TYR A 1 314 ? 35.096  -53.142 11.061  1.00 71.01 314 A 1 
ATOM   2480 N N   . GLU A 1 315 ? 30.065  -58.130 12.206  1.00 90.09 315 A 1 
ATOM   2481 C CA  . GLU A 1 315 ? 29.310  -58.189 10.945  1.00 90.02 315 A 1 
ATOM   2482 C C   . GLU A 1 315 ? 27.852  -57.745 11.122  1.00 89.86 315 A 1 
ATOM   2483 O O   . GLU A 1 315 ? 27.344  -56.971 10.312  1.00 89.51 315 A 1 
ATOM   2484 C CB  . GLU A 1 315 ? 29.384  -59.604 10.358  1.00 90.67 315 A 1 
ATOM   2485 C CG  . GLU A 1 315 ? 30.765  -59.881 9.746   1.00 80.81 315 A 1 
ATOM   2486 C CD  . GLU A 1 315 ? 30.938  -61.312 9.217   1.00 73.31 315 A 1 
ATOM   2487 O OE1 . GLU A 1 315 ? 32.101  -61.643 8.846   1.00 66.93 315 A 1 
ATOM   2488 O OE2 . GLU A 1 315 ? 29.948  -62.077 9.172   1.00 65.96 315 A 1 
ATOM   2489 N N   . GLU A 1 316 ? 27.181  -58.160 12.219  1.00 89.33 316 A 1 
ATOM   2490 C CA  . GLU A 1 316 ? 25.835  -57.694 12.541  1.00 88.98 316 A 1 
ATOM   2491 C C   . GLU A 1 316 ? 25.788  -56.175 12.742  1.00 88.44 316 A 1 
ATOM   2492 O O   . GLU A 1 316 ? 24.941  -55.500 12.159  1.00 88.12 316 A 1 
ATOM   2493 C CB  . GLU A 1 316 ? 25.308  -58.380 13.810  1.00 89.67 316 A 1 
ATOM   2494 C CG  . GLU A 1 316 ? 24.788  -59.800 13.559  1.00 77.63 316 A 1 
ATOM   2495 C CD  . GLU A 1 316 ? 24.186  -60.453 14.818  1.00 72.27 316 A 1 
ATOM   2496 O OE1 . GLU A 1 316 ? 23.475  -61.476 14.653  1.00 65.84 316 A 1 
ATOM   2497 O OE2 . GLU A 1 316 ? 24.428  -59.947 15.936  1.00 67.50 316 A 1 
ATOM   2498 N N   . LEU A 1 317 ? 26.705  -55.622 13.526  1.00 86.80 317 A 1 
ATOM   2499 C CA  . LEU A 1 317 ? 26.781  -54.187 13.769  1.00 85.03 317 A 1 
ATOM   2500 C C   . LEU A 1 317 ? 27.127  -53.405 12.502  1.00 84.21 317 A 1 
ATOM   2501 O O   . LEU A 1 317 ? 26.570  -52.329 12.271  1.00 86.39 317 A 1 
ATOM   2502 C CB  . LEU A 1 317 ? 27.818  -53.910 14.866  1.00 85.22 317 A 1 
ATOM   2503 C CG  . LEU A 1 317 ? 27.284  -54.187 16.285  1.00 77.03 317 A 1 
ATOM   2504 C CD1 . LEU A 1 317 ? 28.454  -54.232 17.271  1.00 67.63 317 A 1 
ATOM   2505 C CD2 . LEU A 1 317 ? 26.327  -53.102 16.764  1.00 68.95 317 A 1 
ATOM   2506 N N   . GLN A 1 318 ? 28.010  -53.963 11.669  1.00 87.53 318 A 1 
ATOM   2507 C CA  . GLN A 1 318 ? 28.391  -53.339 10.407  1.00 87.63 318 A 1 
ATOM   2508 C C   . GLN A 1 318 ? 27.224  -53.345 9.409   1.00 87.44 318 A 1 
ATOM   2509 O O   . GLN A 1 318 ? 26.985  -52.341 8.734   1.00 87.76 318 A 1 
ATOM   2510 C CB  . GLN A 1 318 ? 29.632  -54.051 9.862   1.00 87.75 318 A 1 
ATOM   2511 C CG  . GLN A 1 318 ? 30.356  -53.205 8.813   1.00 77.32 318 A 1 
ATOM   2512 C CD  . GLN A 1 318 ? 31.652  -53.860 8.335   1.00 71.38 318 A 1 
ATOM   2513 O OE1 . GLN A 1 318 ? 31.860  -55.048 8.404   1.00 65.95 318 A 1 
ATOM   2514 N NE2 . GLN A 1 318 ? 32.584  -53.092 7.802   1.00 60.48 318 A 1 
ATOM   2515 N N   . SER A 1 319 ? 26.460  -54.443 9.386   1.00 87.51 319 A 1 
ATOM   2516 C CA  . SER A 1 319 ? 25.229  -54.545 8.592   1.00 88.31 319 A 1 
ATOM   2517 C C   . SER A 1 319 ? 24.168  -53.554 9.076   1.00 88.61 319 A 1 
ATOM   2518 O O   . SER A 1 319 ? 23.593  -52.818 8.264   1.00 87.00 319 A 1 
ATOM   2519 C CB  . SER A 1 319 ? 24.706  -55.985 8.653   1.00 88.09 319 A 1 
ATOM   2520 O OG  . SER A 1 319 ? 23.562  -56.114 7.828   1.00 73.37 319 A 1 
ATOM   2521 N N   . LEU A 1 320 ? 23.951  -53.460 10.382  1.00 86.85 320 A 1 
ATOM   2522 C CA  . LEU A 1 320 ? 23.043  -52.482 10.991  1.00 86.40 320 A 1 
ATOM   2523 C C   . LEU A 1 320 ? 23.469  -51.039 10.704  1.00 85.69 320 A 1 
ATOM   2524 O O   . LEU A 1 320 ? 22.644  -50.232 10.269  1.00 84.81 320 A 1 
ATOM   2525 C CB  . LEU A 1 320 ? 22.952  -52.753 12.508  1.00 86.58 320 A 1 
ATOM   2526 C CG  . LEU A 1 320 ? 21.680  -53.535 12.886  1.00 76.74 320 A 1 
ATOM   2527 C CD1 . LEU A 1 320 ? 21.950  -54.555 13.986  1.00 67.07 320 A 1 
ATOM   2528 C CD2 . LEU A 1 320 ? 20.592  -52.586 13.377  1.00 69.45 320 A 1 
ATOM   2529 N N   . ALA A 1 321 ? 24.738  -50.727 10.864  1.00 84.82 321 A 1 
ATOM   2530 C CA  . ALA A 1 321 ? 25.272  -49.399 10.571  1.00 83.87 321 A 1 
ATOM   2531 C C   . ALA A 1 321 ? 25.148  -49.051 9.079   1.00 83.49 321 A 1 
ATOM   2532 O O   . ALA A 1 321 ? 24.826  -47.908 8.733   1.00 83.81 321 A 1 
ATOM   2533 C CB  . ALA A 1 321 ? 26.726  -49.338 11.043  1.00 83.53 321 A 1 
ATOM   2534 N N   . GLY A 1 322 ? 25.358  -50.025 8.207   1.00 86.77 322 A 1 
ATOM   2535 C CA  . GLY A 1 322 ? 25.137  -49.884 6.764   1.00 87.06 322 A 1 
ATOM   2536 C C   . GLY A 1 322 ? 23.678  -49.568 6.436   1.00 88.21 322 A 1 
ATOM   2537 O O   . GLY A 1 322 ? 23.397  -48.592 5.741   1.00 87.22 322 A 1 
ATOM   2538 N N   . LYS A 1 323 ? 22.767  -50.344 7.037   1.00 85.79 323 A 1 
ATOM   2539 C CA  . LYS A 1 323 ? 21.327  -50.157 6.843   1.00 87.04 323 A 1 
ATOM   2540 C C   . LYS A 1 323 ? 20.854  -48.784 7.334   1.00 87.72 323 A 1 
ATOM   2541 O O   . LYS A 1 323 ? 20.171  -48.075 6.596   1.00 86.16 323 A 1 
ATOM   2542 C CB  . LYS A 1 323 ? 20.590  -51.305 7.531   1.00 86.23 323 A 1 
ATOM   2543 C CG  . LYS A 1 323 ? 19.148  -51.403 7.035   1.00 74.84 323 A 1 
ATOM   2544 C CD  . LYS A 1 323 ? 18.435  -52.567 7.720   1.00 71.47 323 A 1 
ATOM   2545 C CE  . LYS A 1 323 ? 17.005  -52.662 7.193   1.00 62.51 323 A 1 
ATOM   2546 N NZ  . LYS A 1 323 ? 16.229  -53.690 7.906   1.00 54.31 323 A 1 
ATOM   2547 N N   . HIS A 1 324 ? 21.268  -48.365 8.517   1.00 86.41 324 A 1 
ATOM   2548 C CA  . HIS A 1 324 ? 20.989  -47.015 9.012   1.00 85.53 324 A 1 
ATOM   2549 C C   . HIS A 1 324 ? 21.634  -45.927 8.147   1.00 86.39 324 A 1 
ATOM   2550 O O   . HIS A 1 324 ? 21.066  -44.850 7.985   1.00 85.46 324 A 1 
ATOM   2551 C CB  . HIS A 1 324 ? 21.460  -46.887 10.464  1.00 83.98 324 A 1 
ATOM   2552 C CG  . HIS A 1 324 ? 20.496  -47.486 11.451  1.00 78.32 324 A 1 
ATOM   2553 N ND1 . HIS A 1 324 ? 19.201  -47.079 11.652  1.00 64.19 324 A 1 
ATOM   2554 C CD2 . HIS A 1 324 ? 20.738  -48.505 12.330  1.00 64.68 324 A 1 
ATOM   2555 C CE1 . HIS A 1 324 ? 18.678  -47.848 12.626  1.00 61.04 324 A 1 
ATOM   2556 N NE2 . HIS A 1 324 ? 19.580  -48.715 13.063  1.00 62.42 324 A 1 
ATOM   2557 N N   . GLY A 1 325 ? 22.792  -46.193 7.570   1.00 85.48 325 A 1 
ATOM   2558 C CA  . GLY A 1 325 ? 23.441  -45.285 6.621   1.00 85.51 325 A 1 
ATOM   2559 C C   . GLY A 1 325 ? 22.641  -45.085 5.338   1.00 87.29 325 A 1 
ATOM   2560 O O   . GLY A 1 325 ? 22.530  -43.950 4.861   1.00 86.58 325 A 1 
ATOM   2561 N N   . ASP A 1 326 ? 22.071  -46.171 4.810   1.00 88.39 326 A 1 
ATOM   2562 C CA  . ASP A 1 326 ? 21.227  -46.120 3.620   1.00 89.68 326 A 1 
ATOM   2563 C C   . ASP A 1 326 ? 19.877  -45.456 3.901   1.00 89.75 326 A 1 
ATOM   2564 O O   . ASP A 1 326 ? 19.449  -44.583 3.136   1.00 88.14 326 A 1 
ATOM   2565 C CB  . ASP A 1 326 ? 21.040  -47.530 3.039   1.00 88.71 326 A 1 
ATOM   2566 C CG  . ASP A 1 326 ? 22.284  -48.062 2.329   1.00 81.44 326 A 1 
ATOM   2567 O OD1 . ASP A 1 326 ? 23.127  -47.243 1.891   1.00 73.02 326 A 1 
ATOM   2568 O OD2 . ASP A 1 326 ? 22.362  -49.301 2.161   1.00 73.42 326 A 1 
ATOM   2569 N N   . ASP A 1 327 ? 19.254  -45.784 5.039   1.00 87.61 327 A 1 
ATOM   2570 C CA  . ASP A 1 327 ? 18.038  -45.111 5.486   1.00 88.67 327 A 1 
ATOM   2571 C C   . ASP A 1 327 ? 18.286  -43.609 5.656   1.00 87.87 327 A 1 
ATOM   2572 O O   . ASP A 1 327 ? 17.549  -42.792 5.100   1.00 86.34 327 A 1 
ATOM   2573 C CB  . ASP A 1 327 ? 17.498  -45.751 6.781   1.00 87.86 327 A 1 
ATOM   2574 C CG  . ASP A 1 327 ? 16.749  -47.073 6.551   1.00 80.12 327 A 1 
ATOM   2575 O OD1 . ASP A 1 327 ? 16.133  -47.250 5.469   1.00 71.89 327 A 1 
ATOM   2576 O OD2 . ASP A 1 327 ? 16.717  -47.897 7.491   1.00 72.95 327 A 1 
ATOM   2577 N N   . LEU A 1 328 ? 19.382  -43.215 6.298   1.00 84.99 328 A 1 
ATOM   2578 C CA  . LEU A 1 328 ? 19.755  -41.808 6.444   1.00 83.94 328 A 1 
ATOM   2579 C C   . LEU A 1 328 ? 19.939  -41.099 5.089   1.00 83.45 328 A 1 
ATOM   2580 O O   . LEU A 1 328 ? 19.552  -39.938 4.935   1.00 85.33 328 A 1 
ATOM   2581 C CB  . LEU A 1 328 ? 21.053  -41.722 7.260   1.00 84.33 328 A 1 
ATOM   2582 C CG  . LEU A 1 328 ? 21.309  -40.305 7.807   1.00 80.43 328 A 1 
ATOM   2583 C CD1 . LEU A 1 328 ? 20.704  -40.156 9.194   1.00 68.31 328 A 1 
ATOM   2584 C CD2 . LEU A 1 328 ? 22.797  -40.016 7.911   1.00 71.65 328 A 1 
ATOM   2585 N N   . ARG A 1 329 ? 20.542  -41.781 4.103   1.00 85.46 329 A 1 
ATOM   2586 C CA  . ARG A 1 329 ? 20.678  -41.224 2.747   1.00 87.21 329 A 1 
ATOM   2587 C C   . ARG A 1 329 ? 19.331  -41.040 2.075   1.00 88.41 329 A 1 
ATOM   2588 O O   . ARG A 1 329 ? 19.123  -40.006 1.449   1.00 88.85 329 A 1 
ATOM   2589 C CB  . ARG A 1 329 ? 21.552  -42.124 1.869   1.00 87.94 329 A 1 
ATOM   2590 C CG  . ARG A 1 329 ? 23.015  -41.688 1.905   1.00 77.38 329 A 1 
ATOM   2591 C CD  . ARG A 1 329 ? 23.794  -42.580 0.943   1.00 75.32 329 A 1 
ATOM   2592 N NE  . ARG A 1 329 ? 25.209  -42.190 0.854   1.00 66.03 329 A 1 
ATOM   2593 C CZ  . ARG A 1 329 ? 26.145  -42.878 0.241   1.00 56.99 329 A 1 
ATOM   2594 N NH1 . ARG A 1 329 ? 25.880  -43.996 -0.386  1.00 52.99 329 A 1 
ATOM   2595 N NH2 . ARG A 1 329 ? 27.371  -42.461 0.236   1.00 52.62 329 A 1 
ATOM   2596 N N   . ARG A 1 330 ? 18.442  -42.033 2.209   1.00 89.72 330 A 1 
ATOM   2597 C CA  . ARG A 1 330 ? 17.091  -41.948 1.654   1.00 90.11 330 A 1 
ATOM   2598 C C   . ARG A 1 330 ? 16.333  -40.781 2.276   1.00 90.20 330 A 1 
ATOM   2599 O O   . ARG A 1 330 ? 15.855  -39.917 1.541   1.00 89.52 330 A 1 
ATOM   2600 C CB  . ARG A 1 330 ? 16.363  -43.289 1.855   1.00 90.27 330 A 1 
ATOM   2601 C CG  . ARG A 1 330 ? 15.041  -43.293 1.072   1.00 80.26 330 A 1 
ATOM   2602 C CD  . ARG A 1 330 ? 14.244  -44.590 1.278   1.00 77.80 330 A 1 
ATOM   2603 N NE  . ARG A 1 330 ? 13.708  -44.679 2.640   1.00 67.95 330 A 1 
ATOM   2604 C CZ  . ARG A 1 330 ? 13.358  -45.780 3.282   1.00 60.84 330 A 1 
ATOM   2605 N NH1 . ARG A 1 330 ? 13.330  -46.931 2.676   1.00 55.94 330 A 1 
ATOM   2606 N NH2 . ARG A 1 330 ? 13.040  -45.720 4.541   1.00 54.43 330 A 1 
ATOM   2607 N N   . THR A 1 331 ? 16.324  -40.679 3.599   1.00 87.19 331 A 1 
ATOM   2608 C CA  . THR A 1 331 ? 15.610  -39.612 4.303   1.00 84.65 331 A 1 
ATOM   2609 C C   . THR A 1 331 ? 16.210  -38.233 4.025   1.00 84.97 331 A 1 
ATOM   2610 O O   . THR A 1 331 ? 15.472  -37.265 3.843   1.00 86.31 331 A 1 
ATOM   2611 C CB  . THR A 1 331 ? 15.533  -39.893 5.813   1.00 84.70 331 A 1 
ATOM   2612 O OG1 . THR A 1 331 ? 15.343  -41.253 6.104   1.00 75.21 331 A 1 
ATOM   2613 C CG2 . THR A 1 331 ? 14.340  -39.192 6.436   1.00 70.13 331 A 1 
ATOM   2614 N N   . LYS A 1 332 ? 17.535  -38.125 3.865   1.00 85.58 332 A 1 
ATOM   2615 C CA  . LYS A 1 332 ? 18.146  -36.867 3.388   1.00 85.99 332 A 1 
ATOM   2616 C C   . LYS A 1 332 ? 17.682  -36.473 1.994   1.00 86.29 332 A 1 
ATOM   2617 O O   . LYS A 1 332 ? 17.531  -35.278 1.713   1.00 88.30 332 A 1 
ATOM   2618 C CB  . LYS A 1 332 ? 19.680  -36.948 3.397   1.00 86.40 332 A 1 
ATOM   2619 C CG  . LYS A 1 332 ? 20.260  -36.523 4.754   1.00 77.95 332 A 1 
ATOM   2620 C CD  . LYS A 1 332 ? 21.786  -36.405 4.694   1.00 74.98 332 A 1 
ATOM   2621 C CE  . LYS A 1 332 ? 22.267  -35.817 6.016   1.00 64.76 332 A 1 
ATOM   2622 N NZ  . LYS A 1 332 ? 23.698  -35.437 6.006   1.00 56.26 332 A 1 
ATOM   2623 N N   . THR A 1 333 ? 17.484  -37.445 1.127   1.00 89.11 333 A 1 
ATOM   2624 C CA  . THR A 1 333 ? 16.988  -37.189 -0.238  1.00 88.85 333 A 1 
ATOM   2625 C C   . THR A 1 333 ? 15.540  -36.699 -0.193  1.00 89.15 333 A 1 
ATOM   2626 O O   . THR A 1 333 ? 15.239  -35.676 -0.791  1.00 88.55 333 A 1 
ATOM   2627 C CB  . THR A 1 333 ? 17.135  -38.418 -1.136  1.00 89.24 333 A 1 
ATOM   2628 O OG1 . THR A 1 333 ? 18.438  -38.950 -1.028  1.00 79.86 333 A 1 
ATOM   2629 C CG2 . THR A 1 333 ? 16.934  -38.071 -2.607  1.00 75.43 333 A 1 
ATOM   2630 N N   . GLU A 1 334 ? 14.699  -37.363 0.602   1.00 87.97 334 A 1 
ATOM   2631 C CA  . GLU A 1 334 ? 13.313  -36.954 0.841   1.00 87.66 334 A 1 
ATOM   2632 C C   . GLU A 1 334 ? 13.220  -35.536 1.430   1.00 87.16 334 A 1 
ATOM   2633 O O   . GLU A 1 334 ? 12.465  -34.702 0.934   1.00 87.18 334 A 1 
ATOM   2634 C CB  . GLU A 1 334 ? 12.634  -37.960 1.783   1.00 89.30 334 A 1 
ATOM   2635 C CG  . GLU A 1 334 ? 12.363  -39.321 1.114   1.00 77.09 334 A 1 
ATOM   2636 C CD  . GLU A 1 334 ? 11.915  -40.420 2.086   1.00 71.49 334 A 1 
ATOM   2637 O OE1 . GLU A 1 334 ? 11.758  -41.574 1.617   1.00 64.67 334 A 1 
ATOM   2638 O OE2 . GLU A 1 334 ? 11.784  -40.152 3.299   1.00 65.23 334 A 1 
ATOM   2639 N N   . ILE A 1 335 ? 14.056  -35.207 2.409   1.00 86.03 335 A 1 
ATOM   2640 C CA  . ILE A 1 335 ? 14.144  -33.858 2.979   1.00 83.85 335 A 1 
ATOM   2641 C C   . ILE A 1 335 ? 14.547  -32.830 1.922   1.00 83.51 335 A 1 
ATOM   2642 O O   . ILE A 1 335 ? 13.985  -31.735 1.870   1.00 86.68 335 A 1 
ATOM   2643 C CB  . ILE A 1 335 ? 15.126  -33.835 4.171   1.00 84.68 335 A 1 
ATOM   2644 C CG1 . ILE A 1 335 ? 14.447  -34.475 5.391   1.00 79.54 335 A 1 
ATOM   2645 C CG2 . ILE A 1 335 ? 15.603  -32.418 4.516   1.00 74.84 335 A 1 
ATOM   2646 C CD1 . ILE A 1 335 ? 15.384  -34.691 6.575   1.00 67.44 335 A 1 
ATOM   2647 N N   . SER A 1 336 ? 15.520  -33.168 1.079   1.00 86.12 336 A 1 
ATOM   2648 C CA  . SER A 1 336 ? 15.948  -32.259 0.013   1.00 86.55 336 A 1 
ATOM   2649 C C   . SER A 1 336 ? 14.829  -31.996 -0.991  1.00 87.18 336 A 1 
ATOM   2650 O O   . SER A 1 336 ? 14.676  -30.869 -1.471  1.00 87.74 336 A 1 
ATOM   2651 C CB  . SER A 1 336 ? 17.175  -32.823 -0.700  1.00 87.73 336 A 1 
ATOM   2652 O OG  . SER A 1 336 ? 17.704  -31.862 -1.592  1.00 75.73 336 A 1 
ATOM   2653 N N   . GLU A 1 337 ? 14.025  -33.017 -1.286  1.00 88.59 337 A 1 
ATOM   2654 C CA  . GLU A 1 337 ? 12.883  -32.907 -2.182  1.00 88.81 337 A 1 
ATOM   2655 C C   . GLU A 1 337 ? 11.745  -32.094 -1.544  1.00 88.45 337 A 1 
ATOM   2656 O O   . GLU A 1 337 ? 11.198  -31.188 -2.181  1.00 88.57 337 A 1 
ATOM   2657 C CB  . GLU A 1 337 ? 12.467  -34.322 -2.605  1.00 90.57 337 A 1 
ATOM   2658 C CG  . GLU A 1 337 ? 11.606  -34.302 -3.871  1.00 77.45 337 A 1 
ATOM   2659 C CD  . GLU A 1 337 ? 11.425  -35.696 -4.488  1.00 69.88 337 A 1 
ATOM   2660 O OE1 . GLU A 1 337 ? 11.151  -35.740 -5.710  1.00 62.05 337 A 1 
ATOM   2661 O OE2 . GLU A 1 337 ? 11.574  -36.696 -3.764  1.00 61.42 337 A 1 
ATOM   2662 N N   . MET A 1 338 ? 11.466  -32.315 -0.256  1.00 86.56 338 A 1 
ATOM   2663 C CA  . MET A 1 338 ? 10.535  -31.490 0.511   1.00 85.22 338 A 1 
ATOM   2664 C C   . MET A 1 338 ? 10.968  -30.034 0.585   1.00 86.32 338 A 1 
ATOM   2665 O O   . MET A 1 338 ? 10.154  -29.145 0.354   1.00 87.48 338 A 1 
ATOM   2666 C CB  . MET A 1 338 ? 10.366  -32.040 1.926   1.00 86.20 338 A 1 
ATOM   2667 C CG  . MET A 1 338 ? 9.350   -33.186 1.947   1.00 77.71 338 A 1 
ATOM   2668 S SD  . MET A 1 338 ? 8.904   -33.641 3.626   1.00 70.44 338 A 1 
ATOM   2669 C CE  . MET A 1 338 ? 7.437   -34.628 3.281   1.00 60.82 338 A 1 
ATOM   2670 N N   . ASN A 1 339 ? 12.235  -29.766 0.825   1.00 84.86 339 A 1 
ATOM   2671 C CA  . ASN A 1 339 ? 12.763  -28.402 0.843   1.00 85.49 339 A 1 
ATOM   2672 C C   . ASN A 1 339 ? 12.596  -27.708 -0.512  1.00 86.24 339 A 1 
ATOM   2673 O O   . ASN A 1 339 ? 12.211  -26.538 -0.558  1.00 86.68 339 A 1 
ATOM   2674 C CB  . ASN A 1 339 ? 14.233  -28.419 1.273   1.00 85.65 339 A 1 
ATOM   2675 C CG  . ASN A 1 339 ? 14.391  -28.492 2.778   1.00 83.75 339 A 1 
ATOM   2676 O OD1 . ASN A 1 339 ? 13.537  -28.121 3.552   1.00 73.25 339 A 1 
ATOM   2677 N ND2 . ASN A 1 339 ? 15.545  -28.920 3.239   1.00 73.50 339 A 1 
ATOM   2678 N N   . ARG A 1 340 ? 12.818  -28.422 -1.621  1.00 85.63 340 A 1 
ATOM   2679 C CA  . ARG A 1 340 ? 12.513  -27.888 -2.952  1.00 88.00 340 A 1 
ATOM   2680 C C   . ARG A 1 340 ? 11.034  -27.560 -3.121  1.00 89.42 340 A 1 
ATOM   2681 O O   . ARG A 1 340 ? 10.717  -26.511 -3.677  1.00 88.79 340 A 1 
ATOM   2682 C CB  . ARG A 1 340 ? 12.945  -28.860 -4.048  1.00 88.62 340 A 1 
ATOM   2683 C CG  . ARG A 1 340 ? 14.408  -28.651 -4.440  1.00 79.23 340 A 1 
ATOM   2684 C CD  . ARG A 1 340 ? 14.749  -29.614 -5.567  1.00 78.07 340 A 1 
ATOM   2685 N NE  . ARG A 1 340 ? 16.085  -29.362 -6.117  1.00 68.05 340 A 1 
ATOM   2686 C CZ  . ARG A 1 340 ? 16.700  -30.097 -7.013  1.00 59.49 340 A 1 
ATOM   2687 N NH1 . ARG A 1 340 ? 16.141  -31.169 -7.516  1.00 54.71 340 A 1 
ATOM   2688 N NH2 . ARG A 1 340 ? 17.886  -29.778 -7.433  1.00 54.41 340 A 1 
ATOM   2689 N N   . ASN A 1 341 ? 10.151  -28.421 -2.640  1.00 86.06 341 A 1 
ATOM   2690 C CA  . ASN A 1 341 ? 8.723   -28.172 -2.686  1.00 87.18 341 A 1 
ATOM   2691 C C   . ASN A 1 341 ? 8.328   -26.963 -1.833  1.00 88.10 341 A 1 
ATOM   2692 O O   . ASN A 1 341 ? 7.581   -26.110 -2.312  1.00 87.21 341 A 1 
ATOM   2693 C CB  . ASN A 1 341 ? 7.958   -29.436 -2.280  1.00 86.69 341 A 1 
ATOM   2694 C CG  . ASN A 1 341 ? 7.933   -30.483 -3.372  1.00 82.02 341 A 1 
ATOM   2695 O OD1 . ASN A 1 341 ? 8.045   -30.198 -4.559  1.00 72.59 341 A 1 
ATOM   2696 N ND2 . ASN A 1 341 ? 7.715   -31.735 -3.000  1.00 72.64 341 A 1 
ATOM   2697 N N   . ILE A 1 342 ? 8.877   -26.834 -0.626  1.00 85.81 342 A 1 
ATOM   2698 C CA  . ILE A 1 342 ? 8.673   -25.676 0.241   1.00 84.13 342 A 1 
ATOM   2699 C C   . ILE A 1 342 ? 9.167   -24.392 -0.437  1.00 83.59 342 A 1 
ATOM   2700 O O   . ILE A 1 342 ? 8.428   -23.410 -0.477  1.00 87.25 342 A 1 
ATOM   2701 C CB  . ILE A 1 342 ? 9.348   -25.889 1.618   1.00 85.97 342 A 1 
ATOM   2702 C CG1 . ILE A 1 342 ? 8.595   -26.977 2.413   1.00 78.97 342 A 1 
ATOM   2703 C CG2 . ILE A 1 342 ? 9.405   -24.585 2.431   1.00 74.91 342 A 1 
ATOM   2704 C CD1 . ILE A 1 342 ? 9.362   -27.502 3.624   1.00 67.61 342 A 1 
ATOM   2705 N N   . SER A 1 343 ? 10.362  -24.399 -1.018  1.00 86.21 343 A 1 
ATOM   2706 C CA  . SER A 1 343 ? 10.891  -23.240 -1.738  1.00 86.24 343 A 1 
ATOM   2707 C C   . SER A 1 343 ? 10.015  -22.853 -2.931  1.00 86.85 343 A 1 
ATOM   2708 O O   . SER A 1 343 ? 9.756   -21.673 -3.153  1.00 86.95 343 A 1 
ATOM   2709 C CB  . SER A 1 343 ? 12.317  -23.500 -2.228  1.00 87.39 343 A 1 
ATOM   2710 O OG  . SER A 1 343 ? 13.192  -23.781 -1.158  1.00 75.44 343 A 1 
ATOM   2711 N N   . ARG A 1 344 ? 9.504   -23.854 -3.681  1.00 87.34 344 A 1 
ATOM   2712 C CA  . ARG A 1 344 ? 8.571   -23.609 -4.789  1.00 88.55 344 A 1 
ATOM   2713 C C   . ARG A 1 344 ? 7.269   -22.979 -4.302  1.00 89.40 344 A 1 
ATOM   2714 O O   . ARG A 1 344 ? 6.850   -21.969 -4.849  1.00 88.80 344 A 1 
ATOM   2715 C CB  . ARG A 1 344 ? 8.312   -24.923 -5.542  1.00 89.63 344 A 1 
ATOM   2716 C CG  . ARG A 1 344 ? 7.453   -24.687 -6.797  1.00 81.11 344 A 1 
ATOM   2717 C CD  . ARG A 1 344 ? 7.076   -26.005 -7.488  1.00 78.54 344 A 1 
ATOM   2718 N NE  . ARG A 1 344 ? 6.153   -26.783 -6.656  1.00 68.83 344 A 1 
ATOM   2719 C CZ  . ARG A 1 344 ? 5.741   -28.019 -6.882  1.00 60.58 344 A 1 
ATOM   2720 N NH1 . ARG A 1 344 ? 6.106   -28.674 -7.949  1.00 55.55 344 A 1 
ATOM   2721 N NH2 . ARG A 1 344 ? 4.950   -28.605 -6.030  1.00 53.57 344 A 1 
ATOM   2722 N N   . LEU A 1 345 ? 6.662   -23.531 -3.244  1.00 84.10 345 A 1 
ATOM   2723 C CA  . LEU A 1 345 ? 5.440   -22.993 -2.655  1.00 82.54 345 A 1 
ATOM   2724 C C   . LEU A 1 345 ? 5.642   -21.582 -2.098  1.00 81.50 345 A 1 
ATOM   2725 O O   . LEU A 1 345 ? 4.789   -20.720 -2.276  1.00 86.33 345 A 1 
ATOM   2726 C CB  . LEU A 1 345 ? 4.954   -23.935 -1.542  1.00 85.30 345 A 1 
ATOM   2727 C CG  . LEU A 1 345 ? 4.286   -25.220 -2.058  1.00 81.43 345 A 1 
ATOM   2728 C CD1 . LEU A 1 345 ? 4.139   -26.203 -0.905  1.00 71.12 345 A 1 
ATOM   2729 C CD2 . LEU A 1 345 ? 2.900   -24.954 -2.636  1.00 74.25 345 A 1 
ATOM   2730 N N   . GLN A 1 346 ? 6.779   -21.295 -1.478  1.00 84.84 346 A 1 
ATOM   2731 C CA  . GLN A 1 346 ? 7.108   -19.954 -1.012  1.00 84.00 346 A 1 
ATOM   2732 C C   . GLN A 1 346 ? 7.211   -18.950 -2.160  1.00 83.75 346 A 1 
ATOM   2733 O O   . GLN A 1 346 ? 6.684   -17.844 -2.048  1.00 84.55 346 A 1 
ATOM   2734 C CB  . GLN A 1 346 ? 8.419   -19.970 -0.221  1.00 84.44 346 A 1 
ATOM   2735 C CG  . GLN A 1 346 ? 8.226   -20.566 1.181   1.00 78.77 346 A 1 
ATOM   2736 C CD  . GLN A 1 346 ? 9.538   -20.673 1.950   1.00 73.51 346 A 1 
ATOM   2737 O OE1 . GLN A 1 346 ? 10.570  -20.154 1.587   1.00 67.50 346 A 1 
ATOM   2738 N NE2 . GLN A 1 346 ? 9.540   -21.331 3.087   1.00 61.96 346 A 1 
ATOM   2739 N N   . ALA A 1 347 ? 7.841   -19.330 -3.263  1.00 87.89 347 A 1 
ATOM   2740 C CA  . ALA A 1 347 ? 7.913   -18.484 -4.451  1.00 88.83 347 A 1 
ATOM   2741 C C   . ALA A 1 347 ? 6.522   -18.219 -5.047  1.00 89.59 347 A 1 
ATOM   2742 O O   . ALA A 1 347 ? 6.216   -17.096 -5.441  1.00 87.79 347 A 1 
ATOM   2743 C CB  . ALA A 1 347 ? 8.855   -19.139 -5.460  1.00 89.11 347 A 1 
ATOM   2744 N N   . GLU A 1 348 ? 5.663   -19.242 -5.066  1.00 87.32 348 A 1 
ATOM   2745 C CA  . GLU A 1 348 ? 4.287   -19.130 -5.538  1.00 87.20 348 A 1 
ATOM   2746 C C   . GLU A 1 348 ? 3.442   -18.221 -4.632  1.00 86.71 348 A 1 
ATOM   2747 O O   . GLU A 1 348 ? 2.747   -17.331 -5.114  1.00 87.54 348 A 1 
ATOM   2748 C CB  . GLU A 1 348 ? 3.712   -20.545 -5.679  1.00 89.23 348 A 1 
ATOM   2749 C CG  . GLU A 1 348 ? 2.430   -20.598 -6.522  1.00 75.83 348 A 1 
ATOM   2750 C CD  . GLU A 1 348 ? 2.077   -22.032 -6.959  1.00 71.18 348 A 1 
ATOM   2751 O OE1 . GLU A 1 348 ? 1.332   -22.158 -7.956  1.00 64.42 348 A 1 
ATOM   2752 O OE2 . GLU A 1 348 ? 2.594   -22.995 -6.357  1.00 65.00 348 A 1 
ATOM   2753 N N   . ILE A 1 349 ? 3.593   -18.348 -3.311  1.00 84.63 349 A 1 
ATOM   2754 C CA  . ILE A 1 349 ? 2.961   -17.477 -2.318  1.00 82.18 349 A 1 
ATOM   2755 C C   . ILE A 1 349 ? 3.394   -16.016 -2.491  1.00 80.72 349 A 1 
ATOM   2756 O O   . ILE A 1 349 ? 2.551   -15.120 -2.453  1.00 85.63 349 A 1 
ATOM   2757 C CB  . ILE A 1 349 ? 3.268   -17.991 -0.894  1.00 84.28 349 A 1 
ATOM   2758 C CG1 . ILE A 1 349 ? 2.426   -19.248 -0.601  1.00 77.76 349 A 1 
ATOM   2759 C CG2 . ILE A 1 349 ? 3.025   -16.931 0.190   1.00 73.52 349 A 1 
ATOM   2760 C CD1 . ILE A 1 349 ? 2.892   -20.040 0.622   1.00 66.41 349 A 1 
ATOM   2761 N N   . GLU A 1 350 ? 4.680   -15.753 -2.689  1.00 86.92 350 A 1 
ATOM   2762 C CA  . GLU A 1 350 ? 5.154   -14.387 -2.921  1.00 87.53 350 A 1 
ATOM   2763 C C   . GLU A 1 350 ? 4.645   -13.826 -4.259  1.00 87.21 350 A 1 
ATOM   2764 O O   . GLU A 1 350 ? 4.259   -12.657 -4.333  1.00 86.44 350 A 1 
ATOM   2765 C CB  . GLU A 1 350 ? 6.692   -14.330 -2.835  1.00 88.10 350 A 1 
ATOM   2766 C CG  . GLU A 1 350 ? 7.225   -14.386 -1.381  1.00 76.65 350 A 1 
ATOM   2767 C CD  . GLU A 1 350 ? 6.649   -13.277 -0.479  1.00 70.52 350 A 1 
ATOM   2768 O OE1 . GLU A 1 350 ? 6.298   -13.569 0.691   1.00 63.69 350 A 1 
ATOM   2769 O OE2 . GLU A 1 350 ? 6.489   -12.138 -0.944  1.00 62.52 350 A 1 
ATOM   2770 N N   . GLY A 1 351 ? 4.552   -14.658 -5.279  1.00 87.89 351 A 1 
ATOM   2771 C CA  . GLY A 1 351 ? 3.910   -14.290 -6.541  1.00 88.12 351 A 1 
ATOM   2772 C C   . GLY A 1 351 ? 2.435   -13.905 -6.354  1.00 89.75 351 A 1 
ATOM   2773 O O   . GLY A 1 351 ? 2.010   -12.844 -6.837  1.00 89.24 351 A 1 
ATOM   2774 N N   . LEU A 1 352 ? 1.682   -14.695 -5.612  1.00 87.05 352 A 1 
ATOM   2775 C CA  . LEU A 1 352 ? 0.284   -14.424 -5.287  1.00 86.12 352 A 1 
ATOM   2776 C C   . LEU A 1 352 ? 0.112   -13.150 -4.446  1.00 84.93 352 A 1 
ATOM   2777 O O   . LEU A 1 352 ? -0.785  -12.357 -4.716  1.00 88.57 352 A 1 
ATOM   2778 C CB  . LEU A 1 352 ? -0.320  -15.638 -4.550  1.00 87.56 352 A 1 
ATOM   2779 C CG  . LEU A 1 352 ? -0.610  -16.848 -5.460  1.00 81.88 352 A 1 
ATOM   2780 C CD1 . LEU A 1 352 ? -0.932  -18.066 -4.604  1.00 71.57 352 A 1 
ATOM   2781 C CD2 . LEU A 1 352 ? -1.798  -16.595 -6.390  1.00 74.34 352 A 1 
ATOM   2782 N N   . LYS A 1 353 ? 0.995   -12.908 -3.479  1.00 84.84 353 A 1 
ATOM   2783 C CA  . LYS A 1 353 ? 0.998   -11.652 -2.720  1.00 85.42 353 A 1 
ATOM   2784 C C   . LYS A 1 353 ? 1.212   -10.440 -3.615  1.00 84.76 353 A 1 
ATOM   2785 O O   . LYS A 1 353 ? 0.510   -9.442  -3.462  1.00 87.13 353 A 1 
ATOM   2786 C CB  . LYS A 1 353 ? 2.107   -11.653 -1.673  1.00 85.34 353 A 1 
ATOM   2787 C CG  . LYS A 1 353 ? 1.788   -12.438 -0.399  1.00 81.84 353 A 1 
ATOM   2788 C CD  . LYS A 1 353 ? 3.018   -12.337 0.485   1.00 78.68 353 A 1 
ATOM   2789 C CE  . LYS A 1 353 ? 2.920   -13.136 1.773   1.00 69.60 353 A 1 
ATOM   2790 N NZ  . LYS A 1 353 ? 4.278   -13.218 2.365   1.00 60.11 353 A 1 
ATOM   2791 N N   . GLY A 1 354 ? 2.155   -10.521 -4.538  1.00 88.13 354 A 1 
ATOM   2792 C CA  . GLY A 1 354 ? 2.410   -9.453  -5.496  1.00 88.30 354 A 1 
ATOM   2793 C C   . GLY A 1 354 ? 1.198   -9.165  -6.384  1.00 89.27 354 A 1 
ATOM   2794 O O   . GLY A 1 354 ? 0.821   -8.006  -6.565  1.00 87.65 354 A 1 
ATOM   2795 N N   . GLN A 1 355 ? 0.535   -10.209 -6.875  1.00 85.50 355 A 1 
ATOM   2796 C CA  . GLN A 1 355 ? -0.699  -10.070 -7.651  1.00 85.73 355 A 1 
ATOM   2797 C C   . GLN A 1 355 ? -1.835  -9.465  -6.817  1.00 86.63 355 A 1 
ATOM   2798 O O   . GLN A 1 355 ? -2.503  -8.544  -7.289  1.00 86.15 355 A 1 
ATOM   2799 C CB  . GLN A 1 355 ? -1.128  -11.423 -8.213  1.00 86.15 355 A 1 
ATOM   2800 C CG  . GLN A 1 355 ? -0.242  -11.858 -9.392  1.00 75.33 355 A 1 
ATOM   2801 C CD  . GLN A 1 355 ? -0.669  -13.200 -9.986  1.00 71.72 355 A 1 
ATOM   2802 O OE1 . GLN A 1 355 ? -1.585  -13.860 -9.534  1.00 65.58 355 A 1 
ATOM   2803 N NE2 . GLN A 1 355 ? -0.034  -13.646 -11.044 1.00 60.59 355 A 1 
ATOM   2804 N N   . ARG A 1 356 ? -2.027  -9.934  -5.590  1.00 86.44 356 A 1 
ATOM   2805 C CA  . ARG A 1 356 ? -3.037  -9.385  -4.686  1.00 86.65 356 A 1 
ATOM   2806 C C   . ARG A 1 356 ? -2.802  -7.901  -4.412  1.00 85.19 356 A 1 
ATOM   2807 O O   . ARG A 1 356 ? -3.716  -7.111  -4.573  1.00 87.23 356 A 1 
ATOM   2808 C CB  . ARG A 1 356 ? -3.059  -10.182 -3.370  1.00 87.15 356 A 1 
ATOM   2809 C CG  . ARG A 1 356 ? -4.325  -9.854  -2.566  1.00 85.56 356 A 1 
ATOM   2810 C CD  . ARG A 1 356 ? -4.256  -10.392 -1.138  1.00 80.31 356 A 1 
ATOM   2811 N NE  . ARG A 1 356 ? -3.328  -9.587  -0.347  1.00 70.02 356 A 1 
ATOM   2812 C CZ  . ARG A 1 356 ? -2.774  -9.921  0.794   1.00 64.14 356 A 1 
ATOM   2813 N NH1 . ARG A 1 356 ? -3.018  -11.063 1.381   1.00 58.54 356 A 1 
ATOM   2814 N NH2 . ARG A 1 356 ? -1.965  -9.082  1.366   1.00 55.52 356 A 1 
ATOM   2815 N N   . ALA A 1 357 ? -1.575  -7.505  -4.072  1.00 88.63 357 A 1 
ATOM   2816 C CA  . ALA A 1 357 ? -1.238  -6.107  -3.826  1.00 89.07 357 A 1 
ATOM   2817 C C   . ALA A 1 357 ? -1.485  -5.220  -5.061  1.00 88.98 357 A 1 
ATOM   2818 O O   . ALA A 1 357 ? -1.979  -4.100  -4.939  1.00 87.43 357 A 1 
ATOM   2819 C CB  . ALA A 1 357 ? 0.224   -6.036  -3.375  1.00 88.95 357 A 1 
ATOM   2820 N N   . SER A 1 358 ? -1.195  -5.722  -6.257  1.00 87.25 358 A 1 
ATOM   2821 C CA  . SER A 1 358 ? -1.495  -5.010  -7.500  1.00 87.83 358 A 1 
ATOM   2822 C C   . SER A 1 358 ? -2.997  -4.849  -7.737  1.00 88.22 358 A 1 
ATOM   2823 O O   . SER A 1 358 ? -3.420  -3.803  -8.212  1.00 87.55 358 A 1 
ATOM   2824 C CB  . SER A 1 358 ? -0.859  -5.732  -8.690  1.00 87.80 358 A 1 
ATOM   2825 O OG  . SER A 1 358 ? -1.019  -4.953  -9.861  1.00 73.99 358 A 1 
ATOM   2826 N N   . LEU A 1 359 ? -3.792  -5.852  -7.420  1.00 84.10 359 A 1 
ATOM   2827 C CA  . LEU A 1 359 ? -5.252  -5.800  -7.540  1.00 81.90 359 A 1 
ATOM   2828 C C   . LEU A 1 359 ? -5.871  -4.867  -6.503  1.00 81.09 359 A 1 
ATOM   2829 O O   . LEU A 1 359 ? -6.728  -4.062  -6.856  1.00 86.28 359 A 1 
ATOM   2830 C CB  . LEU A 1 359 ? -5.834  -7.215  -7.403  1.00 84.21 359 A 1 
ATOM   2831 C CG  . LEU A 1 359 ? -5.694  -8.066  -8.681  1.00 78.70 359 A 1 
ATOM   2832 C CD1 . LEU A 1 359 ? -5.944  -9.529  -8.356  1.00 69.05 359 A 1 
ATOM   2833 C CD2 . LEU A 1 359 ? -6.700  -7.640  -9.751  1.00 71.66 359 A 1 
ATOM   2834 N N   . GLU A 1 360 ? -5.407  -4.902  -5.264  1.00 86.16 360 A 1 
ATOM   2835 C CA  . GLU A 1 360 ? -5.836  -3.989  -4.202  1.00 85.39 360 A 1 
ATOM   2836 C C   . GLU A 1 360 ? -5.560  -2.522  -4.591  1.00 84.23 360 A 1 
ATOM   2837 O O   . GLU A 1 360 ? -6.428  -1.660  -4.446  1.00 85.33 360 A 1 
ATOM   2838 C CB  . GLU A 1 360 ? -5.112  -4.344  -2.885  1.00 86.52 360 A 1 
ATOM   2839 C CG  . GLU A 1 360 ? -5.650  -5.613  -2.204  1.00 79.60 360 A 1 
ATOM   2840 C CD  . GLU A 1 360 ? -4.779  -6.131  -1.031  1.00 73.15 360 A 1 
ATOM   2841 O OE1 . GLU A 1 360 ? -5.158  -7.148  -0.406  1.00 65.70 360 A 1 
ATOM   2842 O OE2 . GLU A 1 360 ? -3.691  -5.584  -0.766  1.00 64.47 360 A 1 
ATOM   2843 N N   . ALA A 1 361 ? -4.385  -2.236  -5.159  1.00 88.46 361 A 1 
ATOM   2844 C CA  . ALA A 1 361 ? -4.063  -0.902  -5.654  1.00 89.22 361 A 1 
ATOM   2845 C C   . ALA A 1 361 ? -4.966  -0.474  -6.826  1.00 89.22 361 A 1 
ATOM   2846 O O   . ALA A 1 361 ? -5.402  0.671   -6.883  1.00 88.02 361 A 1 
ATOM   2847 C CB  . ALA A 1 361 ? -2.580  -0.874  -6.046  1.00 89.51 361 A 1 
ATOM   2848 N N   . ALA A 1 362 ? -5.263  -1.387  -7.751  1.00 87.55 362 A 1 
ATOM   2849 C CA  . ALA A 1 362 ? -6.167  -1.108  -8.867  1.00 86.85 362 A 1 
ATOM   2850 C C   . ALA A 1 362 ? -7.609  -0.845  -8.399  1.00 87.41 362 A 1 
ATOM   2851 O O   . ALA A 1 362 ? -8.257  0.056   -8.926  1.00 86.72 362 A 1 
ATOM   2852 C CB  . ALA A 1 362 ? -6.098  -2.274  -9.861  1.00 87.60 362 A 1 
ATOM   2853 N N   . ILE A 1 363 ? -8.088  -1.577  -7.406  1.00 85.38 363 A 1 
ATOM   2854 C CA  . ILE A 1 363 ? -9.399  -1.355  -6.785  1.00 83.24 363 A 1 
ATOM   2855 C C   . ILE A 1 363 ? -9.445  0.014   -6.119  1.00 81.97 363 A 1 
ATOM   2856 O O   . ILE A 1 363 ? -10.367 0.774   -6.394  1.00 86.39 363 A 1 
ATOM   2857 C CB  . ILE A 1 363 ? -9.726  -2.489  -5.787  1.00 84.31 363 A 1 
ATOM   2858 C CG1 . ILE A 1 363 ? -10.032 -3.777  -6.572  1.00 78.49 363 A 1 
ATOM   2859 C CG2 . ILE A 1 363 ? -10.913 -2.124  -4.880  1.00 75.30 363 A 1 
ATOM   2860 C CD1 . ILE A 1 363 ? -10.064 -5.031  -5.697  1.00 68.20 363 A 1 
ATOM   2861 N N   . ALA A 1 364 ? -8.443  0.368   -5.315  1.00 87.10 364 A 1 
ATOM   2862 C CA  . ALA A 1 364 ? -8.392  1.663   -4.648  1.00 87.84 364 A 1 
ATOM   2863 C C   . ALA A 1 364 ? -8.398  2.836   -5.646  1.00 88.04 364 A 1 
ATOM   2864 O O   . ALA A 1 364 ? -9.119  3.815   -5.454  1.00 86.59 364 A 1 
ATOM   2865 C CB  . ALA A 1 364 ? -7.150  1.692   -3.747  1.00 87.90 364 A 1 
ATOM   2866 N N   . ASP A 1 365 ? -7.653  2.732   -6.750  1.00 89.05 365 A 1 
ATOM   2867 C CA  . ASP A 1 365 ? -7.652  3.756   -7.805  1.00 89.23 365 A 1 
ATOM   2868 C C   . ASP A 1 365 ? -9.011  3.830   -8.532  1.00 88.03 365 A 1 
ATOM   2869 O O   . ASP A 1 365 ? -9.524  4.915   -8.799  1.00 87.08 365 A 1 
ATOM   2870 C CB  . ASP A 1 365 ? -6.496  3.480   -8.787  1.00 89.31 365 A 1 
ATOM   2871 C CG  . ASP A 1 365 ? -6.272  4.601   -9.818  1.00 80.06 365 A 1 
ATOM   2872 O OD1 . ASP A 1 365 ? -6.280  5.792   -9.465  1.00 71.64 365 A 1 
ATOM   2873 O OD2 . ASP A 1 365 ? -6.073  4.291   -11.014 1.00 71.55 365 A 1 
ATOM   2874 N N   . ALA A 1 366 ? -9.649  2.697   -8.797  1.00 86.44 366 A 1 
ATOM   2875 C CA  . ALA A 1 366 ? -10.970 2.644   -9.412  1.00 86.01 366 A 1 
ATOM   2876 C C   . ALA A 1 366 ? -12.064 3.234   -8.496  1.00 85.92 366 A 1 
ATOM   2877 O O   . ALA A 1 366 ? -12.890 4.015   -8.971  1.00 86.09 366 A 1 
ATOM   2878 C CB  . ALA A 1 366 ? -11.294 1.192   -9.804  1.00 85.87 366 A 1 
ATOM   2879 N N   . GLU A 1 367 ? -12.033 2.940   -7.210  1.00 85.46 367 A 1 
ATOM   2880 C CA  . GLU A 1 367 ? -12.935 3.509   -6.210  1.00 85.49 367 A 1 
ATOM   2881 C C   . GLU A 1 367 ? -12.771 5.028   -6.120  1.00 84.36 367 A 1 
ATOM   2882 O O   . GLU A 1 367 ? -13.747 5.761   -6.212  1.00 85.07 367 A 1 
ATOM   2883 C CB  . GLU A 1 367 ? -12.690 2.873   -4.833  1.00 85.62 367 A 1 
ATOM   2884 C CG  . GLU A 1 367 ? -13.292 1.473   -4.736  1.00 77.48 367 A 1 
ATOM   2885 C CD  . GLU A 1 367 ? -13.092 0.788   -3.381  1.00 71.64 367 A 1 
ATOM   2886 O OE1 . GLU A 1 367 ? -13.813 -0.213  -3.127  1.00 64.45 367 A 1 
ATOM   2887 O OE2 . GLU A 1 367 ? -12.219 1.223   -2.595  1.00 63.89 367 A 1 
ATOM   2888 N N   . GLN A 1 368 ? -11.540 5.507   -6.041  1.00 90.40 368 A 1 
ATOM   2889 C CA  . GLN A 1 368 ? -11.266 6.936   -5.949  1.00 91.17 368 A 1 
ATOM   2890 C C   . GLN A 1 368 ? -11.736 7.695   -7.196  1.00 90.53 368 A 1 
ATOM   2891 O O   . GLN A 1 368 ? -12.333 8.776   -7.089  1.00 89.29 368 A 1 
ATOM   2892 C CB  . GLN A 1 368 ? -9.770  7.124   -5.702  1.00 91.43 368 A 1 
ATOM   2893 C CG  . GLN A 1 368 ? -9.453  8.578   -5.312  1.00 81.45 368 A 1 
ATOM   2894 C CD  . GLN A 1 368 ? -7.968  8.815   -5.034  1.00 75.28 368 A 1 
ATOM   2895 O OE1 . GLN A 1 368 ? -7.095  8.007   -5.291  1.00 67.68 368 A 1 
ATOM   2896 N NE2 . GLN A 1 368 ? -7.619  9.971   -4.513  1.00 62.67 368 A 1 
ATOM   2897 N N   . ARG A 1 369 ? -11.523 7.145   -8.384  1.00 88.32 369 A 1 
ATOM   2898 C CA  . ARG A 1 369 ? -12.044 7.720   -9.637  1.00 87.74 369 A 1 
ATOM   2899 C C   . ARG A 1 369 ? -13.568 7.696   -9.690  1.00 87.41 369 A 1 
ATOM   2900 O O   . ARG A 1 369 ? -14.166 8.677   -10.122 1.00 84.94 369 A 1 
ATOM   2901 C CB  . ARG A 1 369 ? -11.472 6.974   -10.843 1.00 86.81 369 A 1 
ATOM   2902 C CG  . ARG A 1 369 ? -9.986  7.277   -11.074 1.00 78.24 369 A 1 
ATOM   2903 C CD  . ARG A 1 369 ? -9.518  6.462   -12.273 1.00 76.32 369 A 1 
ATOM   2904 N NE  . ARG A 1 369 ? -8.051  6.408   -12.345 1.00 66.79 369 A 1 
ATOM   2905 C CZ  . ARG A 1 369 ? -7.332  5.982   -13.354 1.00 60.84 369 A 1 
ATOM   2906 N NH1 . ARG A 1 369 ? -7.872  5.703   -14.512 1.00 55.93 369 A 1 
ATOM   2907 N NH2 . ARG A 1 369 ? -6.064  5.804   -13.203 1.00 54.59 369 A 1 
ATOM   2908 N N   . GLY A 1 370 ? -14.173 6.608   -9.259  1.00 84.29 370 A 1 
ATOM   2909 C CA  . GLY A 1 370 ? -15.620 6.464   -9.188  1.00 81.99 370 A 1 
ATOM   2910 C C   . GLY A 1 370 ? -16.253 7.493   -8.249  1.00 82.23 370 A 1 
ATOM   2911 O O   . GLY A 1 370 ? -17.179 8.196   -8.645  1.00 83.34 370 A 1 
ATOM   2912 N N   . GLU A 1 371 ? -15.710 7.673   -7.055  1.00 87.14 371 A 1 
ATOM   2913 C CA  . GLU A 1 371 ? -16.179 8.677   -6.099  1.00 88.13 371 A 1 
ATOM   2914 C C   . GLU A 1 371 ? -16.048 10.106  -6.635  1.00 87.42 371 A 1 
ATOM   2915 O O   . GLU A 1 371 ? -16.984 10.901  -6.516  1.00 87.29 371 A 1 
ATOM   2916 C CB  . GLU A 1 371 ? -15.400 8.589   -4.783  1.00 88.33 371 A 1 
ATOM   2917 C CG  . GLU A 1 371 ? -15.878 7.458   -3.867  1.00 75.94 371 A 1 
ATOM   2918 C CD  . GLU A 1 371 ? -15.330 7.607   -2.435  1.00 69.11 371 A 1 
ATOM   2919 O OE1 . GLU A 1 371 ? -15.986 7.061   -1.517  1.00 61.08 371 A 1 
ATOM   2920 O OE2 . GLU A 1 371 ? -14.326 8.325   -2.248  1.00 60.68 371 A 1 
ATOM   2921 N N   . LEU A 1 372 ? -14.924 10.438  -7.255  1.00 87.60 372 A 1 
ATOM   2922 C CA  . LEU A 1 372 ? -14.720 11.747  -7.875  1.00 88.32 372 A 1 
ATOM   2923 C C   . LEU A 1 372 ? -15.733 12.006  -8.997  1.00 88.11 372 A 1 
ATOM   2924 O O   . LEU A 1 372 ? -16.332 13.081  -9.044  1.00 87.01 372 A 1 
ATOM   2925 C CB  . LEU A 1 372 ? -13.277 11.852  -8.403  1.00 88.37 372 A 1 
ATOM   2926 C CG  . LEU A 1 372 ? -12.263 12.252  -7.310  1.00 79.28 372 A 1 
ATOM   2927 C CD1 . LEU A 1 372 ? -10.840 11.930  -7.765  1.00 70.84 372 A 1 
ATOM   2928 C CD2 . LEU A 1 372 ? -12.331 13.755  -7.018  1.00 71.60 372 A 1 
ATOM   2929 N N   . ALA A 1 373 ? -15.973 11.027  -9.863  1.00 85.81 373 A 1 
ATOM   2930 C CA  . ALA A 1 373 ? -16.942 11.129  -10.951 1.00 85.25 373 A 1 
ATOM   2931 C C   . ALA A 1 373 ? -18.381 11.300  -10.426 1.00 85.69 373 A 1 
ATOM   2932 O O   . ALA A 1 373 ? -19.124 12.150  -10.921 1.00 85.38 373 A 1 
ATOM   2933 C CB  . ALA A 1 373 ? -16.808 9.899   -11.850 1.00 85.25 373 A 1 
ATOM   2934 N N   . ILE A 1 374 ? -18.773 10.560  -9.384  1.00 83.30 374 A 1 
ATOM   2935 C CA  . ILE A 1 374 ? -20.079 10.692  -8.735  1.00 82.81 374 A 1 
ATOM   2936 C C   . ILE A 1 374 ? -20.238 12.066  -8.096  1.00 82.28 374 A 1 
ATOM   2937 O O   . ILE A 1 374 ? -21.289 12.697  -8.221  1.00 85.41 374 A 1 
ATOM   2938 C CB  . ILE A 1 374 ? -20.284 9.566   -7.692  1.00 82.89 374 A 1 
ATOM   2939 C CG1 . ILE A 1 374 ? -20.424 8.196   -8.390  1.00 77.61 374 A 1 
ATOM   2940 C CG2 . ILE A 1 374 ? -21.528 9.822   -6.813  1.00 74.74 374 A 1 
ATOM   2941 C CD1 . ILE A 1 374 ? -20.209 7.013   -7.436  1.00 67.28 374 A 1 
ATOM   2942 N N   . LYS A 1 375 ? -19.208 12.569  -7.436  1.00 87.93 375 A 1 
ATOM   2943 C CA  . LYS A 1 375 ? -19.235 13.878  -6.787  1.00 88.72 375 A 1 
ATOM   2944 C C   . LYS A 1 375 ? -19.381 15.008  -7.800  1.00 89.12 375 A 1 
ATOM   2945 O O   . LYS A 1 375 ? -20.197 15.909  -7.596  1.00 88.95 375 A 1 
ATOM   2946 C CB  . LYS A 1 375 ? -17.978 14.018  -5.923  1.00 88.76 375 A 1 
ATOM   2947 C CG  . LYS A 1 375 ? -18.078 15.211  -4.957  1.00 78.26 375 A 1 
ATOM   2948 C CD  . LYS A 1 375 ? -16.828 15.245  -4.078  1.00 75.92 375 A 1 
ATOM   2949 C CE  . LYS A 1 375 ? -16.913 16.366  -3.047  1.00 64.56 375 A 1 
ATOM   2950 N NZ  . LYS A 1 375 ? -15.725 16.359  -2.156  1.00 57.12 375 A 1 
ATOM   2951 N N   . ASP A 1 376 ? -18.662 14.951  -8.920  1.00 86.70 376 A 1 
ATOM   2952 C CA  . ASP A 1 376 ? -18.776 15.920  -10.010 1.00 86.21 376 A 1 
ATOM   2953 C C   . ASP A 1 376 ? -20.156 15.856  -10.696 1.00 85.91 376 A 1 
ATOM   2954 O O   . ASP A 1 376 ? -20.801 16.885  -10.907 1.00 85.17 376 A 1 
ATOM   2955 C CB  . ASP A 1 376 ? -17.633 15.700  -11.020 1.00 86.35 376 A 1 
ATOM   2956 C CG  . ASP A 1 376 ? -17.543 16.826  -12.062 1.00 80.76 376 A 1 
ATOM   2957 O OD1 . ASP A 1 376 ? -17.525 18.003  -11.660 1.00 71.51 376 A 1 
ATOM   2958 O OD2 . ASP A 1 376 ? -17.531 16.528  -13.278 1.00 70.59 376 A 1 
ATOM   2959 N N   . ALA A 1 377 ? -20.678 14.666  -10.944 1.00 86.02 377 A 1 
ATOM   2960 C CA  . ALA A 1 377 ? -22.016 14.471  -11.495 1.00 84.91 377 A 1 
ATOM   2961 C C   . ALA A 1 377 ? -23.113 15.026  -10.574 1.00 84.96 377 A 1 
ATOM   2962 O O   . ALA A 1 377 ? -24.014 15.729  -11.038 1.00 86.56 377 A 1 
ATOM   2963 C CB  . ALA A 1 377 ? -22.225 12.983  -11.778 1.00 85.34 377 A 1 
ATOM   2964 N N   . ASN A 1 378 ? -23.029 14.795  -9.287  1.00 85.69 378 A 1 
ATOM   2965 C CA  . ASN A 1 378 ? -23.974 15.322  -8.305  1.00 86.11 378 A 1 
ATOM   2966 C C   . ASN A 1 378 ? -23.902 16.853  -8.186  1.00 86.41 378 A 1 
ATOM   2967 O O   . ASN A 1 378 ? -24.945 17.506  -8.072  1.00 86.62 378 A 1 
ATOM   2968 C CB  . ASN A 1 378 ? -23.719 14.663  -6.942  1.00 84.91 378 A 1 
ATOM   2969 C CG  . ASN A 1 378 ? -24.271 13.247  -6.845  1.00 82.82 378 A 1 
ATOM   2970 O OD1 . ASN A 1 378 ? -25.152 12.829  -7.565  1.00 72.83 378 A 1 
ATOM   2971 N ND2 . ASN A 1 378 ? -23.790 12.476  -5.886  1.00 72.86 378 A 1 
ATOM   2972 N N   . ALA A 1 379 ? -22.711 17.441  -8.249  1.00 88.76 379 A 1 
ATOM   2973 C CA  . ALA A 1 379 ? -22.543 18.892  -8.255  1.00 89.76 379 A 1 
ATOM   2974 C C   . ALA A 1 379 ? -23.215 19.528  -9.484  1.00 90.14 379 A 1 
ATOM   2975 O O   . ALA A 1 379 ? -24.015 20.451  -9.340  1.00 88.68 379 A 1 
ATOM   2976 C CB  . ALA A 1 379 ? -21.051 19.230  -8.170  1.00 89.72 379 A 1 
ATOM   2977 N N   . LYS A 1 380 ? -22.990 18.978  -10.682 1.00 86.86 380 A 1 
ATOM   2978 C CA  . LYS A 1 380 ? -23.627 19.414  -11.934 1.00 86.37 380 A 1 
ATOM   2979 C C   . LYS A 1 380 ? -25.137 19.252  -11.901 1.00 86.75 380 A 1 
ATOM   2980 O O   . LYS A 1 380 ? -25.859 20.150  -12.342 1.00 87.77 380 A 1 
ATOM   2981 C CB  . LYS A 1 380 ? -23.038 18.635  -13.112 1.00 86.43 380 A 1 
ATOM   2982 C CG  . LYS A 1 380 ? -21.624 19.123  -13.460 1.00 80.13 380 A 1 
ATOM   2983 C CD  . LYS A 1 380 ? -20.962 18.204  -14.484 1.00 75.83 380 A 1 
ATOM   2984 C CE  . LYS A 1 380 ? -19.576 18.743  -14.813 1.00 67.75 380 A 1 
ATOM   2985 N NZ  . LYS A 1 380 ? -18.690 17.707  -15.389 1.00 60.66 380 A 1 
ATOM   2986 N N   . LEU A 1 381 ? -25.645 18.161  -11.355 1.00 85.72 381 A 1 
ATOM   2987 C CA  . LEU A 1 381 ? -27.079 17.939  -11.188 1.00 85.07 381 A 1 
ATOM   2988 C C   . LEU A 1 381 ? -27.706 19.009  -10.287 1.00 83.81 381 A 1 
ATOM   2989 O O   . LEU A 1 381 ? -28.706 19.617  -10.664 1.00 86.98 381 A 1 
ATOM   2990 C CB  . LEU A 1 381 ? -27.322 16.532  -10.619 1.00 86.08 381 A 1 
ATOM   2991 C CG  . LEU A 1 381 ? -28.815 16.161  -10.540 1.00 83.15 381 A 1 
ATOM   2992 C CD1 . LEU A 1 381 ? -29.401 15.874  -11.911 1.00 70.66 381 A 1 
ATOM   2993 C CD2 . LEU A 1 381 ? -29.017 14.933  -9.652  1.00 73.66 381 A 1 
ATOM   2994 N N   . SER A 1 382 ? -27.107 19.302  -9.147  1.00 88.20 382 A 1 
ATOM   2995 C CA  . SER A 1 382 ? -27.594 20.318  -8.208  1.00 88.30 382 A 1 
ATOM   2996 C C   . SER A 1 382 ? -27.613 21.716  -8.822  1.00 88.79 382 A 1 
ATOM   2997 O O   . SER A 1 382 ? -28.572 22.470  -8.643  1.00 88.55 382 A 1 
ATOM   2998 C CB  . SER A 1 382 ? -26.722 20.302  -6.944  1.00 88.38 382 A 1 
ATOM   2999 O OG  . SER A 1 382 ? -27.249 21.189  -5.975  1.00 75.76 382 A 1 
ATOM   3000 N N   . GLU A 1 383 ? -26.590 22.072  -9.604  1.00 89.21 383 A 1 
ATOM   3001 C CA  . GLU A 1 383 ? -26.516 23.350  -10.306 1.00 89.55 383 A 1 
ATOM   3002 C C   . GLU A 1 383 ? -27.609 23.464  -11.373 1.00 89.18 383 A 1 
ATOM   3003 O O   . GLU A 1 383 ? -28.265 24.501  -11.507 1.00 88.67 383 A 1 
ATOM   3004 C CB  . GLU A 1 383 ? -25.107 23.501  -10.886 1.00 89.91 383 A 1 
ATOM   3005 C CG  . GLU A 1 383 ? -24.787 24.953  -11.255 1.00 78.42 383 A 1 
ATOM   3006 C CD  . GLU A 1 383 ? -23.337 25.156  -11.717 1.00 73.56 383 A 1 
ATOM   3007 O OE1 . GLU A 1 383 ? -22.873 26.319  -11.646 1.00 64.33 383 A 1 
ATOM   3008 O OE2 . GLU A 1 383 ? -22.703 24.175  -12.160 1.00 66.66 383 A 1 
ATOM   3009 N N   . LEU A 1 384 ? -27.880 22.373  -12.075 1.00 84.96 384 A 1 
ATOM   3010 C CA  . LEU A 1 384 ? -28.931 22.296  -13.079 1.00 82.19 384 A 1 
ATOM   3011 C C   . LEU A 1 384 ? -30.331 22.418  -12.482 1.00 81.51 384 A 1 
ATOM   3012 O O   . LEU A 1 384 ? -31.167 23.150  -13.009 1.00 87.36 384 A 1 
ATOM   3013 C CB  . LEU A 1 384 ? -28.828 20.963  -13.832 1.00 84.51 384 A 1 
ATOM   3014 C CG  . LEU A 1 384 ? -29.438 21.133  -15.231 1.00 77.24 384 A 1 
ATOM   3015 C CD1 . LEU A 1 384 ? -28.317 21.449  -16.173 1.00 67.53 384 A 1 
ATOM   3016 C CD2 . LEU A 1 384 ? -30.189 19.886  -15.692 1.00 70.23 384 A 1 
ATOM   3017 N N   . GLU A 1 385 ? -30.596 21.748  -11.386 1.00 86.87 385 A 1 
ATOM   3018 C CA  . GLU A 1 385 ? -31.864 21.839  -10.665 1.00 86.26 385 A 1 
ATOM   3019 C C   . GLU A 1 385 ? -32.113 23.260  -10.148 1.00 85.33 385 A 1 
ATOM   3020 O O   . GLU A 1 385 ? -33.211 23.791  -10.301 1.00 87.30 385 A 1 
ATOM   3021 C CB  . GLU A 1 385 ? -31.875 20.846  -9.489  1.00 87.28 385 A 1 
ATOM   3022 C CG  . GLU A 1 385 ? -32.091 19.400  -9.954  1.00 78.49 385 A 1 
ATOM   3023 C CD  . GLU A 1 385 ? -32.180 18.404  -8.789  1.00 71.58 385 A 1 
ATOM   3024 O OE1 . GLU A 1 385 ? -32.634 17.265  -9.054  1.00 64.92 385 A 1 
ATOM   3025 O OE2 . GLU A 1 385 ? -31.830 18.774  -7.646  1.00 63.89 385 A 1 
ATOM   3026 N N   . ALA A 1 386 ? -31.084 23.925  -9.628  1.00 89.45 386 A 1 
ATOM   3027 C CA  . ALA A 1 386 ? -31.178 25.309  -9.198  1.00 89.92 386 A 1 
ATOM   3028 C C   . ALA A 1 386 ? -31.454 26.278  -10.366 1.00 89.90 386 A 1 
ATOM   3029 O O   . ALA A 1 386 ? -32.252 27.215  -10.225 1.00 88.88 386 A 1 
ATOM   3030 C CB  . ALA A 1 386 ? -29.883 25.675  -8.460  1.00 90.04 386 A 1 
ATOM   3031 N N   . ALA A 1 387 ? -30.853 26.072  -11.534 1.00 89.49 387 A 1 
ATOM   3032 C CA  . ALA A 1 387 ? -31.114 26.847  -12.744 1.00 88.73 387 A 1 
ATOM   3033 C C   . ALA A 1 387 ? -32.542 26.612  -13.268 1.00 89.39 387 A 1 
ATOM   3034 O O   . ALA A 1 387 ? -33.255 27.568  -13.573 1.00 88.73 387 A 1 
ATOM   3035 C CB  . ALA A 1 387 ? -30.054 26.503  -13.791 1.00 88.99 387 A 1 
ATOM   3036 N N   . LEU A 1 388 ? -33.015 25.377  -13.298 1.00 85.34 388 A 1 
ATOM   3037 C CA  . LEU A 1 388 ? -34.369 25.014  -13.699 1.00 83.04 388 A 1 
ATOM   3038 C C   . LEU A 1 388 ? -35.414 25.646  -12.782 1.00 81.14 388 A 1 
ATOM   3039 O O   . LEU A 1 388 ? -36.426 26.166  -13.255 1.00 86.26 388 A 1 
ATOM   3040 C CB  . LEU A 1 388 ? -34.490 23.472  -13.678 1.00 85.91 388 A 1 
ATOM   3041 C CG  . LEU A 1 388 ? -35.827 22.963  -14.258 1.00 83.55 388 A 1 
ATOM   3042 C CD1 . LEU A 1 388 ? -35.837 23.048  -15.772 1.00 71.15 388 A 1 
ATOM   3043 C CD2 . LEU A 1 388 ? -36.082 21.521  -13.845 1.00 74.73 388 A 1 
ATOM   3044 N N   . GLN A 1 389 ? -35.176 25.660  -11.489 1.00 87.21 389 A 1 
ATOM   3045 C CA  . GLN A 1 389 ? -36.079 26.245  -10.510 1.00 87.61 389 A 1 
ATOM   3046 C C   . GLN A 1 389 ? -36.174 27.767  -10.654 1.00 88.19 389 A 1 
ATOM   3047 O O   . GLN A 1 389 ? -37.279 28.309  -10.634 1.00 87.74 389 A 1 
ATOM   3048 C CB  . GLN A 1 389 ? -35.640 25.821  -9.100  1.00 87.88 389 A 1 
ATOM   3049 C CG  . GLN A 1 389 ? -36.766 25.952  -8.068  1.00 78.44 389 A 1 
ATOM   3050 C CD  . GLN A 1 389 ? -37.928 24.968  -8.261  1.00 73.01 389 A 1 
ATOM   3051 O OE1 . GLN A 1 389 ? -38.010 24.214  -9.209  1.00 67.40 389 A 1 
ATOM   3052 N NE2 . GLN A 1 389 ? -38.885 24.961  -7.368  1.00 61.39 389 A 1 
ATOM   3053 N N   . ARG A 1 390 ? -35.054 28.468  -10.901 1.00 86.62 390 A 1 
ATOM   3054 C CA  . ARG A 1 390 ? -35.048 29.896  -11.237 1.00 87.35 390 A 1 
ATOM   3055 C C   . ARG A 1 390 ? -35.816 30.188  -12.522 1.00 88.29 390 A 1 
ATOM   3056 O O   . ARG A 1 390 ? -36.683 31.060  -12.526 1.00 87.21 390 A 1 
ATOM   3057 C CB  . ARG A 1 390 ? -33.601 30.412  -11.331 1.00 87.78 390 A 1 
ATOM   3058 C CG  . ARG A 1 390 ? -33.077 30.847  -9.954  1.00 76.23 390 A 1 
ATOM   3059 C CD  . ARG A 1 390 ? -31.659 31.432  -10.038 1.00 76.24 390 A 1 
ATOM   3060 N NE  . ARG A 1 390 ? -30.642 30.407  -9.795  1.00 66.50 390 A 1 
ATOM   3061 C CZ  . ARG A 1 390 ? -29.337 30.616  -9.720  1.00 59.24 390 A 1 
ATOM   3062 N NH1 . ARG A 1 390 ? -28.816 31.798  -9.957  1.00 54.23 390 A 1 
ATOM   3063 N NH2 . ARG A 1 390 ? -28.514 29.647  -9.402  1.00 53.72 390 A 1 
ATOM   3064 N N   . ALA A 1 391 ? -35.608 29.429  -13.582 1.00 86.65 391 A 1 
ATOM   3065 C CA  . ALA A 1 391 ? -36.323 29.590  -14.846 1.00 84.21 391 A 1 
ATOM   3066 C C   . ALA A 1 391 ? -37.839 29.399  -14.676 1.00 84.42 391 A 1 
ATOM   3067 O O   . ALA A 1 391 ? -38.624 30.193  -15.200 1.00 85.97 391 A 1 
ATOM   3068 C CB  . ALA A 1 391 ? -35.739 28.615  -15.870 1.00 85.65 391 A 1 
ATOM   3069 N N   . LYS A 1 392 ? -38.269 28.414  -13.897 1.00 85.92 392 A 1 
ATOM   3070 C CA  . LYS A 1 392 ? -39.687 28.217  -13.571 1.00 86.11 392 A 1 
ATOM   3071 C C   . LYS A 1 392 ? -40.296 29.387  -12.797 1.00 85.69 392 A 1 
ATOM   3072 O O   . LYS A 1 392 ? -41.420 29.782  -13.082 1.00 88.69 392 A 1 
ATOM   3073 C CB  . LYS A 1 392 ? -39.874 26.917  -12.765 1.00 87.18 392 A 1 
ATOM   3074 C CG  . LYS A 1 392 ? -39.836 25.666  -13.651 1.00 80.83 392 A 1 
ATOM   3075 C CD  . LYS A 1 392 ? -40.018 24.418  -12.784 1.00 78.30 392 A 1 
ATOM   3076 C CE  . LYS A 1 392 ? -40.046 23.162  -13.649 1.00 68.50 392 A 1 
ATOM   3077 N NZ  . LYS A 1 392 ? -40.186 21.937  -12.826 1.00 60.63 392 A 1 
ATOM   3078 N N   . GLN A 1 393 ? -39.579 29.951  -11.834 1.00 89.55 393 A 1 
ATOM   3079 C CA  . GLN A 1 393 ? -40.038 31.120  -11.070 1.00 90.13 393 A 1 
ATOM   3080 C C   . GLN A 1 393 ? -40.179 32.353  -11.961 1.00 90.19 393 A 1 
ATOM   3081 O O   . GLN A 1 393 ? -41.208 33.025  -11.909 1.00 88.52 393 A 1 
ATOM   3082 C CB  . GLN A 1 393 ? -39.073 31.405  -9.919  1.00 89.62 393 A 1 
ATOM   3083 C CG  . GLN A 1 393 ? -39.276 30.421  -8.757  1.00 81.70 393 A 1 
ATOM   3084 C CD  . GLN A 1 393 ? -38.274 30.660  -7.613  1.00 77.40 393 A 1 
ATOM   3085 O OE1 . GLN A 1 393 ? -37.362 31.475  -7.697  1.00 70.06 393 A 1 
ATOM   3086 N NE2 . GLN A 1 393 ? -38.419 29.980  -6.513  1.00 64.65 393 A 1 
ATOM   3087 N N   . ASP A 1 394 ? -39.219 32.633  -12.835 1.00 88.48 394 A 1 
ATOM   3088 C CA  . ASP A 1 394 ? -39.303 33.734  -13.795 1.00 87.79 394 A 1 
ATOM   3089 C C   . ASP A 1 394 ? -40.454 33.542  -14.777 1.00 87.40 394 A 1 
ATOM   3090 O O   . ASP A 1 394 ? -41.184 34.495  -15.067 1.00 86.77 394 A 1 
ATOM   3091 C CB  . ASP A 1 394 ? -37.966 33.897  -14.539 1.00 88.10 394 A 1 
ATOM   3092 C CG  . ASP A 1 394 ? -36.939 34.726  -13.775 1.00 82.22 394 A 1 
ATOM   3093 O OD1 . ASP A 1 394 ? -37.359 35.634  -13.022 1.00 74.24 394 A 1 
ATOM   3094 O OD2 . ASP A 1 394 ? -35.734 34.517  -14.022 1.00 74.90 394 A 1 
ATOM   3095 N N   . MET A 1 395 ? -40.700 32.345  -15.239 1.00 86.13 395 A 1 
ATOM   3096 C CA  . MET A 1 395 ? -41.830 32.024  -16.108 1.00 84.66 395 A 1 
ATOM   3097 C C   . MET A 1 395 ? -43.167 32.306  -15.417 1.00 84.76 395 A 1 
ATOM   3098 O O   . MET A 1 395 ? -44.051 32.935  -15.991 1.00 86.76 395 A 1 
ATOM   3099 C CB  . MET A 1 395 ? -41.740 30.565  -16.560 1.00 84.26 395 A 1 
ATOM   3100 C CG  . MET A 1 395 ? -42.650 30.284  -17.752 1.00 77.38 395 A 1 
ATOM   3101 S SD  . MET A 1 395 ? -42.605 28.572  -18.304 1.00 69.21 395 A 1 
ATOM   3102 C CE  . MET A 1 395 ? -42.897 28.771  -20.061 1.00 61.05 395 A 1 
ATOM   3103 N N   . ALA A 1 396 ? -43.298 31.890  -14.171 1.00 86.63 396 A 1 
ATOM   3104 C CA  . ALA A 1 396 ? -44.495 32.143  -13.375 1.00 87.86 396 A 1 
ATOM   3105 C C   . ALA A 1 396 ? -44.725 33.646  -13.140 1.00 87.67 396 A 1 
ATOM   3106 O O   . ALA A 1 396 ? -45.870 34.102  -13.214 1.00 87.27 396 A 1 
ATOM   3107 C CB  . ALA A 1 396 ? -44.382 31.383  -12.056 1.00 87.89 396 A 1 
ATOM   3108 N N   . ARG A 1 397 ? -43.665 34.444  -12.913 1.00 87.09 397 A 1 
ATOM   3109 C CA  . ARG A 1 397 ? -43.753 35.901  -12.761 1.00 88.07 397 A 1 
ATOM   3110 C C   . ARG A 1 397 ? -44.252 36.568  -14.037 1.00 89.05 397 A 1 
ATOM   3111 O O   . ARG A 1 397 ? -45.233 37.304  -13.988 1.00 87.70 397 A 1 
ATOM   3112 C CB  . ARG A 1 397 ? -42.402 36.469  -12.309 1.00 88.28 397 A 1 
ATOM   3113 C CG  . ARG A 1 397 ? -42.524 37.976  -11.974 1.00 79.27 397 A 1 
ATOM   3114 C CD  . ARG A 1 397 ? -41.183 38.590  -11.527 1.00 78.12 397 A 1 
ATOM   3115 N NE  . ARG A 1 397 ? -40.219 38.636  -12.639 1.00 68.06 397 A 1 
ATOM   3116 C CZ  . ARG A 1 397 ? -38.893 38.610  -12.544 1.00 61.12 397 A 1 
ATOM   3117 N NH1 . ARG A 1 397 ? -38.303 38.665  -11.394 1.00 55.38 397 A 1 
ATOM   3118 N NH2 . ARG A 1 397 ? -38.165 38.496  -13.608 1.00 54.87 397 A 1 
ATOM   3119 N N   . GLN A 1 398 ? -43.686 36.302  -15.193 1.00 84.44 398 A 1 
ATOM   3120 C CA  . GLN A 1 398 ? -44.126 36.890  -16.467 1.00 83.07 398 A 1 
ATOM   3121 C C   . GLN A 1 398 ? -45.538 36.455  -16.861 1.00 83.47 398 A 1 
ATOM   3122 O O   . GLN A 1 398 ? -46.262 37.232  -17.469 1.00 83.40 398 A 1 
ATOM   3123 C CB  . GLN A 1 398 ? -43.169 36.529  -17.593 1.00 84.18 398 A 1 
ATOM   3124 C CG  . GLN A 1 398 ? -41.850 37.302  -17.585 1.00 76.91 398 A 1 
ATOM   3125 C CD  . GLN A 1 398 ? -40.914 36.860  -18.720 1.00 72.27 398 A 1 
ATOM   3126 O OE1 . GLN A 1 398 ? -41.163 35.884  -19.429 1.00 65.83 398 A 1 
ATOM   3127 N NE2 . GLN A 1 398 ? -39.807 37.511  -18.930 1.00 62.50 398 A 1 
ATOM   3128 N N   . LEU A 1 399 ? -45.961 35.261  -16.523 1.00 83.26 399 A 1 
ATOM   3129 C CA  . LEU A 1 399 ? -47.342 34.816  -16.725 1.00 82.34 399 A 1 
ATOM   3130 C C   . LEU A 1 399 ? -48.340 35.634  -15.910 1.00 81.87 399 A 1 
ATOM   3131 O O   . LEU A 1 399 ? -49.393 35.986  -16.430 1.00 84.63 399 A 1 
ATOM   3132 C CB  . LEU A 1 399 ? -47.454 33.317  -16.400 1.00 84.57 399 A 1 
ATOM   3133 C CG  . LEU A 1 399 ? -47.666 32.465  -17.662 1.00 75.80 399 A 1 
ATOM   3134 C CD1 . LEU A 1 399 ? -47.068 31.069  -17.485 1.00 65.45 399 A 1 
ATOM   3135 C CD2 . LEU A 1 399 ? -49.148 32.315  -17.978 1.00 70.15 399 A 1 
ATOM   3136 N N   . ARG A 1 400 ? -48.003 35.995  -14.657 1.00 84.76 400 A 1 
ATOM   3137 C CA  . ARG A 1 400 ? -48.838 36.897  -13.848 1.00 85.09 400 A 1 
ATOM   3138 C C   . ARG A 1 400 ? -48.877 38.302  -14.430 1.00 85.75 400 A 1 
ATOM   3139 O O   . ARG A 1 400 ? -49.969 38.834  -14.611 1.00 86.51 400 A 1 
ATOM   3140 C CB  . ARG A 1 400 ? -48.354 36.953  -12.401 1.00 86.45 400 A 1 
ATOM   3141 C CG  . ARG A 1 400 ? -48.666 35.674  -11.631 1.00 76.79 400 A 1 
ATOM   3142 C CD  . ARG A 1 400 ? -48.210 35.837  -10.183 1.00 75.41 400 A 1 
ATOM   3143 N NE  . ARG A 1 400 ? -47.820 34.556  -9.591  1.00 65.62 400 A 1 
ATOM   3144 C CZ  . ARG A 1 400 ? -47.341 34.381  -8.374  1.00 58.06 400 A 1 
ATOM   3145 N NH1 . ARG A 1 400 ? -47.266 35.370  -7.522  1.00 53.65 400 A 1 
ATOM   3146 N NH2 . ARG A 1 400 ? -46.914 33.208  -8.006  1.00 54.21 400 A 1 
ATOM   3147 N N   . GLU A 1 401 ? -47.730 38.880  -14.807 1.00 86.41 401 A 1 
ATOM   3148 C CA  . GLU A 1 401 ? -47.656 40.205  -15.440 1.00 85.61 401 A 1 
ATOM   3149 C C   . GLU A 1 401 ? -48.497 40.255  -16.728 1.00 85.18 401 A 1 
ATOM   3150 O O   . GLU A 1 401 ? -49.217 41.226  -16.971 1.00 83.56 401 A 1 
ATOM   3151 C CB  . GLU A 1 401 ? -46.193 40.546  -15.764 1.00 86.56 401 A 1 
ATOM   3152 C CG  . GLU A 1 401 ? -45.345 40.875  -14.522 1.00 79.38 401 A 1 
ATOM   3153 C CD  . GLU A 1 401 ? -43.839 41.029  -14.826 1.00 75.15 401 A 1 
ATOM   3154 O OE1 . GLU A 1 401 ? -43.058 41.162  -13.852 1.00 67.67 401 A 1 
ATOM   3155 O OE2 . GLU A 1 401 ? -43.447 40.974  -16.014 1.00 69.83 401 A 1 
ATOM   3156 N N   . TYR A 1 402 ? -48.472 39.208  -17.543 1.00 88.09 402 A 1 
ATOM   3157 C CA  . TYR A 1 402 ? -49.306 39.092  -18.742 1.00 86.54 402 A 1 
ATOM   3158 C C   . TYR A 1 402 ? -50.802 39.039  -18.414 1.00 84.66 402 A 1 
ATOM   3159 O O   . TYR A 1 402 ? -51.586 39.726  -19.066 1.00 87.08 402 A 1 
ATOM   3160 C CB  . TYR A 1 402 ? -48.879 37.858  -19.534 1.00 87.07 402 A 1 
ATOM   3161 C CG  . TYR A 1 402 ? -49.700 37.635  -20.787 1.00 83.92 402 A 1 
ATOM   3162 C CD1 . TYR A 1 402 ? -50.780 36.734  -20.781 1.00 72.22 402 A 1 
ATOM   3163 C CD2 . TYR A 1 402 ? -49.416 38.365  -21.948 1.00 72.94 402 A 1 
ATOM   3164 C CE1 . TYR A 1 402 ? -51.562 36.557  -21.931 1.00 67.82 402 A 1 
ATOM   3165 C CE2 . TYR A 1 402 ? -50.193 38.201  -23.104 1.00 69.16 402 A 1 
ATOM   3166 C CZ  . TYR A 1 402 ? -51.260 37.291  -23.085 1.00 71.02 402 A 1 
ATOM   3167 O OH  . TYR A 1 402 ? -52.032 37.124  -24.223 1.00 72.20 402 A 1 
ATOM   3168 N N   . GLN A 1 403 ? -51.205 38.258  -17.410 1.00 84.58 403 A 1 
ATOM   3169 C CA  . GLN A 1 403 ? -52.607 38.192  -16.987 1.00 83.81 403 A 1 
ATOM   3170 C C   . GLN A 1 403 ? -53.116 39.531  -16.459 1.00 84.09 403 A 1 
ATOM   3171 O O   . GLN A 1 403 ? -54.217 39.941  -16.812 1.00 84.21 403 A 1 
ATOM   3172 C CB  . GLN A 1 403 ? -52.791 37.118  -15.911 1.00 84.18 403 A 1 
ATOM   3173 C CG  . GLN A 1 403 ? -52.923 35.719  -16.513 1.00 74.99 403 A 1 
ATOM   3174 C CD  . GLN A 1 403 ? -53.108 34.640  -15.448 1.00 69.69 403 A 1 
ATOM   3175 O OE1 . GLN A 1 403 ? -52.766 34.780  -14.289 1.00 64.80 403 A 1 
ATOM   3176 N NE2 . GLN A 1 403 ? -53.672 33.509  -15.804 1.00 58.11 403 A 1 
ATOM   3177 N N   . GLU A 1 404 ? -52.321 40.251  -15.661 1.00 84.66 404 A 1 
ATOM   3178 C CA  . GLU A 1 404 ? -52.660 41.589  -15.178 1.00 84.63 404 A 1 
ATOM   3179 C C   . GLU A 1 404 ? -52.847 42.569  -16.328 1.00 83.43 404 A 1 
ATOM   3180 O O   . GLU A 1 404 ? -53.860 43.268  -16.387 1.00 82.22 404 A 1 
ATOM   3181 C CB  . GLU A 1 404 ? -51.584 42.105  -14.219 1.00 86.05 404 A 1 
ATOM   3182 C CG  . GLU A 1 404 ? -51.675 41.437  -12.845 1.00 76.29 404 A 1 
ATOM   3183 C CD  . GLU A 1 404 ? -50.595 41.906  -11.863 1.00 70.01 404 A 1 
ATOM   3184 O OE1 . GLU A 1 404 ? -50.633 41.401  -10.717 1.00 62.49 404 A 1 
ATOM   3185 O OE2 . GLU A 1 404 ? -49.751 42.733  -12.244 1.00 63.99 404 A 1 
ATOM   3186 N N   . LEU A 1 405 ? -51.944 42.589  -17.308 1.00 84.67 405 A 1 
ATOM   3187 C CA  . LEU A 1 405 ? -52.054 43.445  -18.482 1.00 82.62 405 A 1 
ATOM   3188 C C   . LEU A 1 405 ? -53.296 43.124  -19.321 1.00 80.55 405 A 1 
ATOM   3189 O O   . LEU A 1 405 ? -53.968 44.030  -19.813 1.00 83.15 405 A 1 
ATOM   3190 C CB  . LEU A 1 405 ? -50.787 43.321  -19.333 1.00 83.66 405 A 1 
ATOM   3191 C CG  . LEU A 1 405 ? -50.325 44.695  -19.842 1.00 77.34 405 A 1 
ATOM   3192 C CD1 . LEU A 1 405 ? -49.174 45.212  -18.984 1.00 67.48 405 A 1 
ATOM   3193 C CD2 . LEU A 1 405 ? -49.877 44.634  -21.277 1.00 69.19 405 A 1 
ATOM   3194 N N   . MET A 1 406 ? -53.614 41.863  -19.470 1.00 84.56 406 A 1 
ATOM   3195 C CA  . MET A 1 406 ? -54.783 41.405  -20.213 1.00 84.96 406 A 1 
ATOM   3196 C C   . MET A 1 406 ? -56.091 41.799  -19.512 1.00 85.47 406 A 1 
ATOM   3197 O O   . MET A 1 406 ? -57.040 42.217  -20.171 1.00 86.41 406 A 1 
ATOM   3198 C CB  . MET A 1 406 ? -54.664 39.899  -20.440 1.00 84.57 406 A 1 
ATOM   3199 C CG  . MET A 1 406 ? -55.552 39.420  -21.588 1.00 75.89 406 A 1 
ATOM   3200 S SD  . MET A 1 406 ? -55.185 37.723  -22.113 1.00 68.86 406 A 1 
ATOM   3201 C CE  . MET A 1 406 ? -56.283 37.590  -23.540 1.00 60.16 406 A 1 
ATOM   3202 N N   . ASN A 1 407 ? -56.143 41.772  -18.200 1.00 85.98 407 A 1 
ATOM   3203 C CA  . ASN A 1 407 ? -57.273 42.251  -17.403 1.00 86.60 407 A 1 
ATOM   3204 C C   . ASN A 1 407 ? -57.468 43.764  -17.545 1.00 85.88 407 A 1 
ATOM   3205 O O   . ASN A 1 407 ? -58.594 44.218  -17.745 1.00 85.86 407 A 1 
ATOM   3206 C CB  . ASN A 1 407 ? -57.065 41.861  -15.934 1.00 86.59 407 A 1 
ATOM   3207 C CG  . ASN A 1 407 ? -57.268 40.381  -15.663 1.00 81.12 407 A 1 
ATOM   3208 O OD1 . ASN A 1 407 ? -57.891 39.650  -16.413 1.00 72.75 407 A 1 
ATOM   3209 N ND2 . ASN A 1 407 ? -56.768 39.900  -14.540 1.00 71.57 407 A 1 
ATOM   3210 N N   . VAL A 1 408 ? -56.409 44.572  -17.502 1.00 84.56 408 A 1 
ATOM   3211 C CA  . VAL A 1 408 ? -56.464 46.023  -17.715 1.00 85.02 408 A 1 
ATOM   3212 C C   . VAL A 1 408 ? -56.943 46.346  -19.129 1.00 85.33 408 A 1 
ATOM   3213 O O   . VAL A 1 408 ? -57.774 47.237  -19.297 1.00 84.03 408 A 1 
ATOM   3214 C CB  . VAL A 1 408 ? -55.103 46.676  -17.419 1.00 84.92 408 A 1 
ATOM   3215 C CG1 . VAL A 1 408 ? -55.088 48.163  -17.745 1.00 76.57 408 A 1 
ATOM   3216 C CG2 . VAL A 1 408 ? -54.741 46.557  -15.936 1.00 75.85 408 A 1 
ATOM   3217 N N   . LYS A 1 409 ? -56.470 45.617  -20.144 1.00 86.14 409 A 1 
ATOM   3218 C CA  . LYS A 1 409 ? -56.939 45.772  -21.527 1.00 84.73 409 A 1 
ATOM   3219 C C   . LYS A 1 409 ? -58.441 45.508  -21.647 1.00 83.48 409 A 1 
ATOM   3220 O O   . LYS A 1 409 ? -59.151 46.336  -22.199 1.00 84.56 409 A 1 
ATOM   3221 C CB  . LYS A 1 409 ? -56.120 44.876  -22.469 1.00 84.98 409 A 1 
ATOM   3222 C CG  . LYS A 1 409 ? -56.511 45.186  -23.922 1.00 83.75 409 A 1 
ATOM   3223 C CD  . LYS A 1 409 ? -55.889 44.254  -24.950 1.00 78.22 409 A 1 
ATOM   3224 C CE  . LYS A 1 409 ? -56.525 44.657  -26.284 1.00 72.06 409 A 1 
ATOM   3225 N NZ  . LYS A 1 409 ? -56.050 43.887  -27.441 1.00 63.93 409 A 1 
ATOM   3226 N N   . LEU A 1 410 ? -58.938 44.414  -21.118 1.00 85.65 410 A 1 
ATOM   3227 C CA  . LEU A 1 410 ? -60.362 44.081  -21.128 1.00 84.94 410 A 1 
ATOM   3228 C C   . LEU A 1 410 ? -61.218 45.152  -20.443 1.00 84.48 410 A 1 
ATOM   3229 O O   . LEU A 1 410 ? -62.277 45.505  -20.956 1.00 83.21 410 A 1 
ATOM   3230 C CB  . LEU A 1 410 ? -60.567 42.722  -20.430 1.00 85.09 410 A 1 
ATOM   3231 C CG  . LEU A 1 410 ? -60.385 41.522  -21.375 1.00 76.26 410 A 1 
ATOM   3232 C CD1 . LEU A 1 410 ? -60.088 40.258  -20.584 1.00 66.90 410 A 1 
ATOM   3233 C CD2 . LEU A 1 410 ? -61.636 41.290  -22.204 1.00 69.66 410 A 1 
ATOM   3234 N N   . ALA A 1 411 ? -60.767 45.730  -19.322 1.00 84.90 411 A 1 
ATOM   3235 C CA  . ALA A 1 411 ? -61.458 46.820  -18.636 1.00 86.01 411 A 1 
ATOM   3236 C C   . ALA A 1 411 ? -61.546 48.076  -19.512 1.00 85.25 411 A 1 
ATOM   3237 O O   . ALA A 1 411 ? -62.611 48.688  -19.603 1.00 82.97 411 A 1 
ATOM   3238 C CB  . ALA A 1 411 ? -60.747 47.093  -17.308 1.00 85.81 411 A 1 
ATOM   3239 N N   . LEU A 1 412 ? -60.459 48.451  -20.224 1.00 85.26 412 A 1 
ATOM   3240 C CA  . LEU A 1 412 ? -60.433 49.584  -21.155 1.00 83.10 412 A 1 
ATOM   3241 C C   . LEU A 1 412 ? -61.307 49.356  -22.384 1.00 82.00 412 A 1 
ATOM   3242 O O   . LEU A 1 412 ? -62.004 50.279  -22.796 1.00 84.10 412 A 1 
ATOM   3243 C CB  . LEU A 1 412 ? -58.984 49.870  -21.557 1.00 84.19 412 A 1 
ATOM   3244 C CG  . LEU A 1 412 ? -58.275 50.757  -20.526 1.00 81.20 412 A 1 
ATOM   3245 C CD1 . LEU A 1 412 ? -56.769 50.606  -20.621 1.00 71.39 412 A 1 
ATOM   3246 C CD2 . LEU A 1 412 ? -58.611 52.229  -20.756 1.00 73.63 412 A 1 
ATOM   3247 N N   . ASP A 1 413 ? -61.357 48.179  -22.945 1.00 86.77 413 A 1 
ATOM   3248 C CA  . ASP A 1 413 ? -62.232 47.842  -24.075 1.00 85.66 413 A 1 
ATOM   3249 C C   . ASP A 1 413 ? -63.713 47.991  -23.698 1.00 84.44 413 A 1 
ATOM   3250 O O   . ASP A 1 413 ? -64.510 48.532  -24.475 1.00 85.07 413 A 1 
ATOM   3251 C CB  . ASP A 1 413 ? -61.943 46.414  -24.558 1.00 85.97 413 A 1 
ATOM   3252 C CG  . ASP A 1 413 ? -60.620 46.232  -25.313 1.00 83.10 413 A 1 
ATOM   3253 O OD1 . ASP A 1 413 ? -60.121 47.202  -25.912 1.00 75.57 413 A 1 
ATOM   3254 O OD2 . ASP A 1 413 ? -60.117 45.088  -25.348 1.00 75.84 413 A 1 
ATOM   3255 N N   . ILE A 1 414 ? -64.092 47.606  -22.478 1.00 86.35 414 A 1 
ATOM   3256 C CA  . ILE A 1 414 ? -65.443 47.811  -21.945 1.00 86.31 414 A 1 
ATOM   3257 C C   . ILE A 1 414 ? -65.737 49.307  -21.777 1.00 85.93 414 A 1 
ATOM   3258 O O   . ILE A 1 414 ? -66.831 49.761  -22.122 1.00 84.42 414 A 1 
ATOM   3259 C CB  . ILE A 1 414 ? -65.629 47.051  -20.614 1.00 86.79 414 A 1 
ATOM   3260 C CG1 . ILE A 1 414 ? -65.602 45.530  -20.866 1.00 83.45 414 A 1 
ATOM   3261 C CG2 . ILE A 1 414 ? -66.951 47.431  -19.923 1.00 81.40 414 A 1 
ATOM   3262 C CD1 . ILE A 1 414 ? -65.407 44.699  -19.583 1.00 72.78 414 A 1 
ATOM   3263 N N   . GLU A 1 415 ? -64.773 50.090  -21.273 1.00 81.16 415 A 1 
ATOM   3264 C CA  . GLU A 1 415 ? -64.933 51.528  -21.090 1.00 81.02 415 A 1 
ATOM   3265 C C   . GLU A 1 415 ? -65.093 52.248  -22.436 1.00 80.23 415 A 1 
ATOM   3266 O O   . GLU A 1 415 ? -66.023 53.039  -22.605 1.00 80.79 415 A 1 
ATOM   3267 C CB  . GLU A 1 415 ? -63.773 52.085  -20.252 1.00 82.01 415 A 1 
ATOM   3268 C CG  . GLU A 1 415 ? -64.205 53.335  -19.482 1.00 75.71 415 A 1 
ATOM   3269 C CD  . GLU A 1 415 ? -63.105 53.973  -18.612 1.00 70.33 415 A 1 
ATOM   3270 O OE1 . GLU A 1 415 ? -63.415 55.040  -18.012 1.00 63.20 415 A 1 
ATOM   3271 O OE2 . GLU A 1 415 ? -61.977 53.462  -18.564 1.00 63.06 415 A 1 
ATOM   3272 N N   . ILE A 1 416 ? -64.300 51.932  -23.450 1.00 87.28 416 A 1 
ATOM   3273 C CA  . ILE A 1 416 ? -64.415 52.457  -24.820 1.00 84.49 416 A 1 
ATOM   3274 C C   . ILE A 1 416 ? -65.778 52.117  -25.417 1.00 82.49 416 A 1 
ATOM   3275 O O   . ILE A 1 416 ? -66.438 53.002  -25.962 1.00 84.64 416 A 1 
ATOM   3276 C CB  . ILE A 1 416 ? -63.276 51.932  -25.718 1.00 85.01 416 A 1 
ATOM   3277 C CG1 . ILE A 1 416 ? -61.941 52.571  -25.300 1.00 82.85 416 A 1 
ATOM   3278 C CG2 . ILE A 1 416 ? -63.542 52.213  -27.209 1.00 80.09 416 A 1 
ATOM   3279 C CD1 . ILE A 1 416 ? -60.712 51.873  -25.891 1.00 72.65 416 A 1 
ATOM   3280 N N   . ALA A 1 417 ? -66.226 50.880  -25.307 1.00 86.04 417 A 1 
ATOM   3281 C CA  . ALA A 1 417 ? -67.534 50.469  -25.804 1.00 86.38 417 A 1 
ATOM   3282 C C   . ALA A 1 417 ? -68.673 51.244  -25.130 1.00 86.11 417 A 1 
ATOM   3283 O O   . ALA A 1 417 ? -69.645 51.637  -25.794 1.00 84.90 417 A 1 
ATOM   3284 C CB  . ALA A 1 417 ? -67.691 48.958  -25.593 1.00 86.65 417 A 1 
ATOM   3285 N N   . THR A 1 418 ? -68.566 51.560  -23.849 1.00 86.28 418 A 1 
ATOM   3286 C CA  . THR A 1 418 ? -69.540 52.338  -23.083 1.00 85.82 418 A 1 
ATOM   3287 C C   . THR A 1 418 ? -69.571 53.795  -23.530 1.00 85.18 418 A 1 
ATOM   3288 O O   . THR A 1 418 ? -70.645 54.330  -23.793 1.00 83.98 418 A 1 
ATOM   3289 C CB  . THR A 1 418 ? -69.261 52.249  -21.578 1.00 85.41 418 A 1 
ATOM   3290 O OG1 . THR A 1 418 ? -69.181 50.893  -21.181 1.00 78.02 418 A 1 
ATOM   3291 C CG2 . THR A 1 418 ? -70.374 52.871  -20.750 1.00 75.56 418 A 1 
ATOM   3292 N N   . TYR A 1 419 ? -68.394 54.441  -23.683 1.00 88.75 419 A 1 
ATOM   3293 C CA  . TYR A 1 419 ? -68.312 55.807  -24.194 1.00 87.72 419 A 1 
ATOM   3294 C C   . TYR A 1 419 ? -68.782 55.920  -25.642 1.00 86.80 419 A 1 
ATOM   3295 O O   . TYR A 1 419 ? -69.432 56.906  -25.994 1.00 85.69 419 A 1 
ATOM   3296 C CB  . TYR A 1 419 ? -66.889 56.350  -24.056 1.00 86.25 419 A 1 
ATOM   3297 C CG  . TYR A 1 419 ? -66.548 56.787  -22.658 1.00 83.27 419 A 1 
ATOM   3298 C CD1 . TYR A 1 419 ? -67.296 57.819  -22.055 1.00 73.54 419 A 1 
ATOM   3299 C CD2 . TYR A 1 419 ? -65.497 56.182  -21.945 1.00 71.68 419 A 1 
ATOM   3300 C CE1 . TYR A 1 419 ? -67.020 58.215  -20.732 1.00 66.79 419 A 1 
ATOM   3301 C CE2 . TYR A 1 419 ? -65.219 56.567  -20.635 1.00 65.06 419 A 1 
ATOM   3302 C CZ  . TYR A 1 419 ? -65.988 57.582  -20.031 1.00 68.48 419 A 1 
ATOM   3303 O OH  . TYR A 1 419 ? -65.733 57.945  -18.729 1.00 68.28 419 A 1 
ATOM   3304 N N   . ARG A 1 420 ? -68.527 54.918  -26.477 1.00 83.20 420 A 1 
ATOM   3305 C CA  . ARG A 1 420 ? -69.019 54.873  -27.855 1.00 82.89 420 A 1 
ATOM   3306 C C   . ARG A 1 420 ? -70.540 54.829  -27.914 1.00 82.27 420 A 1 
ATOM   3307 O O   . ARG A 1 420 ? -71.129 55.623  -28.640 1.00 83.19 420 A 1 
ATOM   3308 C CB  . ARG A 1 420 ? -68.376 53.693  -28.583 1.00 83.92 420 A 1 
ATOM   3309 C CG  . ARG A 1 420 ? -68.414 53.887  -30.101 1.00 77.46 420 A 1 
ATOM   3310 C CD  . ARG A 1 420 ? -67.700 52.707  -30.773 1.00 76.04 420 A 1 
ATOM   3311 N NE  . ARG A 1 420 ? -67.424 52.988  -32.187 1.00 67.46 420 A 1 
ATOM   3312 C CZ  . ARG A 1 420 ? -66.589 52.303  -32.955 1.00 60.44 420 A 1 
ATOM   3313 N NH1 . ARG A 1 420 ? -65.996 51.210  -32.534 1.00 55.60 420 A 1 
ATOM   3314 N NH2 . ARG A 1 420 ? -66.348 52.712  -34.165 1.00 55.12 420 A 1 
ATOM   3315 N N   . LYS A 1 421 ? -71.178 54.019  -27.087 1.00 85.90 421 A 1 
ATOM   3316 C CA  . LYS A 1 421 ? -72.643 54.022  -26.944 1.00 86.26 421 A 1 
ATOM   3317 C C   . LYS A 1 421 ? -73.195 55.362  -26.458 1.00 86.15 421 A 1 
ATOM   3318 O O   . LYS A 1 421 ? -74.242 55.789  -26.925 1.00 83.28 421 A 1 
ATOM   3319 C CB  . LYS A 1 421 ? -73.084 52.918  -25.977 1.00 85.71 421 A 1 
ATOM   3320 C CG  . LYS A 1 421 ? -73.580 51.694  -26.737 1.00 76.42 421 A 1 
ATOM   3321 C CD  . LYS A 1 421 ? -74.140 50.658  -25.759 1.00 72.56 421 A 1 
ATOM   3322 C CE  . LYS A 1 421 ? -74.775 49.516  -26.539 1.00 64.89 421 A 1 
ATOM   3323 N NZ  . LYS A 1 421 ? -75.324 48.483  -25.642 1.00 56.57 421 A 1 
ATOM   3324 N N   . LEU A 1 422 ? -72.517 56.017  -25.532 1.00 86.41 422 A 1 
ATOM   3325 C CA  . LEU A 1 422 ? -72.902 57.350  -25.064 1.00 85.51 422 A 1 
ATOM   3326 C C   . LEU A 1 422 ? -72.795 58.391  -26.182 1.00 84.80 422 A 1 
ATOM   3327 O O   . LEU A 1 422 ? -73.718 59.198  -26.333 1.00 83.15 422 A 1 
ATOM   3328 C CB  . LEU A 1 422 ? -72.033 57.748  -23.864 1.00 85.34 422 A 1 
ATOM   3329 C CG  . LEU A 1 422 ? -72.569 57.199  -22.533 1.00 79.80 422 A 1 
ATOM   3330 C CD1 . LEU A 1 422 ? -71.467 57.177  -21.478 1.00 71.18 422 A 1 
ATOM   3331 C CD2 . LEU A 1 422 ? -73.705 58.072  -21.996 1.00 71.36 422 A 1 
ATOM   3332 N N   . LEU A 1 423 ? -71.760 58.382  -26.983 1.00 85.16 423 A 1 
ATOM   3333 C CA  . LEU A 1 423 ? -71.564 59.252  -28.148 1.00 83.56 423 A 1 
ATOM   3334 C C   . LEU A 1 423 ? -72.644 59.033  -29.202 1.00 82.05 423 A 1 
ATOM   3335 O O   . LEU A 1 423 ? -73.265 60.000  -29.629 1.00 81.98 423 A 1 
ATOM   3336 C CB  . LEU A 1 423 ? -70.166 59.020  -28.734 1.00 82.82 423 A 1 
ATOM   3337 C CG  . LEU A 1 423 ? -69.166 60.079  -28.264 1.00 78.23 423 A 1 
ATOM   3338 C CD1 . LEU A 1 423 ? -67.753 59.537  -28.205 1.00 69.64 423 A 1 
ATOM   3339 C CD2 . LEU A 1 423 ? -69.193 61.270  -29.224 1.00 69.76 423 A 1 
ATOM   3340 N N   . GLU A 1 424 ? -72.921 57.797  -29.586 1.00 85.69 424 A 1 
ATOM   3341 C CA  . GLU A 1 424 ? -73.987 57.456  -30.539 1.00 84.75 424 A 1 
ATOM   3342 C C   . GLU A 1 424 ? -75.365 57.908  -30.024 1.00 82.54 424 A 1 
ATOM   3343 O O   . GLU A 1 424 ? -76.189 58.421  -30.786 1.00 78.58 424 A 1 
ATOM   3344 C CB  . GLU A 1 424 ? -74.004 55.928  -30.761 1.00 83.54 424 A 1 
ATOM   3345 C CG  . GLU A 1 424 ? -72.834 55.416  -31.617 1.00 76.43 424 A 1 
ATOM   3346 C CD  . GLU A 1 424 ? -72.715 53.879  -31.638 1.00 70.35 424 A 1 
ATOM   3347 O OE1 . GLU A 1 424 ? -71.714 53.383  -32.225 1.00 63.26 424 A 1 
ATOM   3348 O OE2 . GLU A 1 424 ? -73.568 53.188  -31.052 1.00 64.01 424 A 1 
ATOM   3349 N N   . GLY A 1 425 ? -75.618 57.819  -28.731 1.00 84.69 425 A 1 
ATOM   3350 C CA  . GLY A 1 425 ? -76.827 58.324  -28.092 1.00 83.53 425 A 1 
ATOM   3351 C C   . GLY A 1 425 ? -76.944 59.843  -28.164 1.00 82.80 425 A 1 
ATOM   3352 O O   . GLY A 1 425 ? -78.019 60.363  -28.479 1.00 79.16 425 A 1 
ATOM   3353 N N   . GLU A 1 426 ? -75.846 60.570  -27.944 1.00 83.13 426 A 1 
ATOM   3354 C CA  . GLU A 1 426 ? -75.819 62.033  -27.988 1.00 81.34 426 A 1 
ATOM   3355 C C   . GLU A 1 426 ? -75.886 62.564  -29.434 1.00 79.59 426 A 1 
ATOM   3356 O O   . GLU A 1 426 ? -76.562 63.561  -29.683 1.00 77.37 426 A 1 
ATOM   3357 C CB  . GLU A 1 426 ? -74.595 62.551  -27.214 1.00 79.59 426 A 1 
ATOM   3358 C CG  . GLU A 1 426 ? -74.832 63.927  -26.549 1.00 72.36 426 A 1 
ATOM   3359 C CD  . GLU A 1 426 ? -75.797 63.893  -25.330 1.00 66.17 426 A 1 
ATOM   3360 O OE1 . GLU A 1 426 ? -75.992 64.957  -24.703 1.00 60.57 426 A 1 
ATOM   3361 O OE2 . GLU A 1 426 ? -76.356 62.830  -25.008 1.00 59.25 426 A 1 
ATOM   3362 N N   . GLU A 1 427 ? -75.270 61.900  -30.421 1.00 83.33 427 A 1 
ATOM   3363 C CA  . GLU A 1 427 ? -75.443 62.186  -31.858 1.00 81.66 427 A 1 
ATOM   3364 C C   . GLU A 1 427 ? -76.900 62.019  -32.283 1.00 79.49 427 A 1 
ATOM   3365 O O   . GLU A 1 427 ? -77.474 62.934  -32.879 1.00 77.17 427 A 1 
ATOM   3366 C CB  . GLU A 1 427 ? -74.548 61.282  -32.714 1.00 79.62 427 A 1 
ATOM   3367 C CG  . GLU A 1 427 ? -73.277 61.990  -33.160 1.00 71.70 427 A 1 
ATOM   3368 C CD  . GLU A 1 427 ? -72.365 61.147  -34.036 1.00 64.71 427 A 1 
ATOM   3369 O OE1 . GLU A 1 427 ? -71.450 61.747  -34.654 1.00 59.52 427 A 1 
ATOM   3370 O OE2 . GLU A 1 427 ? -72.536 59.910  -34.092 1.00 58.98 427 A 1 
ATOM   3371 N N   . SER A 1 428 ? -77.558 60.942  -31.932 1.00 82.19 428 A 1 
ATOM   3372 C CA  . SER A 1 428 ? -78.973 60.734  -32.259 1.00 83.51 428 A 1 
ATOM   3373 C C   . SER A 1 428 ? -79.890 61.786  -31.630 1.00 82.84 428 A 1 
ATOM   3374 O O   . SER A 1 428 ? -80.890 62.208  -32.225 1.00 77.83 428 A 1 
ATOM   3375 C CB  . SER A 1 428 ? -79.411 59.321  -31.854 1.00 81.65 428 A 1 
ATOM   3376 O OG  . SER A 1 428 ? -79.534 59.167  -30.459 1.00 70.56 428 A 1 
ATOM   3377 N N   . ARG A 1 429 ? -79.542 62.291  -30.458 1.00 82.50 429 A 1 
ATOM   3378 C CA  . ARG A 1 429 ? -80.251 63.375  -29.782 1.00 81.15 429 A 1 
ATOM   3379 C C   . ARG A 1 429 ? -80.028 64.714  -30.478 1.00 80.73 429 A 1 
ATOM   3380 O O   . ARG A 1 429 ? -80.983 65.485  -30.614 1.00 77.72 429 A 1 
ATOM   3381 C CB  . ARG A 1 429 ? -79.810 63.400  -28.319 1.00 78.86 429 A 1 
ATOM   3382 C CG  . ARG A 1 429 ? -80.723 64.297  -27.478 1.00 72.78 429 A 1 
ATOM   3383 C CD  . ARG A 1 429 ? -80.219 64.291  -26.039 1.00 68.73 429 A 1 
ATOM   3384 N NE  . ARG A 1 429 ? -81.026 65.185  -25.194 1.00 62.53 429 A 1 
ATOM   3385 C CZ  . ARG A 1 429 ? -80.710 65.560  -23.977 1.00 55.30 429 A 1 
ATOM   3386 N NH1 . ARG A 1 429 ? -79.623 65.130  -23.394 1.00 52.27 429 A 1 
ATOM   3387 N NH2 . ARG A 1 429 ? -81.489 66.383  -23.342 1.00 50.98 429 A 1 
ATOM   3388 N N   . LEU A 1 430 ? -78.802 65.008  -30.947 1.00 77.20 430 A 1 
ATOM   3389 C CA  . LEU A 1 430 ? -78.482 66.184  -31.751 1.00 76.25 430 A 1 
ATOM   3390 C C   . LEU A 1 430 ? -79.196 66.144  -33.103 1.00 75.49 430 A 1 
ATOM   3391 O O   . LEU A 1 430 ? -79.795 67.153  -33.497 1.00 72.69 430 A 1 
ATOM   3392 C CB  . LEU A 1 430 ? -76.958 66.276  -31.941 1.00 74.68 430 A 1 
ATOM   3393 C CG  . LEU A 1 430 ? -76.277 67.132  -30.873 1.00 69.54 430 A 1 
ATOM   3394 C CD1 . LEU A 1 430 ? -74.801 66.785  -30.758 1.00 62.49 430 A 1 
ATOM   3395 C CD2 . LEU A 1 430 ? -76.379 68.616  -31.244 1.00 63.35 430 A 1 
ATOM   3396 N N   . GLU A 1 431 ? -79.230 65.032  -33.796 1.00 79.32 431 A 1 
ATOM   3397 C CA  . GLU A 1 431 ? -79.973 64.855  -35.052 1.00 79.57 431 A 1 
ATOM   3398 C C   . GLU A 1 431 ? -81.472 65.056  -34.853 1.00 78.03 431 A 1 
ATOM   3399 O O   . GLU A 1 431 ? -82.101 65.780  -35.628 1.00 73.60 431 A 1 
ATOM   3400 C CB  . GLU A 1 431 ? -79.728 63.463  -35.651 1.00 76.92 431 A 1 
ATOM   3401 C CG  . GLU A 1 431 ? -78.393 63.363  -36.388 1.00 69.22 431 A 1 
ATOM   3402 C CD  . GLU A 1 431 ? -78.286 62.061  -37.201 1.00 62.89 431 A 1 
ATOM   3403 O OE1 . GLU A 1 431 ? -77.519 62.064  -38.194 1.00 57.19 431 A 1 
ATOM   3404 O OE2 . GLU A 1 431 ? -78.995 61.091  -36.863 1.00 57.48 431 A 1 
ATOM   3405 N N   . SER A 1 432 ? -82.071 64.532  -33.815 1.00 79.47 432 A 1 
ATOM   3406 C CA  . SER A 1 432 ? -83.497 64.746  -33.524 1.00 80.01 432 A 1 
ATOM   3407 C C   . SER A 1 432 ? -83.810 66.208  -33.173 1.00 79.17 432 A 1 
ATOM   3408 O O   . SER A 1 432 ? -84.854 66.732  -33.588 1.00 73.28 432 A 1 
ATOM   3409 C CB  . SER A 1 432 ? -83.994 63.791  -32.431 1.00 77.86 432 A 1 
ATOM   3410 O OG  . SER A 1 432 ? -83.359 64.002  -31.198 1.00 68.63 432 A 1 
ATOM   3411 N N   . GLY A 1 433 ? -82.927 66.913  -32.490 1.00 73.96 433 A 1 
ATOM   3412 C CA  . GLY A 1 433 ? -83.026 68.350  -32.234 1.00 72.89 433 A 1 
ATOM   3413 C C   . GLY A 1 433 ? -82.922 69.182  -33.507 1.00 72.14 433 A 1 
ATOM   3414 O O   . GLY A 1 433 ? -83.707 70.122  -33.703 1.00 68.89 433 A 1 
ATOM   3415 N N   . MET A 1 434 ? -82.026 68.846  -34.428 1.00 73.12 434 A 1 
ATOM   3416 C CA  . MET A 1 434 ? -81.918 69.484  -35.745 1.00 72.67 434 A 1 
ATOM   3417 C C   . MET A 1 434 ? -83.138 69.216  -36.622 1.00 71.40 434 A 1 
ATOM   3418 O O   . MET A 1 434 ? -83.618 70.140  -37.283 1.00 66.45 434 A 1 
ATOM   3419 C CB  . MET A 1 434 ? -80.656 69.032  -36.479 1.00 69.82 434 A 1 
ATOM   3420 C CG  . MET A 1 434 ? -79.416 69.829  -36.067 1.00 64.92 434 A 1 
ATOM   3421 S SD  . MET A 1 434 ? -78.015 69.540  -37.185 1.00 58.62 434 A 1 
ATOM   3422 C CE  . MET A 1 434 ? -76.857 70.800  -36.592 1.00 54.26 434 A 1 
ATOM   3423 N N   . GLN A 1 435 ? -83.663 68.019  -36.644 1.00 71.93 435 A 1 
ATOM   3424 C CA  . GLN A 1 435 ? -84.883 67.700  -37.403 1.00 72.03 435 A 1 
ATOM   3425 C C   . GLN A 1 435 ? -86.060 68.574  -36.948 1.00 71.61 435 A 1 
ATOM   3426 O O   . GLN A 1 435 ? -86.763 69.107  -37.808 1.00 66.39 435 A 1 
ATOM   3427 C CB  . GLN A 1 435 ? -85.253 66.223  -37.289 1.00 68.76 435 A 1 
ATOM   3428 C CG  . GLN A 1 435 ? -84.466 65.368  -38.288 1.00 63.31 435 A 1 
ATOM   3429 C CD  . GLN A 1 435 ? -84.934 63.914  -38.317 1.00 58.04 435 A 1 
ATOM   3430 O OE1 . GLN A 1 435 ? -85.762 63.462  -37.539 1.00 54.29 435 A 1 
ATOM   3431 N NE2 . GLN A 1 435 ? -84.435 63.118  -39.236 1.00 50.08 435 A 1 
ATOM   3432 N N   . ASN A 1 436 ? -86.259 68.834  -35.668 1.00 64.69 436 A 1 
ATOM   3433 C CA  . ASN A 1 436 ? -87.309 69.728  -35.175 1.00 66.63 436 A 1 
ATOM   3434 C C   . ASN A 1 436 ? -87.142 71.172  -35.669 1.00 64.88 436 A 1 
ATOM   3435 O O   . ASN A 1 436 ? -88.139 71.846  -35.927 1.00 60.14 436 A 1 
ATOM   3436 C CB  . ASN A 1 436 ? -87.374 69.670  -33.636 1.00 63.46 436 A 1 
ATOM   3437 C CG  . ASN A 1 436 ? -88.509 68.805  -33.114 1.00 58.52 436 A 1 
ATOM   3438 O OD1 . ASN A 1 436 ? -89.420 68.400  -33.805 1.00 54.22 436 A 1 
ATOM   3439 N ND2 . ASN A 1 436 ? -88.501 68.516  -31.831 1.00 54.28 436 A 1 
ATOM   3440 N N   . MET A 1 437 ? -85.941 71.688  -35.859 1.00 62.54 437 A 1 
ATOM   3441 C CA  . MET A 1 437 ? -85.718 73.003  -36.490 1.00 64.34 437 A 1 
ATOM   3442 C C   . MET A 1 437 ? -86.010 72.989  -37.997 1.00 63.52 437 A 1 
ATOM   3443 O O   . MET A 1 437 ? -86.439 74.004  -38.542 1.00 59.91 437 A 1 
ATOM   3444 C CB  . MET A 1 437 ? -84.286 73.487  -36.263 1.00 61.92 437 A 1 
ATOM   3445 C CG  . MET A 1 437 ? -84.045 74.022  -34.848 1.00 58.09 437 A 1 
ATOM   3446 S SD  . MET A 1 437 ? -82.492 74.942  -34.731 1.00 52.96 437 A 1 
ATOM   3447 C CE  . MET A 1 437 ? -82.463 75.273  -32.954 1.00 47.56 437 A 1 
ATOM   3448 N N   . SER A 1 438 ? -85.775 71.904  -38.701 1.00 57.88 438 A 1 
ATOM   3449 C CA  . SER A 1 438 ? -85.861 71.852  -40.166 1.00 59.74 438 A 1 
ATOM   3450 C C   . SER A 1 438 ? -87.255 71.554  -40.720 1.00 57.55 438 A 1 
ATOM   3451 O O   . SER A 1 438 ? -87.424 71.536  -41.942 1.00 55.87 438 A 1 
ATOM   3452 C CB  . SER A 1 438 ? -84.825 70.885  -40.734 1.00 57.82 438 A 1 
ATOM   3453 O OG  . SER A 1 438 ? -85.198 69.543  -40.550 1.00 51.95 438 A 1 
ATOM   3454 N N   . ILE A 1 439 ? -88.236 71.347  -39.868 1.00 52.77 439 A 1 
ATOM   3455 C CA  . ILE A 1 439 ? -89.597 70.960  -40.304 1.00 54.40 439 A 1 
ATOM   3456 C C   . ILE A 1 439 ? -90.180 71.920  -41.342 1.00 52.80 439 A 1 
ATOM   3457 O O   . ILE A 1 439 ? -90.945 71.491  -42.217 1.00 49.08 439 A 1 
ATOM   3458 C CB  . ILE A 1 439 ? -90.532 70.821  -39.079 1.00 52.46 439 A 1 
ATOM   3459 C CG1 . ILE A 1 439 ? -90.091 69.643  -38.197 1.00 49.56 439 A 1 
ATOM   3460 C CG2 . ILE A 1 439 ? -92.006 70.634  -39.489 1.00 50.31 439 A 1 
ATOM   3461 C CD1 . ILE A 1 439 ? -90.834 69.533  -36.860 1.00 46.48 439 A 1 
ATOM   3462 N N   . HIS A 1 440 ? -89.846 73.248  -41.333 1.00 46.23 440 A 1 
ATOM   3463 C CA  . HIS A 1 440 ? -90.414 74.207  -42.283 1.00 49.10 440 A 1 
ATOM   3464 C C   . HIS A 1 440 ? -89.910 74.049  -43.729 1.00 45.96 440 A 1 
ATOM   3465 O O   . HIS A 1 440 ? -90.542 74.585  -44.644 1.00 44.38 440 A 1 
ATOM   3466 C CB  . HIS A 1 440 ? -90.227 75.629  -41.755 1.00 47.31 440 A 1 
ATOM   3467 C CG  . HIS A 1 440 ? -91.371 76.061  -40.878 1.00 44.60 440 A 1 
ATOM   3468 N ND1 . HIS A 1 440 ? -92.692 76.072  -41.252 1.00 42.07 440 A 1 
ATOM   3469 C CD2 . HIS A 1 440 ? -91.332 76.511  -39.605 1.00 40.80 440 A 1 
ATOM   3470 C CE1 . HIS A 1 440 ? -93.419 76.515  -40.228 1.00 37.86 440 A 1 
ATOM   3471 N NE2 . HIS A 1 440 ? -92.625 76.794  -39.208 1.00 37.00 440 A 1 
ATOM   3472 N N   . THR A 1 441 ? -88.871 73.380  -44.004 1.00 47.53 441 A 1 
ATOM   3473 C CA  . THR A 1 441 ? -88.333 73.246  -45.367 1.00 49.96 441 A 1 
ATOM   3474 C C   . THR A 1 441 ? -89.024 72.111  -46.116 1.00 47.93 441 A 1 
ATOM   3475 O O   . THR A 1 441 ? -88.923 70.948  -45.785 1.00 44.60 441 A 1 
ATOM   3476 C CB  . THR A 1 441 ? -86.802 73.100  -45.425 1.00 48.18 441 A 1 
ATOM   3477 O OG1 . THR A 1 441 ? -86.206 73.148  -44.155 1.00 44.04 441 A 1 
ATOM   3478 C CG2 . THR A 1 441 ? -86.196 74.243  -46.226 1.00 45.12 441 A 1 
ATOM   3479 N N   . LYS A 1 442 ? -89.675 72.484  -47.178 1.00 40.36 442 A 1 
ATOM   3480 C CA  . LYS A 1 442 ? -90.743 71.738  -47.865 1.00 43.66 442 A 1 
ATOM   3481 C C   . LYS A 1 442 ? -90.302 70.581  -48.792 1.00 41.06 442 A 1 
ATOM   3482 O O   . LYS A 1 442 ? -91.144 70.088  -49.542 1.00 39.41 442 A 1 
ATOM   3483 C CB  . LYS A 1 442 ? -91.550 72.783  -48.659 1.00 42.86 442 A 1 
ATOM   3484 C CG  . LYS A 1 442 ? -93.051 72.506  -48.771 1.00 40.33 442 A 1 
ATOM   3485 C CD  . LYS A 1 442 ? -93.713 73.579  -49.649 1.00 39.27 442 A 1 
ATOM   3486 C CE  . LYS A 1 442 ? -95.232 73.435  -49.640 1.00 33.80 442 A 1 
ATOM   3487 N NZ  . LYS A 1 442 ? -95.913 74.430  -50.509 1.00 32.34 442 A 1 
ATOM   3488 N N   . THR A 1 443 ? -89.090 70.256  -48.907 1.00 43.81 443 A 1 
ATOM   3489 C CA  . THR A 1 443 ? -88.551 69.519  -50.067 1.00 47.17 443 A 1 
ATOM   3490 C C   . THR A 1 443 ? -89.081 68.076  -50.186 1.00 45.25 443 A 1 
ATOM   3491 O O   . THR A 1 443 ? -89.075 67.315  -49.238 1.00 41.36 443 A 1 
ATOM   3492 C CB  . THR A 1 443 ? -87.017 69.545  -50.150 1.00 44.35 443 A 1 
ATOM   3493 O OG1 . THR A 1 443 ? -86.438 70.151  -49.010 1.00 40.00 443 A 1 
ATOM   3494 C CG2 . THR A 1 443 ? -86.562 70.352  -51.343 1.00 41.68 443 A 1 
ATOM   3495 N N   . THR A 1 444 ? -89.501 67.761  -51.409 1.00 44.96 444 A 1 
ATOM   3496 C CA  . THR A 1 444 ? -90.465 66.698  -51.765 1.00 48.42 444 A 1 
ATOM   3497 C C   . THR A 1 444 ? -89.917 65.297  -52.093 1.00 46.91 444 A 1 
ATOM   3498 O O   . THR A 1 444 ? -90.733 64.385  -52.241 1.00 42.68 444 A 1 
ATOM   3499 C CB  . THR A 1 444 ? -91.243 67.131  -53.027 1.00 44.21 444 A 1 
ATOM   3500 O OG1 . THR A 1 444 ? -90.476 68.014  -53.818 1.00 40.61 444 A 1 
ATOM   3501 C CG2 . THR A 1 444 ? -92.526 67.870  -52.699 1.00 42.67 444 A 1 
ATOM   3502 N N   . SER A 1 445 ? -88.685 65.160  -52.389 1.00 38.15 445 A 1 
ATOM   3503 C CA  . SER A 1 445 ? -88.236 64.026  -53.229 1.00 42.70 445 A 1 
ATOM   3504 C C   . SER A 1 445 ? -88.379 62.655  -52.558 1.00 40.78 445 A 1 
ATOM   3505 O O   . SER A 1 445 ? -87.946 62.451  -51.434 1.00 38.63 445 A 1 
ATOM   3506 C CB  . SER A 1 445 ? -86.812 64.244  -53.718 1.00 40.96 445 A 1 
ATOM   3507 O OG  . SER A 1 445 ? -85.934 64.411  -52.638 1.00 38.73 445 A 1 
ATOM   3508 N N   . GLY A 1 446 ? -88.973 61.735  -53.327 1.00 41.90 446 A 1 
ATOM   3509 C CA  . GLY A 1 446 ? -89.551 60.506  -52.805 1.00 45.48 446 A 1 
ATOM   3510 C C   . GLY A 1 446 ? -88.871 59.169  -53.126 1.00 43.45 446 A 1 
ATOM   3511 O O   . GLY A 1 446 ? -89.613 58.235  -53.431 1.00 40.62 446 A 1 
ATOM   3512 N N   . TYR A 1 447 ? -87.566 59.037  -53.149 1.00 36.70 447 A 1 
ATOM   3513 C CA  . TYR A 1 447 ? -86.971 57.774  -53.636 1.00 39.91 447 A 1 
ATOM   3514 C C   . TYR A 1 447 ? -87.092 56.586  -52.664 1.00 36.23 447 A 1 
ATOM   3515 O O   . TYR A 1 447 ? -87.101 56.738  -51.450 1.00 34.51 447 A 1 
ATOM   3516 C CB  . TYR A 1 447 ? -85.535 58.008  -54.143 1.00 37.73 447 A 1 
ATOM   3517 C CG  . TYR A 1 447 ? -85.438 57.861  -55.645 1.00 37.65 447 A 1 
ATOM   3518 C CD1 . TYR A 1 447 ? -85.191 56.604  -56.236 1.00 38.12 447 A 1 
ATOM   3519 C CD2 . TYR A 1 447 ? -85.628 58.989  -56.468 1.00 39.08 447 A 1 
ATOM   3520 C CE1 . TYR A 1 447 ? -85.124 56.480  -57.627 1.00 36.42 447 A 1 
ATOM   3521 C CE2 . TYR A 1 447 ? -85.563 58.863  -57.873 1.00 36.83 447 A 1 
ATOM   3522 C CZ  . TYR A 1 447 ? -85.307 57.606  -58.452 1.00 39.48 447 A 1 
ATOM   3523 O OH  . TYR A 1 447 ? -85.236 57.476  -59.818 1.00 37.71 447 A 1 
ATOM   3524 N N   . ALA A 1 448 ? -87.159 55.371  -53.248 1.00 37.61 448 A 1 
ATOM   3525 C CA  . ALA A 1 448 ? -87.978 54.248  -52.756 1.00 42.19 448 A 1 
ATOM   3526 C C   . ALA A 1 448 ? -87.286 53.086  -52.002 1.00 39.90 448 A 1 
ATOM   3527 O O   . ALA A 1 448 ? -87.969 52.318  -51.334 1.00 38.40 448 A 1 
ATOM   3528 C CB  . ALA A 1 448 ? -88.687 53.682  -53.996 1.00 40.09 448 A 1 
ATOM   3529 N N   . GLY A 1 449 ? -86.002 52.840  -52.217 1.00 41.07 449 A 1 
ATOM   3530 C CA  . GLY A 1 449 ? -85.467 51.472  -52.227 1.00 45.28 449 A 1 
ATOM   3531 C C   . GLY A 1 449 ? -85.538 50.674  -50.917 1.00 43.61 449 A 1 
ATOM   3532 O O   . GLY A 1 449 ? -84.957 51.058  -49.914 1.00 40.62 449 A 1 
ATOM   3533 N N   . GLY A 1 450 ? -86.206 49.518  -50.980 1.00 37.66 450 A 1 
ATOM   3534 C CA  . GLY A 1 450 ? -86.513 48.665  -49.837 1.00 40.85 450 A 1 
ATOM   3535 C C   . GLY A 1 450 ? -85.610 47.435  -49.626 1.00 38.34 450 A 1 
ATOM   3536 O O   . GLY A 1 450 ? -86.123 46.320  -49.653 1.00 36.01 450 A 1 
ATOM   3537 N N   . LEU A 1 451 ? -84.306 47.571  -49.440 1.00 42.85 451 A 1 
ATOM   3538 C CA  . LEU A 1 451 ? -83.412 46.405  -49.279 1.00 45.53 451 A 1 
ATOM   3539 C C   . LEU A 1 451 ? -83.585 45.711  -47.912 1.00 43.36 451 A 1 
ATOM   3540 O O   . LEU A 1 451 ? -83.199 46.229  -46.868 1.00 40.30 451 A 1 
ATOM   3541 C CB  . LEU A 1 451 ? -81.957 46.838  -49.555 1.00 41.95 451 A 1 
ATOM   3542 C CG  . LEU A 1 451 ? -81.555 46.620  -51.026 1.00 39.09 451 A 1 
ATOM   3543 C CD1 . LEU A 1 451 ? -80.404 47.535  -51.424 1.00 39.63 451 A 1 
ATOM   3544 C CD2 . LEU A 1 451 ? -81.120 45.169  -51.283 1.00 41.93 451 A 1 
ATOM   3545 N N   . SER A 1 452 ? -84.115 44.496  -47.947 1.00 40.19 452 A 1 
ATOM   3546 C CA  . SER A 1 452 ? -84.575 43.689  -46.799 1.00 43.86 452 A 1 
ATOM   3547 C C   . SER A 1 452 ? -83.576 42.625  -46.300 1.00 40.71 452 A 1 
ATOM   3548 O O   . SER A 1 452 ? -83.972 41.488  -46.051 1.00 39.16 452 A 1 
ATOM   3549 C CB  . SER A 1 452 ? -85.902 43.028  -47.188 1.00 41.86 452 A 1 
ATOM   3550 O OG  . SER A 1 452 ? -85.687 42.019  -48.151 1.00 41.17 452 A 1 
ATOM   3551 N N   . SER A 1 453 ? -82.272 42.927  -46.198 1.00 40.55 453 A 1 
ATOM   3552 C CA  . SER A 1 453 ? -81.256 41.878  -45.970 1.00 45.74 453 A 1 
ATOM   3553 C C   . SER A 1 453 ? -81.424 41.134  -44.625 1.00 42.61 453 A 1 
ATOM   3554 O O   . SER A 1 453 ? -81.121 41.668  -43.558 1.00 40.17 453 A 1 
ATOM   3555 C CB  . SER A 1 453 ? -79.858 42.464  -46.100 1.00 43.00 453 A 1 
ATOM   3556 O OG  . SER A 1 453 ? -78.912 41.430  -46.112 1.00 40.79 453 A 1 
ATOM   3557 N N   . ALA A 1 454 ? -81.875 39.881  -44.706 1.00 43.70 454 A 1 
ATOM   3558 C CA  . ALA A 1 454 ? -82.235 39.012  -43.584 1.00 49.02 454 A 1 
ATOM   3559 C C   . ALA A 1 454 ? -81.053 38.134  -43.112 1.00 46.98 454 A 1 
ATOM   3560 O O   . ALA A 1 454 ? -81.018 36.940  -43.386 1.00 43.41 454 A 1 
ATOM   3561 C CB  . ALA A 1 454 ? -83.451 38.172  -44.025 1.00 44.65 454 A 1 
ATOM   3562 N N   . TYR A 1 455 ? -80.050 38.706  -42.427 1.00 35.39 455 A 1 
ATOM   3563 C CA  . TYR A 1 455 ? -78.916 37.912  -41.920 1.00 38.01 455 A 1 
ATOM   3564 C C   . TYR A 1 455 ? -79.346 36.964  -40.780 1.00 34.45 455 A 1 
ATOM   3565 O O   . TYR A 1 455 ? -79.771 37.393  -39.708 1.00 32.41 455 A 1 
ATOM   3566 C CB  . TYR A 1 455 ? -77.741 38.820  -41.538 1.00 35.75 455 A 1 
ATOM   3567 C CG  . TYR A 1 455 ? -76.624 38.779  -42.564 1.00 36.09 455 A 1 
ATOM   3568 C CD1 . TYR A 1 455 ? -75.560 37.873  -42.414 1.00 37.47 455 A 1 
ATOM   3569 C CD2 . TYR A 1 455 ? -76.654 39.629  -43.689 1.00 39.36 455 A 1 
ATOM   3570 C CE1 . TYR A 1 455 ? -74.528 37.818  -43.369 1.00 37.17 455 A 1 
ATOM   3571 C CE2 . TYR A 1 455 ? -75.625 39.577  -44.642 1.00 36.78 455 A 1 
ATOM   3572 C CZ  . TYR A 1 455 ? -74.560 38.670  -44.487 1.00 39.70 455 A 1 
ATOM   3573 O OH  . TYR A 1 455 ? -73.558 38.612  -45.422 1.00 37.90 455 A 1 
ATOM   3574 N N   . GLY A 1 456 ? -79.214 35.657  -41.022 1.00 42.25 456 A 1 
ATOM   3575 C CA  . GLY A 1 456 ? -79.633 34.583  -40.120 1.00 45.15 456 A 1 
ATOM   3576 C C   . GLY A 1 456 ? -78.656 34.306  -38.968 1.00 42.98 456 A 1 
ATOM   3577 O O   . GLY A 1 456 ? -77.447 34.270  -39.142 1.00 40.28 456 A 1 
ATOM   3578 N N   . GLY A 1 457 ? -79.218 34.064  -37.782 1.00 40.06 457 A 1 
ATOM   3579 C CA  . GLY A 1 457 ? -78.452 33.804  -36.561 1.00 43.09 457 A 1 
ATOM   3580 C C   . GLY A 1 457 ? -78.001 32.346  -36.403 1.00 40.51 457 A 1 
ATOM   3581 O O   . GLY A 1 457 ? -78.789 31.500  -36.003 1.00 37.76 457 A 1 
ATOM   3582 N N   . LEU A 1 458 ? -76.706 32.066  -36.653 1.00 40.80 458 A 1 
ATOM   3583 C CA  . LEU A 1 458 ? -76.096 30.743  -36.426 1.00 44.26 458 A 1 
ATOM   3584 C C   . LEU A 1 458 ? -75.846 30.489  -34.921 1.00 41.86 458 A 1 
ATOM   3585 O O   . LEU A 1 458 ? -74.950 31.060  -34.308 1.00 38.90 458 A 1 
ATOM   3586 C CB  . LEU A 1 458 ? -74.793 30.641  -37.254 1.00 41.07 458 A 1 
ATOM   3587 C CG  . LEU A 1 458 ? -75.021 30.116  -38.683 1.00 39.60 458 A 1 
ATOM   3588 C CD1 . LEU A 1 458 ? -73.901 30.560  -39.612 1.00 40.21 458 A 1 
ATOM   3589 C CD2 . LEU A 1 458 ? -75.087 28.589  -38.703 1.00 42.65 458 A 1 
ATOM   3590 N N   . THR A 1 459 ? -76.612 29.580  -34.348 1.00 44.13 459 A 1 
ATOM   3591 C CA  . THR A 1 459 ? -76.513 29.129  -32.944 1.00 49.64 459 A 1 
ATOM   3592 C C   . THR A 1 459 ? -75.474 28.014  -32.783 1.00 48.58 459 A 1 
ATOM   3593 O O   . THR A 1 459 ? -75.774 26.844  -33.006 1.00 44.07 459 A 1 
ATOM   3594 C CB  . THR A 1 459 ? -77.887 28.638  -32.461 1.00 44.53 459 A 1 
ATOM   3595 O OG1 . THR A 1 459 ? -78.422 27.689  -33.365 1.00 41.58 459 A 1 
ATOM   3596 C CG2 . THR A 1 459 ? -78.908 29.776  -32.368 1.00 43.68 459 A 1 
ATOM   3597 N N   . SER A 1 460 ? -74.240 28.360  -32.383 1.00 40.57 460 A 1 
ATOM   3598 C CA  . SER A 1 460 ? -73.170 27.363  -32.192 1.00 44.51 460 A 1 
ATOM   3599 C C   . SER A 1 460 ? -73.348 26.503  -30.929 1.00 41.39 460 A 1 
ATOM   3600 O O   . SER A 1 460 ? -73.757 27.032  -29.887 1.00 38.48 460 A 1 
ATOM   3601 C CB  . SER A 1 460 ? -71.808 28.062  -32.194 1.00 41.80 460 A 1 
ATOM   3602 O OG  . SER A 1 460 ? -70.787 27.133  -32.433 1.00 39.75 460 A 1 
ATOM   3603 N N   . PRO A 1 461 ? -73.090 25.186  -30.952 1.00 41.81 461 A 1 
ATOM   3604 C CA  . PRO A 1 461 ? -73.500 24.228  -29.924 1.00 46.21 461 A 1 
ATOM   3605 C C   . PRO A 1 461 ? -72.575 24.189  -28.696 1.00 45.70 461 A 1 
ATOM   3606 O O   . PRO A 1 461 ? -71.362 24.370  -28.785 1.00 42.85 461 A 1 
ATOM   3607 C CB  . PRO A 1 461 ? -73.551 22.880  -30.647 1.00 42.47 461 A 1 
ATOM   3608 C CG  . PRO A 1 461 ? -72.467 23.021  -31.724 1.00 44.59 461 A 1 
ATOM   3609 C CD  . PRO A 1 461 ? -72.541 24.507  -32.100 1.00 51.79 461 A 1 
ATOM   3610 N N   . GLY A 1 462 ? -73.158 23.904  -27.539 1.00 42.23 462 A 1 
ATOM   3611 C CA  . GLY A 1 462 ? -72.466 23.836  -26.251 1.00 44.83 462 A 1 
ATOM   3612 C C   . GLY A 1 462 ? -71.719 22.514  -26.001 1.00 42.22 462 A 1 
ATOM   3613 O O   . GLY A 1 462 ? -72.334 21.504  -25.697 1.00 39.73 462 A 1 
ATOM   3614 N N   . LEU A 1 463 ? -70.391 22.547  -26.069 1.00 40.38 463 A 1 
ATOM   3615 C CA  . LEU A 1 463 ? -69.535 21.402  -25.714 1.00 43.03 463 A 1 
ATOM   3616 C C   . LEU A 1 463 ? -69.492 21.196  -24.185 1.00 40.76 463 A 1 
ATOM   3617 O O   . LEU A 1 463 ? -68.766 21.884  -23.467 1.00 37.93 463 A 1 
ATOM   3618 C CB  . LEU A 1 463 ? -68.130 21.613  -26.310 1.00 40.21 463 A 1 
ATOM   3619 C CG  . LEU A 1 463 ? -68.008 21.127  -27.759 1.00 37.33 463 A 1 
ATOM   3620 C CD1 . LEU A 1 463 ? -66.805 21.768  -28.453 1.00 39.27 463 A 1 
ATOM   3621 C CD2 . LEU A 1 463 ? -67.833 19.602  -27.826 1.00 41.53 463 A 1 
ATOM   3622 N N   . SER A 1 464 ? -70.231 20.215  -23.676 1.00 41.34 464 A 1 
ATOM   3623 C CA  . SER A 1 464 ? -70.239 19.806  -22.262 1.00 44.63 464 A 1 
ATOM   3624 C C   . SER A 1 464 ? -69.078 18.855  -21.933 1.00 41.51 464 A 1 
ATOM   3625 O O   . SER A 1 464 ? -69.256 17.636  -21.916 1.00 39.25 464 A 1 
ATOM   3626 C CB  . SER A 1 464 ? -71.591 19.174  -21.925 1.00 42.52 464 A 1 
ATOM   3627 O OG  . SER A 1 464 ? -71.783 17.980  -22.654 1.00 40.92 464 A 1 
ATOM   3628 N N   . TYR A 1 465 ? -67.868 19.373  -21.666 1.00 32.89 465 A 1 
ATOM   3629 C CA  . TYR A 1 465 ? -66.743 18.546  -21.213 1.00 36.53 465 A 1 
ATOM   3630 C C   . TYR A 1 465 ? -66.978 18.016  -19.790 1.00 33.21 465 A 1 
ATOM   3631 O O   . TYR A 1 465 ? -66.777 18.722  -18.797 1.00 30.97 465 A 1 
ATOM   3632 C CB  . TYR A 1 465 ? -65.415 19.307  -21.364 1.00 34.64 465 A 1 
ATOM   3633 C CG  . TYR A 1 465 ? -64.538 18.750  -22.475 1.00 34.91 465 A 1 
ATOM   3634 C CD1 . TYR A 1 465 ? -63.578 17.770  -22.190 1.00 36.28 465 A 1 
ATOM   3635 C CD2 . TYR A 1 465 ? -64.699 19.209  -23.793 1.00 36.93 465 A 1 
ATOM   3636 C CE1 . TYR A 1 465 ? -62.766 17.252  -23.219 1.00 35.04 465 A 1 
ATOM   3637 C CE2 . TYR A 1 465 ? -63.894 18.696  -24.823 1.00 34.36 465 A 1 
ATOM   3638 C CZ  . TYR A 1 465 ? -62.928 17.719  -24.532 1.00 36.58 465 A 1 
ATOM   3639 O OH  . TYR A 1 465 ? -62.142 17.222  -25.535 1.00 35.34 465 A 1 
ATOM   3640 N N   . SER A 1 466 ? -67.406 16.759  -19.687 1.00 41.32 466 A 1 
ATOM   3641 C CA  . SER A 1 466 ? -67.596 16.034  -18.427 1.00 44.91 466 A 1 
ATOM   3642 C C   . SER A 1 466 ? -66.263 15.478  -17.920 1.00 41.80 466 A 1 
ATOM   3643 O O   . SER A 1 466 ? -65.870 14.362  -18.264 1.00 39.31 466 A 1 
ATOM   3644 C CB  . SER A 1 466 ? -68.622 14.928  -18.635 1.00 41.70 466 A 1 
ATOM   3645 O OG  . SER A 1 466 ? -68.786 14.157  -17.474 1.00 40.68 466 A 1 
ATOM   3646 N N   . LEU A 1 467 ? -65.535 16.230  -17.095 1.00 38.74 467 A 1 
ATOM   3647 C CA  . LEU A 1 467 ? -64.299 15.809  -16.424 1.00 41.33 467 A 1 
ATOM   3648 C C   . LEU A 1 467 ? -64.596 14.833  -15.269 1.00 38.84 467 A 1 
ATOM   3649 O O   . LEU A 1 467 ? -64.480 15.178  -14.091 1.00 36.16 467 A 1 
ATOM   3650 C CB  . LEU A 1 467 ? -63.518 17.062  -15.982 1.00 38.92 467 A 1 
ATOM   3651 C CG  . LEU A 1 467 ? -62.559 17.596  -17.045 1.00 36.54 467 A 1 
ATOM   3652 C CD1 . LEU A 1 467 ? -62.234 19.058  -16.785 1.00 38.23 467 A 1 
ATOM   3653 C CD2 . LEU A 1 467 ? -61.247 16.807  -17.054 1.00 40.44 467 A 1 
ATOM   3654 N N   . GLY A 1 468 ? -64.945 13.594  -15.577 1.00 42.10 468 A 1 
ATOM   3655 C CA  . GLY A 1 468 ? -65.157 12.531  -14.598 1.00 44.12 468 A 1 
ATOM   3656 C C   . GLY A 1 468 ? -63.859 11.863  -14.127 1.00 41.34 468 A 1 
ATOM   3657 O O   . GLY A 1 468 ? -63.622 10.707  -14.438 1.00 38.77 468 A 1 
ATOM   3658 N N   . SER A 1 469 ? -62.990 12.568  -13.374 1.00 38.81 469 A 1 
ATOM   3659 C CA  . SER A 1 469 ? -61.731 12.011  -12.862 1.00 41.90 469 A 1 
ATOM   3660 C C   . SER A 1 469 ? -61.960 11.076  -11.660 1.00 39.07 469 A 1 
ATOM   3661 O O   . SER A 1 469 ? -61.826 11.496  -10.513 1.00 36.53 469 A 1 
ATOM   3662 C CB  . SER A 1 469 ? -60.764 13.147  -12.520 1.00 39.56 469 A 1 
ATOM   3663 O OG  . SER A 1 469 ? -61.315 13.973  -11.519 1.00 38.75 469 A 1 
ATOM   3664 N N   . SER A 1 470 ? -62.279 9.812   -11.909 1.00 37.73 470 A 1 
ATOM   3665 C CA  . SER A 1 470 ? -62.627 8.810   -10.890 1.00 41.27 470 A 1 
ATOM   3666 C C   . SER A 1 470 ? -61.445 7.996   -10.344 1.00 38.00 470 A 1 
ATOM   3667 O O   . SER A 1 470 ? -61.635 6.841   -9.963  1.00 35.44 470 A 1 
ATOM   3668 C CB  . SER A 1 470 ? -63.706 7.872   -11.448 1.00 38.38 470 A 1 
ATOM   3669 O OG  . SER A 1 470 ? -63.151 7.032   -12.431 1.00 37.93 470 A 1 
ATOM   3670 N N   . PHE A 1 471 ? -60.223 8.516   -10.351 1.00 34.31 471 A 1 
ATOM   3671 C CA  . PHE A 1 471 ? -59.038 7.721   -9.983  1.00 36.57 471 A 1 
ATOM   3672 C C   . PHE A 1 471 ? -59.086 7.236   -8.527  1.00 33.84 471 A 1 
ATOM   3673 O O   . PHE A 1 471 ? -58.679 7.925   -7.594  1.00 30.75 471 A 1 
ATOM   3674 C CB  . PHE A 1 471 ? -57.751 8.483   -10.319 1.00 33.56 471 A 1 
ATOM   3675 C CG  . PHE A 1 471 ? -57.206 8.157   -11.686 1.00 33.93 471 A 1 
ATOM   3676 C CD1 . PHE A 1 471 ? -56.366 7.047   -11.861 1.00 35.36 471 A 1 
ATOM   3677 C CD2 . PHE A 1 471 ? -57.553 8.948   -12.789 1.00 37.17 471 A 1 
ATOM   3678 C CE1 . PHE A 1 471 ? -55.874 6.747   -13.137 1.00 35.11 471 A 1 
ATOM   3679 C CE2 . PHE A 1 471 ? -57.064 8.640   -14.067 1.00 34.15 471 A 1 
ATOM   3680 C CZ  . PHE A 1 471 ? -56.218 7.536   -14.244 1.00 36.01 471 A 1 
ATOM   3681 N N   . GLY A 1 472 ? -59.568 6.012   -8.328  1.00 38.98 472 A 1 
ATOM   3682 C CA  . GLY A 1 472 ? -59.597 5.304   -7.051  1.00 40.73 472 A 1 
ATOM   3683 C C   . GLY A 1 472 ? -58.216 4.792   -6.664  1.00 38.25 472 A 1 
ATOM   3684 O O   . GLY A 1 472 ? -57.807 3.718   -7.090  1.00 35.94 472 A 1 
ATOM   3685 N N   . SER A 1 473 ? -57.474 5.537   -5.848  1.00 38.41 473 A 1 
ATOM   3686 C CA  . SER A 1 473 ? -56.164 5.143   -5.325  1.00 41.89 473 A 1 
ATOM   3687 C C   . SER A 1 473 ? -56.290 4.073   -4.239  1.00 39.43 473 A 1 
ATOM   3688 O O   . SER A 1 473 ? -56.204 4.368   -3.045  1.00 36.55 473 A 1 
ATOM   3689 C CB  . SER A 1 473 ? -55.415 6.386   -4.824  1.00 39.10 473 A 1 
ATOM   3690 O OG  . SER A 1 473 ? -56.166 7.034   -3.825  1.00 37.64 473 A 1 
ATOM   3691 N N   . GLY A 1 474 ? -56.471 2.830   -4.629  1.00 35.92 474 A 1 
ATOM   3692 C CA  . GLY A 1 474 ? -56.514 1.681   -3.723  1.00 37.79 474 A 1 
ATOM   3693 C C   . GLY A 1 474 ? -55.131 1.267   -3.198  1.00 35.51 474 A 1 
ATOM   3694 O O   . GLY A 1 474 ? -54.692 0.154   -3.462  1.00 32.85 474 A 1 
ATOM   3695 N N   . ALA A 1 475 ? -54.433 2.147   -2.500  1.00 36.50 475 A 1 
ATOM   3696 C CA  . ALA A 1 475 ? -53.123 1.842   -1.925  1.00 39.19 475 A 1 
ATOM   3697 C C   . ALA A 1 475 ? -53.272 0.866   -0.745  1.00 37.52 475 A 1 
ATOM   3698 O O   . ALA A 1 475 ? -53.462 1.268   0.401   1.00 35.05 475 A 1 
ATOM   3699 C CB  . ALA A 1 475 ? -52.425 3.154   -1.531  1.00 37.28 475 A 1 
ATOM   3700 N N   . GLY A 1 476 ? -53.163 -0.429  -1.011  1.00 36.96 476 A 1 
ATOM   3701 C CA  . GLY A 1 476 ? -53.153 -1.476  0.009   1.00 39.47 476 A 1 
ATOM   3702 C C   . GLY A 1 476 ? -51.920 -1.342  0.900   1.00 38.03 476 A 1 
ATOM   3703 O O   . GLY A 1 476 ? -50.808 -1.638  0.480   1.00 35.30 476 A 1 
ATOM   3704 N N   . SER A 1 477 ? -52.104 -0.904  2.137   1.00 35.83 477 A 1 
ATOM   3705 C CA  . SER A 1 477 ? -51.052 -0.802  3.151   1.00 38.30 477 A 1 
ATOM   3706 C C   . SER A 1 477 ? -50.663 -2.196  3.650   1.00 36.18 477 A 1 
ATOM   3707 O O   . SER A 1 477 ? -51.122 -2.633  4.703   1.00 33.80 477 A 1 
ATOM   3708 C CB  . SER A 1 477 ? -51.526 0.093   4.301   1.00 36.18 477 A 1 
ATOM   3709 O OG  . SER A 1 477 ? -52.670 -0.450  4.908   1.00 35.60 477 A 1 
ATOM   3710 N N   . SER A 1 478 ? -49.818 -2.908  2.897   1.00 35.82 478 A 1 
ATOM   3711 C CA  . SER A 1 478 ? -49.252 -4.171  3.380   1.00 38.87 478 A 1 
ATOM   3712 C C   . SER A 1 478 ? -48.385 -3.882  4.604   1.00 36.78 478 A 1 
ATOM   3713 O O   . SER A 1 478 ? -47.322 -3.267  4.510   1.00 34.32 478 A 1 
ATOM   3714 C CB  . SER A 1 478 ? -48.469 -4.886  2.275   1.00 36.73 478 A 1 
ATOM   3715 O OG  . SER A 1 478 ? -47.496 -4.037  1.711   1.00 36.55 478 A 1 
ATOM   3716 N N   . SER A 1 479 ? -48.862 -4.309  5.774   1.00 35.24 479 A 1 
ATOM   3717 C CA  . SER A 1 479 ? -48.141 -4.209  7.036   1.00 38.45 479 A 1 
ATOM   3718 C C   . SER A 1 479 ? -46.955 -5.176  7.026   1.00 36.13 479 A 1 
ATOM   3719 O O   . SER A 1 479 ? -47.058 -6.306  7.510   1.00 33.52 479 A 1 
ATOM   3720 C CB  . SER A 1 479 ? -49.094 -4.503  8.205   1.00 35.77 479 A 1 
ATOM   3721 O OG  . SER A 1 479 ? -49.619 -5.807  8.106   1.00 35.37 479 A 1 
ATOM   3722 N N   . PHE A 1 480 ? -45.835 -4.759  6.458   1.00 35.75 480 A 1 
ATOM   3723 C CA  . PHE A 1 480 ? -44.578 -5.476  6.642   1.00 37.63 480 A 1 
ATOM   3724 C C   . PHE A 1 480 ? -44.217 -5.420  8.123   1.00 34.96 480 A 1 
ATOM   3725 O O   . PHE A 1 480 ? -43.646 -4.439  8.607   1.00 32.05 480 A 1 
ATOM   3726 C CB  . PHE A 1 480 ? -43.478 -4.904  5.743   1.00 34.62 480 A 1 
ATOM   3727 C CG  . PHE A 1 480 ? -43.414 -5.573  4.390   1.00 34.98 480 A 1 
ATOM   3728 C CD1 . PHE A 1 480 ? -42.640 -6.731  4.216   1.00 36.88 480 A 1 
ATOM   3729 C CD2 . PHE A 1 480 ? -44.124 -5.048  3.306   1.00 38.87 480 A 1 
ATOM   3730 C CE1 . PHE A 1 480 ? -42.579 -7.359  2.971   1.00 36.14 480 A 1 
ATOM   3731 C CE2 . PHE A 1 480 ? -44.069 -5.675  2.052   1.00 35.29 480 A 1 
ATOM   3732 C CZ  . PHE A 1 480 ? -43.298 -6.839  1.876   1.00 37.65 480 A 1 
ATOM   3733 N N   . SER A 1 481 ? -44.563 -6.465  8.841   1.00 44.08 481 A 1 
ATOM   3734 C CA  . SER A 1 481 ? -44.059 -6.705  10.189  1.00 46.57 481 A 1 
ATOM   3735 C C   . SER A 1 481 ? -42.547 -6.897  10.087  1.00 43.97 481 A 1 
ATOM   3736 O O   . SER A 1 481 ? -42.063 -7.999  9.834   1.00 40.89 481 A 1 
ATOM   3737 C CB  . SER A 1 481 ? -44.749 -7.923  10.815  1.00 44.40 481 A 1 
ATOM   3738 O OG  . SER A 1 481 ? -44.558 -9.070  10.023  1.00 42.12 481 A 1 
ATOM   3739 N N   . ARG A 1 482 ? -41.782 -5.812  10.249  1.00 38.63 482 A 1 
ATOM   3740 C CA  . ARG A 1 482 ? -40.350 -5.903  10.507  1.00 40.88 482 A 1 
ATOM   3741 C C   . ARG A 1 482 ? -40.186 -6.626  11.846  1.00 37.62 482 A 1 
ATOM   3742 O O   . ARG A 1 482 ? -40.128 -5.989  12.885  1.00 35.53 482 A 1 
ATOM   3743 C CB  . ARG A 1 482 ? -39.687 -4.520  10.536  1.00 39.67 482 A 1 
ATOM   3744 C CG  . ARG A 1 482 ? -39.343 -3.991  9.136   1.00 38.15 482 A 1 
ATOM   3745 C CD  . ARG A 1 482 ? -38.610 -2.648  9.268   1.00 38.07 482 A 1 
ATOM   3746 N NE  . ARG A 1 482 ? -38.088 -2.170  7.975   1.00 34.66 482 A 1 
ATOM   3747 C CZ  . ARG A 1 482 ? -37.418 -1.047  7.764   1.00 33.70 482 A 1 
ATOM   3748 N NH1 . ARG A 1 482 ? -37.185 -0.208  8.731   1.00 30.67 482 A 1 
ATOM   3749 N NH2 . ARG A 1 482 ? -36.969 -0.749  6.573   1.00 30.75 482 A 1 
ATOM   3750 N N   . THR A 1 483 ? -40.125 -7.935  11.806  1.00 41.61 483 A 1 
ATOM   3751 C CA  . THR A 1 483 ? -39.535 -8.697  12.907  1.00 45.04 483 A 1 
ATOM   3752 C C   . THR A 1 483 ? -38.067 -8.282  12.970  1.00 43.76 483 A 1 
ATOM   3753 O O   . THR A 1 483 ? -37.231 -8.783  12.233  1.00 39.16 483 A 1 
ATOM   3754 C CB  . THR A 1 483 ? -39.685 -10.205 12.694  1.00 41.02 483 A 1 
ATOM   3755 O OG1 . THR A 1 483 ? -39.422 -10.558 11.358  1.00 38.39 483 A 1 
ATOM   3756 C CG2 . THR A 1 483 ? -41.106 -10.672 13.000  1.00 39.13 483 A 1 
ATOM   3757 N N   . SER A 1 484 ? -37.771 -7.295  13.813  1.00 41.16 484 A 1 
ATOM   3758 C CA  . SER A 1 484 ? -36.410 -6.940  14.179  1.00 43.96 484 A 1 
ATOM   3759 C C   . SER A 1 484 ? -35.836 -8.130  14.946  1.00 42.44 484 A 1 
ATOM   3760 O O   . SER A 1 484 ? -35.922 -8.186  16.167  1.00 39.50 484 A 1 
ATOM   3761 C CB  . SER A 1 484 ? -36.399 -5.657  15.025  1.00 41.71 484 A 1 
ATOM   3762 O OG  . SER A 1 484 ? -37.206 -5.805  16.170  1.00 40.04 484 A 1 
ATOM   3763 N N   . SER A 1 485 ? -35.298 -9.101  14.225  1.00 41.40 485 A 1 
ATOM   3764 C CA  . SER A 1 485 ? -34.488 -10.136 14.844  1.00 43.97 485 A 1 
ATOM   3765 C C   . SER A 1 485 ? -33.262 -9.433  15.404  1.00 42.38 485 A 1 
ATOM   3766 O O   . SER A 1 485 ? -32.295 -9.162  14.683  1.00 39.95 485 A 1 
ATOM   3767 C CB  . SER A 1 485 ? -34.126 -11.234 13.838  1.00 41.72 485 A 1 
ATOM   3768 O OG  . SER A 1 485 ? -33.375 -10.722 12.760  1.00 40.75 485 A 1 
ATOM   3769 N N   . SER A 1 486 ? -33.323 -9.080  16.679  1.00 44.91 486 A 1 
ATOM   3770 C CA  . SER A 1 486 ? -32.200 -8.572  17.446  1.00 48.59 486 A 1 
ATOM   3771 C C   . SER A 1 486 ? -31.162 -9.689  17.516  1.00 47.66 486 A 1 
ATOM   3772 O O   . SER A 1 486 ? -31.181 -10.516 18.424  1.00 44.98 486 A 1 
ATOM   3773 C CB  . SER A 1 486 ? -32.674 -8.115  18.833  1.00 45.78 486 A 1 
ATOM   3774 O OG  . SER A 1 486 ? -33.449 -9.115  19.456  1.00 43.77 486 A 1 
ATOM   3775 N N   . ARG A 1 487 ? -30.302 -9.767  16.506  1.00 49.02 487 A 1 
ATOM   3776 C CA  . ARG A 1 487 ? -29.146 -10.663 16.568  1.00 51.34 487 A 1 
ATOM   3777 C C   . ARG A 1 487 ? -28.276 -10.175 17.722  1.00 49.78 487 A 1 
ATOM   3778 O O   . ARG A 1 487 ? -27.577 -9.172  17.589  1.00 47.72 487 A 1 
ATOM   3779 C CB  . ARG A 1 487 ? -28.379 -10.711 15.246  1.00 49.77 487 A 1 
ATOM   3780 C CG  . ARG A 1 487 ? -29.028 -11.678 14.232  1.00 47.27 487 A 1 
ATOM   3781 C CD  . ARG A 1 487 ? -28.147 -11.785 12.976  1.00 47.56 487 A 1 
ATOM   3782 N NE  . ARG A 1 487 ? -28.631 -12.825 12.056  1.00 41.44 487 A 1 
ATOM   3783 C CZ  . ARG A 1 487 ? -28.084 -13.161 10.884  1.00 39.50 487 A 1 
ATOM   3784 N NH1 . ARG A 1 487 ? -27.039 -12.534 10.422  1.00 36.06 487 A 1 
ATOM   3785 N NH2 . ARG A 1 487 ? -28.588 -14.129 10.176  1.00 35.16 487 A 1 
ATOM   3786 N N   . ALA A 1 488 ? -28.375 -10.871 18.826  1.00 56.42 488 A 1 
ATOM   3787 C CA  . ALA A 1 488 ? -27.487 -10.701 19.946  1.00 60.33 488 A 1 
ATOM   3788 C C   . ALA A 1 488 ? -26.047 -10.906 19.455  1.00 60.85 488 A 1 
ATOM   3789 O O   . ALA A 1 488 ? -25.714 -11.954 18.901  1.00 58.43 488 A 1 
ATOM   3790 C CB  . ALA A 1 488 ? -27.885 -11.704 21.029  1.00 57.17 488 A 1 
ATOM   3791 N N   . VAL A 1 489 ? -25.219 -9.879  19.594  1.00 55.79 489 A 1 
ATOM   3792 C CA  . VAL A 1 489 ? -23.795 -9.988  19.284  1.00 59.87 489 A 1 
ATOM   3793 C C   . VAL A 1 489 ? -23.132 -10.610 20.502  1.00 58.80 489 A 1 
ATOM   3794 O O   . VAL A 1 489 ? -23.052 -9.986  21.555  1.00 58.31 489 A 1 
ATOM   3795 C CB  . VAL A 1 489 ? -23.181 -8.634  18.911  1.00 58.49 489 A 1 
ATOM   3796 C CG1 . VAL A 1 489 ? -21.694 -8.769  18.589  1.00 52.43 489 A 1 
ATOM   3797 C CG2 . VAL A 1 489 ? -23.873 -8.054  17.668  1.00 55.10 489 A 1 
ATOM   3798 N N   . VAL A 1 490 ? -22.689 -11.844 20.356  1.00 56.74 490 A 1 
ATOM   3799 C CA  . VAL A 1 490 ? -21.898 -12.503 21.388  1.00 60.22 490 A 1 
ATOM   3800 C C   . VAL A 1 490 ? -20.470 -11.983 21.284  1.00 58.44 490 A 1 
ATOM   3801 O O   . VAL A 1 490 ? -19.762 -12.299 20.333  1.00 58.47 490 A 1 
ATOM   3802 C CB  . VAL A 1 490 ? -21.949 -14.033 21.265  1.00 59.72 490 A 1 
ATOM   3803 C CG1 . VAL A 1 490 ? -21.185 -14.702 22.400  1.00 54.89 490 A 1 
ATOM   3804 C CG2 . VAL A 1 490 ? -23.397 -14.547 21.305  1.00 59.20 490 A 1 
ATOM   3805 N N   . VAL A 1 491 ? -20.070 -11.168 22.244  1.00 59.36 491 A 1 
ATOM   3806 C CA  . VAL A 1 491 ? -18.685 -10.715 22.371  1.00 62.10 491 A 1 
ATOM   3807 C C   . VAL A 1 491 ? -17.965 -11.715 23.260  1.00 60.49 491 A 1 
ATOM   3808 O O   . VAL A 1 491 ? -18.173 -11.743 24.464  1.00 60.92 491 A 1 
ATOM   3809 C CB  . VAL A 1 491 ? -18.603 -9.279  22.911  1.00 61.10 491 A 1 
ATOM   3810 C CG1 . VAL A 1 491 ? -17.148 -8.808  22.981  1.00 55.59 491 A 1 
ATOM   3811 C CG2 . VAL A 1 491 ? -19.362 -8.302  22.004  1.00 58.97 491 A 1 
ATOM   3812 N N   . LYS A 1 492 ? -17.115 -12.548 22.653  1.00 54.91 492 A 1 
ATOM   3813 C CA  . LYS A 1 492 ? -16.202 -13.393 23.425  1.00 57.06 492 A 1 
ATOM   3814 C C   . LYS A 1 492 ? -15.005 -12.555 23.859  1.00 54.27 492 A 1 
ATOM   3815 O O   . LYS A 1 492 ? -14.250 -12.074 23.023  1.00 55.79 492 A 1 
ATOM   3816 C CB  . LYS A 1 492 ? -15.764 -14.627 22.634  1.00 58.39 492 A 1 
ATOM   3817 C CG  . LYS A 1 492 ? -16.743 -15.790 22.807  1.00 56.43 492 A 1 
ATOM   3818 C CD  . LYS A 1 492 ? -16.163 -17.056 22.159  1.00 56.58 492 A 1 
ATOM   3819 C CE  . LYS A 1 492 ? -16.967 -18.294 22.550  1.00 49.54 492 A 1 
ATOM   3820 N NZ  . LYS A 1 492 ? -16.136 -19.512 22.427  1.00 44.13 492 A 1 
ATOM   3821 N N   . LYS A 1 493 ? -14.833 -12.414 25.160  1.00 59.37 493 A 1 
ATOM   3822 C CA  . LYS A 1 493 ? -13.606 -11.911 25.770  1.00 63.11 493 A 1 
ATOM   3823 C C   . LYS A 1 493 ? -12.745 -13.107 26.152  1.00 61.24 493 A 1 
ATOM   3824 O O   . LYS A 1 493 ? -13.136 -13.913 26.983  1.00 61.82 493 A 1 
ATOM   3825 C CB  . LYS A 1 493 ? -13.923 -11.026 26.982  1.00 62.16 493 A 1 
ATOM   3826 C CG  . LYS A 1 493 ? -13.673 -9.549  26.676  1.00 57.40 493 A 1 
ATOM   3827 C CD  . LYS A 1 493 ? -13.965 -8.711  27.913  1.00 55.75 493 A 1 
ATOM   3828 C CE  . LYS A 1 493 ? -13.643 -7.240  27.668  1.00 48.87 493 A 1 
ATOM   3829 N NZ  . LYS A 1 493 ? -13.933 -6.424  28.866  1.00 43.45 493 A 1 
ATOM   3830 N N   . ILE A 1 494 ? -11.588 -13.197 25.510  1.00 65.42 494 A 1 
ATOM   3831 C CA  . ILE A 1 494 ? -10.581 -14.200 25.815  1.00 67.72 494 A 1 
ATOM   3832 C C   . ILE A 1 494 ? -9.427  -13.470 26.500  1.00 65.53 494 A 1 
ATOM   3833 O O   . ILE A 1 494 ? -8.773  -12.635 25.880  1.00 64.51 494 A 1 
ATOM   3834 C CB  . ILE A 1 494 ? -10.156 -14.961 24.553  1.00 67.98 494 A 1 
ATOM   3835 C CG1 . ILE A 1 494 ? -11.369 -15.677 23.916  1.00 65.76 494 A 1 
ATOM   3836 C CG2 . ILE A 1 494 ? -9.049  -15.965 24.897  1.00 63.82 494 A 1 
ATOM   3837 C CD1 . ILE A 1 494 ? -11.061 -16.386 22.590  1.00 59.44 494 A 1 
ATOM   3838 N N   . GLU A 1 495 ? -9.210  -13.783 27.750  1.00 64.92 495 A 1 
ATOM   3839 C CA  . GLU A 1 495 ? -8.061  -13.295 28.505  1.00 67.94 495 A 1 
ATOM   3840 C C   . GLU A 1 495 ? -6.949  -14.341 28.447  1.00 63.85 495 A 1 
ATOM   3841 O O   . GLU A 1 495 ? -7.136  -15.495 28.850  1.00 66.38 495 A 1 
ATOM   3842 C CB  . GLU A 1 495 ? -8.468  -12.940 29.937  1.00 68.75 495 A 1 
ATOM   3843 C CG  . GLU A 1 495 ? -8.130  -11.484 30.276  1.00 63.29 495 A 1 
ATOM   3844 C CD  . GLU A 1 495 ? -8.567  -11.077 31.683  1.00 62.25 495 A 1 
ATOM   3845 O OE1 . GLU A 1 495 ? -8.304  -9.899  32.031  1.00 54.73 495 A 1 
ATOM   3846 O OE2 . GLU A 1 495 ? -9.149  -11.915 32.395  1.00 56.86 495 A 1 
ATOM   3847 N N   . THR A 1 496 ? -5.807  -13.945 27.926  1.00 70.90 496 A 1 
ATOM   3848 C CA  . THR A 1 496 ? -4.610  -14.780 27.914  1.00 71.72 496 A 1 
ATOM   3849 C C   . THR A 1 496 ? -3.519  -14.108 28.742  1.00 69.19 496 A 1 
ATOM   3850 O O   . THR A 1 496 ? -3.265  -12.914 28.599  1.00 69.42 496 A 1 
ATOM   3851 C CB  . THR A 1 496 ? -4.108  -15.075 26.499  1.00 70.37 496 A 1 
ATOM   3852 O OG1 . THR A 1 496 ? -4.010  -13.893 25.728  1.00 60.49 496 A 1 
ATOM   3853 C CG2 . THR A 1 496 ? -5.040  -16.020 25.744  1.00 63.67 496 A 1 
ATOM   3854 N N   . ARG A 1 497 ? -2.871  -14.889 29.582  1.00 66.50 497 A 1 
ATOM   3855 C CA  . ARG A 1 497 ? -1.700  -14.466 30.352  1.00 72.51 497 A 1 
ATOM   3856 C C   . ARG A 1 497 ? -0.590  -15.475 30.107  1.00 72.22 497 A 1 
ATOM   3857 O O   . ARG A 1 497 ? -0.835  -16.677 30.169  1.00 67.94 497 A 1 
ATOM   3858 C CB  . ARG A 1 497 ? -2.081  -14.331 31.835  1.00 70.89 497 A 1 
ATOM   3859 C CG  . ARG A 1 497 ? -1.271  -13.226 32.530  1.00 66.66 497 A 1 
ATOM   3860 C CD  . ARG A 1 497 ? -1.707  -13.105 33.986  1.00 64.44 497 A 1 
ATOM   3861 N NE  . ARG A 1 497 ? -1.137  -11.920 34.623  1.00 55.45 497 A 1 
ATOM   3862 C CZ  . ARG A 1 497 ? -1.332  -11.530 35.873  1.00 49.98 497 A 1 
ATOM   3863 N NH1 . ARG A 1 497 ? -2.054  -12.241 36.693  1.00 45.95 497 A 1 
ATOM   3864 N NH2 . ARG A 1 497 ? -0.803  -10.424 36.310  1.00 46.44 497 A 1 
ATOM   3865 N N   . ASP A 1 498 ? 0.586   -15.001 29.723  1.00 68.97 498 A 1 
ATOM   3866 C CA  . ASP A 1 498 ? 1.738   -15.834 29.366  1.00 74.67 498 A 1 
ATOM   3867 C C   . ASP A 1 498 ? 1.419   -16.940 28.336  1.00 75.64 498 A 1 
ATOM   3868 O O   . ASP A 1 498 ? 1.869   -18.085 28.432  1.00 68.85 498 A 1 
ATOM   3869 C CB  . ASP A 1 498 ? 2.445   -16.341 30.636  1.00 70.58 498 A 1 
ATOM   3870 C CG  . ASP A 1 498 ? 2.852   -15.196 31.560  1.00 66.70 498 A 1 
ATOM   3871 O OD1 . ASP A 1 498 ? 3.208   -14.114 31.020  1.00 60.21 498 A 1 
ATOM   3872 O OD2 . ASP A 1 498 ? 2.760   -15.376 32.785  1.00 59.51 498 A 1 
ATOM   3873 N N   . GLY A 1 499 ? 0.571   -16.601 27.347  1.00 68.14 499 A 1 
ATOM   3874 C CA  . GLY A 1 499 ? 0.151   -17.523 26.284  1.00 69.18 499 A 1 
ATOM   3875 C C   . GLY A 1 499 ? -0.826  -18.625 26.712  1.00 69.63 499 A 1 
ATOM   3876 O O   . GLY A 1 499 ? -1.245  -19.416 25.872  1.00 65.60 499 A 1 
ATOM   3877 N N   . LYS A 1 500 ? -1.210  -18.694 27.994  1.00 63.15 500 A 1 
ATOM   3878 C CA  . LYS A 1 500 ? -2.264  -19.593 28.479  1.00 69.47 500 A 1 
ATOM   3879 C C   . LYS A 1 500 ? -3.592  -18.848 28.580  1.00 69.16 500 A 1 
ATOM   3880 O O   . LYS A 1 500 ? -3.643  -17.708 29.039  1.00 65.31 500 A 1 
ATOM   3881 C CB  . LYS A 1 500 ? -1.882  -20.235 29.813  1.00 66.91 500 A 1 
ATOM   3882 C CG  . LYS A 1 500 ? -0.800  -21.307 29.615  1.00 62.03 500 A 1 
ATOM   3883 C CD  . LYS A 1 500 ? -0.483  -22.016 30.934  1.00 57.64 500 A 1 
ATOM   3884 C CE  . LYS A 1 500 ? 0.547   -23.110 30.686  1.00 50.25 500 A 1 
ATOM   3885 N NZ  . LYS A 1 500 ? 0.930   -23.804 31.942  1.00 43.97 500 A 1 
ATOM   3886 N N   . LEU A 1 501 ? -4.666  -19.535 28.191  1.00 64.83 501 A 1 
ATOM   3887 C CA  . LEU A 1 501 ? -6.030  -19.053 28.361  1.00 69.05 501 A 1 
ATOM   3888 C C   . LEU A 1 501 ? -6.350  -19.008 29.861  1.00 67.83 501 A 1 
ATOM   3889 O O   . LEU A 1 501 ? -6.306  -20.041 30.529  1.00 65.46 501 A 1 
ATOM   3890 C CB  . LEU A 1 501 ? -6.989  -19.995 27.604  1.00 67.85 501 A 1 
ATOM   3891 C CG  . LEU A 1 501 ? -8.247  -19.268 27.091  1.00 64.13 501 A 1 
ATOM   3892 C CD1 . LEU A 1 501 ? -8.085  -18.946 25.605  1.00 57.51 501 A 1 
ATOM   3893 C CD2 . LEU A 1 501 ? -9.499  -20.121 27.256  1.00 61.26 501 A 1 
ATOM   3894 N N   . VAL A 1 502 ? -6.633  -17.815 30.378  1.00 67.90 502 A 1 
ATOM   3895 C CA  . VAL A 1 502 ? -6.950  -17.601 31.796  1.00 72.11 502 A 1 
ATOM   3896 C C   . VAL A 1 502 ? -8.452  -17.513 31.995  1.00 72.08 502 A 1 
ATOM   3897 O O   . VAL A 1 502 ? -8.993  -18.167 32.889  1.00 68.43 502 A 1 
ATOM   3898 C CB  . VAL A 1 502 ? -6.269  -16.331 32.345  1.00 70.02 502 A 1 
ATOM   3899 C CG1 . VAL A 1 502 ? -6.564  -16.130 33.834  1.00 62.48 502 A 1 
ATOM   3900 C CG2 . VAL A 1 502 ? -4.753  -16.412 32.191  1.00 66.42 502 A 1 
ATOM   3901 N N   . SER A 1 503 ? -9.131  -16.744 31.168  1.00 66.05 503 A 1 
ATOM   3902 C CA  . SER A 1 503 ? -10.582 -16.657 31.188  1.00 69.64 503 A 1 
ATOM   3903 C C   . SER A 1 503 ? -11.134 -16.534 29.774  1.00 68.17 503 A 1 
ATOM   3904 O O   . SER A 1 503 ? -10.551 -15.905 28.902  1.00 65.94 503 A 1 
ATOM   3905 C CB  . SER A 1 503 ? -11.058 -15.526 32.113  1.00 66.43 503 A 1 
ATOM   3906 O OG  . SER A 1 503 ? -10.957 -14.253 31.516  1.00 60.04 503 A 1 
ATOM   3907 N N   . GLU A 1 504 ? -12.281 -17.171 29.565  1.00 65.76 504 A 1 
ATOM   3908 C CA  . GLU A 1 504 ? -13.103 -16.975 28.382  1.00 70.68 504 A 1 
ATOM   3909 C C   . GLU A 1 504 ? -14.502 -16.611 28.861  1.00 67.12 504 A 1 
ATOM   3910 O O   . GLU A 1 504 ? -15.171 -17.422 29.499  1.00 64.69 504 A 1 
ATOM   3911 C CB  . GLU A 1 504 ? -13.076 -18.227 27.487  1.00 69.68 504 A 1 
ATOM   3912 C CG  . GLU A 1 504 ? -13.746 -17.974 26.133  1.00 64.47 504 A 1 
ATOM   3913 C CD  . GLU A 1 504 ? -13.724 -19.184 25.163  1.00 63.57 504 A 1 
ATOM   3914 O OE1 . GLU A 1 504 ? -14.068 -18.980 23.976  1.00 54.69 504 A 1 
ATOM   3915 O OE2 . GLU A 1 504 ? -13.434 -20.314 25.586  1.00 58.69 504 A 1 
ATOM   3916 N N   . SER A 1 505 ? -14.919 -15.386 28.613  1.00 63.37 505 A 1 
ATOM   3917 C CA  . SER A 1 505 ? -16.272 -14.931 28.912  1.00 65.82 505 A 1 
ATOM   3918 C C   . SER A 1 505 ? -16.979 -14.568 27.618  1.00 64.25 505 A 1 
ATOM   3919 O O   . SER A 1 505 ? -16.396 -13.960 26.716  1.00 62.19 505 A 1 
ATOM   3920 C CB  . SER A 1 505 ? -16.290 -13.788 29.929  1.00 63.39 505 A 1 
ATOM   3921 O OG  . SER A 1 505 ? -15.686 -12.618 29.420  1.00 58.05 505 A 1 
ATOM   3922 N N   . SER A 1 506 ? -18.245 -14.963 27.509  1.00 63.85 506 A 1 
ATOM   3923 C CA  . SER A 1 506 ? -19.100 -14.602 26.391  1.00 66.50 506 A 1 
ATOM   3924 C C   . SER A 1 506 ? -20.216 -13.707 26.891  1.00 65.09 506 A 1 
ATOM   3925 O O   . SER A 1 506 ? -21.153 -14.206 27.525  1.00 62.38 506 A 1 
ATOM   3926 C CB  . SER A 1 506 ? -19.642 -15.853 25.695  1.00 65.01 506 A 1 
ATOM   3927 O OG  . SER A 1 506 ? -20.379 -16.647 26.588  1.00 61.30 506 A 1 
ATOM   3928 N N   . ASP A 1 507 ? -20.136 -12.409 26.593  1.00 63.47 507 A 1 
ATOM   3929 C CA  . ASP A 1 507 ? -21.215 -11.476 26.880  1.00 66.76 507 A 1 
ATOM   3930 C C   . ASP A 1 507 ? -22.119 -11.355 25.657  1.00 64.43 507 A 1 
ATOM   3931 O O   . ASP A 1 507 ? -21.678 -11.051 24.548  1.00 62.54 507 A 1 
ATOM   3932 C CB  . ASP A 1 507 ? -20.673 -10.116 27.336  1.00 63.45 507 A 1 
ATOM   3933 C CG  . ASP A 1 507 ? -20.167 -10.134 28.781  1.00 59.99 507 A 1 
ATOM   3934 O OD1 . ASP A 1 507 ? -20.752 -10.874 29.595  1.00 55.98 507 A 1 
ATOM   3935 O OD2 . ASP A 1 507 ? -19.207 -9.375  29.049  1.00 55.85 507 A 1 
ATOM   3936 N N   . VAL A 1 508 ? -23.398 -11.598 25.874  1.00 60.70 508 A 1 
ATOM   3937 C CA  . VAL A 1 508 ? -24.430 -11.377 24.867  1.00 63.64 508 A 1 
ATOM   3938 C C   . VAL A 1 508 ? -24.905 -9.941  25.021  1.00 62.11 508 A 1 
ATOM   3939 O O   . VAL A 1 508 ? -25.702 -9.637  25.904  1.00 59.57 508 A 1 
ATOM   3940 C CB  . VAL A 1 508 ? -25.585 -12.385 24.992  1.00 61.78 508 A 1 
ATOM   3941 C CG1 . VAL A 1 508 ? -26.597 -12.185 23.876  1.00 57.30 508 A 1 
ATOM   3942 C CG2 . VAL A 1 508 ? -25.079 -13.827 24.905  1.00 59.62 508 A 1 
ATOM   3943 N N   . LEU A 1 509 ? -24.411 -9.052  24.178  1.00 59.68 509 A 1 
ATOM   3944 C CA  . LEU A 1 509 ? -24.921 -7.687  24.126  1.00 60.78 509 A 1 
ATOM   3945 C C   . LEU A 1 509 ? -26.266 -7.702  23.388  1.00 57.92 509 A 1 
ATOM   3946 O O   . LEU A 1 509 ? -26.294 -8.029  22.193  1.00 56.02 509 A 1 
ATOM   3947 C CB  . LEU A 1 509 ? -23.902 -6.755  23.456  1.00 58.64 509 A 1 
ATOM   3948 C CG  . LEU A 1 509 ? -22.745 -6.372  24.389  1.00 55.28 509 A 1 
ATOM   3949 C CD1 . LEU A 1 509 ? -21.594 -5.774  23.570  1.00 52.03 509 A 1 
ATOM   3950 C CD2 . LEU A 1 509 ? -23.172 -5.329  25.428  1.00 54.26 509 A 1 
ATOM   3951 N N   . PRO A 1 510 ? -27.362 -7.355  24.064  1.00 50.93 510 A 1 
ATOM   3952 C CA  . PRO A 1 510 ? -28.628 -7.170  23.385  1.00 55.32 510 A 1 
ATOM   3953 C C   . PRO A 1 510 ? -28.511 -5.987  22.423  1.00 56.04 510 A 1 
ATOM   3954 O O   . PRO A 1 510 ? -27.905 -4.966  22.749  1.00 52.82 510 A 1 
ATOM   3955 C CB  . PRO A 1 510 ? -29.667 -6.942  24.495  1.00 51.88 510 A 1 
ATOM   3956 C CG  . PRO A 1 510 ? -28.842 -6.334  25.624  1.00 55.76 510 A 1 
ATOM   3957 C CD  . PRO A 1 510 ? -27.461 -6.962  25.453  1.00 61.08 510 A 1 
ATOM   3958 N N   . LYS A 1 511 ? -29.071 -6.151  21.230  1.00 42.11 511 A 1 
ATOM   3959 C CA  . LYS A 1 511 ? -29.251 -5.048  20.288  1.00 43.49 511 A 1 
ATOM   3960 C C   . LYS A 1 511 ? -30.557 -4.309  20.534  1.00 39.69 511 A 1 
ATOM   3961 O O   . LYS A 1 511 ? -31.543 -4.988  20.894  1.00 33.62 511 A 1 
ATOM   3962 C CB  . LYS A 1 511 ? -29.191 -5.529  18.839  1.00 40.15 511 A 1 
ATOM   3963 C CG  . LYS A 1 511 ? -27.864 -5.165  18.187  1.00 39.11 511 A 1 
ATOM   3964 C CD  . LYS A 1 511 ? -27.959 -5.394  16.674  1.00 37.70 511 A 1 
ATOM   3965 C CE  . LYS A 1 511 ? -26.659 -4.955  16.019  1.00 33.89 511 A 1 
ATOM   3966 N NZ  . LYS A 1 511 ? -26.737 -5.078  14.548  1.00 31.69 511 A 1 
ATOM   3967 O OXT . LYS A 1 511 ? -30.534 -3.070  20.298  1.00 34.90 511 A 1 
ATOM   3968 N N   . MET B 2 1   ? 54.691  -79.874 45.883  1.00 19.09 1   B 1 
ATOM   3969 C CA  . MET B 2 1   ? 53.777  -79.423 44.824  1.00 22.25 1   B 1 
ATOM   3970 C C   . MET B 2 1   ? 53.377  -77.997 45.180  1.00 24.16 1   B 1 
ATOM   3971 O O   . MET B 2 1   ? 52.534  -77.826 46.041  1.00 22.79 1   B 1 
ATOM   3972 C CB  . MET B 2 1   ? 52.541  -80.326 44.736  1.00 22.76 1   B 1 
ATOM   3973 C CG  . MET B 2 1   ? 52.870  -81.678 44.113  1.00 20.15 1   B 1 
ATOM   3974 S SD  . MET B 2 1   ? 51.463  -82.813 44.134  1.00 18.77 1   B 1 
ATOM   3975 C CE  . MET B 2 1   ? 52.120  -84.160 43.161  1.00 15.90 1   B 1 
ATOM   3976 N N   . ALA B 2 2   ? 54.059  -77.031 44.632  1.00 25.44 2   B 1 
ATOM   3977 C CA  . ALA B 2 2   ? 53.699  -75.640 44.858  1.00 26.51 2   B 1 
ATOM   3978 C C   . ALA B 2 2   ? 52.379  -75.401 44.121  1.00 26.62 2   B 1 
ATOM   3979 O O   . ALA B 2 2   ? 52.328  -75.462 42.901  1.00 25.60 2   B 1 
ATOM   3980 C CB  . ALA B 2 2   ? 54.845  -74.736 44.368  1.00 25.85 2   B 1 
ATOM   3981 N N   . PHE B 2 3   ? 51.317  -75.236 44.918  1.00 27.36 3   B 1 
ATOM   3982 C CA  . PHE B 2 3   ? 50.077  -74.735 44.368  1.00 26.99 3   B 1 
ATOM   3983 C C   . PHE B 2 3   ? 50.400  -73.339 43.841  1.00 26.96 3   B 1 
ATOM   3984 O O   . PHE B 2 3   ? 50.484  -72.388 44.611  1.00 25.23 3   B 1 
ATOM   3985 C CB  . PHE B 2 3   ? 48.978  -74.714 45.434  1.00 25.87 3   B 1 
ATOM   3986 C CG  . PHE B 2 3   ? 48.132  -75.962 45.478  1.00 24.33 3   B 1 
ATOM   3987 C CD1 . PHE B 2 3   ? 46.883  -75.983 44.814  1.00 22.75 3   B 1 
ATOM   3988 C CD2 . PHE B 2 3   ? 48.557  -77.109 46.174  1.00 23.35 3   B 1 
ATOM   3989 C CE1 . PHE B 2 3   ? 46.076  -77.128 44.856  1.00 21.68 3   B 1 
ATOM   3990 C CE2 . PHE B 2 3   ? 47.754  -78.254 46.205  1.00 21.07 3   B 1 
ATOM   3991 C CZ  . PHE B 2 3   ? 46.516  -78.269 45.553  1.00 21.91 3   B 1 
ATOM   3992 N N   . VAL B 2 4   ? 50.637  -73.252 42.536  1.00 29.19 4   B 1 
ATOM   3993 C CA  . VAL B 2 4   ? 50.621  -71.974 41.851  1.00 29.87 4   B 1 
ATOM   3994 C C   . VAL B 2 4   ? 49.189  -71.495 41.983  1.00 29.45 4   B 1 
ATOM   3995 O O   . VAL B 2 4   ? 48.309  -71.899 41.229  1.00 28.46 4   B 1 
ATOM   3996 C CB  . VAL B 2 4   ? 51.065  -72.100 40.377  1.00 29.96 4   B 1 
ATOM   3997 C CG1 . VAL B 2 4   ? 51.078  -70.738 39.690  1.00 26.44 4   B 1 
ATOM   3998 C CG2 . VAL B 2 4   ? 52.481  -72.689 40.281  1.00 29.02 4   B 1 
ATOM   3999 N N   . THR B 2 5   ? 48.966  -70.762 43.053  1.00 28.72 5   B 1 
ATOM   4000 C CA  . THR B 2 5   ? 47.767  -69.956 43.147  1.00 29.19 5   B 1 
ATOM   4001 C C   . THR B 2 5   ? 47.841  -69.029 41.954  1.00 29.35 5   B 1 
ATOM   4002 O O   . THR B 2 5   ? 48.506  -67.998 41.999  1.00 27.93 5   B 1 
ATOM   4003 C CB  . THR B 2 5   ? 47.705  -69.147 44.468  1.00 27.86 5   B 1 
ATOM   4004 O OG1 . THR B 2 5   ? 48.992  -68.803 44.931  1.00 24.77 5   B 1 
ATOM   4005 C CG2 . THR B 2 5   ? 47.043  -69.958 45.574  1.00 25.87 5   B 1 
ATOM   4006 N N   . ARG B 2 6   ? 47.187  -69.464 40.894  1.00 32.91 6   B 1 
ATOM   4007 C CA  . ARG B 2 6   ? 46.786  -68.550 39.836  1.00 34.23 6   B 1 
ATOM   4008 C C   . ARG B 2 6   ? 45.936  -67.501 40.548  1.00 33.83 6   B 1 
ATOM   4009 O O   . ARG B 2 6   ? 44.751  -67.703 40.790  1.00 32.91 6   B 1 
ATOM   4010 C CB  . ARG B 2 6   ? 45.994  -69.255 38.726  1.00 34.15 6   B 1 
ATOM   4011 C CG  . ARG B 2 6   ? 46.891  -69.979 37.714  1.00 31.33 6   B 1 
ATOM   4012 C CD  . ARG B 2 6   ? 46.039  -70.565 36.580  1.00 30.20 6   B 1 
ATOM   4013 N NE  . ARG B 2 6   ? 46.863  -71.111 35.496  1.00 27.03 6   B 1 
ATOM   4014 C CZ  . ARG B 2 6   ? 46.437  -71.522 34.304  1.00 24.26 6   B 1 
ATOM   4015 N NH1 . ARG B 2 6   ? 45.165  -71.603 34.011  1.00 21.98 6   B 1 
ATOM   4016 N NH2 . ARG B 2 6   ? 47.284  -71.862 33.384  1.00 20.98 6   B 1 
ATOM   4017 N N   . GLN B 2 7   ? 46.590  -66.437 40.993  1.00 31.96 7   B 1 
ATOM   4018 C CA  . GLN B 2 7   ? 45.908  -65.189 41.168  1.00 33.29 7   B 1 
ATOM   4019 C C   . GLN B 2 7   ? 45.373  -64.879 39.775  1.00 33.39 7   B 1 
ATOM   4020 O O   . GLN B 2 7   ? 46.070  -64.340 38.926  1.00 32.12 7   B 1 
ATOM   4021 C CB  . GLN B 2 7   ? 46.842  -64.090 41.690  1.00 32.42 7   B 1 
ATOM   4022 C CG  . GLN B 2 7   ? 47.018  -64.156 43.210  1.00 30.04 7   B 1 
ATOM   4023 C CD  . GLN B 2 7   ? 47.859  -63.002 43.758  1.00 28.50 7   B 1 
ATOM   4024 O OE1 . GLN B 2 7   ? 48.673  -62.402 43.091  1.00 26.90 7   B 1 
ATOM   4025 N NE2 . GLN B 2 7   ? 47.698  -62.643 45.017  1.00 27.14 7   B 1 
ATOM   4026 N N   . PHE B 2 8   ? 44.134  -65.320 39.542  1.00 29.00 8   B 1 
ATOM   4027 C CA  . PHE B 2 8   ? 43.259  -64.616 38.660  1.00 29.59 8   B 1 
ATOM   4028 C C   . PHE B 2 8   ? 43.235  -63.198 39.242  1.00 29.31 8   B 1 
ATOM   4029 O O   . PHE B 2 8   ? 42.436  -62.890 40.121  1.00 27.86 8   B 1 
ATOM   4030 C CB  . PHE B 2 8   ? 41.865  -65.250 38.637  1.00 28.31 8   B 1 
ATOM   4031 C CG  . PHE B 2 8   ? 41.738  -66.436 37.700  1.00 26.32 8   B 1 
ATOM   4032 C CD1 . PHE B 2 8   ? 41.331  -66.225 36.371  1.00 25.07 8   B 1 
ATOM   4033 C CD2 . PHE B 2 8   ? 42.010  -67.740 38.145  1.00 26.09 8   B 1 
ATOM   4034 C CE1 . PHE B 2 8   ? 41.197  -67.313 35.490  1.00 24.76 8   B 1 
ATOM   4035 C CE2 . PHE B 2 8   ? 41.885  -68.829 37.264  1.00 23.96 8   B 1 
ATOM   4036 C CZ  . PHE B 2 8   ? 41.473  -68.617 35.932  1.00 24.95 8   B 1 
ATOM   4037 N N   . MET B 2 9   ? 44.192  -62.399 38.813  1.00 32.34 9   B 1 
ATOM   4038 C CA  . MET B 2 9   ? 43.916  -60.995 38.707  1.00 33.85 9   B 1 
ATOM   4039 C C   . MET B 2 9   ? 42.649  -60.976 37.846  1.00 34.02 9   B 1 
ATOM   4040 O O   . MET B 2 9   ? 42.702  -61.103 36.633  1.00 33.32 9   B 1 
ATOM   4041 C CB  . MET B 2 9   ? 45.060  -60.219 38.053  1.00 34.31 9   B 1 
ATOM   4042 C CG  . MET B 2 9   ? 46.200  -59.942 39.048  1.00 32.33 9   B 1 
ATOM   4043 S SD  . MET B 2 9   ? 47.412  -58.734 38.440  1.00 30.12 9   B 1 
ATOM   4044 C CE  . MET B 2 9   ? 48.509  -58.577 39.879  1.00 28.05 9   B 1 
ATOM   4045 N N   . ARG B 2 10  ? 41.505  -60.899 38.538  1.00 30.34 10  B 1 
ATOM   4046 C CA  . ARG B 2 10  ? 40.381  -60.194 37.969  1.00 30.49 10  B 1 
ATOM   4047 C C   . ARG B 2 10  ? 41.002  -58.862 37.593  1.00 30.35 10  B 1 
ATOM   4048 O O   . ARG B 2 10  ? 41.227  -58.030 38.467  1.00 28.91 10  B 1 
ATOM   4049 C CB  . ARG B 2 10  ? 39.237  -60.006 38.979  1.00 29.64 10  B 1 
ATOM   4050 C CG  . ARG B 2 10  ? 38.344  -61.234 39.072  1.00 26.74 10  B 1 
ATOM   4051 C CD  . ARG B 2 10  ? 37.205  -60.962 40.056  1.00 25.25 10  B 1 
ATOM   4052 N NE  . ARG B 2 10  ? 36.212  -62.043 40.052  1.00 23.19 10  B 1 
ATOM   4053 C CZ  . ARG B 2 10  ? 35.120  -62.120 40.795  1.00 20.96 10  B 1 
ATOM   4054 N NH1 . ARG B 2 10  ? 34.835  -61.205 41.677  1.00 18.65 10  B 1 
ATOM   4055 N NH2 . ARG B 2 10  ? 34.297  -63.120 40.666  1.00 17.77 10  B 1 
ATOM   4056 N N   . SER B 2 11  ? 41.387  -58.737 36.345  1.00 31.57 11  B 1 
ATOM   4057 C CA  . SER B 2 11  ? 41.433  -57.435 35.743  1.00 32.46 11  B 1 
ATOM   4058 C C   . SER B 2 11  ? 40.079  -56.877 36.128  1.00 31.64 11  B 1 
ATOM   4059 O O   . SER B 2 11  ? 39.035  -57.364 35.689  1.00 29.77 11  B 1 
ATOM   4060 C CB  . SER B 2 11  ? 41.624  -57.510 34.222  1.00 31.65 11  B 1 
ATOM   4061 O OG  . SER B 2 11  ? 40.753  -58.455 33.640  1.00 29.78 11  B 1 
ATOM   4062 N N   . VAL B 2 12  ? 40.105  -55.993 37.122  1.00 29.68 12  B 1 
ATOM   4063 C CA  . VAL B 2 12  ? 39.024  -55.061 37.279  1.00 29.62 12  B 1 
ATOM   4064 C C   . VAL B 2 12  ? 39.008  -54.468 35.886  1.00 30.12 12  B 1 
ATOM   4065 O O   . VAL B 2 12  ? 39.944  -53.774 35.500  1.00 27.85 12  B 1 
ATOM   4066 C CB  . VAL B 2 12  ? 39.331  -54.000 38.352  1.00 27.26 12  B 1 
ATOM   4067 C CG1 . VAL B 2 12  ? 38.181  -53.019 38.503  1.00 23.76 12  B 1 
ATOM   4068 C CG2 . VAL B 2 12  ? 39.550  -54.676 39.720  1.00 25.29 12  B 1 
ATOM   4069 N N   . SER B 2 13  ? 38.048  -54.929 35.122  1.00 31.96 13  B 1 
ATOM   4070 C CA  . SER B 2 13  ? 37.636  -54.149 33.991  1.00 32.85 13  B 1 
ATOM   4071 C C   . SER B 2 13  ? 37.350  -52.814 34.645  1.00 32.83 13  B 1 
ATOM   4072 O O   . SER B 2 13  ? 36.314  -52.618 35.281  1.00 31.14 13  B 1 
ATOM   4073 C CB  . SER B 2 13  ? 36.399  -54.754 33.298  1.00 31.61 13  B 1 
ATOM   4074 O OG  . SER B 2 13  ? 35.372  -55.039 34.229  1.00 28.90 13  B 1 
ATOM   4075 N N   . SER B 2 14  ? 38.359  -51.958 34.628  1.00 31.20 14  B 1 
ATOM   4076 C CA  . SER B 2 14  ? 38.074  -50.568 34.591  1.00 31.86 14  B 1 
ATOM   4077 C C   . SER B 2 14  ? 37.094  -50.514 33.435  1.00 31.78 14  B 1 
ATOM   4078 O O   . SER B 2 14  ? 37.453  -50.597 32.261  1.00 29.52 14  B 1 
ATOM   4079 C CB  . SER B 2 14  ? 39.339  -49.720 34.369  1.00 29.99 14  B 1 
ATOM   4080 O OG  . SER B 2 14  ? 40.116  -50.200 33.299  1.00 27.51 14  B 1 
ATOM   4081 N N   . SER B 2 15  ? 35.826  -50.486 33.805  1.00 29.23 15  B 1 
ATOM   4082 C CA  . SER B 2 15  ? 34.940  -49.617 33.119  1.00 30.18 15  B 1 
ATOM   4083 C C   . SER B 2 15  ? 35.688  -48.283 33.147  1.00 30.46 15  B 1 
ATOM   4084 O O   . SER B 2 15  ? 35.514  -47.447 34.025  1.00 28.36 15  B 1 
ATOM   4085 C CB  . SER B 2 15  ? 33.571  -49.552 33.815  1.00 27.92 15  B 1 
ATOM   4086 O OG  . SER B 2 15  ? 33.701  -49.233 35.184  1.00 25.56 15  B 1 
ATOM   4087 N N   . SER B 2 16  ? 36.623  -48.157 32.208  1.00 30.84 16  B 1 
ATOM   4088 C CA  . SER B 2 16  ? 36.711  -46.923 31.522  1.00 31.85 16  B 1 
ATOM   4089 C C   . SER B 2 16  ? 35.250  -46.704 31.153  1.00 31.87 16  B 1 
ATOM   4090 O O   . SER B 2 16  ? 34.701  -47.235 30.189  1.00 29.47 16  B 1 
ATOM   4091 C CB  . SER B 2 16  ? 37.663  -46.998 30.314  1.00 29.76 16  B 1 
ATOM   4092 O OG  . SER B 2 16  ? 37.333  -48.052 29.446  1.00 27.07 16  B 1 
ATOM   4093 N N   . THR B 2 17  ? 34.587  -45.959 32.036  1.00 31.35 17  B 1 
ATOM   4094 C CA  . THR B 2 17  ? 33.806  -44.881 31.542  1.00 31.33 17  B 1 
ATOM   4095 C C   . THR B 2 17  ? 34.743  -44.149 30.577  1.00 32.01 17  B 1 
ATOM   4096 O O   . THR B 2 17  ? 35.328  -43.117 30.881  1.00 29.27 17  B 1 
ATOM   4097 C CB  . THR B 2 17  ? 33.312  -43.976 32.681  1.00 28.50 17  B 1 
ATOM   4098 O OG1 . THR B 2 17  ? 34.370  -43.592 33.528  1.00 25.21 17  B 1 
ATOM   4099 C CG2 . THR B 2 17  ? 32.284  -44.694 33.565  1.00 24.74 17  B 1 
ATOM   4100 N N   . ALA B 2 18  ? 34.921  -44.759 29.397  1.00 34.40 18  B 1 
ATOM   4101 C CA  . ALA B 2 18  ? 34.838  -44.026 28.177  1.00 34.42 18  B 1 
ATOM   4102 C C   . ALA B 2 18  ? 33.489  -43.330 28.348  1.00 35.49 18  B 1 
ATOM   4103 O O   . ALA B 2 18  ? 32.436  -43.832 27.968  1.00 33.39 18  B 1 
ATOM   4104 C CB  . ALA B 2 18  ? 34.890  -44.958 26.967  1.00 31.84 18  B 1 
ATOM   4105 N N   . SER B 2 19  ? 33.552  -42.244 29.115  1.00 37.98 19  B 1 
ATOM   4106 C CA  . SER B 2 19  ? 32.643  -41.156 28.934  1.00 38.04 19  B 1 
ATOM   4107 C C   . SER B 2 19  ? 32.638  -41.068 27.436  1.00 38.55 19  B 1 
ATOM   4108 O O   . SER B 2 19  ? 33.700  -40.870 26.842  1.00 36.64 19  B 1 
ATOM   4109 C CB  . SER B 2 19  ? 33.237  -39.877 29.549  1.00 36.59 19  B 1 
ATOM   4110 O OG  . SER B 2 19  ? 32.398  -38.787 29.278  1.00 33.00 19  B 1 
ATOM   4111 N N   . ALA B 2 20  ? 31.498  -41.381 26.820  1.00 40.73 20  B 1 
ATOM   4112 C CA  . ALA B 2 20  ? 31.284  -41.203 25.395  1.00 40.47 20  B 1 
ATOM   4113 C C   . ALA B 2 20  ? 31.464  -39.702 25.210  1.00 41.90 20  B 1 
ATOM   4114 O O   . ALA B 2 20  ? 30.541  -38.927 25.431  1.00 39.97 20  B 1 
ATOM   4115 C CB  . ALA B 2 20  ? 29.890  -41.717 25.033  1.00 37.72 20  B 1 
ATOM   4116 N N   . SER B 2 21  ? 32.703  -39.311 25.039  1.00 45.49 21  B 1 
ATOM   4117 C CA  . SER B 2 21  ? 33.141  -37.932 25.073  1.00 46.51 21  B 1 
ATOM   4118 C C   . SER B 2 21  ? 32.520  -37.388 23.822  1.00 47.85 21  B 1 
ATOM   4119 O O   . SER B 2 21  ? 32.986  -37.690 22.729  1.00 45.67 21  B 1 
ATOM   4120 C CB  . SER B 2 21  ? 34.671  -37.857 25.083  1.00 44.27 21  B 1 
ATOM   4121 O OG  . SER B 2 21  ? 35.067  -36.522 25.178  1.00 39.77 21  B 1 
ATOM   4122 N N   . ALA B 2 22  ? 31.349  -36.800 23.980  1.00 52.70 22  B 1 
ATOM   4123 C CA  . ALA B 2 22  ? 30.384  -36.638 22.899  1.00 53.05 22  B 1 
ATOM   4124 C C   . ALA B 2 22  ? 31.113  -35.929 21.770  1.00 55.18 22  B 1 
ATOM   4125 O O   . ALA B 2 22  ? 31.497  -34.775 21.943  1.00 52.37 22  B 1 
ATOM   4126 C CB  . ALA B 2 22  ? 29.182  -35.862 23.442  1.00 49.53 22  B 1 
ATOM   4127 N N   . LYS B 2 23  ? 31.421  -36.663 20.693  1.00 62.32 23  B 1 
ATOM   4128 C CA  . LYS B 2 23  ? 32.474  -36.266 19.757  1.00 66.08 23  B 1 
ATOM   4129 C C   . LYS B 2 23  ? 32.228  -34.827 19.342  1.00 70.64 23  B 1 
ATOM   4130 O O   . LYS B 2 23  ? 31.138  -34.477 18.895  1.00 67.85 23  B 1 
ATOM   4131 C CB  . LYS B 2 23  ? 32.558  -37.215 18.540  1.00 59.55 23  B 1 
ATOM   4132 C CG  . LYS B 2 23  ? 33.407  -38.471 18.799  1.00 52.02 23  B 1 
ATOM   4133 C CD  . LYS B 2 23  ? 33.568  -39.344 17.536  1.00 47.30 23  B 1 
ATOM   4134 C CE  . LYS B 2 23  ? 34.460  -40.568 17.816  1.00 40.17 23  B 1 
ATOM   4135 N NZ  . LYS B 2 23  ? 34.556  -41.518 16.674  1.00 34.79 23  B 1 
ATOM   4136 N N   . LYS B 2 24  ? 33.223  -34.005 19.583  1.00 73.48 24  B 1 
ATOM   4137 C CA  . LYS B 2 24  ? 33.167  -32.577 19.300  1.00 78.13 24  B 1 
ATOM   4138 C C   . LYS B 2 24  ? 32.852  -32.399 17.823  1.00 81.71 24  B 1 
ATOM   4139 O O   . LYS B 2 24  ? 33.535  -32.984 16.984  1.00 78.92 24  B 1 
ATOM   4140 C CB  . LYS B 2 24  ? 34.506  -31.974 19.708  1.00 72.29 24  B 1 
ATOM   4141 C CG  . LYS B 2 24  ? 34.606  -30.477 19.462  1.00 68.20 24  B 1 
ATOM   4142 C CD  . LYS B 2 24  ? 35.967  -30.027 19.990  1.00 66.59 24  B 1 
ATOM   4143 C CE  . LYS B 2 24  ? 36.207  -28.562 19.735  1.00 60.60 24  B 1 
ATOM   4144 N NZ  . LYS B 2 24  ? 37.484  -28.153 20.348  1.00 56.06 24  B 1 
ATOM   4145 N N   . ILE B 2 25  ? 31.823  -31.634 17.524  1.00 80.33 25  B 1 
ATOM   4146 C CA  . ILE B 2 25  ? 31.437  -31.382 16.138  1.00 85.37 25  B 1 
ATOM   4147 C C   . ILE B 2 25  ? 32.552  -30.573 15.488  1.00 90.09 25  B 1 
ATOM   4148 O O   . ILE B 2 25  ? 32.922  -29.507 15.983  1.00 88.51 25  B 1 
ATOM   4149 C CB  . ILE B 2 25  ? 30.068  -30.690 16.043  1.00 79.78 25  B 1 
ATOM   4150 C CG1 . ILE B 2 25  ? 28.978  -31.636 16.592  1.00 69.89 25  B 1 
ATOM   4151 C CG2 . ILE B 2 25  ? 29.746  -30.291 14.588  1.00 66.14 25  B 1 
ATOM   4152 C CD1 . ILE B 2 25  ? 27.642  -30.941 16.843  1.00 60.28 25  B 1 
ATOM   4153 N N   . ILE B 2 26  ? 33.080  -31.104 14.392  1.00 89.79 26  B 1 
ATOM   4154 C CA  . ILE B 2 26  ? 34.023  -30.390 13.535  1.00 92.27 26  B 1 
ATOM   4155 C C   . ILE B 2 26  ? 33.201  -29.684 12.472  1.00 93.86 26  B 1 
ATOM   4156 O O   . ILE B 2 26  ? 32.597  -30.334 11.622  1.00 91.85 26  B 1 
ATOM   4157 C CB  . ILE B 2 26  ? 35.066  -31.345 12.930  1.00 89.50 26  B 1 
ATOM   4158 C CG1 . ILE B 2 26  ? 35.855  -32.075 14.043  1.00 81.07 26  B 1 
ATOM   4159 C CG2 . ILE B 2 26  ? 36.019  -30.541 12.025  1.00 80.06 26  B 1 
ATOM   4160 C CD1 . ILE B 2 26  ? 36.817  -33.150 13.520  1.00 71.06 26  B 1 
ATOM   4161 N N   . VAL B 2 27  ? 33.204  -28.380 12.516  1.00 93.79 27  B 1 
ATOM   4162 C CA  . VAL B 2 27  ? 32.486  -27.552 11.549  1.00 95.39 27  B 1 
ATOM   4163 C C   . VAL B 2 27  ? 33.181  -27.634 10.197  1.00 95.67 27  B 1 
ATOM   4164 O O   . VAL B 2 27  ? 34.349  -27.272 10.074  1.00 94.68 27  B 1 
ATOM   4165 C CB  . VAL B 2 27  ? 32.382  -26.102 12.041  1.00 95.01 27  B 1 
ATOM   4166 C CG1 . VAL B 2 27  ? 31.669  -25.216 11.025  1.00 91.52 27  B 1 
ATOM   4167 C CG2 . VAL B 2 27  ? 31.618  -26.017 13.374  1.00 90.53 27  B 1 
ATOM   4168 N N   . LYS B 2 28  ? 32.468  -28.126 9.182   1.00 95.86 28  B 1 
ATOM   4169 C CA  . LYS B 2 28  ? 32.935  -28.191 7.790   1.00 95.66 28  B 1 
ATOM   4170 C C   . LYS B 2 28  ? 32.031  -27.419 6.838   1.00 96.31 28  B 1 
ATOM   4171 O O   . LYS B 2 28  ? 32.518  -26.763 5.925   1.00 95.04 28  B 1 
ATOM   4172 C CB  . LYS B 2 28  ? 33.025  -29.655 7.328   1.00 94.25 28  B 1 
ATOM   4173 C CG  . LYS B 2 28  ? 34.118  -30.428 8.060   1.00 85.85 28  B 1 
ATOM   4174 C CD  . LYS B 2 28  ? 34.201  -31.855 7.515   1.00 75.12 28  B 1 
ATOM   4175 C CE  . LYS B 2 28  ? 35.285  -32.627 8.249   1.00 63.04 28  B 1 
ATOM   4176 N NZ  . LYS B 2 28  ? 35.353  -34.037 7.797   1.00 53.88 28  B 1 
ATOM   4177 N N   . HIS B 2 29  ? 30.726  -27.512 7.049   1.00 95.90 29  B 1 
ATOM   4178 C CA  . HIS B 2 29  ? 29.721  -26.809 6.266   1.00 96.39 29  B 1 
ATOM   4179 C C   . HIS B 2 29  ? 29.151  -25.649 7.087   1.00 96.46 29  B 1 
ATOM   4180 O O   . HIS B 2 29  ? 28.627  -25.852 8.174   1.00 95.86 29  B 1 
ATOM   4181 C CB  . HIS B 2 29  ? 28.645  -27.799 5.807   1.00 95.93 29  B 1 
ATOM   4182 C CG  . HIS B 2 29  ? 27.674  -27.179 4.838   1.00 94.87 29  B 1 
ATOM   4183 N ND1 . HIS B 2 29  ? 26.735  -26.221 5.132   1.00 86.70 29  B 1 
ATOM   4184 C CD2 . HIS B 2 29  ? 27.570  -27.425 3.494   1.00 86.45 29  B 1 
ATOM   4185 C CE1 . HIS B 2 29  ? 26.087  -25.900 4.006   1.00 87.01 29  B 1 
ATOM   4186 N NE2 . HIS B 2 29  ? 26.565  -26.616 2.984   1.00 87.95 29  B 1 
ATOM   4187 N N   . VAL B 2 30  ? 29.253  -24.449 6.562   1.00 97.01 30  B 1 
ATOM   4188 C CA  . VAL B 2 30  ? 28.839  -23.218 7.249   1.00 97.62 30  B 1 
ATOM   4189 C C   . VAL B 2 30  ? 27.792  -22.492 6.420   1.00 97.80 30  B 1 
ATOM   4190 O O   . VAL B 2 30  ? 28.021  -22.181 5.254   1.00 97.14 30  B 1 
ATOM   4191 C CB  . VAL B 2 30  ? 30.038  -22.294 7.527   1.00 96.83 30  B 1 
ATOM   4192 C CG1 . VAL B 2 30  ? 29.625  -21.100 8.395   1.00 90.75 30  B 1 
ATOM   4193 C CG2 . VAL B 2 30  ? 31.164  -23.026 8.265   1.00 88.53 30  B 1 
ATOM   4194 N N   . THR B 2 31  ? 26.673  -22.173 7.029   1.00 97.82 31  B 1 
ATOM   4195 C CA  . THR B 2 31  ? 25.676  -21.281 6.446   1.00 97.91 31  B 1 
ATOM   4196 C C   . THR B 2 31  ? 25.843  -19.890 7.043   1.00 98.05 31  B 1 
ATOM   4197 O O   . THR B 2 31  ? 25.709  -19.717 8.247   1.00 97.67 31  B 1 
ATOM   4198 C CB  . THR B 2 31  ? 24.257  -21.818 6.660   1.00 97.51 31  B 1 
ATOM   4199 O OG1 . THR B 2 31  ? 24.138  -23.072 6.028   1.00 92.34 31  B 1 
ATOM   4200 C CG2 . THR B 2 31  ? 23.195  -20.915 6.046   1.00 92.40 31  B 1 
ATOM   4201 N N   . VAL B 2 32  ? 26.132  -18.911 6.211   1.00 97.95 32  B 1 
ATOM   4202 C CA  . VAL B 2 32  ? 26.256  -17.505 6.624   1.00 98.11 32  B 1 
ATOM   4203 C C   . VAL B 2 32  ? 25.022  -16.748 6.160   1.00 98.09 32  B 1 
ATOM   4204 O O   . VAL B 2 32  ? 24.731  -16.706 4.965   1.00 97.54 32  B 1 
ATOM   4205 C CB  . VAL B 2 32  ? 27.537  -16.844 6.082   1.00 97.86 32  B 1 
ATOM   4206 C CG1 . VAL B 2 32  ? 27.671  -15.409 6.596   1.00 95.80 32  B 1 
ATOM   4207 C CG2 . VAL B 2 32  ? 28.793  -17.617 6.519   1.00 95.19 32  B 1 
ATOM   4208 N N   . ILE B 2 33  ? 24.295  -16.146 7.077   1.00 98.09 33  B 1 
ATOM   4209 C CA  . ILE B 2 33  ? 23.060  -15.417 6.785   1.00 98.04 33  B 1 
ATOM   4210 C C   . ILE B 2 33  ? 23.314  -13.918 6.894   1.00 98.18 33  B 1 
ATOM   4211 O O   . ILE B 2 33  ? 23.687  -13.428 7.952   1.00 97.32 33  B 1 
ATOM   4212 C CB  . ILE B 2 33  ? 21.897  -15.877 7.685   1.00 97.41 33  B 1 
ATOM   4213 C CG1 . ILE B 2 33  ? 21.801  -17.412 7.647   1.00 94.31 33  B 1 
ATOM   4214 C CG2 . ILE B 2 33  ? 20.589  -15.217 7.191   1.00 95.36 33  B 1 
ATOM   4215 C CD1 . ILE B 2 33  ? 20.608  -17.985 8.411   1.00 87.01 33  B 1 
ATOM   4216 N N   . GLY B 2 34  ? 23.102  -13.225 5.799   1.00 97.17 34  B 1 
ATOM   4217 C CA  . GLY B 2 34  ? 23.459  -11.827 5.623   1.00 97.27 34  B 1 
ATOM   4218 C C   . GLY B 2 34  ? 24.720  -11.686 4.768   1.00 97.28 34  B 1 
ATOM   4219 O O   . GLY B 2 34  ? 25.826  -11.963 5.223   1.00 95.32 34  B 1 
ATOM   4220 N N   . GLY B 2 35  ? 24.552  -11.236 3.533   1.00 96.29 35  B 1 
ATOM   4221 C CA  . GLY B 2 35  ? 25.644  -10.957 2.594   1.00 95.89 35  B 1 
ATOM   4222 C C   . GLY B 2 35  ? 26.169  -9.521  2.670   1.00 96.18 35  B 1 
ATOM   4223 O O   . GLY B 2 35  ? 26.779  -9.031  1.721   1.00 92.74 35  B 1 
ATOM   4224 N N   . GLY B 2 36  ? 25.905  -8.835  3.764   1.00 96.16 36  B 1 
ATOM   4225 C CA  . GLY B 2 36  ? 26.372  -7.477  4.004   1.00 95.98 36  B 1 
ATOM   4226 C C   . GLY B 2 36  ? 27.866  -7.405  4.321   1.00 96.24 36  B 1 
ATOM   4227 O O   . GLY B 2 36  ? 28.632  -8.334  4.064   1.00 94.87 36  B 1 
ATOM   4228 N N   . LEU B 2 37  ? 28.276  -6.304  4.907   1.00 94.87 37  B 1 
ATOM   4229 C CA  . LEU B 2 37  ? 29.685  -6.040  5.203   1.00 94.26 37  B 1 
ATOM   4230 C C   . LEU B 2 37  ? 30.346  -7.165  6.016   1.00 95.06 37  B 1 
ATOM   4231 O O   . LEU B 2 37  ? 31.418  -7.649  5.650   1.00 93.81 37  B 1 
ATOM   4232 C CB  . LEU B 2 37  ? 29.757  -4.703  5.954   1.00 92.44 37  B 1 
ATOM   4233 C CG  . LEU B 2 37  ? 31.189  -4.241  6.284   1.00 88.61 37  B 1 
ATOM   4234 C CD1 . LEU B 2 37  ? 31.980  -3.901  5.020   1.00 81.30 37  B 1 
ATOM   4235 C CD2 . LEU B 2 37  ? 31.095  -2.998  7.168   1.00 81.25 37  B 1 
ATOM   4236 N N   . MET B 2 38  ? 29.708  -7.608  7.090   1.00 95.44 38  B 1 
ATOM   4237 C CA  . MET B 2 38  ? 30.242  -8.651  7.963   1.00 96.37 38  B 1 
ATOM   4238 C C   . MET B 2 38  ? 30.049  -10.047 7.371   1.00 97.07 38  B 1 
ATOM   4239 O O   . MET B 2 38  ? 31.014  -10.800 7.261   1.00 96.66 38  B 1 
ATOM   4240 C CB  . MET B 2 38  ? 29.614  -8.542  9.357   1.00 95.78 38  B 1 
ATOM   4241 C CG  . MET B 2 38  ? 29.983  -7.237  10.079  1.00 94.34 38  B 1 
ATOM   4242 S SD  . MET B 2 38  ? 31.769  -6.956  10.286  1.00 93.56 38  B 1 
ATOM   4243 C CE  . MET B 2 38  ? 32.166  -8.215  11.519  1.00 87.97 38  B 1 
ATOM   4244 N N   . GLY B 2 39  ? 28.851  -10.376 6.936   1.00 96.90 39  B 1 
ATOM   4245 C CA  . GLY B 2 39  ? 28.533  -11.705 6.415   1.00 97.44 39  B 1 
ATOM   4246 C C   . GLY B 2 39  ? 29.363  -12.086 5.193   1.00 97.73 39  B 1 
ATOM   4247 O O   . GLY B 2 39  ? 29.908  -13.191 5.137   1.00 97.40 39  B 1 
ATOM   4248 N N   . ALA B 2 40  ? 29.574  -11.163 4.259   1.00 97.41 40  B 1 
ATOM   4249 C CA  . ALA B 2 40  ? 30.449  -11.384 3.110   1.00 97.48 40  B 1 
ATOM   4250 C C   . ALA B 2 40  ? 31.898  -11.689 3.543   1.00 97.54 40  B 1 
ATOM   4251 O O   . ALA B 2 40  ? 32.523  -12.614 3.029   1.00 97.05 40  B 1 
ATOM   4252 C CB  . ALA B 2 40  ? 30.393  -10.147 2.207   1.00 96.96 40  B 1 
ATOM   4253 N N   . GLY B 2 41  ? 32.412  -10.952 4.515   1.00 97.47 41  B 1 
ATOM   4254 C CA  . GLY B 2 41  ? 33.747  -11.184 5.060   1.00 97.25 41  B 1 
ATOM   4255 C C   . GLY B 2 41  ? 33.877  -12.523 5.786   1.00 97.69 41  B 1 
ATOM   4256 O O   . GLY B 2 41  ? 34.881  -13.217 5.619   1.00 97.18 41  B 1 
ATOM   4257 N N   . ILE B 2 42  ? 32.870  -12.927 6.551   1.00 97.95 42  B 1 
ATOM   4258 C CA  . ILE B 2 42  ? 32.827  -14.229 7.235   1.00 98.17 42  B 1 
ATOM   4259 C C   . ILE B 2 42  ? 32.808  -15.363 6.203   1.00 98.15 42  B 1 
ATOM   4260 O O   . ILE B 2 42  ? 33.636  -16.273 6.296   1.00 97.79 42  B 1 
ATOM   4261 C CB  . ILE B 2 42  ? 31.621  -14.304 8.202   1.00 98.09 42  B 1 
ATOM   4262 C CG1 . ILE B 2 42  ? 31.787  -13.288 9.353   1.00 97.19 42  B 1 
ATOM   4263 C CG2 . ILE B 2 42  ? 31.477  -15.724 8.789   1.00 97.43 42  B 1 
ATOM   4264 C CD1 . ILE B 2 42  ? 30.501  -13.021 10.141  1.00 95.10 42  B 1 
ATOM   4265 N N   . ALA B 2 43  ? 31.935  -15.266 5.195   1.00 97.95 43  B 1 
ATOM   4266 C CA  . ALA B 2 43  ? 31.858  -16.245 4.115   1.00 97.93 43  B 1 
ATOM   4267 C C   . ALA B 2 43  ? 33.187  -16.367 3.352   1.00 97.86 43  B 1 
ATOM   4268 O O   . ALA B 2 43  ? 33.676  -17.473 3.126   1.00 97.32 43  B 1 
ATOM   4269 C CB  . ALA B 2 43  ? 30.713  -15.840 3.178   1.00 97.76 43  B 1 
ATOM   4270 N N   . GLN B 2 44  ? 33.801  -15.243 3.028   1.00 98.03 44  B 1 
ATOM   4271 C CA  . GLN B 2 44  ? 35.105  -15.206 2.370   1.00 97.81 44  B 1 
ATOM   4272 C C   . GLN B 2 44  ? 36.175  -15.952 3.177   1.00 97.78 44  B 1 
ATOM   4273 O O   . GLN B 2 44  ? 36.897  -16.777 2.628   1.00 97.28 44  B 1 
ATOM   4274 C CB  . GLN B 2 44  ? 35.519  -13.749 2.132   1.00 97.27 44  B 1 
ATOM   4275 C CG  . GLN B 2 44  ? 36.926  -13.639 1.519   1.00 96.31 44  B 1 
ATOM   4276 C CD  . GLN B 2 44  ? 37.399  -12.198 1.348   1.00 95.77 44  B 1 
ATOM   4277 O OE1 . GLN B 2 44  ? 36.633  -11.268 1.191   1.00 90.62 44  B 1 
ATOM   4278 N NE2 . GLN B 2 44  ? 38.693  -11.970 1.372   1.00 88.93 44  B 1 
ATOM   4279 N N   . VAL B 2 45  ? 36.297  -15.663 4.468   1.00 97.67 45  B 1 
ATOM   4280 C CA  . VAL B 2 45  ? 37.333  -16.274 5.310   1.00 97.58 45  B 1 
ATOM   4281 C C   . VAL B 2 45  ? 37.069  -17.756 5.518   1.00 97.40 45  B 1 
ATOM   4282 O O   . VAL B 2 45  ? 38.007  -18.551 5.442   1.00 96.79 45  B 1 
ATOM   4283 C CB  . VAL B 2 45  ? 37.471  -15.525 6.647   1.00 97.05 45  B 1 
ATOM   4284 C CG1 . VAL B 2 45  ? 38.448  -16.218 7.595   1.00 90.45 45  B 1 
ATOM   4285 C CG2 . VAL B 2 45  ? 38.019  -14.115 6.407   1.00 88.55 45  B 1 
ATOM   4286 N N   . ALA B 2 46  ? 35.809  -18.153 5.722   1.00 97.58 46  B 1 
ATOM   4287 C CA  . ALA B 2 46  ? 35.439  -19.557 5.863   1.00 97.43 46  B 1 
ATOM   4288 C C   . ALA B 2 46  ? 35.765  -20.354 4.585   1.00 97.38 46  B 1 
ATOM   4289 O O   . ALA B 2 46  ? 36.434  -21.385 4.658   1.00 96.70 46  B 1 
ATOM   4290 C CB  . ALA B 2 46  ? 33.954  -19.633 6.240   1.00 97.58 46  B 1 
ATOM   4291 N N   . ALA B 2 47  ? 35.404  -19.837 3.417   1.00 97.32 47  B 1 
ATOM   4292 C CA  . ALA B 2 47  ? 35.714  -20.475 2.143   1.00 97.03 47  B 1 
ATOM   4293 C C   . ALA B 2 47  ? 37.225  -20.535 1.868   1.00 96.64 47  B 1 
ATOM   4294 O O   . ALA B 2 47  ? 37.755  -21.570 1.473   1.00 95.83 47  B 1 
ATOM   4295 C CB  . ALA B 2 47  ? 34.958  -19.735 1.040   1.00 96.93 47  B 1 
ATOM   4296 N N   . ALA B 2 48  ? 37.951  -19.460 2.145   1.00 96.75 48  B 1 
ATOM   4297 C CA  . ALA B 2 48  ? 39.402  -19.397 1.957   1.00 95.96 48  B 1 
ATOM   4298 C C   . ALA B 2 48  ? 40.185  -20.352 2.873   1.00 95.53 48  B 1 
ATOM   4299 O O   . ALA B 2 48  ? 41.342  -20.664 2.589   1.00 93.90 48  B 1 
ATOM   4300 C CB  . ALA B 2 48  ? 39.859  -17.948 2.163   1.00 95.41 48  B 1 
ATOM   4301 N N   . THR B 2 49  ? 39.567  -20.827 3.955   1.00 96.58 49  B 1 
ATOM   4302 C CA  . THR B 2 49  ? 40.153  -21.779 4.910   1.00 96.47 49  B 1 
ATOM   4303 C C   . THR B 2 49  ? 39.642  -23.209 4.718   1.00 96.13 49  B 1 
ATOM   4304 O O   . THR B 2 49  ? 39.903  -24.076 5.551   1.00 94.80 49  B 1 
ATOM   4305 C CB  . THR B 2 49  ? 39.987  -21.301 6.355   1.00 96.29 49  B 1 
ATOM   4306 O OG1 . THR B 2 49  ? 38.639  -21.037 6.647   1.00 93.31 49  B 1 
ATOM   4307 C CG2 . THR B 2 49  ? 40.782  -20.022 6.615   1.00 91.49 49  B 1 
ATOM   4308 N N   . GLY B 2 50  ? 38.961  -23.487 3.607   1.00 95.90 50  B 1 
ATOM   4309 C CA  . GLY B 2 50  ? 38.573  -24.843 3.204   1.00 95.35 50  B 1 
ATOM   4310 C C   . GLY B 2 50  ? 37.202  -25.308 3.693   1.00 95.90 50  B 1 
ATOM   4311 O O   . GLY B 2 50  ? 36.898  -26.498 3.573   1.00 93.60 50  B 1 
ATOM   4312 N N   . HIS B 2 51  ? 36.385  -24.425 4.224   1.00 96.63 51  B 1 
ATOM   4313 C CA  . HIS B 2 51  ? 35.014  -24.737 4.590   1.00 97.18 51  B 1 
ATOM   4314 C C   . HIS B 2 51  ? 34.091  -24.617 3.376   1.00 97.12 51  B 1 
ATOM   4315 O O   . HIS B 2 51  ? 34.272  -23.752 2.519   1.00 96.41 51  B 1 
ATOM   4316 C CB  . HIS B 2 51  ? 34.539  -23.830 5.738   1.00 97.21 51  B 1 
ATOM   4317 C CG  . HIS B 2 51  ? 35.419  -23.891 6.951   1.00 97.65 51  B 1 
ATOM   4318 N ND1 . HIS B 2 51  ? 36.613  -23.226 7.120   1.00 88.78 51  B 1 
ATOM   4319 C CD2 . HIS B 2 51  ? 35.230  -24.643 8.091   1.00 89.12 51  B 1 
ATOM   4320 C CE1 . HIS B 2 51  ? 37.123  -23.573 8.312   1.00 91.60 51  B 1 
ATOM   4321 N NE2 . HIS B 2 51  ? 36.311  -24.427 8.938   1.00 93.47 51  B 1 
ATOM   4322 N N   . THR B 2 52  ? 33.076  -25.483 3.316   1.00 97.05 52  B 1 
ATOM   4323 C CA  . THR B 2 52  ? 31.971  -25.311 2.368   1.00 97.14 52  B 1 
ATOM   4324 C C   . THR B 2 52  ? 31.023  -24.260 2.925   1.00 97.40 52  B 1 
ATOM   4325 O O   . THR B 2 52  ? 30.597  -24.373 4.072   1.00 96.44 52  B 1 
ATOM   4326 C CB  . THR B 2 52  ? 31.228  -26.632 2.136   1.00 96.10 52  B 1 
ATOM   4327 O OG1 . THR B 2 52  ? 32.143  -27.638 1.770   1.00 88.72 52  B 1 
ATOM   4328 C CG2 . THR B 2 52  ? 30.212  -26.528 1.000   1.00 86.38 52  B 1 
ATOM   4329 N N   . VAL B 2 53  ? 30.703  -23.264 2.131   1.00 97.28 53  B 1 
ATOM   4330 C CA  . VAL B 2 53  ? 29.913  -22.114 2.590   1.00 97.61 53  B 1 
ATOM   4331 C C   . VAL B 2 53  ? 28.665  -21.940 1.739   1.00 97.60 53  B 1 
ATOM   4332 O O   . VAL B 2 53  ? 28.735  -21.968 0.511   1.00 96.71 53  B 1 
ATOM   4333 C CB  . VAL B 2 53  ? 30.746  -20.817 2.606   1.00 97.19 53  B 1 
ATOM   4334 C CG1 . VAL B 2 53  ? 29.947  -19.642 3.177   1.00 93.31 53  B 1 
ATOM   4335 C CG2 . VAL B 2 53  ? 32.005  -20.968 3.471   1.00 92.81 53  B 1 
ATOM   4336 N N   . VAL B 2 54  ? 27.549  -21.718 2.382   1.00 97.67 54  B 1 
ATOM   4337 C CA  . VAL B 2 54  ? 26.343  -21.193 1.731   1.00 97.52 54  B 1 
ATOM   4338 C C   . VAL B 2 54  ? 26.061  -19.809 2.285   1.00 97.81 54  B 1 
ATOM   4339 O O   . VAL B 2 54  ? 25.844  -19.648 3.485   1.00 97.38 54  B 1 
ATOM   4340 C CB  . VAL B 2 54  ? 25.123  -22.124 1.898   1.00 96.83 54  B 1 
ATOM   4341 C CG1 . VAL B 2 54  ? 23.946  -21.589 1.079   1.00 90.68 54  B 1 
ATOM   4342 C CG2 . VAL B 2 54  ? 25.428  -23.538 1.404   1.00 90.07 54  B 1 
ATOM   4343 N N   . LEU B 2 55  ? 26.076  -18.810 1.411   1.00 97.63 55  B 1 
ATOM   4344 C CA  . LEU B 2 55  ? 25.736  -17.435 1.753   1.00 97.83 55  B 1 
ATOM   4345 C C   . LEU B 2 55  ? 24.259  -17.189 1.436   1.00 97.82 55  B 1 
ATOM   4346 O O   . LEU B 2 55  ? 23.814  -17.439 0.320   1.00 97.15 55  B 1 
ATOM   4347 C CB  . LEU B 2 55  ? 26.672  -16.491 0.984   1.00 97.63 55  B 1 
ATOM   4348 C CG  . LEU B 2 55  ? 26.481  -15.000 1.331   1.00 96.78 55  B 1 
ATOM   4349 C CD1 . LEU B 2 55  ? 26.862  -14.698 2.780   1.00 93.68 55  B 1 
ATOM   4350 C CD2 . LEU B 2 55  ? 27.382  -14.163 0.420   1.00 93.63 55  B 1 
ATOM   4351 N N   . VAL B 2 56  ? 23.521  -16.698 2.413   1.00 97.71 56  B 1 
ATOM   4352 C CA  . VAL B 2 56  ? 22.082  -16.454 2.304   1.00 97.77 56  B 1 
ATOM   4353 C C   . VAL B 2 56  ? 21.800  -14.968 2.489   1.00 97.70 56  B 1 
ATOM   4354 O O   . VAL B 2 56  ? 22.311  -14.346 3.409   1.00 97.21 56  B 1 
ATOM   4355 C CB  . VAL B 2 56  ? 21.287  -17.290 3.327   1.00 97.19 56  B 1 
ATOM   4356 C CG1 . VAL B 2 56  ? 19.776  -17.106 3.139   1.00 94.18 56  B 1 
ATOM   4357 C CG2 . VAL B 2 56  ? 21.600  -18.782 3.214   1.00 93.80 56  B 1 
ATOM   4358 N N   . ASP B 2 57  ? 20.958  -14.410 1.619   1.00 97.47 57  B 1 
ATOM   4359 C CA  . ASP B 2 57  ? 20.424  -13.061 1.767   1.00 97.44 57  B 1 
ATOM   4360 C C   . ASP B 2 57  ? 19.008  -12.993 1.184   1.00 96.64 57  B 1 
ATOM   4361 O O   . ASP B 2 57  ? 18.471  -14.003 0.728   1.00 95.15 57  B 1 
ATOM   4362 C CB  . ASP B 2 57  ? 21.393  -12.035 1.143   1.00 97.49 57  B 1 
ATOM   4363 C CG  . ASP B 2 57  ? 21.353  -10.677 1.864   1.00 97.31 57  B 1 
ATOM   4364 O OD1 . ASP B 2 57  ? 20.260  -10.068 1.925   1.00 92.76 57  B 1 
ATOM   4365 O OD2 . ASP B 2 57  ? 22.399  -10.244 2.388   1.00 92.85 57  B 1 
ATOM   4366 N N   . GLN B 2 58  ? 18.382  -11.826 1.217   1.00 97.18 58  B 1 
ATOM   4367 C CA  . GLN B 2 58  ? 16.968  -11.646 0.866   1.00 96.51 58  B 1 
ATOM   4368 C C   . GLN B 2 58  ? 16.695  -11.736 -0.641  1.00 96.56 58  B 1 
ATOM   4369 O O   . GLN B 2 58  ? 15.606  -12.142 -1.032  1.00 94.44 58  B 1 
ATOM   4370 C CB  . GLN B 2 58  ? 16.494  -10.296 1.401   1.00 95.20 58  B 1 
ATOM   4371 C CG  . GLN B 2 58  ? 16.552  -10.231 2.934   1.00 92.46 58  B 1 
ATOM   4372 C CD  . GLN B 2 58  ? 15.997  -8.915  3.495   1.00 89.86 58  B 1 
ATOM   4373 O OE1 . GLN B 2 58  ? 15.949  -7.893  2.844   1.00 79.21 58  B 1 
ATOM   4374 N NE2 . GLN B 2 58  ? 15.556  -8.919  4.722   1.00 76.96 58  B 1 
ATOM   4375 N N   . THR B 2 59  ? 17.652  -11.334 -1.469  1.00 96.40 59  B 1 
ATOM   4376 C CA  . THR B 2 59  ? 17.464  -11.293 -2.928  1.00 96.53 59  B 1 
ATOM   4377 C C   . THR B 2 59  ? 18.716  -11.751 -3.677  1.00 96.99 59  B 1 
ATOM   4378 O O   . THR B 2 59  ? 19.841  -11.571 -3.206  1.00 96.22 59  B 1 
ATOM   4379 C CB  . THR B 2 59  ? 17.067  -9.892  -3.435  1.00 95.74 59  B 1 
ATOM   4380 O OG1 . THR B 2 59  ? 18.127  -8.980  -3.287  1.00 90.63 59  B 1 
ATOM   4381 C CG2 . THR B 2 59  ? 15.854  -9.294  -2.718  1.00 89.63 59  B 1 
ATOM   4382 N N   . GLU B 2 60  ? 18.520  -12.245 -4.901  1.00 96.76 60  B 1 
ATOM   4383 C CA  . GLU B 2 60  ? 19.617  -12.615 -5.803  1.00 96.72 60  B 1 
ATOM   4384 C C   . GLU B 2 60  ? 20.512  -11.420 -6.162  1.00 97.06 60  B 1 
ATOM   4385 O O   . GLU B 2 60  ? 21.728  -11.564 -6.274  1.00 95.93 60  B 1 
ATOM   4386 C CB  . GLU B 2 60  ? 19.046  -13.240 -7.082  1.00 95.65 60  B 1 
ATOM   4387 C CG  . GLU B 2 60  ? 18.379  -14.617 -6.868  1.00 87.27 60  B 1 
ATOM   4388 C CD  . GLU B 2 60  ? 19.337  -15.698 -6.335  1.00 80.51 60  B 1 
ATOM   4389 O OE1 . GLU B 2 60  ? 18.831  -16.698 -5.783  1.00 71.11 60  B 1 
ATOM   4390 O OE2 . GLU B 2 60  ? 20.566  -15.531 -6.452  1.00 72.26 60  B 1 
ATOM   4391 N N   . ASP B 2 61  ? 19.949  -10.229 -6.264  1.00 97.22 61  B 1 
ATOM   4392 C CA  . ASP B 2 61  ? 20.717  -9.017  -6.546  1.00 97.18 61  B 1 
ATOM   4393 C C   . ASP B 2 61  ? 21.698  -8.677  -5.412  1.00 97.42 61  B 1 
ATOM   4394 O O   . ASP B 2 61  ? 22.850  -8.294  -5.655  1.00 96.25 61  B 1 
ATOM   4395 C CB  . ASP B 2 61  ? 19.775  -7.825  -6.764  1.00 96.41 61  B 1 
ATOM   4396 C CG  . ASP B 2 61  ? 18.978  -7.875  -8.072  1.00 87.60 61  B 1 
ATOM   4397 O OD1 . ASP B 2 61  ? 19.463  -8.490  -9.041  1.00 78.38 61  B 1 
ATOM   4398 O OD2 . ASP B 2 61  ? 17.911  -7.219  -8.105  1.00 78.36 61  B 1 
ATOM   4399 N N   . ILE B 2 62  ? 21.263  -8.836  -4.160  1.00 97.11 62  B 1 
ATOM   4400 C CA  . ILE B 2 62  ? 22.117  -8.632  -2.985  1.00 97.08 62  B 1 
ATOM   4401 C C   . ILE B 2 62  ? 23.220  -9.696  -2.959  1.00 97.27 62  B 1 
ATOM   4402 O O   . ILE B 2 62  ? 24.390  -9.356  -2.765  1.00 96.63 62  B 1 
ATOM   4403 C CB  . ILE B 2 62  ? 21.292  -8.615  -1.678  1.00 96.78 62  B 1 
ATOM   4404 C CG1 . ILE B 2 62  ? 20.336  -7.397  -1.649  1.00 94.43 62  B 1 
ATOM   4405 C CG2 . ILE B 2 62  ? 22.223  -8.563  -0.456  1.00 94.59 62  B 1 
ATOM   4406 C CD1 . ILE B 2 62  ? 19.277  -7.473  -0.540  1.00 90.79 62  B 1 
ATOM   4407 N N   . LEU B 2 63  ? 22.875  -10.961 -3.225  1.00 97.43 63  B 1 
ATOM   4408 C CA  . LEU B 2 63  ? 23.830  -12.060 -3.283  1.00 97.30 63  B 1 
ATOM   4409 C C   . LEU B 2 63  ? 24.860  -11.871 -4.394  1.00 97.05 63  B 1 
ATOM   4410 O O   . LEU B 2 63  ? 26.056  -12.047 -4.162  1.00 96.55 63  B 1 
ATOM   4411 C CB  . LEU B 2 63  ? 23.071  -13.382 -3.478  1.00 97.30 63  B 1 
ATOM   4412 C CG  . LEU B 2 63  ? 22.293  -13.833 -2.228  1.00 96.51 63  B 1 
ATOM   4413 C CD1 . LEU B 2 63  ? 21.379  -15.008 -2.585  1.00 93.87 63  B 1 
ATOM   4414 C CD2 . LEU B 2 63  ? 23.234  -14.288 -1.104  1.00 93.71 63  B 1 
ATOM   4415 N N   . ALA B 2 64  ? 24.434  -11.441 -5.578  1.00 97.30 64  B 1 
ATOM   4416 C CA  . ALA B 2 64  ? 25.334  -11.139 -6.686  1.00 96.91 64  B 1 
ATOM   4417 C C   . ALA B 2 64  ? 26.314  -10.008 -6.331  1.00 96.85 64  B 1 
ATOM   4418 O O   . ALA B 2 64  ? 27.522  -10.120 -6.558  1.00 96.13 64  B 1 
ATOM   4419 C CB  . ALA B 2 64  ? 24.492  -10.792 -7.918  1.00 96.47 64  B 1 
ATOM   4420 N N   . LYS B 2 65  ? 25.812  -8.942  -5.702  1.00 97.21 65  B 1 
ATOM   4421 C CA  . LYS B 2 65  ? 26.641  -7.840  -5.228  1.00 97.13 65  B 1 
ATOM   4422 C C   . LYS B 2 65  ? 27.615  -8.287  -4.133  1.00 97.28 65  B 1 
ATOM   4423 O O   . LYS B 2 65  ? 28.784  -7.907  -4.166  1.00 96.39 65  B 1 
ATOM   4424 C CB  . LYS B 2 65  ? 25.729  -6.703  -4.746  1.00 96.41 65  B 1 
ATOM   4425 C CG  . LYS B 2 65  ? 26.517  -5.440  -4.388  1.00 83.29 65  B 1 
ATOM   4426 C CD  . LYS B 2 65  ? 25.563  -4.341  -3.905  1.00 80.49 65  B 1 
ATOM   4427 C CE  . LYS B 2 65  ? 26.339  -3.092  -3.511  1.00 67.25 65  B 1 
ATOM   4428 N NZ  . LYS B 2 65  ? 25.439  -2.055  -2.944  1.00 60.09 65  B 1 
ATOM   4429 N N   . SER B 2 66  ? 27.155  -9.104  -3.204  1.00 97.43 66  B 1 
ATOM   4430 C CA  . SER B 2 66  ? 27.974  -9.668  -2.133  1.00 97.28 66  B 1 
ATOM   4431 C C   . SER B 2 66  ? 29.092  -10.545 -2.695  1.00 97.06 66  B 1 
ATOM   4432 O O   . SER B 2 66  ? 30.265  -10.322 -2.391  1.00 96.33 66  B 1 
ATOM   4433 C CB  . SER B 2 66  ? 27.092  -10.460 -1.171  1.00 97.10 66  B 1 
ATOM   4434 O OG  . SER B 2 66  ? 27.879  -10.907 -0.104  1.00 89.34 66  B 1 
ATOM   4435 N N   . LYS B 2 67  ? 28.766  -11.465 -3.605  1.00 97.34 67  B 1 
ATOM   4436 C CA  . LYS B 2 67  ? 29.733  -12.363 -4.238  1.00 96.92 67  B 1 
ATOM   4437 C C   . LYS B 2 67  ? 30.784  -11.599 -5.049  1.00 96.96 67  B 1 
ATOM   4438 O O   . LYS B 2 67  ? 31.970  -11.927 -4.972  1.00 96.20 67  B 1 
ATOM   4439 C CB  . LYS B 2 67  ? 28.979  -13.407 -5.080  1.00 95.69 67  B 1 
ATOM   4440 C CG  . LYS B 2 67  ? 29.865  -14.617 -5.419  1.00 87.99 67  B 1 
ATOM   4441 C CD  . LYS B 2 67  ? 29.033  -15.764 -6.009  1.00 84.24 67  B 1 
ATOM   4442 C CE  . LYS B 2 67  ? 29.922  -16.992 -6.220  1.00 78.41 67  B 1 
ATOM   4443 N NZ  . LYS B 2 67  ? 29.141  -18.225 -6.532  1.00 70.64 67  B 1 
ATOM   4444 N N   . LYS B 2 68  ? 30.360  -10.532 -5.732  1.00 97.00 68  B 1 
ATOM   4445 C CA  . LYS B 2 68  ? 31.290  -9.633  -6.418  1.00 96.98 68  B 1 
ATOM   4446 C C   . LYS B 2 68  ? 32.235  -8.921  -5.444  1.00 96.90 68  B 1 
ATOM   4447 O O   . LYS B 2 68  ? 33.437  -8.856  -5.697  1.00 96.11 68  B 1 
ATOM   4448 C CB  . LYS B 2 68  ? 30.484  -8.638  -7.268  1.00 96.35 68  B 1 
ATOM   4449 C CG  . LYS B 2 68  ? 31.412  -7.798  -8.138  1.00 88.52 68  B 1 
ATOM   4450 C CD  . LYS B 2 68  ? 30.617  -6.833  -9.021  1.00 80.21 68  B 1 
ATOM   4451 C CE  . LYS B 2 68  ? 31.617  -6.020  -9.830  1.00 69.83 68  B 1 
ATOM   4452 N NZ  . LYS B 2 68  ? 30.945  -5.035  -10.717 1.00 59.87 68  B 1 
ATOM   4453 N N   . GLY B 2 69  ? 31.726  -8.441  -4.328  1.00 96.78 69  B 1 
ATOM   4454 C CA  . GLY B 2 69  ? 32.558  -7.839  -3.279  1.00 96.54 69  B 1 
ATOM   4455 C C   . GLY B 2 69  ? 33.559  -8.829  -2.680  1.00 96.97 69  B 1 
ATOM   4456 O O   . GLY B 2 69  ? 34.722  -8.476  -2.463  1.00 95.94 69  B 1 
ATOM   4457 N N   . ILE B 2 70  ? 33.154  -10.087 -2.491  1.00 97.16 70  B 1 
ATOM   4458 C CA  . ILE B 2 70  ? 34.041  -11.175 -2.052  1.00 97.23 70  B 1 
ATOM   4459 C C   . ILE B 2 70  ? 35.136  -11.420 -3.089  1.00 97.06 70  B 1 
ATOM   4460 O O   . ILE B 2 70  ? 36.307  -11.499 -2.717  1.00 96.44 70  B 1 
ATOM   4461 C CB  . ILE B 2 70  ? 33.241  -12.463 -1.755  1.00 97.20 70  B 1 
ATOM   4462 C CG1 . ILE B 2 70  ? 32.328  -12.257 -0.519  1.00 95.96 70  B 1 
ATOM   4463 C CG2 . ILE B 2 70  ? 34.187  -13.654 -1.503  1.00 95.99 70  B 1 
ATOM   4464 C CD1 . ILE B 2 70  ? 31.284  -13.360 -0.330  1.00 94.38 70  B 1 
ATOM   4465 N N   . GLU B 2 71  ? 34.789  -11.482 -4.373  1.00 96.94 71  B 1 
ATOM   4466 C CA  . GLU B 2 71  ? 35.767  -11.673 -5.447  1.00 96.79 71  B 1 
ATOM   4467 C C   . GLU B 2 71  ? 36.814  -10.556 -5.461  1.00 96.21 71  B 1 
ATOM   4468 O O   . GLU B 2 71  ? 38.021  -10.821 -5.500  1.00 95.53 71  B 1 
ATOM   4469 C CB  . GLU B 2 71  ? 35.043  -11.750 -6.803  1.00 96.30 71  B 1 
ATOM   4470 C CG  . GLU B 2 71  ? 36.002  -12.164 -7.922  1.00 93.19 71  B 1 
ATOM   4471 C CD  . GLU B 2 71  ? 35.403  -12.050 -9.332  1.00 90.61 71  B 1 
ATOM   4472 O OE1 . GLU B 2 71  ? 36.222  -12.051 -10.273 1.00 83.26 71  B 1 
ATOM   4473 O OE2 . GLU B 2 71  ? 34.171  -11.910 -9.479  1.00 84.11 71  B 1 
ATOM   4474 N N   . GLU B 2 72  ? 36.372  -9.298  -5.380  1.00 96.31 72  B 1 
ATOM   4475 C CA  . GLU B 2 72  ? 37.272  -8.143  -5.347  1.00 95.99 72  B 1 
ATOM   4476 C C   . GLU B 2 72  ? 38.199  -8.178  -4.115  1.00 95.55 72  B 1 
ATOM   4477 O O   . GLU B 2 72  ? 39.388  -7.872  -4.212  1.00 94.24 72  B 1 
ATOM   4478 C CB  . GLU B 2 72  ? 36.449  -6.849  -5.338  1.00 95.69 72  B 1 
ATOM   4479 C CG  . GLU B 2 72  ? 35.802  -6.546  -6.700  1.00 88.81 72  B 1 
ATOM   4480 C CD  . GLU B 2 72  ? 34.922  -5.287  -6.682  1.00 83.37 72  B 1 
ATOM   4481 O OE1 . GLU B 2 72  ? 34.210  -5.053  -7.696  1.00 76.31 72  B 1 
ATOM   4482 O OE2 . GLU B 2 72  ? 34.957  -4.532  -5.683  1.00 77.62 72  B 1 
ATOM   4483 N N   . SER B 2 73  ? 37.673  -8.591  -2.968  1.00 96.09 73  B 1 
ATOM   4484 C CA  . SER B 2 73  ? 38.456  -8.749  -1.743  1.00 95.79 73  B 1 
ATOM   4485 C C   . SER B 2 73  ? 39.463  -9.904  -1.853  1.00 95.58 73  B 1 
ATOM   4486 O O   . SER B 2 73  ? 40.639  -9.734  -1.528  1.00 94.72 73  B 1 
ATOM   4487 C CB  . SER B 2 73  ? 37.519  -8.942  -0.553  1.00 95.70 73  B 1 
ATOM   4488 O OG  . SER B 2 73  ? 38.262  -8.964  0.648   1.00 92.24 73  B 1 
ATOM   4489 N N   . LEU B 2 74  ? 39.036  -11.056 -2.398  1.00 95.96 74  B 1 
ATOM   4490 C CA  . LEU B 2 74  ? 39.909  -12.205 -2.634  1.00 95.61 74  B 1 
ATOM   4491 C C   . LEU B 2 74  ? 41.040  -11.873 -3.615  1.00 95.14 74  B 1 
ATOM   4492 O O   . LEU B 2 74  ? 42.186  -12.226 -3.338  1.00 94.56 74  B 1 
ATOM   4493 C CB  . LEU B 2 74  ? 39.083  -13.391 -3.171  1.00 95.70 74  B 1 
ATOM   4494 C CG  . LEU B 2 74  ? 38.257  -14.121 -2.109  1.00 95.13 74  B 1 
ATOM   4495 C CD1 . LEU B 2 74  ? 37.321  -15.109 -2.804  1.00 92.19 74  B 1 
ATOM   4496 C CD2 . LEU B 2 74  ? 39.140  -14.908 -1.136  1.00 92.05 74  B 1 
ATOM   4497 N N   . ARG B 2 75  ? 40.760  -11.126 -4.674  1.00 95.30 75  B 1 
ATOM   4498 C CA  . ARG B 2 75  ? 41.790  -10.660 -5.612  1.00 94.42 75  B 1 
ATOM   4499 C C   . ARG B 2 75  ? 42.830  -9.779  -4.925  1.00 93.93 75  B 1 
ATOM   4500 O O   . ARG B 2 75  ? 44.023  -9.920  -5.188  1.00 92.36 75  B 1 
ATOM   4501 C CB  . ARG B 2 75  ? 41.144  -9.918  -6.796  1.00 93.74 75  B 1 
ATOM   4502 C CG  . ARG B 2 75  ? 40.448  -10.873 -7.780  1.00 87.10 75  B 1 
ATOM   4503 C CD  . ARG B 2 75  ? 39.801  -10.075 -8.920  1.00 82.24 75  B 1 
ATOM   4504 N NE  . ARG B 2 75  ? 39.038  -10.937 -9.849  1.00 75.05 75  B 1 
ATOM   4505 C CZ  . ARG B 2 75  ? 39.417  -11.453 -11.005 1.00 68.23 75  B 1 
ATOM   4506 N NH1 . ARG B 2 75  ? 40.594  -11.235 -11.521 1.00 59.10 75  B 1 
ATOM   4507 N NH2 . ARG B 2 75  ? 38.592  -12.212 -11.674 1.00 62.84 75  B 1 
ATOM   4508 N N   . LYS B 2 76  ? 42.420  -8.899  -4.006  1.00 94.11 76  B 1 
ATOM   4509 C CA  . LYS B 2 76  ? 43.353  -8.085  -3.201  1.00 93.01 76  B 1 
ATOM   4510 C C   . LYS B 2 76  ? 44.214  -8.955  -2.286  1.00 93.05 76  B 1 
ATOM   4511 O O   . LYS B 2 76  ? 45.423  -8.735  -2.193  1.00 90.88 76  B 1 
ATOM   4512 C CB  . LYS B 2 76  ? 42.594  -7.036  -2.378  1.00 92.03 76  B 1 
ATOM   4513 C CG  . LYS B 2 76  ? 41.987  -5.912  -3.232  1.00 85.36 76  B 1 
ATOM   4514 C CD  . LYS B 2 76  ? 41.140  -4.981  -2.355  1.00 81.43 76  B 1 
ATOM   4515 C CE  . LYS B 2 76  ? 40.453  -3.904  -3.186  1.00 71.62 76  B 1 
ATOM   4516 N NZ  . LYS B 2 76  ? 39.563  -3.053  -2.365  1.00 64.46 76  B 1 
ATOM   4517 N N   . VAL B 2 77  ? 43.613  -9.955  -1.634  1.00 92.97 77  B 1 
ATOM   4518 C CA  . VAL B 2 77  ? 44.342  -10.900 -0.777  1.00 92.15 77  B 1 
ATOM   4519 C C   . VAL B 2 77  ? 45.315  -11.743 -1.602  1.00 92.71 77  B 1 
ATOM   4520 O O   . VAL B 2 77  ? 46.489  -11.841 -1.244  1.00 91.96 77  B 1 
ATOM   4521 C CB  . VAL B 2 77  ? 43.370  -11.794 0.019   1.00 91.26 77  B 1 
ATOM   4522 C CG1 . VAL B 2 77  ? 44.101  -12.881 0.812   1.00 85.66 77  B 1 
ATOM   4523 C CG2 . VAL B 2 77  ? 42.575  -10.957 1.027   1.00 86.04 77  B 1 
ATOM   4524 N N   . ALA B 2 78  ? 44.863  -12.284 -2.733  1.00 92.68 78  B 1 
ATOM   4525 C CA  . ALA B 2 78  ? 45.683  -13.081 -3.638  1.00 92.78 78  B 1 
ATOM   4526 C C   . ALA B 2 78  ? 46.876  -12.286 -4.166  1.00 92.32 78  B 1 
ATOM   4527 O O   . ALA B 2 78  ? 48.001  -12.780 -4.132  1.00 90.78 78  B 1 
ATOM   4528 C CB  . ALA B 2 78  ? 44.800  -13.589 -4.780  1.00 92.53 78  B 1 
ATOM   4529 N N   . LYS B 2 79  ? 46.686  -11.046 -4.544  1.00 92.32 79  B 1 
ATOM   4530 C CA  . LYS B 2 79  ? 47.762  -10.163 -5.019  1.00 91.35 79  B 1 
ATOM   4531 C C   . LYS B 2 79  ? 48.842  -9.912  -3.961  1.00 90.81 79  B 1 
ATOM   4532 O O   . LYS B 2 79  ? 50.007  -9.754  -4.319  1.00 87.56 79  B 1 
ATOM   4533 C CB  . LYS B 2 79  ? 47.139  -8.854  -5.527  1.00 89.48 79  B 1 
ATOM   4534 C CG  . LYS B 2 79  ? 48.117  -8.054  -6.398  1.00 77.85 79  B 1 
ATOM   4535 C CD  . LYS B 2 79  ? 47.438  -6.804  -6.963  1.00 73.75 79  B 1 
ATOM   4536 C CE  . LYS B 2 79  ? 48.395  -6.096  -7.916  1.00 63.20 79  B 1 
ATOM   4537 N NZ  . LYS B 2 79  ? 47.801  -4.873  -8.513  1.00 56.44 79  B 1 
ATOM   4538 N N   . LYS B 2 80  ? 48.465  -9.870  -2.678  1.00 91.51 80  B 1 
ATOM   4539 C CA  . LYS B 2 80  ? 49.438  -9.763  -1.573  1.00 90.27 80  B 1 
ATOM   4540 C C   . LYS B 2 80  ? 50.102  -11.109 -1.259  1.00 90.49 80  B 1 
ATOM   4541 O O   . LYS B 2 80  ? 51.292  -11.151 -0.999  1.00 87.05 80  B 1 
ATOM   4542 C CB  . LYS B 2 80  ? 48.770  -9.192  -0.308  1.00 87.85 80  B 1 
ATOM   4543 C CG  . LYS B 2 80  ? 48.513  -7.670  -0.358  1.00 77.33 80  B 1 
ATOM   4544 C CD  . LYS B 2 80  ? 47.943  -7.176  0.983   1.00 71.26 80  B 1 
ATOM   4545 C CE  . LYS B 2 80  ? 47.764  -5.660  1.044   1.00 61.42 80  B 1 
ATOM   4546 N NZ  . LYS B 2 80  ? 47.255  -5.171  2.374   1.00 54.54 80  B 1 
ATOM   4547 N N   . LYS B 2 81  ? 49.338  -12.207 -1.283  1.00 89.61 81  B 1 
ATOM   4548 C CA  . LYS B 2 81  ? 49.794  -13.531 -0.835  1.00 89.04 81  B 1 
ATOM   4549 C C   . LYS B 2 81  ? 50.563  -14.299 -1.911  1.00 90.03 81  B 1 
ATOM   4550 O O   . LYS B 2 81  ? 51.462  -15.062 -1.578  1.00 87.33 81  B 1 
ATOM   4551 C CB  . LYS B 2 81  ? 48.563  -14.313 -0.338  1.00 86.63 81  B 1 
ATOM   4552 C CG  . LYS B 2 81  ? 48.912  -15.382 0.704   1.00 77.60 81  B 1 
ATOM   4553 C CD  . LYS B 2 81  ? 47.635  -16.094 1.167   1.00 74.33 81  B 1 
ATOM   4554 C CE  . LYS B 2 81  ? 47.947  -17.098 2.282   1.00 66.67 81  B 1 
ATOM   4555 N NZ  . LYS B 2 81  ? 46.742  -17.888 2.665   1.00 60.49 81  B 1 
ATOM   4556 N N   . PHE B 2 82  ? 50.221  -14.084 -3.171  1.00 89.16 82  B 1 
ATOM   4557 C CA  . PHE B 2 82  ? 50.785  -14.752 -4.343  1.00 89.90 82  B 1 
ATOM   4558 C C   . PHE B 2 82  ? 51.419  -13.739 -5.315  1.00 89.01 82  B 1 
ATOM   4559 O O   . PHE B 2 82  ? 51.317  -13.889 -6.532  1.00 83.20 82  B 1 
ATOM   4560 C CB  . PHE B 2 82  ? 49.706  -15.605 -5.010  1.00 88.32 82  B 1 
ATOM   4561 C CG  . PHE B 2 82  ? 49.090  -16.661 -4.117  1.00 89.04 82  B 1 
ATOM   4562 C CD1 . PHE B 2 82  ? 49.742  -17.893 -3.932  1.00 83.54 82  B 1 
ATOM   4563 C CD2 . PHE B 2 82  ? 47.857  -16.438 -3.487  1.00 83.79 82  B 1 
ATOM   4564 C CE1 . PHE B 2 82  ? 49.167  -18.890 -3.133  1.00 82.42 82  B 1 
ATOM   4565 C CE2 . PHE B 2 82  ? 47.274  -17.431 -2.685  1.00 83.51 82  B 1 
ATOM   4566 C CZ  . PHE B 2 82  ? 47.927  -18.656 -2.513  1.00 85.46 82  B 1 
ATOM   4567 N N   . ALA B 2 83  ? 52.079  -12.718 -4.783  1.00 89.11 83  B 1 
ATOM   4568 C CA  . ALA B 2 83  ? 52.649  -11.641 -5.591  1.00 87.79 83  B 1 
ATOM   4569 C C   . ALA B 2 83  ? 53.606  -12.137 -6.683  1.00 87.58 83  B 1 
ATOM   4570 O O   . ALA B 2 83  ? 53.653  -11.566 -7.773  1.00 82.31 83  B 1 
ATOM   4571 C CB  . ALA B 2 83  ? 53.364  -10.669 -4.639  1.00 84.61 83  B 1 
ATOM   4572 N N   . GLU B 2 84  ? 54.344  -13.233 -6.416  1.00 88.08 84  B 1 
ATOM   4573 C CA  . GLU B 2 84  ? 55.297  -13.835 -7.360  1.00 87.64 84  B 1 
ATOM   4574 C C   . GLU B 2 84  ? 54.659  -14.869 -8.295  1.00 87.91 84  B 1 
ATOM   4575 O O   . GLU B 2 84  ? 55.255  -15.245 -9.302  1.00 82.12 84  B 1 
ATOM   4576 C CB  . GLU B 2 84  ? 56.452  -14.458 -6.576  1.00 83.62 84  B 1 
ATOM   4577 C CG  . GLU B 2 84  ? 57.211  -13.423 -5.725  1.00 74.17 84  B 1 
ATOM   4578 C CD  . GLU B 2 84  ? 58.484  -13.974 -5.082  1.00 63.26 84  B 1 
ATOM   4579 O OE1 . GLU B 2 84  ? 59.222  -13.148 -4.497  1.00 55.64 84  B 1 
ATOM   4580 O OE2 . GLU B 2 84  ? 58.714  -15.204 -5.159  1.00 57.59 84  B 1 
ATOM   4581 N N   . ASN B 2 85  ? 53.452  -15.350 -7.987  1.00 87.97 85  B 1
[truncated: 143,679 more chars]
