# Supplementary material for: Searching for protein partners of short-chain 3-hydroxyacyl-CoA dehydrogenase (SCHAD) reveals keratin 8 as a novel candidate for interaction in pancreatic β-cells
Source: BMC Mol Cell Biol. 2025 Jun 5;26:18. doi: 10.1186/s12860-025-00544-w (PMC12139081; doi:10.1186/s12860-025-00544-w)
Supplement: Supplementary file 3 — Supplementary Material 3 [file 12860_2025_544_MOESM3_ESM.zip › fold_k8_iso2_x1_schad_x1_nad_model_2.cif]

# By using this file you agree to the legally binding terms of use found at alphafoldserver.com/output-terms
data_1852efe168d46bda
#
_entry.id 1852efe168d46bda
#
loop_
_atom_type.symbol
C 
N 
O 
P 
S 
#
loop_
_audit_author.name
_audit_author.pdbx_ordinal
"Google DeepMind" 1 
"Isomorphic Labs" 2 
#
_audit_conform.dict_location https://raw.githubusercontent.com/ihmwg/ModelCIF/master/dist/mmcif_ma.dic
_audit_conform.dict_name     mmcif_ma.dic
_audit_conform.dict_version  1.4.5
#
loop_
_chem_comp.formula
_chem_comp.formula_weight
_chem_comp.id
_chem_comp.mon_nstd_flag
_chem_comp.name
_chem_comp.pdbx_smiles
_chem_comp.pdbx_synonyms
_chem_comp.type
"C3 H7 N O2"        89.093  ALA y ALANINE                           C[C@H](N)C(O)=O                                                                                                               ? "L-PEPTIDE LINKING" 
"C6 H15 N4 O2"      175.209 ARG y ARGININE                          N[C@@H](CCCNC(N)=[NH2+])C(O)=O                                                                                                ? "L-PEPTIDE LINKING" 
"C4 H8 N2 O3"       132.118 ASN y ASPARAGINE                        N[C@@H](CC(N)=O)C(O)=O                                                                                                        ? "L-PEPTIDE LINKING" 
"C4 H7 N O4"        133.103 ASP y "ASPARTIC ACID"                   N[C@@H](CC(O)=O)C(O)=O                                                                                                        ? "L-PEPTIDE LINKING" 
"C3 H7 N O2 S"      121.158 CYS y CYSTEINE                          N[C@@H](CS)C(O)=O                                                                                                             ? "L-PEPTIDE LINKING" 
"C5 H10 N2 O3"      146.144 GLN y GLUTAMINE                         N[C@@H](CCC(N)=O)C(O)=O                                                                                                       ? "L-PEPTIDE LINKING" 
"C5 H9 N O4"        147.129 GLU y "GLUTAMIC ACID"                   N[C@@H](CCC(O)=O)C(O)=O                                                                                                       ? "L-PEPTIDE LINKING" 
"C2 H5 N O2"        75.067  GLY y GLYCINE                           NCC(O)=O                                                                                                                      ? "PEPTIDE LINKING"   
"C6 H10 N3 O2"      156.162 HIS y HISTIDINE                         N[C@@H](Cc1c[nH]c[nH+]1)C(O)=O                                                                                                ? "L-PEPTIDE LINKING" 
"C6 H13 N O2"       131.173 ILE y ISOLEUCINE                        CC[C@H](C)[C@H](N)C(O)=O                                                                                                      ? "L-PEPTIDE LINKING" 
"C6 H13 N O2"       131.173 LEU y LEUCINE                           CC(C)C[C@H](N)C(O)=O                                                                                                          ? "L-PEPTIDE LINKING" 
"C6 H15 N2 O2"      147.195 LYS y LYSINE                            N[C@@H](CCCC[NH3+])C(O)=O                                                                                                     ? "L-PEPTIDE LINKING" 
"C5 H11 N O2 S"     149.211 MET y METHIONINE                        CSCC[C@H](N)C(O)=O                                                                                                            ? "L-PEPTIDE LINKING" 
"C21 H27 N7 O14 P2" 663.425 NAD . NICOTINAMIDE-ADENINE-DINUCLEOTIDE NC(=O)c1ccc[n+](c1)[C@@H]2O[C@H](CO[P]([O-])(=O)O[P@](O)(=O)OC[C@H]3O[C@H]([C@H](O)[C@@H]3O)n4cnc5c(N)ncnc45)[C@@H](O)[C@H]2O ? NON-POLYMER         
"C9 H11 N O2"       165.189 PHE y PHENYLALANINE                     N[C@@H](Cc1ccccc1)C(O)=O                                                                                                      ? "L-PEPTIDE LINKING" 
"C5 H9 N O2"        115.130 PRO y PROLINE                           OC(=O)[C@@H]1CCCN1                                                                                                            ? "L-PEPTIDE LINKING" 
"C3 H7 N O3"        105.093 SER y SERINE                            N[C@@H](CO)C(O)=O                                                                                                             ? "L-PEPTIDE LINKING" 
"C4 H9 N O3"        119.119 THR y THREONINE                         C[C@@H](O)[C@H](N)C(O)=O                                                                                                      ? "L-PEPTIDE LINKING" 
"C11 H12 N2 O2"     204.225 TRP y TRYPTOPHAN                        N[C@@H](Cc1c[nH]c2ccccc12)C(O)=O                                                                                              ? "L-PEPTIDE LINKING" 
"C9 H11 N O3"       181.189 TYR y TYROSINE                          N[C@@H](Cc1ccc(O)cc1)C(O)=O                                                                                                   ? "L-PEPTIDE LINKING" 
"C5 H11 N O2"       117.146 VAL y VALINE                            CC(C)[C@H](N)C(O)=O                                                                                                           ? "L-PEPTIDE LINKING" 
#
_citation.book_publisher          ?
_citation.country                 UK
_citation.id                      primary
_citation.journal_full            Nature
_citation.journal_id_ASTM         NATUAS
_citation.journal_id_CSD          0006
_citation.journal_id_ISSN         0028-0836
_citation.journal_volume          ?
_citation.page_first              ?
_citation.page_last               ?
_citation.pdbx_database_id_DOI    ?
_citation.pdbx_database_id_PubMed ?
_citation.title                   "Accurate structure prediction of biomolecular interactions with AlphaFold 3"
_citation.year                    2024
#
loop_
_citation_author.citation_id
_citation_author.name
_citation_author.ordinal
primary "Google DeepMind" 1 
primary "Isomorphic Labs" 2 
#
loop_
_entity.id
_entity.pdbx_description
_entity.type
1 . polymer     
2 . polymer     
3 . non-polymer 
#
loop_
_entity_poly.entity_id
_entity_poly.pdbx_strand_id
_entity_poly.type
1 A polypeptide(L) 
2 B polypeptide(L) 
#
loop_
_entity_poly_seq.entity_id
_entity_poly_seq.hetero
_entity_poly_seq.mon_id
_entity_poly_seq.num
1 n MET 1   
1 n ASN 2   
1 n GLY 3   
1 n VAL 4   
1 n SER 5   
1 n TRP 6   
1 n SER 7   
1 n GLN 8   
1 n ASP 9   
1 n LEU 10  
1 n GLN 11  
1 n GLU 12  
1 n GLY 13  
1 n ILE 14  
1 n SER 15  
1 n ALA 16  
1 n TRP 17  
1 n PHE 18  
1 n GLY 19  
1 n PRO 20  
1 n PRO 21  
1 n ALA 22  
1 n SER 23  
1 n THR 24  
1 n PRO 25  
1 n ALA 26  
1 n SER 27  
1 n THR 28  
1 n MET 29  
1 n SER 30  
1 n ILE 31  
1 n ARG 32  
1 n VAL 33  
1 n THR 34  
1 n GLN 35  
1 n LYS 36  
1 n SER 37  
1 n TYR 38  
1 n LYS 39  
1 n VAL 40  
1 n SER 41  
1 n THR 42  
1 n SER 43  
1 n GLY 44  
1 n PRO 45  
1 n ARG 46  
1 n ALA 47  
1 n PHE 48  
1 n SER 49  
1 n SER 50  
1 n ARG 51  
1 n SER 52  
1 n TYR 53  
1 n THR 54  
1 n SER 55  
1 n GLY 56  
1 n PRO 57  
1 n GLY 58  
1 n SER 59  
1 n ARG 60  
1 n ILE 61  
1 n SER 62  
1 n SER 63  
1 n SER 64  
1 n SER 65  
1 n PHE 66  
1 n SER 67  
1 n ARG 68  
1 n VAL 69  
1 n GLY 70  
1 n SER 71  
1 n SER 72  
1 n ASN 73  
1 n PHE 74  
1 n ARG 75  
1 n GLY 76  
1 n GLY 77  
1 n LEU 78  
1 n GLY 79  
1 n GLY 80  
1 n GLY 81  
1 n TYR 82  
1 n GLY 83  
1 n GLY 84  
1 n ALA 85  
1 n SER 86  
1 n GLY 87  
1 n MET 88  
1 n GLY 89  
1 n GLY 90  
1 n ILE 91  
1 n THR 92  
1 n ALA 93  
1 n VAL 94  
1 n THR 95  
1 n VAL 96  
1 n ASN 97  
1 n GLN 98  
1 n SER 99  
1 n LEU 100 
1 n LEU 101 
1 n SER 102 
1 n PRO 103 
1 n LEU 104 
1 n VAL 105 
1 n LEU 106 
1 n GLU 107 
1 n VAL 108 
1 n ASP 109 
1 n PRO 110 
1 n ASN 111 
1 n ILE 112 
1 n GLN 113 
1 n ALA 114 
1 n VAL 115 
1 n ARG 116 
1 n THR 117 
1 n GLN 118 
1 n GLU 119 
1 n LYS 120 
1 n GLU 121 
1 n GLN 122 
1 n ILE 123 
1 n LYS 124 
1 n THR 125 
1 n LEU 126 
1 n ASN 127 
1 n ASN 128 
1 n LYS 129 
1 n PHE 130 
1 n ALA 131 
1 n SER 132 
1 n PHE 133 
1 n ILE 134 
1 n ASP 135 
1 n LYS 136 
1 n VAL 137 
1 n ARG 138 
1 n PHE 139 
1 n LEU 140 
1 n GLU 141 
1 n GLN 142 
1 n GLN 143 
1 n ASN 144 
1 n LYS 145 
1 n MET 146 
1 n LEU 147 
1 n GLU 148 
1 n THR 149 
1 n LYS 150 
1 n TRP 151 
1 n SER 152 
1 n LEU 153 
1 n LEU 154 
1 n GLN 155 
1 n GLN 156 
1 n GLN 157 
1 n LYS 158 
1 n THR 159 
1 n ALA 160 
1 n ARG 161 
1 n SER 162 
1 n ASN 163 
1 n MET 164 
1 n ASP 165 
1 n ASN 166 
1 n MET 167 
1 n PHE 168 
1 n GLU 169 
1 n SER 170 
1 n TYR 171 
1 n ILE 172 
1 n ASN 173 
1 n ASN 174 
1 n LEU 175 
1 n ARG 176 
1 n ARG 177 
1 n GLN 178 
1 n LEU 179 
1 n GLU 180 
1 n THR 181 
1 n LEU 182 
1 n GLY 183 
1 n GLN 184 
1 n GLU 185 
1 n LYS 186 
1 n LEU 187 
1 n LYS 188 
1 n LEU 189 
1 n GLU 190 
1 n ALA 191 
1 n GLU 192 
1 n LEU 193 
1 n GLY 194 
1 n ASN 195 
1 n MET 196 
1 n GLN 197 
1 n GLY 198 
1 n LEU 199 
1 n VAL 200 
1 n GLU 201 
1 n ASP 202 
1 n PHE 203 
1 n LYS 204 
1 n ASN 205 
1 n LYS 206 
1 n TYR 207 
1 n GLU 208 
1 n ASP 209 
1 n GLU 210 
1 n ILE 211 
1 n ASN 212 
1 n LYS 213 
1 n ARG 214 
1 n THR 215 
1 n GLU 216 
1 n MET 217 
1 n GLU 218 
1 n ASN 219 
1 n GLU 220 
1 n PHE 221 
1 n VAL 222 
1 n LEU 223 
1 n ILE 224 
1 n LYS 225 
1 n LYS 226 
1 n ASP 227 
1 n VAL 228 
1 n ASP 229 
1 n GLU 230 
1 n ALA 231 
1 n TYR 232 
1 n MET 233 
1 n ASN 234 
1 n LYS 235 
1 n VAL 236 
1 n GLU 237 
1 n LEU 238 
1 n GLU 239 
1 n SER 240 
1 n ARG 241 
1 n LEU 242 
1 n GLU 243 
1 n GLY 244 
1 n LEU 245 
1 n THR 246 
1 n ASP 247 
1 n GLU 248 
1 n ILE 249 
1 n ASN 250 
1 n PHE 251 
1 n LEU 252 
1 n ARG 253 
1 n GLN 254 
1 n LEU 255 
1 n TYR 256 
1 n GLU 257 
1 n GLU 258 
1 n GLU 259 
1 n ILE 260 
1 n ARG 261 
1 n GLU 262 
1 n LEU 263 
1 n GLN 264 
1 n SER 265 
1 n GLN 266 
1 n ILE 267 
1 n SER 268 
1 n ASP 269 
1 n THR 270 
1 n SER 271 
1 n VAL 272 
1 n VAL 273 
1 n LEU 274 
1 n SER 275 
1 n MET 276 
1 n ASP 277 
1 n ASN 278 
1 n SER 279 
1 n ARG 280 
1 n SER 281 
1 n LEU 282 
1 n ASP 283 
1 n MET 284 
1 n ASP 285 
1 n SER 286 
1 n ILE 287 
1 n ILE 288 
1 n ALA 289 
1 n GLU 290 
1 n VAL 291 
1 n LYS 292 
1 n ALA 293 
1 n GLN 294 
1 n TYR 295 
1 n GLU 296 
1 n ASP 297 
1 n ILE 298 
1 n ALA 299 
1 n ASN 300 
1 n ARG 301 
1 n SER 302 
1 n ARG 303 
1 n ALA 304 
1 n GLU 305 
1 n ALA 306 
1 n GLU 307 
1 n SER 308 
1 n MET 309 
1 n TYR 310 
1 n GLN 311 
1 n ILE 312 
1 n LYS 313 
1 n TYR 314 
1 n GLU 315 
1 n GLU 316 
1 n LEU 317 
1 n GLN 318 
1 n SER 319 
1 n LEU 320 
1 n ALA 321 
1 n GLY 322 
1 n LYS 323 
1 n HIS 324 
1 n GLY 325 
1 n ASP 326 
1 n ASP 327 
1 n LEU 328 
1 n ARG 329 
1 n ARG 330 
1 n THR 331 
1 n LYS 332 
1 n THR 333 
1 n GLU 334 
1 n ILE 335 
1 n SER 336 
1 n GLU 337 
1 n MET 338 
1 n ASN 339 
1 n ARG 340 
1 n ASN 341 
1 n ILE 342 
1 n SER 343 
1 n ARG 344 
1 n LEU 345 
1 n GLN 346 
1 n ALA 347 
1 n GLU 348 
1 n ILE 349 
1 n GLU 350 
1 n GLY 351 
1 n LEU 352 
1 n LYS 353 
1 n GLY 354 
1 n GLN 355 
1 n ARG 356 
1 n ALA 357 
1 n SER 358 
1 n LEU 359 
1 n GLU 360 
1 n ALA 361 
1 n ALA 362 
1 n ILE 363 
1 n ALA 364 
1 n ASP 365 
1 n ALA 366 
1 n GLU 367 
1 n GLN 368 
1 n ARG 369 
1 n GLY 370 
1 n GLU 371 
1 n LEU 372 
1 n ALA 373 
1 n ILE 374 
1 n LYS 375 
1 n ASP 376 
1 n ALA 377 
1 n ASN 378 
1 n ALA 379 
1 n LYS 380 
1 n LEU 381 
1 n SER 382 
1 n GLU 383 
1 n LEU 384 
1 n GLU 385 
1 n ALA 386 
1 n ALA 387 
1 n LEU 388 
1 n GLN 389 
1 n ARG 390 
1 n ALA 391 
1 n LYS 392 
1 n GLN 393 
1 n ASP 394 
1 n MET 395 
1 n ALA 396 
1 n ARG 397 
1 n GLN 398 
1 n LEU 399 
1 n ARG 400 
1 n GLU 401 
1 n TYR 402 
1 n GLN 403 
1 n GLU 404 
1 n LEU 405 
1 n MET 406 
1 n ASN 407 
1 n VAL 408 
1 n LYS 409 
1 n LEU 410 
1 n ALA 411 
1 n LEU 412 
1 n ASP 413 
1 n ILE 414 
1 n GLU 415 
1 n ILE 416 
1 n ALA 417 
1 n THR 418 
1 n TYR 419 
1 n ARG 420 
1 n LYS 421 
1 n LEU 422 
1 n LEU 423 
1 n GLU 424 
1 n GLY 425 
1 n GLU 426 
1 n GLU 427 
1 n SER 428 
1 n ARG 429 
1 n LEU 430 
1 n GLU 431 
1 n SER 432 
1 n GLY 433 
1 n MET 434 
1 n GLN 435 
1 n ASN 436 
1 n MET 437 
1 n SER 438 
1 n ILE 439 
1 n HIS 440 
1 n THR 441 
1 n LYS 442 
1 n THR 443 
1 n THR 444 
1 n SER 445 
1 n GLY 446 
1 n TYR 447 
1 n ALA 448 
1 n GLY 449 
1 n GLY 450 
1 n LEU 451 
1 n SER 452 
1 n SER 453 
1 n ALA 454 
1 n TYR 455 
1 n GLY 456 
1 n GLY 457 
1 n LEU 458 
1 n THR 459 
1 n SER 460 
1 n PRO 461 
1 n GLY 462 
1 n LEU 463 
1 n SER 464 
1 n TYR 465 
1 n SER 466 
1 n LEU 467 
1 n GLY 468 
1 n SER 469 
1 n SER 470 
1 n PHE 471 
1 n GLY 472 
1 n SER 473 
1 n GLY 474 
1 n ALA 475 
1 n GLY 476 
1 n SER 477 
1 n SER 478 
1 n SER 479 
1 n PHE 480 
1 n SER 481 
1 n ARG 482 
1 n THR 483 
1 n SER 484 
1 n SER 485 
1 n SER 486 
1 n ARG 487 
1 n ALA 488 
1 n VAL 489 
1 n VAL 490 
1 n VAL 491 
1 n LYS 492 
1 n LYS 493 
1 n ILE 494 
1 n GLU 495 
1 n THR 496 
1 n ARG 497 
1 n ASP 498 
1 n GLY 499 
1 n LYS 500 
1 n LEU 501 
1 n VAL 502 
1 n SER 503 
1 n GLU 504 
1 n SER 505 
1 n SER 506 
1 n ASP 507 
1 n VAL 508 
1 n LEU 509 
1 n PRO 510 
1 n LYS 511 
2 n MET 1   
2 n ALA 2   
2 n PHE 3   
2 n VAL 4   
2 n THR 5   
2 n ARG 6   
2 n GLN 7   
2 n PHE 8   
2 n MET 9   
2 n ARG 10  
2 n SER 11  
2 n VAL 12  
2 n SER 13  
2 n SER 14  
2 n SER 15  
2 n SER 16  
2 n THR 17  
2 n ALA 18  
2 n SER 19  
2 n ALA 20  
2 n SER 21  
2 n ALA 22  
2 n LYS 23  
2 n LYS 24  
2 n ILE 25  
2 n ILE 26  
2 n VAL 27  
2 n LYS 28  
2 n HIS 29  
2 n VAL 30  
2 n THR 31  
2 n VAL 32  
2 n ILE 33  
2 n GLY 34  
2 n GLY 35  
2 n GLY 36  
2 n LEU 37  
2 n MET 38  
2 n GLY 39  
2 n ALA 40  
2 n GLY 41  
2 n ILE 42  
2 n ALA 43  
2 n GLN 44  
2 n VAL 45  
2 n ALA 46  
2 n ALA 47  
2 n ALA 48  
2 n THR 49  
2 n GLY 50  
2 n HIS 51  
2 n THR 52  
2 n VAL 53  
2 n VAL 54  
2 n LEU 55  
2 n VAL 56  
2 n ASP 57  
2 n GLN 58  
2 n THR 59  
2 n GLU 60  
2 n ASP 61  
2 n ILE 62  
2 n LEU 63  
2 n ALA 64  
2 n LYS 65  
2 n SER 66  
2 n LYS 67  
2 n LYS 68  
2 n GLY 69  
2 n ILE 70  
2 n GLU 71  
2 n GLU 72  
2 n SER 73  
2 n LEU 74  
2 n ARG 75  
2 n LYS 76  
2 n VAL 77  
2 n ALA 78  
2 n LYS 79  
2 n LYS 80  
2 n LYS 81  
2 n PHE 82  
2 n ALA 83  
2 n GLU 84  
2 n ASN 85  
2 n LEU 86  
2 n LYS 87  
2 n ALA 88  
2 n GLY 89  
2 n ASP 90  
2 n GLU 91  
2 n PHE 92  
2 n VAL 93  
2 n GLU 94  
2 n LYS 95  
2 n THR 96  
2 n LEU 97  
2 n SER 98  
2 n THR 99  
2 n ILE 100 
2 n ALA 101 
2 n THR 102 
2 n SER 103 
2 n THR 104 
2 n ASP 105 
2 n ALA 106 
2 n ALA 107 
2 n SER 108 
2 n VAL 109 
2 n VAL 110 
2 n HIS 111 
2 n SER 112 
2 n THR 113 
2 n ASP 114 
2 n LEU 115 
2 n VAL 116 
2 n VAL 117 
2 n GLU 118 
2 n ALA 119 
2 n ILE 120 
2 n VAL 121 
2 n GLU 122 
2 n ASN 123 
2 n LEU 124 
2 n LYS 125 
2 n VAL 126 
2 n LYS 127 
2 n ASN 128 
2 n GLU 129 
2 n LEU 130 
2 n PHE 131 
2 n LYS 132 
2 n ARG 133 
2 n LEU 134 
2 n ASP 135 
2 n LYS 136 
2 n PHE 137 
2 n ALA 138 
2 n ALA 139 
2 n GLU 140 
2 n HIS 141 
2 n THR 142 
2 n ILE 143 
2 n PHE 144 
2 n ALA 145 
2 n SER 146 
2 n ASN 147 
2 n THR 148 
2 n SER 149 
2 n SER 150 
2 n LEU 151 
2 n GLN 152 
2 n ILE 153 
2 n THR 154 
2 n SER 155 
2 n ILE 156 
2 n ALA 157 
2 n ASN 158 
2 n ALA 159 
2 n THR 160 
2 n THR 161 
2 n ARG 162 
2 n GLN 163 
2 n ASP 164 
2 n ARG 165 
2 n PHE 166 
2 n ALA 167 
2 n GLY 168 
2 n LEU 169 
2 n HIS 170 
2 n PHE 171 
2 n PHE 172 
2 n ASN 173 
2 n PRO 174 
2 n VAL 175 
2 n PRO 176 
2 n VAL 177 
2 n MET 178 
2 n LYS 179 
2 n LEU 180 
2 n VAL 181 
2 n GLU 182 
2 n VAL 183 
2 n ILE 184 
2 n LYS 185 
2 n THR 186 
2 n PRO 187 
2 n MET 188 
2 n THR 189 
2 n SER 190 
2 n GLN 191 
2 n LYS 192 
2 n THR 193 
2 n PHE 194 
2 n GLU 195 
2 n SER 196 
2 n LEU 197 
2 n VAL 198 
2 n ASP 199 
2 n PHE 200 
2 n SER 201 
2 n LYS 202 
2 n ALA 203 
2 n LEU 204 
2 n GLY 205 
2 n LYS 206 
2 n HIS 207 
2 n PRO 208 
2 n VAL 209 
2 n SER 210 
2 n CYS 211 
2 n LYS 212 
2 n ASP 213 
2 n THR 214 
2 n PRO 215 
2 n GLY 216 
2 n PHE 217 
2 n ILE 218 
2 n VAL 219 
2 n ASN 220 
2 n ARG 221 
2 n LEU 222 
2 n LEU 223 
2 n VAL 224 
2 n PRO 225 
2 n TYR 226 
2 n LEU 227 
2 n MET 228 
2 n GLU 229 
2 n ALA 230 
2 n ILE 231 
2 n ARG 232 
2 n LEU 233 
2 n TYR 234 
2 n GLU 235 
2 n ARG 236 
2 n GLY 237 
2 n ASP 238 
2 n ALA 239 
2 n SER 240 
2 n LYS 241 
2 n GLU 242 
2 n ASP 243 
2 n ILE 244 
2 n ASP 245 
2 n THR 246 
2 n ALA 247 
2 n MET 248 
2 n LYS 249 
2 n LEU 250 
2 n GLY 251 
2 n ALA 252 
2 n GLY 253 
2 n TYR 254 
2 n PRO 255 
2 n MET 256 
2 n GLY 257 
2 n PRO 258 
2 n PHE 259 
2 n GLU 260 
2 n LEU 261 
2 n LEU 262 
2 n ASP 263 
2 n TYR 264 
2 n VAL 265 
2 n GLY 266 
2 n LEU 267 
2 n ASP 268 
2 n THR 269 
2 n THR 270 
2 n LYS 271 
2 n PHE 272 
2 n ILE 273 
2 n VAL 274 
2 n ASP 275 
2 n GLY 276 
2 n TRP 277 
2 n HIS 278 
2 n GLU 279 
2 n MET 280 
2 n ASP 281 
2 n ALA 282 
2 n GLU 283 
2 n ASN 284 
2 n PRO 285 
2 n LEU 286 
2 n HIS 287 
2 n GLN 288 
2 n PRO 289 
2 n SER 290 
2 n PRO 291 
2 n SER 292 
2 n LEU 293 
2 n ASN 294 
2 n LYS 295 
2 n LEU 296 
2 n VAL 297 
2 n ALA 298 
2 n GLU 299 
2 n ASN 300 
2 n LYS 301 
2 n PHE 302 
2 n GLY 303 
2 n LYS 304 
2 n LYS 305 
2 n THR 306 
2 n GLY 307 
2 n GLU 308 
2 n GLY 309 
2 n PHE 310 
2 n TYR 311 
2 n LYS 312 
2 n TYR 313 
2 n LYS 314 
#
_ma_data.content_type "model coordinates"
_ma_data.id           1
_ma_data.name         Model
#
_ma_model_list.data_id          1
_ma_model_list.model_group_id   1
_ma_model_list.model_group_name "AlphaFold-beta-20231127 (fb0b9d13-0bdd-4522-ba5f-0ee1f426d085 @ 2025-01-17 06:24:56)"
_ma_model_list.model_id         1
_ma_model_list.model_name       "Top ranked model"
_ma_model_list.model_type       "Ab initio model"
_ma_model_list.ordinal_id       1
#
loop_
_ma_protocol_step.method_type
_ma_protocol_step.ordinal_id
_ma_protocol_step.protocol_id
_ma_protocol_step.step_id
"coevolution MSA" 1 1 1 
"template search" 2 1 2 
modeling          3 1 3 
#
loop_
_ma_qa_metric.id
_ma_qa_metric.mode
_ma_qa_metric.name
_ma_qa_metric.software_group_id
_ma_qa_metric.type
1 global pLDDT 1 pLDDT 
2 local  pLDDT 1 pLDDT 
#
_ma_qa_metric_global.metric_id    1
_ma_qa_metric_global.metric_value 74.76
_ma_qa_metric_global.model_id     1
_ma_qa_metric_global.ordinal_id   1
#
_ma_software_group.group_id    1
_ma_software_group.ordinal_id  1
_ma_software_group.software_id 1
#
loop_
_ma_target_entity.data_id
_ma_target_entity.entity_id
_ma_target_entity.origin
1 1 . 
1 2 . 
1 3 . 
#
loop_
_ma_target_entity_instance.asym_id
_ma_target_entity_instance.details
_ma_target_entity_instance.entity_id
A . 1 
B . 2 
C . 3 
#
loop_
_pdbx_data_usage.details
_pdbx_data_usage.id
_pdbx_data_usage.type
_pdbx_data_usage.url
;NON-COMMERCIAL USE ONLY, BY USING THIS FILE YOU AGREE TO THE TERMS OF USE FOUND
AT alphafoldserver.com/output-terms.
;
1 license    ? 
;THE INFORMATION IS NOT INTENDED FOR, HAS NOT BEEN VALIDATED FOR, AND IS NOT
APPROVED FOR CLINICAL USE. IT SHOULD NOT BE USED FOR CLINICAL PURPOSE OR RELIED
ON FOR MEDICAL OR OTHER PROFESSIONAL ADVICE. IT IS THEORETICAL MODELLING ONLY
AND CAUTION SHOULD BE EXERCISED IN ITS USE. IT IS PROVIDED "AS-IS" WITHOUT ANY
WARRANTY OF ANY KIND, WHETHER EXPRESSED OR IMPLIED. NO WARRANTY IS GIVEN THAT
USE OF THE INFORMATION SHALL NOT INFRINGE THE RIGHTS OF ANY THIRD PARTY.
;
2 disclaimer ? 
#
_pdbx_nonpoly_scheme.asym_id       C
_pdbx_nonpoly_scheme.auth_seq_num  1
_pdbx_nonpoly_scheme.entity_id     3
_pdbx_nonpoly_scheme.mon_id        NAD
_pdbx_nonpoly_scheme.pdb_ins_code  .
_pdbx_nonpoly_scheme.pdb_seq_num   1
_pdbx_nonpoly_scheme.pdb_strand_id C
#
loop_
_pdbx_poly_seq_scheme.asym_id
_pdbx_poly_seq_scheme.auth_seq_num
_pdbx_poly_seq_scheme.entity_id
_pdbx_poly_seq_scheme.hetero
_pdbx_poly_seq_scheme.mon_id
_pdbx_poly_seq_scheme.pdb_ins_code
_pdbx_poly_seq_scheme.pdb_seq_num
_pdbx_poly_seq_scheme.pdb_strand_id
_pdbx_poly_seq_scheme.seq_id
A 1   1 n MET . 1   A 1   
A 2   1 n ASN . 2   A 2   
A 3   1 n GLY . 3   A 3   
A 4   1 n VAL . 4   A 4   
A 5   1 n SER . 5   A 5   
A 6   1 n TRP . 6   A 6   
A 7   1 n SER . 7   A 7   
A 8   1 n GLN . 8   A 8   
A 9   1 n ASP . 9   A 9   
A 10  1 n LEU . 10  A 10  
A 11  1 n GLN . 11  A 11  
A 12  1 n GLU . 12  A 12  
A 13  1 n GLY . 13  A 13  
A 14  1 n ILE . 14  A 14  
A 15  1 n SER . 15  A 15  
A 16  1 n ALA . 16  A 16  
A 17  1 n TRP . 17  A 17  
A 18  1 n PHE . 18  A 18  
A 19  1 n GLY . 19  A 19  
A 20  1 n PRO . 20  A 20  
A 21  1 n PRO . 21  A 21  
A 22  1 n ALA . 22  A 22  
A 23  1 n SER . 23  A 23  
A 24  1 n THR . 24  A 24  
A 25  1 n PRO . 25  A 25  
A 26  1 n ALA . 26  A 26  
A 27  1 n SER . 27  A 27  
A 28  1 n THR . 28  A 28  
A 29  1 n MET . 29  A 29  
A 30  1 n SER . 30  A 30  
A 31  1 n ILE . 31  A 31  
A 32  1 n ARG . 32  A 32  
A 33  1 n VAL . 33  A 33  
A 34  1 n THR . 34  A 34  
A 35  1 n GLN . 35  A 35  
A 36  1 n LYS . 36  A 36  
A 37  1 n SER . 37  A 37  
A 38  1 n TYR . 38  A 38  
A 39  1 n LYS . 39  A 39  
A 40  1 n VAL . 40  A 40  
A 41  1 n SER . 41  A 41  
A 42  1 n THR . 42  A 42  
A 43  1 n SER . 43  A 43  
A 44  1 n GLY . 44  A 44  
A 45  1 n PRO . 45  A 45  
A 46  1 n ARG . 46  A 46  
A 47  1 n ALA . 47  A 47  
A 48  1 n PHE . 48  A 48  
A 49  1 n SER . 49  A 49  
A 50  1 n SER . 50  A 50  
A 51  1 n ARG . 51  A 51  
A 52  1 n SER . 52  A 52  
A 53  1 n TYR . 53  A 53  
A 54  1 n THR . 54  A 54  
A 55  1 n SER . 55  A 55  
A 56  1 n GLY . 56  A 56  
A 57  1 n PRO . 57  A 57  
A 58  1 n GLY . 58  A 58  
A 59  1 n SER . 59  A 59  
A 60  1 n ARG . 60  A 60  
A 61  1 n ILE . 61  A 61  
A 62  1 n SER . 62  A 62  
A 63  1 n SER . 63  A 63  
A 64  1 n SER . 64  A 64  
A 65  1 n SER . 65  A 65  
A 66  1 n PHE . 66  A 66  
A 67  1 n SER . 67  A 67  
A 68  1 n ARG . 68  A 68  
A 69  1 n VAL . 69  A 69  
A 70  1 n GLY . 70  A 70  
A 71  1 n SER . 71  A 71  
A 72  1 n SER . 72  A 72  
A 73  1 n ASN . 73  A 73  
A 74  1 n PHE . 74  A 74  
A 75  1 n ARG . 75  A 75  
A 76  1 n GLY . 76  A 76  
A 77  1 n GLY . 77  A 77  
A 78  1 n LEU . 78  A 78  
A 79  1 n GLY . 79  A 79  
A 80  1 n GLY . 80  A 80  
A 81  1 n GLY . 81  A 81  
A 82  1 n TYR . 82  A 82  
A 83  1 n GLY . 83  A 83  
A 84  1 n GLY . 84  A 84  
A 85  1 n ALA . 85  A 85  
A 86  1 n SER . 86  A 86  
A 87  1 n GLY . 87  A 87  
A 88  1 n MET . 88  A 88  
A 89  1 n GLY . 89  A 89  
A 90  1 n GLY . 90  A 90  
A 91  1 n ILE . 91  A 91  
A 92  1 n THR . 92  A 92  
A 93  1 n ALA . 93  A 93  
A 94  1 n VAL . 94  A 94  
A 95  1 n THR . 95  A 95  
A 96  1 n VAL . 96  A 96  
A 97  1 n ASN . 97  A 97  
A 98  1 n GLN . 98  A 98  
A 99  1 n SER . 99  A 99  
A 100 1 n LEU . 100 A 100 
A 101 1 n LEU . 101 A 101 
A 102 1 n SER . 102 A 102 
A 103 1 n PRO . 103 A 103 
A 104 1 n LEU . 104 A 104 
A 105 1 n VAL . 105 A 105 
A 106 1 n LEU . 106 A 106 
A 107 1 n GLU . 107 A 107 
A 108 1 n VAL . 108 A 108 
A 109 1 n ASP . 109 A 109 
A 110 1 n PRO . 110 A 110 
A 111 1 n ASN . 111 A 111 
A 112 1 n ILE . 112 A 112 
A 113 1 n GLN . 113 A 113 
A 114 1 n ALA . 114 A 114 
A 115 1 n VAL . 115 A 115 
A 116 1 n ARG . 116 A 116 
A 117 1 n THR . 117 A 117 
A 118 1 n GLN . 118 A 118 
A 119 1 n GLU . 119 A 119 
A 120 1 n LYS . 120 A 120 
A 121 1 n GLU . 121 A 121 
A 122 1 n GLN . 122 A 122 
A 123 1 n ILE . 123 A 123 
A 124 1 n LYS . 124 A 124 
A 125 1 n THR . 125 A 125 
A 126 1 n LEU . 126 A 126 
A 127 1 n ASN . 127 A 127 
A 128 1 n ASN . 128 A 128 
A 129 1 n LYS . 129 A 129 
A 130 1 n PHE . 130 A 130 
A 131 1 n ALA . 131 A 131 
A 132 1 n SER . 132 A 132 
A 133 1 n PHE . 133 A 133 
A 134 1 n ILE . 134 A 134 
A 135 1 n ASP . 135 A 135 
A 136 1 n LYS . 136 A 136 
A 137 1 n VAL . 137 A 137 
A 138 1 n ARG . 138 A 138 
A 139 1 n PHE . 139 A 139 
A 140 1 n LEU . 140 A 140 
A 141 1 n GLU . 141 A 141 
A 142 1 n GLN . 142 A 142 
A 143 1 n GLN . 143 A 143 
A 144 1 n ASN . 144 A 144 
A 145 1 n LYS . 145 A 145 
A 146 1 n MET . 146 A 146 
A 147 1 n LEU . 147 A 147 
A 148 1 n GLU . 148 A 148 
A 149 1 n THR . 149 A 149 
A 150 1 n LYS . 150 A 150 
A 151 1 n TRP . 151 A 151 
A 152 1 n SER . 152 A 152 
A 153 1 n LEU . 153 A 153 
A 154 1 n LEU . 154 A 154 
A 155 1 n GLN . 155 A 155 
A 156 1 n GLN . 156 A 156 
A 157 1 n GLN . 157 A 157 
A 158 1 n LYS . 158 A 158 
A 159 1 n THR . 159 A 159 
A 160 1 n ALA . 160 A 160 
A 161 1 n ARG . 161 A 161 
A 162 1 n SER . 162 A 162 
A 163 1 n ASN . 163 A 163 
A 164 1 n MET . 164 A 164 
A 165 1 n ASP . 165 A 165 
A 166 1 n ASN . 166 A 166 
A 167 1 n MET . 167 A 167 
A 168 1 n PHE . 168 A 168 
A 169 1 n GLU . 169 A 169 
A 170 1 n SER . 170 A 170 
A 171 1 n TYR . 171 A 171 
A 172 1 n ILE . 172 A 172 
A 173 1 n ASN . 173 A 173 
A 174 1 n ASN . 174 A 174 
A 175 1 n LEU . 175 A 175 
A 176 1 n ARG . 176 A 176 
A 177 1 n ARG . 177 A 177 
A 178 1 n GLN . 178 A 178 
A 179 1 n LEU . 179 A 179 
A 180 1 n GLU . 180 A 180 
A 181 1 n THR . 181 A 181 
A 182 1 n LEU . 182 A 182 
A 183 1 n GLY . 183 A 183 
A 184 1 n GLN . 184 A 184 
A 185 1 n GLU . 185 A 185 
A 186 1 n LYS . 186 A 186 
A 187 1 n LEU . 187 A 187 
A 188 1 n LYS . 188 A 188 
A 189 1 n LEU . 189 A 189 
A 190 1 n GLU . 190 A 190 
A 191 1 n ALA . 191 A 191 
A 192 1 n GLU . 192 A 192 
A 193 1 n LEU . 193 A 193 
A 194 1 n GLY . 194 A 194 
A 195 1 n ASN . 195 A 195 
A 196 1 n MET . 196 A 196 
A 197 1 n GLN . 197 A 197 
A 198 1 n GLY . 198 A 198 
A 199 1 n LEU . 199 A 199 
A 200 1 n VAL . 200 A 200 
A 201 1 n GLU . 201 A 201 
A 202 1 n ASP . 202 A 202 
A 203 1 n PHE . 203 A 203 
A 204 1 n LYS . 204 A 204 
A 205 1 n ASN . 205 A 205 
A 206 1 n LYS . 206 A 206 
A 207 1 n TYR . 207 A 207 
A 208 1 n GLU . 208 A 208 
A 209 1 n ASP . 209 A 209 
A 210 1 n GLU . 210 A 210 
A 211 1 n ILE . 211 A 211 
A 212 1 n ASN . 212 A 212 
A 213 1 n LYS . 213 A 213 
A 214 1 n ARG . 214 A 214 
A 215 1 n THR . 215 A 215 
A 216 1 n GLU . 216 A 216 
A 217 1 n MET . 217 A 217 
A 218 1 n GLU . 218 A 218 
A 219 1 n ASN . 219 A 219 
A 220 1 n GLU . 220 A 220 
A 221 1 n PHE . 221 A 221 
A 222 1 n VAL . 222 A 222 
A 223 1 n LEU . 223 A 223 
A 224 1 n ILE . 224 A 224 
A 225 1 n LYS . 225 A 225 
A 226 1 n LYS . 226 A 226 
A 227 1 n ASP . 227 A 227 
A 228 1 n VAL . 228 A 228 
A 229 1 n ASP . 229 A 229 
A 230 1 n GLU . 230 A 230 
A 231 1 n ALA . 231 A 231 
A 232 1 n TYR . 232 A 232 
A 233 1 n MET . 233 A 233 
A 234 1 n ASN . 234 A 234 
A 235 1 n LYS . 235 A 235 
A 236 1 n VAL . 236 A 236 
A 237 1 n GLU . 237 A 237 
A 238 1 n LEU . 238 A 238 
A 239 1 n GLU . 239 A 239 
A 240 1 n SER . 240 A 240 
A 241 1 n ARG . 241 A 241 
A 242 1 n LEU . 242 A 242 
A 243 1 n GLU . 243 A 243 
A 244 1 n GLY . 244 A 244 
A 245 1 n LEU . 245 A 245 
A 246 1 n THR . 246 A 246 
A 247 1 n ASP . 247 A 247 
A 248 1 n GLU . 248 A 248 
A 249 1 n ILE . 249 A 249 
A 250 1 n ASN . 250 A 250 
A 251 1 n PHE . 251 A 251 
A 252 1 n LEU . 252 A 252 
A 253 1 n ARG . 253 A 253 
A 254 1 n GLN . 254 A 254 
A 255 1 n LEU . 255 A 255 
A 256 1 n TYR . 256 A 256 
A 257 1 n GLU . 257 A 257 
A 258 1 n GLU . 258 A 258 
A 259 1 n GLU . 259 A 259 
A 260 1 n ILE . 260 A 260 
A 261 1 n ARG . 261 A 261 
A 262 1 n GLU . 262 A 262 
A 263 1 n LEU . 263 A 263 
A 264 1 n GLN . 264 A 264 
A 265 1 n SER . 265 A 265 
A 266 1 n GLN . 266 A 266 
A 267 1 n ILE . 267 A 267 
A 268 1 n SER . 268 A 268 
A 269 1 n ASP . 269 A 269 
A 270 1 n THR . 270 A 270 
A 271 1 n SER . 271 A 271 
A 272 1 n VAL . 272 A 272 
A 273 1 n VAL . 273 A 273 
A 274 1 n LEU . 274 A 274 
A 275 1 n SER . 275 A 275 
A 276 1 n MET . 276 A 276 
A 277 1 n ASP . 277 A 277 
A 278 1 n ASN . 278 A 278 
A 279 1 n SER . 279 A 279 
A 280 1 n ARG . 280 A 280 
A 281 1 n SER . 281 A 281 
A 282 1 n LEU . 282 A 282 
A 283 1 n ASP . 283 A 283 
A 284 1 n MET . 284 A 284 
A 285 1 n ASP . 285 A 285 
A 286 1 n SER . 286 A 286 
A 287 1 n ILE . 287 A 287 
A 288 1 n ILE . 288 A 288 
A 289 1 n ALA . 289 A 289 
A 290 1 n GLU . 290 A 290 
A 291 1 n VAL . 291 A 291 
A 292 1 n LYS . 292 A 292 
A 293 1 n ALA . 293 A 293 
A 294 1 n GLN . 294 A 294 
A 295 1 n TYR . 295 A 295 
A 296 1 n GLU . 296 A 296 
A 297 1 n ASP . 297 A 297 
A 298 1 n ILE . 298 A 298 
A 299 1 n ALA . 299 A 299 
A 300 1 n ASN . 300 A 300 
A 301 1 n ARG . 301 A 301 
A 302 1 n SER . 302 A 302 
A 303 1 n ARG . 303 A 303 
A 304 1 n ALA . 304 A 304 
A 305 1 n GLU . 305 A 305 
A 306 1 n ALA . 306 A 306 
A 307 1 n GLU . 307 A 307 
A 308 1 n SER . 308 A 308 
A 309 1 n MET . 309 A 309 
A 310 1 n TYR . 310 A 310 
A 311 1 n GLN . 311 A 311 
A 312 1 n ILE . 312 A 312 
A 313 1 n LYS . 313 A 313 
A 314 1 n TYR . 314 A 314 
A 315 1 n GLU . 315 A 315 
A 316 1 n GLU . 316 A 316 
A 317 1 n LEU . 317 A 317 
A 318 1 n GLN . 318 A 318 
A 319 1 n SER . 319 A 319 
A 320 1 n LEU . 320 A 320 
A 321 1 n ALA . 321 A 321 
A 322 1 n GLY . 322 A 322 
A 323 1 n LYS . 323 A 323 
A 324 1 n HIS . 324 A 324 
A 325 1 n GLY . 325 A 325 
A 326 1 n ASP . 326 A 326 
A 327 1 n ASP . 327 A 327 
A 328 1 n LEU . 328 A 328 
A 329 1 n ARG . 329 A 329 
A 330 1 n ARG . 330 A 330 
A 331 1 n THR . 331 A 331 
A 332 1 n LYS . 332 A 332 
A 333 1 n THR . 333 A 333 
A 334 1 n GLU . 334 A 334 
A 335 1 n ILE . 335 A 335 
A 336 1 n SER . 336 A 336 
A 337 1 n GLU . 337 A 337 
A 338 1 n MET . 338 A 338 
A 339 1 n ASN . 339 A 339 
A 340 1 n ARG . 340 A 340 
A 341 1 n ASN . 341 A 341 
A 342 1 n ILE . 342 A 342 
A 343 1 n SER . 343 A 343 
A 344 1 n ARG . 344 A 344 
A 345 1 n LEU . 345 A 345 
A 346 1 n GLN . 346 A 346 
A 347 1 n ALA . 347 A 347 
A 348 1 n GLU . 348 A 348 
A 349 1 n ILE . 349 A 349 
A 350 1 n GLU . 350 A 350 
A 351 1 n GLY . 351 A 351 
A 352 1 n LEU . 352 A 352 
A 353 1 n LYS . 353 A 353 
A 354 1 n GLY . 354 A 354 
A 355 1 n GLN . 355 A 355 
A 356 1 n ARG . 356 A 356 
A 357 1 n ALA . 357 A 357 
A 358 1 n SER . 358 A 358 
A 359 1 n LEU . 359 A 359 
A 360 1 n GLU . 360 A 360 
A 361 1 n ALA . 361 A 361 
A 362 1 n ALA . 362 A 362 
A 363 1 n ILE . 363 A 363 
A 364 1 n ALA . 364 A 364 
A 365 1 n ASP . 365 A 365 
A 366 1 n ALA . 366 A 366 
A 367 1 n GLU . 367 A 367 
A 368 1 n GLN . 368 A 368 
A 369 1 n ARG . 369 A 369 
A 370 1 n GLY . 370 A 370 
A 371 1 n GLU . 371 A 371 
A 372 1 n LEU . 372 A 372 
A 373 1 n ALA . 373 A 373 
A 374 1 n ILE . 374 A 374 
A 375 1 n LYS . 375 A 375 
A 376 1 n ASP . 376 A 376 
A 377 1 n ALA . 377 A 377 
A 378 1 n ASN . 378 A 378 
A 379 1 n ALA . 379 A 379 
A 380 1 n LYS . 380 A 380 
A 381 1 n LEU . 381 A 381 
A 382 1 n SER . 382 A 382 
A 383 1 n GLU . 383 A 383 
A 384 1 n LEU . 384 A 384 
A 385 1 n GLU . 385 A 385 
A 386 1 n ALA . 386 A 386 
A 387 1 n ALA . 387 A 387 
A 388 1 n LEU . 388 A 388 
A 389 1 n GLN . 389 A 389 
A 390 1 n ARG . 390 A 390 
A 391 1 n ALA . 391 A 391 
A 392 1 n LYS . 392 A 392 
A 393 1 n GLN . 393 A 393 
A 394 1 n ASP . 394 A 394 
A 395 1 n MET . 395 A 395 
A 396 1 n ALA . 396 A 396 
A 397 1 n ARG . 397 A 397 
A 398 1 n GLN . 398 A 398 
A 399 1 n LEU . 399 A 399 
A 400 1 n ARG . 400 A 400 
A 401 1 n GLU . 401 A 401 
A 402 1 n TYR . 402 A 402 
A 403 1 n GLN . 403 A 403 
A 404 1 n GLU . 404 A 404 
A 405 1 n LEU . 405 A 405 
A 406 1 n MET . 406 A 406 
A 407 1 n ASN . 407 A 407 
A 408 1 n VAL . 408 A 408 
A 409 1 n LYS . 409 A 409 
A 410 1 n LEU . 410 A 410 
A 411 1 n ALA . 411 A 411 
A 412 1 n LEU . 412 A 412 
A 413 1 n ASP . 413 A 413 
A 414 1 n ILE . 414 A 414 
A 415 1 n GLU . 415 A 415 
A 416 1 n ILE . 416 A 416 
A 417 1 n ALA . 417 A 417 
A 418 1 n THR . 418 A 418 
A 419 1 n TYR . 419 A 419 
A 420 1 n ARG . 420 A 420 
A 421 1 n LYS . 421 A 421 
A 422 1 n LEU . 422 A 422 
A 423 1 n LEU . 423 A 423 
A 424 1 n GLU . 424 A 424 
A 425 1 n GLY . 425 A 425 
A 426 1 n GLU . 426 A 426 
A 427 1 n GLU . 427 A 427 
A 428 1 n SER . 428 A 428 
A 429 1 n ARG . 429 A 429 
A 430 1 n LEU . 430 A 430 
A 431 1 n GLU . 431 A 431 
A 432 1 n SER . 432 A 432 
A 433 1 n GLY . 433 A 433 
A 434 1 n MET . 434 A 434 
A 435 1 n GLN . 435 A 435 
A 436 1 n ASN . 436 A 436 
A 437 1 n MET . 437 A 437 
A 438 1 n SER . 438 A 438 
A 439 1 n ILE . 439 A 439 
A 440 1 n HIS . 440 A 440 
A 441 1 n THR . 441 A 441 
A 442 1 n LYS . 442 A 442 
A 443 1 n THR . 443 A 443 
A 444 1 n THR . 444 A 444 
A 445 1 n SER . 445 A 445 
A 446 1 n GLY . 446 A 446 
A 447 1 n TYR . 447 A 447 
A 448 1 n ALA . 448 A 448 
A 449 1 n GLY . 449 A 449 
A 450 1 n GLY . 450 A 450 
A 451 1 n LEU . 451 A 451 
A 452 1 n SER . 452 A 452 
A 453 1 n SER . 453 A 453 
A 454 1 n ALA . 454 A 454 
A 455 1 n TYR . 455 A 455 
A 456 1 n GLY . 456 A 456 
A 457 1 n GLY . 457 A 457 
A 458 1 n LEU . 458 A 458 
A 459 1 n THR . 459 A 459 
A 460 1 n SER . 460 A 460 
A 461 1 n PRO . 461 A 461 
A 462 1 n GLY . 462 A 462 
A 463 1 n LEU . 463 A 463 
A 464 1 n SER . 464 A 464 
A 465 1 n TYR . 465 A 465 
A 466 1 n SER . 466 A 466 
A 467 1 n LEU . 467 A 467 
A 468 1 n GLY . 468 A 468 
A 469 1 n SER . 469 A 469 
A 470 1 n SER . 470 A 470 
A 471 1 n PHE . 471 A 471 
A 472 1 n GLY . 472 A 472 
A 473 1 n SER . 473 A 473 
A 474 1 n GLY . 474 A 474 
A 475 1 n ALA . 475 A 475 
A 476 1 n GLY . 476 A 476 
A 477 1 n SER . 477 A 477 
A 478 1 n SER . 478 A 478 
A 479 1 n SER . 479 A 479 
A 480 1 n PHE . 480 A 480 
A 481 1 n SER . 481 A 481 
A 482 1 n ARG . 482 A 482 
A 483 1 n THR . 483 A 483 
A 484 1 n SER . 484 A 484 
A 485 1 n SER . 485 A 485 
A 486 1 n SER . 486 A 486 
A 487 1 n ARG . 487 A 487 
A 488 1 n ALA . 488 A 488 
A 489 1 n VAL . 489 A 489 
A 490 1 n VAL . 490 A 490 
A 491 1 n VAL . 491 A 491 
A 492 1 n LYS . 492 A 492 
A 493 1 n LYS . 493 A 493 
A 494 1 n ILE . 494 A 494 
A 495 1 n GLU . 495 A 495 
A 496 1 n THR . 496 A 496 
A 497 1 n ARG . 497 A 497 
A 498 1 n ASP . 498 A 498 
A 499 1 n GLY . 499 A 499 
A 500 1 n LYS . 500 A 500 
A 501 1 n LEU . 501 A 501 
A 502 1 n VAL . 502 A 502 
A 503 1 n SER . 503 A 503 
A 504 1 n GLU . 504 A 504 
A 505 1 n SER . 505 A 505 
A 506 1 n SER . 506 A 506 
A 507 1 n ASP . 507 A 507 
A 508 1 n VAL . 508 A 508 
A 509 1 n LEU . 509 A 509 
A 510 1 n PRO . 510 A 510 
A 511 1 n LYS . 511 A 511 
B 1   2 n MET . 1   B 1   
B 2   2 n ALA . 2   B 2   
B 3   2 n PHE . 3   B 3   
B 4   2 n VAL . 4   B 4   
B 5   2 n THR . 5   B 5   
B 6   2 n ARG . 6   B 6   
B 7   2 n GLN . 7   B 7   
B 8   2 n PHE . 8   B 8   
B 9   2 n MET . 9   B 9   
B 10  2 n ARG . 10  B 10  
B 11  2 n SER . 11  B 11  
B 12  2 n VAL . 12  B 12  
B 13  2 n SER . 13  B 13  
B 14  2 n SER . 14  B 14  
B 15  2 n SER . 15  B 15  
B 16  2 n SER . 16  B 16  
B 17  2 n THR . 17  B 17  
B 18  2 n ALA . 18  B 18  
B 19  2 n SER . 19  B 19  
B 20  2 n ALA . 20  B 20  
B 21  2 n SER . 21  B 21  
B 22  2 n ALA . 22  B 22  
B 23  2 n LYS . 23  B 23  
B 24  2 n LYS . 24  B 24  
B 25  2 n ILE . 25  B 25  
B 26  2 n ILE . 26  B 26  
B 27  2 n VAL . 27  B 27  
B 28  2 n LYS . 28  B 28  
B 29  2 n HIS . 29  B 29  
B 30  2 n VAL . 30  B 30  
B 31  2 n THR . 31  B 31  
B 32  2 n VAL . 32  B 32  
B 33  2 n ILE . 33  B 33  
B 34  2 n GLY . 34  B 34  
B 35  2 n GLY . 35  B 35  
B 36  2 n GLY . 36  B 36  
B 37  2 n LEU . 37  B 37  
B 38  2 n MET . 38  B 38  
B 39  2 n GLY . 39  B 39  
B 40  2 n ALA . 40  B 40  
B 41  2 n GLY . 41  B 41  
B 42  2 n ILE . 42  B 42  
B 43  2 n ALA . 43  B 43  
B 44  2 n GLN . 44  B 44  
B 45  2 n VAL . 45  B 45  
B 46  2 n ALA . 46  B 46  
B 47  2 n ALA . 47  B 47  
B 48  2 n ALA . 48  B 48  
B 49  2 n THR . 49  B 49  
B 50  2 n GLY . 50  B 50  
B 51  2 n HIS . 51  B 51  
B 52  2 n THR . 52  B 52  
B 53  2 n VAL . 53  B 53  
B 54  2 n VAL . 54  B 54  
B 55  2 n LEU . 55  B 55  
B 56  2 n VAL . 56  B 56  
B 57  2 n ASP . 57  B 57  
B 58  2 n GLN . 58  B 58  
B 59  2 n THR . 59  B 59  
B 60  2 n GLU . 60  B 60  
B 61  2 n ASP . 61  B 61  
B 62  2 n ILE . 62  B 62  
B 63  2 n LEU . 63  B 63  
B 64  2 n ALA . 64  B 64  
B 65  2 n LYS . 65  B 65  
B 66  2 n SER . 66  B 66  
B 67  2 n LYS . 67  B 67  
B 68  2 n LYS . 68  B 68  
B 69  2 n GLY . 69  B 69  
B 70  2 n ILE . 70  B 70  
B 71  2 n GLU . 71  B 71  
B 72  2 n GLU . 72  B 72  
B 73  2 n SER . 73  B 73  
B 74  2 n LEU . 74  B 74  
B 75  2 n ARG . 75  B 75  
B 76  2 n LYS . 76  B 76  
B 77  2 n VAL . 77  B 77  
B 78  2 n ALA . 78  B 78  
B 79  2 n LYS . 79  B 79  
B 80  2 n LYS . 80  B 80  
B 81  2 n LYS . 81  B 81  
B 82  2 n PHE . 82  B 82  
B 83  2 n ALA . 83  B 83  
B 84  2 n GLU . 84  B 84  
B 85  2 n ASN . 85  B 85  
B 86  2 n LEU . 86  B 86  
B 87  2 n LYS . 87  B 87  
B 88  2 n ALA . 88  B 88  
B 89  2 n GLY . 89  B 89  
B 90  2 n ASP . 90  B 90  
B 91  2 n GLU . 91  B 91  
B 92  2 n PHE . 92  B 92  
B 93  2 n VAL . 93  B 93  
B 94  2 n GLU . 94  B 94  
B 95  2 n LYS . 95  B 95  
B 96  2 n THR . 96  B 96  
B 97  2 n LEU . 97  B 97  
B 98  2 n SER . 98  B 98  
B 99  2 n THR . 99  B 99  
B 100 2 n ILE . 100 B 100 
B 101 2 n ALA . 101 B 101 
B 102 2 n THR . 102 B 102 
B 103 2 n SER . 103 B 103 
B 104 2 n THR . 104 B 104 
B 105 2 n ASP . 105 B 105 
B 106 2 n ALA . 106 B 106 
B 107 2 n ALA . 107 B 107 
B 108 2 n SER . 108 B 108 
B 109 2 n VAL . 109 B 109 
B 110 2 n VAL . 110 B 110 
B 111 2 n HIS . 111 B 111 
B 112 2 n SER . 112 B 112 
B 113 2 n THR . 113 B 113 
B 114 2 n ASP . 114 B 114 
B 115 2 n LEU . 115 B 115 
B 116 2 n VAL . 116 B 116 
B 117 2 n VAL . 117 B 117 
B 118 2 n GLU . 118 B 118 
B 119 2 n ALA . 119 B 119 
B 120 2 n ILE . 120 B 120 
B 121 2 n VAL . 121 B 121 
B 122 2 n GLU . 122 B 122 
B 123 2 n ASN . 123 B 123 
B 124 2 n LEU . 124 B 124 
B 125 2 n LYS . 125 B 125 
B 126 2 n VAL . 126 B 126 
B 127 2 n LYS . 127 B 127 
B 128 2 n ASN . 128 B 128 
B 129 2 n GLU . 129 B 129 
B 130 2 n LEU . 130 B 130 
B 131 2 n PHE . 131 B 131 
B 132 2 n LYS . 132 B 132 
B 133 2 n ARG . 133 B 133 
B 134 2 n LEU . 134 B 134 
B 135 2 n ASP . 135 B 135 
B 136 2 n LYS . 136 B 136 
B 137 2 n PHE . 137 B 137 
B 138 2 n ALA . 138 B 138 
B 139 2 n ALA . 139 B 139 
B 140 2 n GLU . 140 B 140 
B 141 2 n HIS . 141 B 141 
B 142 2 n THR . 142 B 142 
B 143 2 n ILE . 143 B 143 
B 144 2 n PHE . 144 B 144 
B 145 2 n ALA . 145 B 145 
B 146 2 n SER . 146 B 146 
B 147 2 n ASN . 147 B 147 
B 148 2 n THR . 148 B 148 
B 149 2 n SER . 149 B 149 
B 150 2 n SER . 150 B 150 
B 151 2 n LEU . 151 B 151 
B 152 2 n GLN . 152 B 152 
B 153 2 n ILE . 153 B 153 
B 154 2 n THR . 154 B 154 
B 155 2 n SER . 155 B 155 
B 156 2 n ILE . 156 B 156 
B 157 2 n ALA . 157 B 157 
B 158 2 n ASN . 158 B 158 
B 159 2 n ALA . 159 B 159 
B 160 2 n THR . 160 B 160 
B 161 2 n THR . 161 B 161 
B 162 2 n ARG . 162 B 162 
B 163 2 n GLN . 163 B 163 
B 164 2 n ASP . 164 B 164 
B 165 2 n ARG . 165 B 165 
B 166 2 n PHE . 166 B 166 
B 167 2 n ALA . 167 B 167 
B 168 2 n GLY . 168 B 168 
B 169 2 n LEU . 169 B 169 
B 170 2 n HIS . 170 B 170 
B 171 2 n PHE . 171 B 171 
B 172 2 n PHE . 172 B 172 
B 173 2 n ASN . 173 B 173 
B 174 2 n PRO . 174 B 174 
B 175 2 n VAL . 175 B 175 
B 176 2 n PRO . 176 B 176 
B 177 2 n VAL . 177 B 177 
B 178 2 n MET . 178 B 178 
B 179 2 n LYS . 179 B 179 
B 180 2 n LEU . 180 B 180 
B 181 2 n VAL . 181 B 181 
B 182 2 n GLU . 182 B 182 
B 183 2 n VAL . 183 B 183 
B 184 2 n ILE . 184 B 184 
B 185 2 n LYS . 185 B 185 
B 186 2 n THR . 186 B 186 
B 187 2 n PRO . 187 B 187 
B 188 2 n MET . 188 B 188 
B 189 2 n THR . 189 B 189 
B 190 2 n SER . 190 B 190 
B 191 2 n GLN . 191 B 191 
B 192 2 n LYS . 192 B 192 
B 193 2 n THR . 193 B 193 
B 194 2 n PHE . 194 B 194 
B 195 2 n GLU . 195 B 195 
B 196 2 n SER . 196 B 196 
B 197 2 n LEU . 197 B 197 
B 198 2 n VAL . 198 B 198 
B 199 2 n ASP . 199 B 199 
B 200 2 n PHE . 200 B 200 
B 201 2 n SER . 201 B 201 
B 202 2 n LYS . 202 B 202 
B 203 2 n ALA . 203 B 203 
B 204 2 n LEU . 204 B 204 
B 205 2 n GLY . 205 B 205 
B 206 2 n LYS . 206 B 206 
B 207 2 n HIS . 207 B 207 
B 208 2 n PRO . 208 B 208 
B 209 2 n VAL . 209 B 209 
B 210 2 n SER . 210 B 210 
B 211 2 n CYS . 211 B 211 
B 212 2 n LYS . 212 B 212 
B 213 2 n ASP . 213 B 213 
B 214 2 n THR . 214 B 214 
B 215 2 n PRO . 215 B 215 
B 216 2 n GLY . 216 B 216 
B 217 2 n PHE . 217 B 217 
B 218 2 n ILE . 218 B 218 
B 219 2 n VAL . 219 B 219 
B 220 2 n ASN . 220 B 220 
B 221 2 n ARG . 221 B 221 
B 222 2 n LEU . 222 B 222 
B 223 2 n LEU . 223 B 223 
B 224 2 n VAL . 224 B 224 
B 225 2 n PRO . 225 B 225 
B 226 2 n TYR . 226 B 226 
B 227 2 n LEU . 227 B 227 
B 228 2 n MET . 228 B 228 
B 229 2 n GLU . 229 B 229 
B 230 2 n ALA . 230 B 230 
B 231 2 n ILE . 231 B 231 
B 232 2 n ARG . 232 B 232 
B 233 2 n LEU . 233 B 233 
B 234 2 n TYR . 234 B 234 
B 235 2 n GLU . 235 B 235 
B 236 2 n ARG . 236 B 236 
B 237 2 n GLY . 237 B 237 
B 238 2 n ASP . 238 B 238 
B 239 2 n ALA . 239 B 239 
B 240 2 n SER . 240 B 240 
B 241 2 n LYS . 241 B 241 
B 242 2 n GLU . 242 B 242 
B 243 2 n ASP . 243 B 243 
B 244 2 n ILE . 244 B 244 
B 245 2 n ASP . 245 B 245 
B 246 2 n THR . 246 B 246 
B 247 2 n ALA . 247 B 247 
B 248 2 n MET . 248 B 248 
B 249 2 n LYS . 249 B 249 
B 250 2 n LEU . 250 B 250 
B 251 2 n GLY . 251 B 251 
B 252 2 n ALA . 252 B 252 
B 253 2 n GLY . 253 B 253 
B 254 2 n TYR . 254 B 254 
B 255 2 n PRO . 255 B 255 
B 256 2 n MET . 256 B 256 
B 257 2 n GLY . 257 B 257 
B 258 2 n PRO . 258 B 258 
B 259 2 n PHE . 259 B 259 
B 260 2 n GLU . 260 B 260 
B 261 2 n LEU . 261 B 261 
B 262 2 n LEU . 262 B 262 
B 263 2 n ASP . 263 B 263 
B 264 2 n TYR . 264 B 264 
B 265 2 n VAL . 265 B 265 
B 266 2 n GLY . 266 B 266 
B 267 2 n LEU . 267 B 267 
B 268 2 n ASP . 268 B 268 
B 269 2 n THR . 269 B 269 
B 270 2 n THR . 270 B 270 
B 271 2 n LYS . 271 B 271 
B 272 2 n PHE . 272 B 272 
B 273 2 n ILE . 273 B 273 
B 274 2 n VAL . 274 B 274 
B 275 2 n ASP . 275 B 275 
B 276 2 n GLY . 276 B 276 
B 277 2 n TRP . 277 B 277 
B 278 2 n HIS . 278 B 278 
B 279 2 n GLU . 279 B 279 
B 280 2 n MET . 280 B 280 
B 281 2 n ASP . 281 B 281 
B 282 2 n ALA . 282 B 282 
B 283 2 n GLU . 283 B 283 
B 284 2 n ASN . 284 B 284 
B 285 2 n PRO . 285 B 285 
B 286 2 n LEU . 286 B 286 
B 287 2 n HIS . 287 B 287 
B 288 2 n GLN . 288 B 288 
B 289 2 n PRO . 289 B 289 
B 290 2 n SER . 290 B 290 
B 291 2 n PRO . 291 B 291 
B 292 2 n SER . 292 B 292 
B 293 2 n LEU . 293 B 293 
B 294 2 n ASN . 294 B 294 
B 295 2 n LYS . 295 B 295 
B 296 2 n LEU . 296 B 296 
B 297 2 n VAL . 297 B 297 
B 298 2 n ALA . 298 B 298 
B 299 2 n GLU . 299 B 299 
B 300 2 n ASN . 300 B 300 
B 301 2 n LYS . 301 B 301 
B 302 2 n PHE . 302 B 302 
B 303 2 n GLY . 303 B 303 
B 304 2 n LYS . 304 B 304 
B 305 2 n LYS . 305 B 305 
B 306 2 n THR . 306 B 306 
B 307 2 n GLY . 307 B 307 
B 308 2 n GLU . 308 B 308 
B 309 2 n GLY . 309 B 309 
B 310 2 n PHE . 310 B 310 
B 311 2 n TYR . 311 B 311 
B 312 2 n LYS . 312 B 312 
B 313 2 n TYR . 313 B 313 
B 314 2 n LYS . 314 B 314 
#
_software.classification other
_software.date           ?
_software.description    "Structure prediction"
_software.name           AlphaFold
_software.pdbx_ordinal   1
_software.type           package
_software.version        "AlphaFold-beta-20231127 (fb0b9d13-0bdd-4522-ba5f-0ee1f426d085 @ 2025-01-17 06:24:56)"
#
loop_
_struct_asym.entity_id
_struct_asym.id
1 A 
2 B 
3 C 
#
loop_
_atom_site.group_PDB
_atom_site.id
_atom_site.type_symbol
_atom_site.label_atom_id
_atom_site.label_alt_id
_atom_site.label_comp_id
_atom_site.label_asym_id
_atom_site.label_entity_id
_atom_site.label_seq_id
_atom_site.pdbx_PDB_ins_code
_atom_site.Cartn_x
_atom_site.Cartn_y
_atom_site.Cartn_z
_atom_site.occupancy
_atom_site.B_iso_or_equiv
_atom_site.auth_seq_id
_atom_site.auth_asym_id
_atom_site.pdbx_PDB_model_num
ATOM   1    N N   . MET A 1 1   ? -37.485  -43.527 -22.512 1.00 19.52 1   A 1 
ATOM   2    C CA  . MET A 1 1   ? -37.421  -42.311 -21.674 1.00 21.65 1   A 1 
ATOM   3    C C   . MET A 1 1   ? -36.110  -42.374 -20.906 1.00 23.64 1   A 1 
ATOM   4    O O   . MET A 1 1   ? -35.956  -43.261 -20.078 1.00 21.03 1   A 1 
ATOM   5    C CB  . MET A 1 1   ? -38.616  -42.244 -20.714 1.00 19.80 1   A 1 
ATOM   6    C CG  . MET A 1 1   ? -39.908  -41.807 -21.421 1.00 17.14 1   A 1 
ATOM   7    S SD  . MET A 1 1   ? -41.367  -41.913 -20.349 1.00 15.21 1   A 1 
ATOM   8    C CE  . MET A 1 1   ? -42.605  -41.081 -21.367 1.00 13.56 1   A 1 
ATOM   9    N N   . ASN A 1 2   ? -35.139  -41.530 -21.231 1.00 21.91 2   A 1 
ATOM   10   C CA  . ASN A 1 2   ? -33.767  -41.667 -20.726 1.00 22.10 2   A 1 
ATOM   11   C C   . ASN A 1 2   ? -33.661  -41.127 -19.291 1.00 22.86 2   A 1 
ATOM   12   O O   . ASN A 1 2   ? -33.463  -39.929 -19.093 1.00 20.88 2   A 1 
ATOM   13   C CB  . ASN A 1 2   ? -32.797  -40.965 -21.702 1.00 20.51 2   A 1 
ATOM   14   C CG  . ASN A 1 2   ? -32.561  -41.760 -22.971 1.00 17.66 2   A 1 
ATOM   15   O OD1 . ASN A 1 2   ? -32.887  -42.928 -23.068 1.00 16.23 2   A 1 
ATOM   16   N ND2 . ASN A 1 2   ? -31.992  -41.146 -23.987 1.00 16.80 2   A 1 
ATOM   17   N N   . GLY A 1 3   ? -33.800  -41.964 -18.287 1.00 25.76 3   A 1 
ATOM   18   C CA  . GLY A 1 3   ? -33.811  -41.589 -16.873 1.00 24.70 3   A 1 
ATOM   19   C C   . GLY A 1 3   ? -32.462  -41.177 -16.277 1.00 26.34 3   A 1 
ATOM   20   O O   . GLY A 1 3   ? -32.432  -40.719 -15.140 1.00 24.26 3   A 1 
ATOM   21   N N   . VAL A 1 4   ? -31.375  -41.337 -17.011 1.00 27.00 4   A 1 
ATOM   22   C CA  . VAL A 1 4   ? -30.021  -41.189 -16.451 1.00 25.85 4   A 1 
ATOM   23   C C   . VAL A 1 4   ? -29.633  -39.725 -16.194 1.00 26.86 4   A 1 
ATOM   24   O O   . VAL A 1 4   ? -28.946  -39.443 -15.218 1.00 24.93 4   A 1 
ATOM   25   C CB  . VAL A 1 4   ? -28.977  -41.887 -17.346 1.00 23.44 4   A 1 
ATOM   26   C CG1 . VAL A 1 4   ? -27.599  -41.933 -16.685 1.00 20.63 4   A 1 
ATOM   27   C CG2 . VAL A 1 4   ? -29.376  -43.330 -17.679 1.00 22.24 4   A 1 
ATOM   28   N N   . SER A 1 5   ? -30.075  -38.776 -17.038 1.00 31.83 5   A 1 
ATOM   29   C CA  . SER A 1 5   ? -29.597  -37.384 -16.955 1.00 32.10 5   A 1 
ATOM   30   C C   . SER A 1 5   ? -30.065  -36.638 -15.705 1.00 33.07 5   A 1 
ATOM   31   O O   . SER A 1 5   ? -29.416  -35.687 -15.289 1.00 31.82 5   A 1 
ATOM   32   C CB  . SER A 1 5   ? -29.991  -36.582 -18.201 1.00 31.12 5   A 1 
ATOM   33   O OG  . SER A 1 5   ? -31.373  -36.332 -18.244 1.00 28.34 5   A 1 
ATOM   34   N N   . TRP A 1 6   ? -31.155  -37.075 -15.094 1.00 34.44 6   A 1 
ATOM   35   C CA  . TRP A 1 6   ? -31.736  -36.413 -13.918 1.00 32.84 6   A 1 
ATOM   36   C C   . TRP A 1 6   ? -30.814  -36.454 -12.706 1.00 32.92 6   A 1 
ATOM   37   O O   . TRP A 1 6   ? -30.795  -35.512 -11.918 1.00 30.30 6   A 1 
ATOM   38   C CB  . TRP A 1 6   ? -33.078  -37.076 -13.582 1.00 30.85 6   A 1 
ATOM   39   C CG  . TRP A 1 6   ? -34.186  -36.796 -14.543 1.00 29.15 6   A 1 
ATOM   40   C CD1 . TRP A 1 6   ? -34.242  -37.151 -15.844 1.00 26.21 6   A 1 
ATOM   41   C CD2 . TRP A 1 6   ? -35.442  -36.080 -14.272 1.00 27.78 6   A 1 
ATOM   42   N NE1 . TRP A 1 6   ? -35.430  -36.714 -16.415 1.00 26.38 6   A 1 
ATOM   43   C CE2 . TRP A 1 6   ? -36.200  -36.062 -15.479 1.00 27.37 6   A 1 
ATOM   44   C CE3 . TRP A 1 6   ? -35.991  -35.476 -13.127 1.00 30.19 6   A 1 
ATOM   45   C CZ2 . TRP A 1 6   ? -37.471  -35.460 -15.543 1.00 29.68 6   A 1 
ATOM   46   C CZ3 . TRP A 1 6   ? -37.267  -34.868 -13.200 1.00 29.22 6   A 1 
ATOM   47   C CH2 . TRP A 1 6   ? -37.989  -34.865 -14.390 1.00 30.00 6   A 1 
ATOM   48   N N   . SER A 1 7   ? -30.045  -37.514 -12.547 1.00 37.46 7   A 1 
ATOM   49   C CA  . SER A 1 7   ? -29.192  -37.687 -11.371 1.00 37.37 7   A 1 
ATOM   50   C C   . SER A 1 7   ? -28.016  -36.715 -11.343 1.00 37.38 7   A 1 
ATOM   51   O O   . SER A 1 7   ? -27.716  -36.161 -10.291 1.00 36.16 7   A 1 
ATOM   52   C CB  . SER A 1 7   ? -28.704  -39.134 -11.266 1.00 35.80 7   A 1 
ATOM   53   O OG  . SER A 1 7   ? -27.891  -39.483 -12.358 1.00 34.06 7   A 1 
ATOM   54   N N   . GLN A 1 8   ? -27.371  -36.464 -12.474 1.00 37.11 8   A 1 
ATOM   55   C CA  . GLN A 1 8   ? -26.248  -35.531 -12.559 1.00 37.34 8   A 1 
ATOM   56   C C   . GLN A 1 8   ? -26.708  -34.083 -12.409 1.00 37.40 8   A 1 
ATOM   57   O O   . GLN A 1 8   ? -26.108  -33.338 -11.634 1.00 35.18 8   A 1 
ATOM   58   C CB  . GLN A 1 8   ? -25.484  -35.715 -13.877 1.00 35.38 8   A 1 
ATOM   59   C CG  . GLN A 1 8   ? -24.462  -36.853 -13.767 1.00 34.22 8   A 1 
ATOM   60   C CD  . GLN A 1 8   ? -23.620  -37.020 -15.033 1.00 31.71 8   A 1 
ATOM   61   O OE1 . GLN A 1 8   ? -24.016  -36.701 -16.138 1.00 32.74 8   A 1 
ATOM   62   N NE2 . GLN A 1 8   ? -22.424  -37.547 -14.921 1.00 32.76 8   A 1 
ATOM   63   N N   . ASP A 1 9   ? -27.797  -33.712 -13.067 1.00 40.55 9   A 1 
ATOM   64   C CA  . ASP A 1 9   ? -28.334  -32.352 -12.980 1.00 41.48 9   A 1 
ATOM   65   C C   . ASP A 1 9   ? -28.819  -32.015 -11.559 1.00 40.64 9   A 1 
ATOM   66   O O   . ASP A 1 9   ? -28.631  -30.893 -11.081 1.00 38.49 9   A 1 
ATOM   67   C CB  . ASP A 1 9   ? -29.461  -32.184 -14.018 1.00 39.03 9   A 1 
ATOM   68   C CG  . ASP A 1 9   ? -29.015  -32.165 -15.491 1.00 34.82 9   A 1 
ATOM   69   O OD1 . ASP A 1 9   ? -27.834  -31.894 -15.791 1.00 35.18 9   A 1 
ATOM   70   O OD2 . ASP A 1 9   ? -29.894  -32.373 -16.368 1.00 35.86 9   A 1 
ATOM   71   N N   . LEU A 1 10  ? -29.384  -32.978 -10.840 1.00 41.27 10  A 1 
ATOM   72   C CA  . LEU A 1 10  ? -29.755  -32.818 -9.431  1.00 41.50 10  A 1 
ATOM   73   C C   . LEU A 1 10  ? -28.537  -32.715 -8.512  1.00 41.61 10  A 1 
ATOM   74   O O   . LEU A 1 10  ? -28.563  -31.927 -7.564  1.00 40.41 10  A 1 
ATOM   75   C CB  . LEU A 1 10  ? -30.648  -33.991 -8.982  1.00 39.49 10  A 1 
ATOM   76   C CG  . LEU A 1 10  ? -32.145  -33.688 -9.164  1.00 36.26 10  A 1 
ATOM   77   C CD1 . LEU A 1 10  ? -32.946  -34.975 -9.327  1.00 36.71 10  A 1 
ATOM   78   C CD2 . LEU A 1 10  ? -32.707  -32.948 -7.947  1.00 38.95 10  A 1 
ATOM   79   N N   . GLN A 1 11  ? -27.479  -33.469 -8.770  1.00 41.48 11  A 1 
ATOM   80   C CA  . GLN A 1 11  ? -26.249  -33.386 -7.990  1.00 41.77 11  A 1 
ATOM   81   C C   . GLN A 1 11  ? -25.644  -31.986 -8.099  1.00 42.24 11  A 1 
ATOM   82   O O   . GLN A 1 11  ? -25.411  -31.345 -7.080  1.00 41.40 11  A 1 
ATOM   83   C CB  . GLN A 1 11  ? -25.246  -34.450 -8.442  1.00 40.47 11  A 1 
ATOM   84   C CG  . GLN A 1 11  ? -25.529  -35.811 -7.789  1.00 38.55 11  A 1 
ATOM   85   C CD  . GLN A 1 11  ? -24.485  -36.867 -8.143  1.00 35.92 11  A 1 
ATOM   86   O OE1 . GLN A 1 11  ? -23.653  -36.733 -9.018  1.00 35.85 11  A 1 
ATOM   87   N NE2 . GLN A 1 11  ? -24.483  -37.981 -7.446  1.00 35.76 11  A 1 
ATOM   88   N N   . GLU A 1 12  ? -25.453  -31.475 -9.301  1.00 44.13 12  A 1 
ATOM   89   C CA  . GLU A 1 12  ? -24.904  -30.130 -9.513  1.00 45.07 12  A 1 
ATOM   90   C C   . GLU A 1 12  ? -25.809  -29.041 -8.912  1.00 44.87 12  A 1 
ATOM   91   O O   . GLU A 1 12  ? -25.310  -28.056 -8.376  1.00 43.02 12  A 1 
ATOM   92   C CB  . GLU A 1 12  ? -24.666  -29.874 -11.010 1.00 43.66 12  A 1 
ATOM   93   C CG  . GLU A 1 12  ? -23.470  -30.662 -11.555 1.00 40.33 12  A 1 
ATOM   94   C CD  . GLU A 1 12  ? -23.089  -30.292 -13.005 1.00 38.32 12  A 1 
ATOM   95   O OE1 . GLU A 1 12  ? -22.031  -30.783 -13.460 1.00 36.08 12  A 1 
ATOM   96   O OE2 . GLU A 1 12  ? -23.827  -29.514 -13.650 1.00 39.62 12  A 1 
ATOM   97   N N   . GLY A 1 13  ? -27.114  -29.247 -8.931  1.00 47.29 13  A 1 
ATOM   98   C CA  . GLY A 1 13  ? -28.086  -28.328 -8.361  1.00 46.84 13  A 1 
ATOM   99   C C   . GLY A 1 13  ? -27.910  -28.097 -6.869  1.00 47.32 13  A 1 
ATOM   100  O O   . GLY A 1 13  ? -27.766  -26.961 -6.430  1.00 45.71 13  A 1 
ATOM   101  N N   . ILE A 1 14  ? -27.884  -29.155 -6.088  1.00 47.96 14  A 1 
ATOM   102  C CA  . ILE A 1 14  ? -28.006  -29.042 -4.632  1.00 47.65 14  A 1 
ATOM   103  C C   . ILE A 1 14  ? -26.759  -28.431 -3.970  1.00 47.65 14  A 1 
ATOM   104  O O   . ILE A 1 14  ? -26.889  -27.705 -2.991  1.00 46.22 14  A 1 
ATOM   105  C CB  . ILE A 1 14  ? -28.415  -30.400 -4.020  1.00 46.02 14  A 1 
ATOM   106  C CG1 . ILE A 1 14  ? -29.778  -30.881 -4.577  1.00 43.57 14  A 1 
ATOM   107  C CG2 . ILE A 1 14  ? -28.534  -30.270 -2.492  1.00 45.37 14  A 1 
ATOM   108  C CD1 . ILE A 1 14  ? -30.068  -32.364 -4.328  1.00 42.08 14  A 1 
ATOM   109  N N   . SER A 1 15  ? -25.569  -28.651 -4.497  1.00 45.75 15  A 1 
ATOM   110  C CA  . SER A 1 15  ? -24.330  -28.168 -3.852  1.00 46.62 15  A 1 
ATOM   111  C C   . SER A 1 15  ? -24.254  -26.658 -3.698  1.00 47.57 15  A 1 
ATOM   112  O O   . SER A 1 15  ? -23.746  -26.147 -2.700  1.00 47.09 15  A 1 
ATOM   113  C CB  . SER A 1 15  ? -23.092  -28.614 -4.620  1.00 45.23 15  A 1 
ATOM   114  O OG  . SER A 1 15  ? -23.002  -28.032 -5.899  1.00 43.02 15  A 1 
ATOM   115  N N   . ALA A 1 16  ? -24.736  -25.934 -4.682  1.00 45.09 16  A 1 
ATOM   116  C CA  . ALA A 1 16  ? -24.511  -24.500 -4.751  1.00 45.39 16  A 1 
ATOM   117  C C   . ALA A 1 16  ? -25.486  -23.683 -3.891  1.00 46.58 16  A 1 
ATOM   118  O O   . ALA A 1 16  ? -25.255  -22.505 -3.646  1.00 44.69 16  A 1 
ATOM   119  C CB  . ALA A 1 16  ? -24.554  -24.099 -6.207  1.00 42.95 16  A 1 
ATOM   120  N N   . TRP A 1 17  ? -26.545  -24.300 -3.419  1.00 47.32 17  A 1 
ATOM   121  C CA  . TRP A 1 17  ? -27.511  -23.701 -2.492  1.00 46.19 17  A 1 
ATOM   122  C C   . TRP A 1 17  ? -26.880  -23.231 -1.209  1.00 45.95 17  A 1 
ATOM   123  O O   . TRP A 1 17  ? -27.220  -22.201 -0.641  1.00 43.36 17  A 1 
ATOM   124  C CB  . TRP A 1 17  ? -28.541  -24.777 -2.126  1.00 44.33 17  A 1 
ATOM   125  C CG  . TRP A 1 17  ? -29.477  -24.965 -3.230  1.00 42.63 17  A 1 
ATOM   126  C CD1 . TRP A 1 17  ? -29.225  -25.412 -4.456  1.00 38.66 17  A 1 
ATOM   127  C CD2 . TRP A 1 17  ? -30.812  -24.417 -3.243  1.00 40.22 17  A 1 
ATOM   128  N NE1 . TRP A 1 17  ? -30.274  -25.124 -5.260  1.00 37.38 17  A 1 
ATOM   129  C CE2 . TRP A 1 17  ? -31.241  -24.446 -4.562  1.00 38.84 17  A 1 
ATOM   130  C CE3 . TRP A 1 17  ? -31.607  -23.809 -2.267  1.00 40.41 17  A 1 
ATOM   131  C CZ2 . TRP A 1 17  ? -32.377  -23.738 -4.912  1.00 38.74 17  A 1 
ATOM   132  C CZ3 . TRP A 1 17  ? -32.786  -23.178 -2.610  1.00 38.36 17  A 1 
ATOM   133  C CH2 . TRP A 1 17  ? -33.132  -23.086 -3.920  1.00 38.94 17  A 1 
ATOM   134  N N   . PHE A 1 18  ? -25.991  -24.052 -0.746  1.00 46.49 18  A 1 
ATOM   135  C CA  . PHE A 1 18  ? -25.403  -23.948 0.546   1.00 46.16 18  A 1 
ATOM   136  C C   . PHE A 1 18  ? -24.041  -23.267 0.447   1.00 45.56 18  A 1 
ATOM   137  O O   . PHE A 1 18  ? -23.134  -23.608 1.189   1.00 42.89 18  A 1 
ATOM   138  C CB  . PHE A 1 18  ? -25.364  -25.361 1.120   1.00 43.42 18  A 1 
ATOM   139  C CG  . PHE A 1 18  ? -26.718  -25.991 1.367   1.00 41.73 18  A 1 
ATOM   140  C CD1 . PHE A 1 18  ? -27.480  -25.582 2.468   1.00 39.84 18  A 1 
ATOM   141  C CD2 . PHE A 1 18  ? -27.189  -27.028 0.555   1.00 39.48 18  A 1 
ATOM   142  C CE1 . PHE A 1 18  ? -28.681  -26.232 2.777   1.00 37.48 18  A 1 
ATOM   143  C CE2 . PHE A 1 18  ? -28.390  -27.679 0.864   1.00 36.59 18  A 1 
ATOM   144  C CZ  . PHE A 1 18  ? -29.130  -27.290 1.988   1.00 37.93 18  A 1 
ATOM   145  N N   . GLY A 1 19  ? -23.858  -22.332 -0.463  1.00 46.08 19  A 1 
ATOM   146  C CA  . GLY A 1 19  ? -22.614  -21.554 -0.457  1.00 45.91 19  A 1 
ATOM   147  C C   . GLY A 1 19  ? -22.364  -21.041 0.963   1.00 45.94 19  A 1 
ATOM   148  O O   . GLY A 1 19  ? -23.252  -20.372 1.494   1.00 43.84 19  A 1 
ATOM   149  N N   . PRO A 1 20  ? -21.252  -21.404 1.604   1.00 39.27 20  A 1 
ATOM   150  C CA  . PRO A 1 20  ? -20.994  -20.895 2.938   1.00 40.09 20  A 1 
ATOM   151  C C   . PRO A 1 20  ? -21.080  -19.380 2.842   1.00 40.93 20  A 1 
ATOM   152  O O   . PRO A 1 20  ? -20.612  -18.823 1.846   1.00 39.05 20  A 1 
ATOM   153  C CB  . PRO A 1 20  ? -19.591  -21.370 3.331   1.00 37.28 20  A 1 
ATOM   154  C CG  . PRO A 1 20  ? -18.918  -21.629 1.986   1.00 36.23 20  A 1 
ATOM   155  C CD  . PRO A 1 20  ? -20.080  -22.056 1.079   1.00 40.54 20  A 1 
ATOM   156  N N   . PRO A 1 21  ? -21.683  -18.702 3.842   1.00 36.99 21  A 1 
ATOM   157  C CA  . PRO A 1 21  ? -21.591  -17.260 3.871   1.00 38.06 21  A 1 
ATOM   158  C C   . PRO A 1 21  ? -20.115  -16.947 3.684   1.00 38.90 21  A 1 
ATOM   159  O O   . PRO A 1 21  ? -19.267  -17.547 4.343   1.00 37.28 21  A 1 
ATOM   160  C CB  . PRO A 1 21  ? -22.113  -16.826 5.242   1.00 36.00 21  A 1 
ATOM   161  C CG  . PRO A 1 21  ? -21.885  -18.068 6.095   1.00 34.61 21  A 1 
ATOM   162  C CD  . PRO A 1 21  ? -22.095  -19.220 5.115   1.00 38.69 21  A 1 
ATOM   163  N N   . ALA A 1 22  ? -19.824  -16.058 2.768   1.00 38.46 22  A 1 
ATOM   164  C CA  . ALA A 1 22  ? -18.495  -15.507 2.711   1.00 37.83 22  A 1 
ATOM   165  C C   . ALA A 1 22  ? -18.305  -14.801 4.059   1.00 38.01 22  A 1 
ATOM   166  O O   . ALA A 1 22  ? -18.674  -13.645 4.232   1.00 35.92 22  A 1 
ATOM   167  C CB  . ALA A 1 22  ? -18.353  -14.577 1.505   1.00 35.60 22  A 1 
ATOM   168  N N   . SER A 1 23  ? -17.796  -15.545 5.026   1.00 36.71 23  A 1 
ATOM   169  C CA  . SER A 1 23  ? -17.106  -14.942 6.138   1.00 37.62 23  A 1 
ATOM   170  C C   . SER A 1 23  ? -16.132  -14.015 5.442   1.00 36.32 23  A 1 
ATOM   171  O O   . SER A 1 23  ? -15.239  -14.475 4.726   1.00 34.62 23  A 1 
ATOM   172  C CB  . SER A 1 23  ? -16.398  -15.986 7.012   1.00 36.66 23  A 1 
ATOM   173  O OG  . SER A 1 23  ? -15.558  -16.833 6.254   1.00 35.18 23  A 1 
ATOM   174  N N   . THR A 1 24  ? -16.387  -12.718 5.545   1.00 36.85 24  A 1 
ATOM   175  C CA  . THR A 1 24  ? -15.309  -11.770 5.341   1.00 38.05 24  A 1 
ATOM   176  C C   . THR A 1 24  ? -14.161  -12.394 6.103   1.00 36.74 24  A 1 
ATOM   177  O O   . THR A 1 24  ? -14.350  -12.657 7.302   1.00 33.66 24  A 1 
ATOM   178  C CB  . THR A 1 24  ? -15.632  -10.393 5.949   1.00 35.39 24  A 1 
ATOM   179  O OG1 . THR A 1 24  ? -16.382  -10.513 7.135   1.00 32.35 24  A 1 
ATOM   180  C CG2 . THR A 1 24  ? -16.454  -9.550  4.978   1.00 32.64 24  A 1 
ATOM   181  N N   . PRO A 1 25  ? -13.078  -12.782 5.431   1.00 30.26 25  A 1 
ATOM   182  C CA  . PRO A 1 25  ? -11.935  -13.210 6.184   1.00 31.45 25  A 1 
ATOM   183  C C   . PRO A 1 25  ? -11.658  -12.007 7.076   1.00 31.41 25  A 1 
ATOM   184  O O   . PRO A 1 25  ? -11.256  -10.946 6.593   1.00 29.47 25  A 1 
ATOM   185  C CB  . PRO A 1 25  ? -10.837  -13.514 5.155   1.00 29.45 25  A 1 
ATOM   186  C CG  . PRO A 1 25  ? -11.250  -12.688 3.943   1.00 28.27 25  A 1 
ATOM   187  C CD  . PRO A 1 25  ? -12.765  -12.612 4.036   1.00 31.79 25  A 1 
ATOM   188  N N   . ALA A 1 26  ? -12.018  -12.141 8.340   1.00 32.95 26  A 1 
ATOM   189  C CA  . ALA A 1 26  ? -11.317  -11.396 9.328   1.00 31.50 26  A 1 
ATOM   190  C C   . ALA A 1 26  ? -9.879   -11.799 9.029   1.00 30.92 26  A 1 
ATOM   191  O O   . ALA A 1 26  ? -9.444   -12.902 9.361   1.00 29.40 26  A 1 
ATOM   192  C CB  . ALA A 1 26  ? -11.791  -11.785 10.733  1.00 29.97 26  A 1 
ATOM   193  N N   . SER A 1 27  ? -9.190   -10.940 8.295   1.00 32.23 27  A 1 
ATOM   194  C CA  . SER A 1 27  ? -7.771   -10.849 8.417   1.00 33.03 27  A 1 
ATOM   195  C C   . SER A 1 27  ? -7.555   -10.474 9.881   1.00 32.04 27  A 1 
ATOM   196  O O   . SER A 1 27  ? -7.351   -9.323  10.240  1.00 30.71 27  A 1 
ATOM   197  C CB  . SER A 1 27  ? -7.181   -9.845  7.415   1.00 32.25 27  A 1 
ATOM   198  O OG  . SER A 1 27  ? -7.786   -8.585  7.542   1.00 30.81 27  A 1 
ATOM   199  N N   . THR A 1 28  ? -7.668   -11.481 10.742  1.00 32.62 28  A 1 
ATOM   200  C CA  . THR A 1 28  ? -6.755   -11.620 11.825  1.00 33.04 28  A 1 
ATOM   201  C C   . THR A 1 28  ? -5.384   -11.562 11.151  1.00 32.25 28  A 1 
ATOM   202  O O   . THR A 1 28  ? -4.759   -12.564 10.847  1.00 30.47 28  A 1 
ATOM   203  C CB  . THR A 1 28  ? -6.987   -12.921 12.624  1.00 31.43 28  A 1 
ATOM   204  O OG1 . THR A 1 28  ? -7.086   -14.043 11.789  1.00 29.92 28  A 1 
ATOM   205  C CG2 . THR A 1 28  ? -8.283   -12.868 13.439  1.00 31.37 28  A 1 
ATOM   206  N N   . MET A 1 29  ? -4.951   -10.359 10.886  1.00 31.40 29  A 1 
ATOM   207  C CA  . MET A 1 29  ? -3.589   -10.012 11.162  1.00 32.06 29  A 1 
ATOM   208  C C   . MET A 1 29  ? -3.410   -10.358 12.638  1.00 31.11 29  A 1 
ATOM   209  O O   . MET A 1 29  ? -3.433   -9.518  13.525  1.00 30.10 29  A 1 
ATOM   210  C CB  . MET A 1 29  ? -3.288   -8.537  10.873  1.00 32.87 29  A 1 
ATOM   211  C CG  . MET A 1 29  ? -3.247   -8.213  9.373   1.00 31.71 29  A 1 
ATOM   212  S SD  . MET A 1 29  ? -2.532   -6.576  9.043   1.00 32.28 29  A 1 
ATOM   213  C CE  . MET A 1 29  ? -2.712   -6.490  7.241   1.00 29.81 29  A 1 
ATOM   214  N N   . SER A 1 30  ? -3.291   -11.651 12.898  1.00 36.79 30  A 1 
ATOM   215  C CA  . SER A 1 30  ? -2.385   -12.141 13.881  1.00 36.51 30  A 1 
ATOM   216  C C   . SER A 1 30  ? -1.043   -11.544 13.446  1.00 34.28 30  A 1 
ATOM   217  O O   . SER A 1 30  ? -0.275   -12.140 12.694  1.00 34.62 30  A 1 
ATOM   218  C CB  . SER A 1 30  ? -2.378   -13.675 13.908  1.00 37.13 30  A 1 
ATOM   219  O OG  . SER A 1 30  ? -1.495   -14.144 14.892  1.00 35.96 30  A 1 
ATOM   220  N N   . ILE A 1 31  ? -0.843   -10.320 13.877  1.00 38.25 31  A 1 
ATOM   221  C CA  . ILE A 1 31  ? 0.476    -9.845  14.198  1.00 38.55 31  A 1 
ATOM   222  C C   . ILE A 1 31  ? 0.943    -10.885 15.209  1.00 36.55 31  A 1 
ATOM   223  O O   . ILE A 1 31  ? 0.721    -10.762 16.410  1.00 34.78 31  A 1 
ATOM   224  C CB  . ILE A 1 31  ? 0.447    -8.404  14.753  1.00 38.06 31  A 1 
ATOM   225  C CG1 . ILE A 1 31  ? -0.258   -7.432  13.778  1.00 36.51 31  A 1 
ATOM   226  C CG2 . ILE A 1 31  ? 1.884    -7.943  15.026  1.00 39.41 31  A 1 
ATOM   227  C CD1 . ILE A 1 31  ? -0.442   -6.010  14.312  1.00 36.93 31  A 1 
ATOM   228  N N   . ARG A 1 32  ? 1.506    -11.976 14.687  1.00 33.19 32  A 1 
ATOM   229  C CA  . ARG A 1 32  ? 2.529    -12.678 15.424  1.00 32.74 32  A 1 
ATOM   230  C C   . ARG A 1 32  ? 3.553    -11.587 15.717  1.00 30.36 32  A 1 
ATOM   231  O O   . ARG A 1 32  ? 4.456    -11.343 14.926  1.00 30.09 32  A 1 
ATOM   232  C CB  . ARG A 1 32  ? 3.138    -13.853 14.624  1.00 33.98 32  A 1 
ATOM   233  C CG  . ARG A 1 32  ? 2.447    -15.189 14.926  1.00 32.62 32  A 1 
ATOM   234  C CD  . ARG A 1 32  ? 3.161    -16.321 14.186  1.00 32.81 32  A 1 
ATOM   235  N NE  . ARG A 1 32  ? 2.639    -17.640 14.576  1.00 29.48 32  A 1 
ATOM   236  C CZ  . ARG A 1 32  ? 3.025    -18.821 14.096  1.00 27.10 32  A 1 
ATOM   237  N NH1 . ARG A 1 32  ? 3.939    -18.905 13.168  1.00 24.94 32  A 1 
ATOM   238  N NH2 . ARG A 1 32  ? 2.498    -19.927 14.539  1.00 23.51 32  A 1 
ATOM   239  N N   . VAL A 1 33  ? 3.361    -10.958 16.861  1.00 37.71 33  A 1 
ATOM   240  C CA  . VAL A 1 33  ? 4.455    -10.473 17.658  1.00 37.97 33  A 1 
ATOM   241  C C   . VAL A 1 33  ? 5.256    -11.744 17.937  1.00 35.52 33  A 1 
ATOM   242  O O   . VAL A 1 33  ? 5.061    -12.434 18.924  1.00 34.26 33  A 1 
ATOM   243  C CB  . VAL A 1 33  ? 3.982    -9.780  18.949  1.00 37.49 33  A 1 
ATOM   244  C CG1 . VAL A 1 33  ? 5.169    -9.179  19.700  1.00 34.67 33  A 1 
ATOM   245  C CG2 . VAL A 1 33  ? 3.001    -8.640  18.645  1.00 39.64 33  A 1 
ATOM   246  N N   . THR A 1 34  ? 6.080    -12.118 16.966  1.00 40.54 34  A 1 
ATOM   247  C CA  . THR A 1 34  ? 7.265    -12.873 17.247  1.00 42.05 34  A 1 
ATOM   248  C C   . THR A 1 34  ? 8.000    -11.973 18.225  1.00 39.22 34  A 1 
ATOM   249  O O   . THR A 1 34  ? 8.712    -11.054 17.837  1.00 37.08 34  A 1 
ATOM   250  C CB  . THR A 1 34  ? 8.098    -13.176 15.985  1.00 40.42 34  A 1 
ATOM   251  O OG1 . THR A 1 34  ? 8.151    -12.092 15.093  1.00 37.64 34  A 1 
ATOM   252  C CG2 . THR A 1 34  ? 7.533    -14.356 15.202  1.00 38.87 34  A 1 
ATOM   253  N N   . GLN A 1 35  ? 7.763    -12.242 19.520  1.00 34.62 35  A 1 
ATOM   254  C CA  . GLN A 1 35  ? 8.769    -12.017 20.519  1.00 35.30 35  A 1 
ATOM   255  C C   . GLN A 1 35  ? 9.976    -12.810 20.005  1.00 32.97 35  A 1 
ATOM   256  O O   . GLN A 1 35  ? 10.151   -13.983 20.300  1.00 31.97 35  A 1 
ATOM   257  C CB  . GLN A 1 35  ? 8.316    -12.508 21.908  1.00 35.82 35  A 1 
ATOM   258  C CG  . GLN A 1 35  ? 7.324    -11.557 22.603  1.00 35.36 35  A 1 
ATOM   259  C CD  . GLN A 1 35  ? 6.994    -12.020 24.031  1.00 34.67 35  A 1 
ATOM   260  O OE1 . GLN A 1 35  ? 7.205    -13.156 24.407  1.00 35.45 35  A 1 
ATOM   261  N NE2 . GLN A 1 35  ? 6.470    -11.159 24.872  1.00 35.35 35  A 1 
ATOM   262  N N   . LYS A 1 36  ? 10.772   -12.173 19.172  1.00 34.59 36  A 1 
ATOM   263  C CA  . LYS A 1 36  ? 12.174   -12.475 19.101  1.00 35.37 36  A 1 
ATOM   264  C C   . LYS A 1 36  ? 12.649   -12.214 20.520  1.00 32.52 36  A 1 
ATOM   265  O O   . LYS A 1 36  ? 12.965   -11.091 20.879  1.00 31.24 36  A 1 
ATOM   266  C CB  . LYS A 1 36  ? 12.904   -11.602 18.074  1.00 35.57 36  A 1 
ATOM   267  C CG  . LYS A 1 36  ? 12.755   -12.134 16.638  1.00 33.80 36  A 1 
ATOM   268  C CD  . LYS A 1 36  ? 13.596   -11.289 15.668  1.00 34.42 36  A 1 
ATOM   269  C CE  . LYS A 1 36  ? 13.535   -11.862 14.252  1.00 30.86 36  A 1 
ATOM   270  N NZ  . LYS A 1 36  ? 14.329   -11.052 13.291  1.00 30.13 36  A 1 
ATOM   271  N N   . SER A 1 37  ? 12.603   -13.271 21.328  1.00 39.14 37  A 1 
ATOM   272  C CA  . SER A 1 37  ? 13.470   -13.373 22.474  1.00 40.74 37  A 1 
ATOM   273  C C   . SER A 1 37  ? 14.858   -13.221 21.876  1.00 37.98 37  A 1 
ATOM   274  O O   . SER A 1 37  ? 15.417   -14.159 21.301  1.00 37.07 37  A 1 
ATOM   275  C CB  . SER A 1 37  ? 13.272   -14.709 23.210  1.00 40.37 37  A 1 
ATOM   276  O OG  . SER A 1 37  ? 13.429   -15.817 22.352  1.00 38.42 37  A 1 
ATOM   277  N N   . TYR A 1 38  ? 15.368   -12.011 21.922  1.00 38.52 38  A 1 
ATOM   278  C CA  . TYR A 1 38  ? 16.775   -11.765 21.782  1.00 38.49 38  A 1 
ATOM   279  C C   . TYR A 1 38  ? 17.384   -12.545 22.940  1.00 35.34 38  A 1 
ATOM   280  O O   . TYR A 1 38  ? 17.426   -12.066 24.068  1.00 33.34 38  A 1 
ATOM   281  C CB  . TYR A 1 38  ? 17.075   -10.263 21.829  1.00 37.54 38  A 1 
ATOM   282  C CG  . TYR A 1 38  ? 16.832   -9.548  20.509  1.00 36.85 38  A 1 
ATOM   283  C CD1 . TYR A 1 38  ? 17.884   -9.427  19.584  1.00 36.44 38  A 1 
ATOM   284  C CD2 . TYR A 1 38  ? 15.580   -8.999  20.207  1.00 36.84 38  A 1 
ATOM   285  C CE1 . TYR A 1 38  ? 17.686   -8.749  18.369  1.00 32.97 38  A 1 
ATOM   286  C CE2 . TYR A 1 38  ? 15.371   -8.330  18.991  1.00 33.26 38  A 1 
ATOM   287  C CZ  . TYR A 1 38  ? 16.432   -8.200  18.074  1.00 35.10 38  A 1 
ATOM   288  O OH  . TYR A 1 38  ? 16.233   -7.532  16.885  1.00 36.64 38  A 1 
ATOM   289  N N   . LYS A 1 39  ? 17.742   -13.817 22.655  1.00 32.97 39  A 1 
ATOM   290  C CA  . LYS A 1 39  ? 18.768   -14.464 23.454  1.00 34.35 39  A 1 
ATOM   291  C C   . LYS A 1 39  ? 19.935   -13.498 23.346  1.00 31.38 39  A 1 
ATOM   292  O O   . LYS A 1 39  ? 20.602   -13.446 22.316  1.00 30.60 39  A 1 
ATOM   293  C CB  . LYS A 1 39  ? 19.127   -15.855 22.916  1.00 35.34 39  A 1 
ATOM   294  C CG  . LYS A 1 39  ? 18.254   -16.957 23.526  1.00 33.78 39  A 1 
ATOM   295  C CD  . LYS A 1 39  ? 18.738   -18.348 23.083  1.00 33.18 39  A 1 
ATOM   296  C CE  . LYS A 1 39  ? 17.959   -19.443 23.815  1.00 30.10 39  A 1 
ATOM   297  N NZ  . LYS A 1 39  ? 18.420   -20.800 23.441  1.00 28.38 39  A 1 
ATOM   298  N N   . VAL A 1 40  ? 20.108   -12.725 24.397  1.00 37.22 40  A 1 
ATOM   299  C CA  . VAL A 1 40  ? 21.366   -12.066 24.679  1.00 38.06 40  A 1 
ATOM   300  C C   . VAL A 1 40  ? 22.337   -13.222 24.840  1.00 35.37 40  A 1 
ATOM   301  O O   . VAL A 1 40  ? 22.451   -13.811 25.908  1.00 33.67 40  A 1 
ATOM   302  C CB  . VAL A 1 40  ? 21.272   -11.191 25.948  1.00 37.39 40  A 1 
ATOM   303  C CG1 . VAL A 1 40  ? 22.603   -10.492 26.224  1.00 35.75 40  A 1 
ATOM   304  C CG2 . VAL A 1 40  ? 20.190   -10.119 25.796  1.00 40.11 40  A 1 
ATOM   305  N N   . SER A 1 41  ? 22.924   -13.674 23.723  1.00 37.40 41  A 1 
ATOM   306  C CA  . SER A 1 41  ? 24.076   -14.534 23.778  1.00 39.19 41  A 1 
ATOM   307  C C   . SER A 1 41  ? 25.109   -13.683 24.486  1.00 36.62 41  A 1 
ATOM   308  O O   . SER A 1 41  ? 25.635   -12.731 23.912  1.00 35.38 41  A 1 
ATOM   309  C CB  . SER A 1 41  ? 24.526   -14.997 22.389  1.00 38.79 41  A 1 
ATOM   310  O OG  . SER A 1 41  ? 24.823   -13.905 21.541  1.00 37.54 41  A 1 
ATOM   311  N N   . THR A 1 42  ? 25.353   -14.015 25.771  1.00 37.31 42  A 1 
ATOM   312  C CA  . THR A 1 42  ? 26.501   -13.548 26.521  1.00 39.10 42  A 1 
ATOM   313  C C   . THR A 1 42  ? 27.734   -14.141 25.841  1.00 37.54 42  A 1 
ATOM   314  O O   . THR A 1 42  ? 28.340   -15.081 26.333  1.00 34.05 42  A 1 
ATOM   315  C CB  . THR A 1 42  ? 26.394   -13.990 27.991  1.00 35.74 42  A 1 
ATOM   316  O OG1 . THR A 1 42  ? 26.105   -15.366 28.057  1.00 34.78 42  A 1 
ATOM   317  C CG2 . THR A 1 42  ? 25.281   -13.264 28.731  1.00 35.76 42  A 1 
ATOM   318  N N   . SER A 1 43  ? 28.058   -13.656 24.639  1.00 35.86 43  A 1 
ATOM   319  C CA  . SER A 1 43  ? 29.339   -13.916 24.019  1.00 38.33 43  A 1 
ATOM   320  C C   . SER A 1 43  ? 30.358   -13.330 24.976  1.00 36.87 43  A 1 
ATOM   321  O O   . SER A 1 43  ? 30.469   -12.108 25.088  1.00 34.64 43  A 1 
ATOM   322  C CB  . SER A 1 43  ? 29.414   -13.288 22.620  1.00 36.65 43  A 1 
ATOM   323  O OG  . SER A 1 43  ? 29.114   -11.911 22.659  1.00 35.75 43  A 1 
ATOM   324  N N   . GLY A 1 44  ? 30.997   -14.228 25.740  1.00 38.10 44  A 1 
ATOM   325  C CA  . GLY A 1 44  ? 31.996   -13.845 26.725  1.00 39.52 44  A 1 
ATOM   326  C C   . GLY A 1 44  ? 33.025   -12.927 26.069  1.00 37.98 44  A 1 
ATOM   327  O O   . GLY A 1 44  ? 33.277   -13.056 24.868  1.00 35.83 44  A 1 
ATOM   328  N N   . PRO A 1 45  ? 33.617   -12.008 26.839  1.00 33.57 45  A 1 
ATOM   329  C CA  . PRO A 1 45  ? 34.577   -11.058 26.310  1.00 36.65 45  A 1 
ATOM   330  C C   . PRO A 1 45  ? 35.697   -11.857 25.650  1.00 35.87 45  A 1 
ATOM   331  O O   . PRO A 1 45  ? 36.380   -12.637 26.310  1.00 34.15 45  A 1 
ATOM   332  C CB  . PRO A 1 45  ? 35.047   -10.231 27.519  1.00 34.92 45  A 1 
ATOM   333  C CG  . PRO A 1 45  ? 34.763   -11.135 28.713  1.00 35.55 45  A 1 
ATOM   334  C CD  . PRO A 1 45  ? 33.528   -11.936 28.278  1.00 41.27 45  A 1 
ATOM   335  N N   . ARG A 1 46  ? 35.852   -11.737 24.337  1.00 32.17 46  A 1 
ATOM   336  C CA  . ARG A 1 46  ? 36.996   -12.330 23.641  1.00 35.33 46  A 1 
ATOM   337  C C   . ARG A 1 46  ? 38.237   -11.773 24.324  1.00 33.46 46  A 1 
ATOM   338  O O   . ARG A 1 46  ? 38.486   -10.572 24.256  1.00 32.08 46  A 1 
ATOM   339  C CB  . ARG A 1 46  ? 36.995   -12.001 22.141  1.00 35.35 46  A 1 
ATOM   340  C CG  . ARG A 1 46  ? 36.195   -13.029 21.327  1.00 32.84 46  A 1 
ATOM   341  C CD  . ARG A 1 46  ? 36.308   -12.710 19.829  1.00 32.30 46  A 1 
ATOM   342  N NE  . ARG A 1 46  ? 35.716   -13.771 18.996  1.00 30.45 46  A 1 
ATOM   343  C CZ  . ARG A 1 46  ? 35.628   -13.776 17.671  1.00 28.65 46  A 1 
ATOM   344  N NH1 . ARG A 1 46  ? 36.049   -12.766 16.953  1.00 26.84 46  A 1 
ATOM   345  N NH2 . ARG A 1 46  ? 35.118   -14.793 17.038  1.00 25.66 46  A 1 
ATOM   346  N N   . ALA A 1 47  ? 38.960   -12.680 24.992  1.00 36.05 47  A 1 
ATOM   347  C CA  . ALA A 1 47  ? 40.232   -12.349 25.601  1.00 39.56 47  A 1 
ATOM   348  C C   . ALA A 1 47  ? 41.118   -11.772 24.492  1.00 37.72 47  A 1 
ATOM   349  O O   . ALA A 1 47  ? 41.510   -12.484 23.571  1.00 36.11 47  A 1 
ATOM   350  C CB  . ALA A 1 47  ? 40.820   -13.605 26.244  1.00 38.21 47  A 1 
ATOM   351  N N   . PHE A 1 48  ? 41.384   -10.492 24.567  1.00 36.66 48  A 1 
ATOM   352  C CA  . PHE A 1 48  ? 42.413   -9.867  23.757  1.00 38.33 48  A 1 
ATOM   353  C C   . PHE A 1 48  ? 43.719   -10.547 24.131  1.00 36.47 48  A 1 
ATOM   354  O O   . PHE A 1 48  ? 44.296   -10.268 25.178  1.00 33.58 48  A 1 
ATOM   355  C CB  . PHE A 1 48  ? 42.440   -8.354  23.992  1.00 35.36 48  A 1 
ATOM   356  C CG  . PHE A 1 48  ? 41.729   -7.564  22.909  1.00 35.74 48  A 1 
ATOM   357  C CD1 . PHE A 1 48  ? 42.467   -7.030  21.838  1.00 34.95 48  A 1 
ATOM   358  C CD2 . PHE A 1 48  ? 40.336   -7.364  22.967  1.00 35.76 48  A 1 
ATOM   359  C CE1 . PHE A 1 48  ? 41.815   -6.290  20.838  1.00 32.83 48  A 1 
ATOM   360  C CE2 . PHE A 1 48  ? 39.693   -6.629  21.968  1.00 32.06 48  A 1 
ATOM   361  C CZ  . PHE A 1 48  ? 40.436   -6.084  20.900  1.00 34.48 48  A 1 
ATOM   362  N N   . SER A 1 49  ? 44.163   -11.512 23.293  1.00 38.62 49  A 1 
ATOM   363  C CA  . SER A 1 49  ? 45.475   -12.110 23.442  1.00 41.66 49  A 1 
ATOM   364  C C   . SER A 1 49  ? 46.486   -10.990 23.248  1.00 39.33 49  A 1 
ATOM   365  O O   . SER A 1 49  ? 46.694   -10.523 22.127  1.00 38.77 49  A 1 
ATOM   366  C CB  . SER A 1 49  ? 45.685   -13.255 22.439  1.00 41.34 49  A 1 
ATOM   367  O OG  . SER A 1 49  ? 45.573   -12.799 21.111  1.00 38.97 49  A 1 
ATOM   368  N N   . SER A 1 50  ? 47.094   -10.558 24.342  1.00 35.42 50  A 1 
ATOM   369  C CA  . SER A 1 50  ? 48.218   -9.634  24.317  1.00 37.78 50  A 1 
ATOM   370  C C   . SER A 1 50  ? 49.360   -10.333 23.592  1.00 35.69 50  A 1 
ATOM   371  O O   . SER A 1 50  ? 50.091   -11.121 24.180  1.00 34.09 50  A 1 
ATOM   372  C CB  . SER A 1 50  ? 48.612   -9.241  25.749  1.00 36.71 50  A 1 
ATOM   373  O OG  . SER A 1 50  ? 48.858   -10.382 26.531  1.00 36.60 50  A 1 
ATOM   374  N N   . ARG A 1 51  ? 49.500   -10.114 22.284  1.00 34.23 51  A 1 
ATOM   375  C CA  . ARG A 1 51  ? 50.709   -10.505 21.566  1.00 36.60 51  A 1 
ATOM   376  C C   . ARG A 1 51  ? 51.853   -9.736  22.210  1.00 33.91 51  A 1 
ATOM   377  O O   . ARG A 1 51  ? 52.021   -8.547  21.962  1.00 32.23 51  A 1 
ATOM   378  C CB  . ARG A 1 51  ? 50.605   -10.227 20.054  1.00 36.11 51  A 1 
ATOM   379  C CG  . ARG A 1 51  ? 49.916   -11.372 19.313  1.00 34.93 51  A 1 
ATOM   380  C CD  . ARG A 1 51  ? 49.949   -11.109 17.799  1.00 35.17 51  A 1 
ATOM   381  N NE  . ARG A 1 51  ? 49.455   -12.261 17.026  1.00 31.68 51  A 1 
ATOM   382  C CZ  . ARG A 1 51  ? 49.367   -12.339 15.708  1.00 29.66 51  A 1 
ATOM   383  N NH1 . ARG A 1 51  ? 49.687   -11.331 14.939  1.00 27.81 51  A 1 
ATOM   384  N NH2 . ARG A 1 51  ? 48.950   -13.433 15.133  1.00 27.62 51  A 1 
ATOM   385  N N   . SER A 1 52  ? 52.616   -10.445 23.046  1.00 37.98 52  A 1 
ATOM   386  C CA  . SER A 1 52  ? 53.884   -9.967  23.567  1.00 39.78 52  A 1 
ATOM   387  C C   . SER A 1 52  ? 54.808   -9.750  22.373  1.00 37.15 52  A 1 
ATOM   388  O O   . SER A 1 52  ? 55.324   -10.710 21.802  1.00 35.25 52  A 1 
ATOM   389  C CB  . SER A 1 52  ? 54.467   -10.988 24.550  1.00 38.21 52  A 1 
ATOM   390  O OG  . SER A 1 52  ? 54.531   -12.259 23.951  1.00 37.37 52  A 1 
ATOM   391  N N   . TYR A 1 53  ? 54.994   -8.519  21.969  1.00 33.23 53  A 1 
ATOM   392  C CA  . TYR A 1 53  ? 56.061   -8.163  21.049  1.00 34.99 53  A 1 
ATOM   393  C C   . TYR A 1 53  ? 57.374   -8.512  21.738  1.00 32.20 53  A 1 
ATOM   394  O O   . TYR A 1 53  ? 57.786   -7.857  22.699  1.00 30.04 53  A 1 
ATOM   395  C CB  . TYR A 1 53  ? 55.967   -6.689  20.644  1.00 32.67 53  A 1 
ATOM   396  C CG  . TYR A 1 53  ? 55.169   -6.483  19.366  1.00 32.81 53  A 1 
ATOM   397  C CD1 . TYR A 1 53  ? 55.831   -6.449  18.131  1.00 33.60 53  A 1 
ATOM   398  C CD2 . TYR A 1 53  ? 53.771   -6.347  19.416  1.00 34.28 53  A 1 
ATOM   399  C CE1 . TYR A 1 53  ? 55.115   -6.259  16.947  1.00 32.24 53  A 1 
ATOM   400  C CE2 . TYR A 1 53  ? 53.045   -6.154  18.223  1.00 32.34 53  A 1 
ATOM   401  C CZ  . TYR A 1 53  ? 53.714   -6.108  16.989  1.00 34.91 53  A 1 
ATOM   402  O OH  . TYR A 1 53  ? 53.007   -5.910  15.827  1.00 36.39 53  A 1 
ATOM   403  N N   . THR A 1 54  ? 57.995   -9.623  21.295  1.00 38.46 54  A 1 
ATOM   404  C CA  . THR A 1 54  ? 59.306   -10.054 21.762  1.00 41.36 54  A 1 
ATOM   405  C C   . THR A 1 54  ? 60.311   -8.947  21.452  1.00 39.57 54  A 1 
ATOM   406  O O   . THR A 1 54  ? 60.472   -8.548  20.304  1.00 36.40 54  A 1 
ATOM   407  C CB  . THR A 1 54  ? 59.721   -11.371 21.100  1.00 37.63 54  A 1 
ATOM   408  O OG1 . THR A 1 54  ? 59.457   -11.330 19.713  1.00 36.58 54  A 1 
ATOM   409  C CG2 . THR A 1 54  ? 58.942   -12.559 21.661  1.00 38.15 54  A 1 
ATOM   410  N N   . SER A 1 55  ? 60.972   -8.469  22.510  1.00 38.75 55  A 1 
ATOM   411  C CA  . SER A 1 55  ? 62.041   -7.484  22.402  1.00 41.44 55  A 1 
ATOM   412  C C   . SER A 1 55  ? 63.125   -7.999  21.462  1.00 39.56 55  A 1 
ATOM   413  O O   . SER A 1 55  ? 63.615   -9.117  21.622  1.00 37.16 55  A 1 
ATOM   414  C CB  . SER A 1 55  ? 62.622   -7.199  23.795  1.00 39.16 55  A 1 
ATOM   415  O OG  . SER A 1 55  ? 62.923   -8.407  24.454  1.00 37.92 55  A 1 
ATOM   416  N N   . GLY A 1 56  ? 63.501   -7.210  20.479  1.00 38.71 56  A 1 
ATOM   417  C CA  . GLY A 1 56  ? 64.520   -7.534  19.490  1.00 41.03 56  A 1 
ATOM   418  C C   . GLY A 1 56  ? 65.870   -7.849  20.136  1.00 39.57 56  A 1 
ATOM   419  O O   . GLY A 1 56  ? 66.151   -7.392  21.247  1.00 36.97 56  A 1 
ATOM   420  N N   . PRO A 1 57  ? 66.737   -8.653  19.458  1.00 39.27 57  A 1 
ATOM   421  C CA  . PRO A 1 57  ? 67.977   -9.171  20.018  1.00 42.97 57  A 1 
ATOM   422  C C   . PRO A 1 57  ? 68.927   -8.020  20.354  1.00 42.83 57  A 1 
ATOM   423  O O   . PRO A 1 57  ? 69.341   -7.252  19.488  1.00 39.87 57  A 1 
ATOM   424  C CB  . PRO A 1 57  ? 68.530   -10.115 18.941  1.00 39.64 57  A 1 
ATOM   425  C CG  . PRO A 1 57  ? 67.924   -9.578  17.645  1.00 39.87 57  A 1 
ATOM   426  C CD  . PRO A 1 57  ? 66.562   -9.037  18.091  1.00 45.26 57  A 1 
ATOM   427  N N   . GLY A 1 58  ? 69.310   -7.940  21.625  1.00 38.36 58  A 1 
ATOM   428  C CA  . GLY A 1 58  ? 70.334   -7.008  22.075  1.00 40.23 58  A 1 
ATOM   429  C C   . GLY A 1 58  ? 71.655   -7.321  21.381  1.00 38.68 58  A 1 
ATOM   430  O O   . GLY A 1 58  ? 72.169   -8.427  21.493  1.00 36.03 58  A 1 
ATOM   431  N N   . SER A 1 59  ? 72.231   -6.378  20.664  1.00 36.69 59  A 1 
ATOM   432  C CA  . SER A 1 59  ? 73.532   -6.492  19.996  1.00 40.07 59  A 1 
ATOM   433  C C   . SER A 1 59  ? 74.618   -6.701  21.054  1.00 38.98 59  A 1 
ATOM   434  O O   . SER A 1 59  ? 74.955   -5.786  21.802  1.00 36.88 59  A 1 
ATOM   435  C CB  . SER A 1 59  ? 73.798   -5.246  19.151  1.00 38.14 59  A 1 
ATOM   436  O OG  . SER A 1 59  ? 73.597   -4.072  19.912  1.00 36.84 59  A 1 
ATOM   437  N N   . ARG A 1 60  ? 75.154   -7.960  21.100  1.00 36.92 60  A 1 
ATOM   438  C CA  . ARG A 1 60  ? 76.325   -8.283  21.914  1.00 39.83 60  A 1 
ATOM   439  C C   . ARG A 1 60  ? 77.518   -7.489  21.373  1.00 36.59 60  A 1 
ATOM   440  O O   . ARG A 1 60  ? 78.142   -7.915  20.413  1.00 34.32 60  A 1 
ATOM   441  C CB  . ARG A 1 60  ? 76.621   -9.792  21.875  1.00 38.06 60  A 1 
ATOM   442  C CG  . ARG A 1 60  ? 75.706   -10.633 22.778  1.00 35.64 60  A 1 
ATOM   443  C CD  . ARG A 1 60  ? 76.120   -12.110 22.684  1.00 35.75 60  A 1 
ATOM   444  N NE  . ARG A 1 60  ? 75.407   -12.953 23.652  1.00 32.43 60  A 1 
ATOM   445  C CZ  . ARG A 1 60  ? 75.527   -14.268 23.801  1.00 30.93 60  A 1 
ATOM   446  N NH1 . ARG A 1 60  ? 76.308   -14.965 23.030  1.00 28.58 60  A 1 
ATOM   447  N NH2 . ARG A 1 60  ? 74.861   -14.904 24.725  1.00 28.12 60  A 1 
ATOM   448  N N   . ILE A 1 61  ? 77.846   -6.388  21.984  1.00 37.32 61  A 1 
ATOM   449  C CA  . ILE A 1 61  ? 79.136   -5.732  21.752  1.00 39.88 61  A 1 
ATOM   450  C C   . ILE A 1 61  ? 80.199   -6.655  22.336  1.00 37.46 61  A 1 
ATOM   451  O O   . ILE A 1 61  ? 80.315   -6.811  23.550  1.00 34.46 61  A 1 
ATOM   452  C CB  . ILE A 1 61  ? 79.162   -4.302  22.334  1.00 37.39 61  A 1 
ATOM   453  C CG1 . ILE A 1 61  ? 78.058   -3.447  21.676  1.00 36.19 61  A 1 
ATOM   454  C CG2 . ILE A 1 61  ? 80.547   -3.671  22.115  1.00 39.13 61  A 1 
ATOM   455  C CD1 . ILE A 1 61  ? 77.897   -2.041  22.270  1.00 36.51 61  A 1 
ATOM   456  N N   . SER A 1 62  ? 80.973   -7.356  21.462  1.00 41.23 62  A 1 
ATOM   457  C CA  . SER A 1 62  ? 82.064   -8.245  21.848  1.00 44.34 62  A 1 
ATOM   458  C C   . SER A 1 62  ? 83.194   -7.421  22.438  1.00 41.79 62  A 1 
ATOM   459  O O   . SER A 1 62  ? 83.833   -6.630  21.742  1.00 39.14 62  A 1 
ATOM   460  C CB  . SER A 1 62  ? 82.545   -9.042  20.621  1.00 41.83 62  A 1 
ATOM   461  O OG  . SER A 1 62  ? 82.891   -8.169  19.573  1.00 38.80 62  A 1 
ATOM   462  N N   . SER A 1 63  ? 83.508   -7.651  23.720  1.00 38.14 63  A 1 
ATOM   463  C CA  . SER A 1 63  ? 84.689   -7.095  24.378  1.00 40.77 63  A 1 
ATOM   464  C C   . SER A 1 63  ? 85.940   -7.709  23.759  1.00 38.38 63  A 1 
ATOM   465  O O   . SER A 1 63  ? 86.296   -8.850  24.073  1.00 35.68 63  A 1 
ATOM   466  C CB  . SER A 1 63  ? 84.629   -7.383  25.883  1.00 38.40 63  A 1 
ATOM   467  O OG  . SER A 1 63  ? 84.487   -8.761  26.113  1.00 37.40 63  A 1 
ATOM   468  N N   . SER A 1 64  ? 86.643   -7.008  22.871  1.00 38.51 64  A 1 
ATOM   469  C CA  . SER A 1 64  ? 87.915   -7.436  22.298  1.00 42.36 64  A 1 
ATOM   470  C C   . SER A 1 64  ? 88.971   -7.465  23.400  1.00 39.85 64  A 1 
ATOM   471  O O   . SER A 1 64  ? 89.371   -6.428  23.934  1.00 36.65 64  A 1 
ATOM   472  C CB  . SER A 1 64  ? 88.313   -6.529  21.137  1.00 39.06 64  A 1 
ATOM   473  O OG  . SER A 1 64  ? 88.289   -5.174  21.530  1.00 37.49 64  A 1 
ATOM   474  N N   . SER A 1 65  ? 89.450   -8.693  23.723  1.00 34.31 65  A 1 
ATOM   475  C CA  . SER A 1 65  ? 90.525   -8.947  24.673  1.00 38.88 65  A 1 
ATOM   476  C C   . SER A 1 65  ? 91.858   -8.483  24.076  1.00 36.63 65  A 1 
ATOM   477  O O   . SER A 1 65  ? 92.474   -9.206  23.299  1.00 33.71 65  A 1 
ATOM   478  C CB  . SER A 1 65  ? 90.564   -10.444 25.002  1.00 36.00 65  A 1 
ATOM   479  O OG  . SER A 1 65  ? 90.695   -11.207 23.826  1.00 34.01 65  A 1 
ATOM   480  N N   . PHE A 1 66  ? 92.323   -7.299  24.433  1.00 33.79 66  A 1 
ATOM   481  C CA  . PHE A 1 66  ? 93.672   -6.866  24.083  1.00 36.12 66  A 1 
ATOM   482  C C   . PHE A 1 66  ? 94.702   -7.777  24.740  1.00 33.65 66  A 1 
ATOM   483  O O   . PHE A 1 66  ? 94.698   -8.011  25.951  1.00 30.46 66  A 1 
ATOM   484  C CB  . PHE A 1 66  ? 93.885   -5.379  24.397  1.00 32.46 66  A 1 
ATOM   485  C CG  . PHE A 1 66  ? 93.517   -4.490  23.243  1.00 31.97 66  A 1 
ATOM   486  C CD1 . PHE A 1 66  ? 94.485   -4.157  22.273  1.00 33.04 66  A 1 
ATOM   487  C CD2 . PHE A 1 66  ? 92.204   -4.007  23.094  1.00 34.93 66  A 1 
ATOM   488  C CE1 . PHE A 1 66  ? 94.139   -3.347  21.184  1.00 31.50 66  A 1 
ATOM   489  C CE2 . PHE A 1 66  ? 91.851   -3.199  22.001  1.00 30.98 66  A 1 
ATOM   490  C CZ  . PHE A 1 66  ? 92.826   -2.862  21.044  1.00 33.37 66  A 1 
ATOM   491  N N   . SER A 1 67  ? 95.587   -8.385  23.900  1.00 39.28 67  A 1 
ATOM   492  C CA  . SER A 1 67  ? 96.512   -9.452  24.249  1.00 43.39 67  A 1 
ATOM   493  C C   . SER A 1 67  ? 97.729   -8.948  25.033  1.00 40.95 67  A 1 
ATOM   494  O O   . SER A 1 67  ? 98.205   -7.831  24.873  1.00 38.51 67  A 1 
ATOM   495  C CB  . SER A 1 67  ? 96.939   -10.185 22.971  1.00 41.20 67  A 1 
ATOM   496  O OG  . SER A 1 67  ? 97.420   -9.274  22.009  1.00 39.26 67  A 1 
ATOM   497  N N   . ARG A 1 68  ? 98.258   -9.872  25.879  1.00 34.90 68  A 1 
ATOM   498  C CA  . ARG A 1 68  ? 99.501   -9.703  26.644  1.00 37.71 68  A 1 
ATOM   499  C C   . ARG A 1 68  ? 100.685  -9.505  25.693  1.00 34.42 68  A 1 
ATOM   500  O O   . ARG A 1 68  ? 101.140  -10.468 25.079  1.00 32.40 68  A 1 
ATOM   501  C CB  . ARG A 1 68  ? 99.754   -10.961 27.497  1.00 36.15 68  A 1 
ATOM   502  C CG  . ARG A 1 68  ? 98.975   -11.008 28.813  1.00 34.52 68  A 1 
ATOM   503  C CD  . ARG A 1 68  ? 99.251   -12.346 29.520  1.00 35.40 68  A 1 
ATOM   504  N NE  . ARG A 1 68  ? 98.800   -12.342 30.910  1.00 32.74 68  A 1 
ATOM   505  C CZ  . ARG A 1 68  ? 98.773   -13.381 31.736  1.00 31.60 68  A 1 
ATOM   506  N NH1 . ARG A 1 68  ? 99.104   -14.578 31.331  1.00 28.51 68  A 1 
ATOM   507  N NH2 . ARG A 1 68  ? 98.417   -13.244 32.990  1.00 27.93 68  A 1 
ATOM   508  N N   . VAL A 1 69  ? 101.292  -8.339  25.623  1.00 37.11 69  A 1 
ATOM   509  C CA  . VAL A 1 69  ? 102.593  -8.127  24.986  1.00 39.84 69  A 1 
ATOM   510  C C   . VAL A 1 69  ? 103.669  -8.760  25.865  1.00 37.81 69  A 1 
ATOM   511  O O   . VAL A 1 69  ? 103.784  -8.440  27.054  1.00 34.89 69  A 1 
ATOM   512  C CB  . VAL A 1 69  ? 102.857  -6.636  24.712  1.00 36.71 69  A 1 
ATOM   513  C CG1 . VAL A 1 69  ? 104.202  -6.417  24.025  1.00 34.53 69  A 1 
ATOM   514  C CG2 . VAL A 1 69  ? 101.766  -6.060  23.797  1.00 38.78 69  A 1 
ATOM   515  N N   . GLY A 1 70  ? 104.467  -9.723  25.291  1.00 38.06 70  A 1 
ATOM   516  C CA  . GLY A 1 70  ? 105.463  -10.521 25.991  1.00 41.22 70  A 1 
ATOM   517  C C   . GLY A 1 70  ? 106.715  -9.729  26.331  1.00 39.64 70  A 1 
ATOM   518  O O   . GLY A 1 70  ? 107.235  -8.962  25.530  1.00 36.74 70  A 1 
ATOM   519  N N   . SER A 1 71  ? 107.280  -10.013 27.510  1.00 37.31 71  A 1 
ATOM   520  C CA  . SER A 1 71  ? 108.544  -9.453  28.002  1.00 40.81 71  A 1 
ATOM   521  C C   . SER A 1 71  ? 109.726  -10.111 27.292  1.00 38.85 71  A 1 
ATOM   522  O O   . SER A 1 71  ? 110.083  -11.245 27.621  1.00 36.18 71  A 1 
ATOM   523  C CB  . SER A 1 71  ? 108.631  -9.670  29.512  1.00 38.60 71  A 1 
ATOM   524  O OG  . SER A 1 71  ? 108.447  -11.036 29.820  1.00 37.02 71  A 1 
ATOM   525  N N   . SER A 1 72  ? 110.383  -9.441  26.322  1.00 35.99 72  A 1 
ATOM   526  C CA  . SER A 1 72  ? 111.578  -9.969  25.666  1.00 41.03 72  A 1 
ATOM   527  C C   . SER A 1 72  ? 112.792  -9.904  26.593  1.00 39.45 72  A 1 
ATOM   528  O O   . SER A 1 72  ? 113.210  -8.837  27.044  1.00 35.92 72  A 1 
ATOM   529  C CB  . SER A 1 72  ? 111.834  -9.241  24.341  1.00 37.83 72  A 1 
ATOM   530  O OG  . SER A 1 72  ? 111.984  -7.853  24.550  1.00 36.48 72  A 1 
ATOM   531  N N   . ASN A 1 73  ? 113.447  -11.108 26.807  1.00 37.36 73  A 1 
ATOM   532  C CA  . ASN A 1 73  ? 114.645  -11.365 27.623  1.00 42.78 73  A 1 
ATOM   533  C C   . ASN A 1 73  ? 115.941  -10.917 26.906  1.00 40.94 73  A 1 
ATOM   534  O O   . ASN A 1 73  ? 116.795  -11.758 26.642  1.00 37.55 73  A 1 
ATOM   535  C CB  . ASN A 1 73  ? 114.673  -12.874 27.950  1.00 39.33 73  A 1 
ATOM   536  C CG  . ASN A 1 73  ? 114.036  -13.255 29.269  1.00 34.27 73  A 1 
ATOM   537  O OD1 . ASN A 1 73  ? 113.786  -12.460 30.128  1.00 33.84 73  A 1 
ATOM   538  N ND2 . ASN A 1 73  ? 113.798  -14.545 29.460  1.00 35.13 73  A 1 
ATOM   539  N N   . PHE A 1 74  ? 116.129  -9.682  26.552  1.00 30.14 74  A 1 
ATOM   540  C CA  . PHE A 1 74  ? 117.355  -9.307  25.851  1.00 33.81 74  A 1 
ATOM   541  C C   . PHE A 1 74  ? 118.575  -9.435  26.773  1.00 31.58 74  A 1 
ATOM   542  O O   . PHE A 1 74  ? 118.676  -8.792  27.807  1.00 29.21 74  A 1 
ATOM   543  C CB  . PHE A 1 74  ? 117.225  -7.942  25.166  1.00 31.06 74  A 1 
ATOM   544  C CG  . PHE A 1 74  ? 117.741  -7.977  23.749  1.00 31.41 74  A 1 
ATOM   545  C CD1 . PHE A 1 74  ? 119.083  -7.690  23.454  1.00 32.13 74  A 1 
ATOM   546  C CD2 . PHE A 1 74  ? 116.865  -8.371  22.716  1.00 35.08 74  A 1 
ATOM   547  C CE1 . PHE A 1 74  ? 119.538  -7.783  22.136  1.00 31.93 74  A 1 
ATOM   548  C CE2 . PHE A 1 74  ? 117.322  -8.459  21.394  1.00 31.82 74  A 1 
ATOM   549  C CZ  . PHE A 1 74  ? 118.659  -8.160  21.102  1.00 33.95 74  A 1 
ATOM   550  N N   . ARG A 1 75  ? 119.547  -10.362 26.364  1.00 36.25 75  A 1 
ATOM   551  C CA  . ARG A 1 75  ? 120.558  -11.038 27.204  1.00 39.08 75  A 1 
ATOM   552  C C   . ARG A 1 75  ? 121.970  -10.455 27.080  1.00 35.95 75  A 1 
ATOM   553  O O   . ARG A 1 75  ? 122.874  -11.001 27.690  1.00 34.48 75  A 1 
ATOM   554  C CB  . ARG A 1 75  ? 120.530  -12.524 26.791  1.00 38.38 75  A 1 
ATOM   555  C CG  . ARG A 1 75  ? 120.899  -13.522 27.893  1.00 36.31 75  A 1 
ATOM   556  C CD  . ARG A 1 75  ? 120.921  -14.948 27.308  1.00 35.46 75  A 1 
ATOM   557  N NE  . ARG A 1 75  ? 121.039  -15.971 28.353  1.00 33.19 75  A 1 
ATOM   558  C CZ  . ARG A 1 75  ? 121.183  -17.272 28.154  1.00 31.28 75  A 1 
ATOM   559  N NH1 . ARG A 1 75  ? 121.270  -17.779 26.968  1.00 28.31 75  A 1 
ATOM   560  N NH2 . ARG A 1 75  ? 121.241  -18.098 29.171  1.00 28.96 75  A 1 
ATOM   561  N N   . GLY A 1 76  ? 122.208  -9.495  26.235  1.00 38.32 76  A 1 
ATOM   562  C CA  . GLY A 1 76  ? 123.519  -9.189  25.674  1.00 41.79 76  A 1 
ATOM   563  C C   . GLY A 1 76  ? 124.590  -8.840  26.702  1.00 40.33 76  A 1 
ATOM   564  O O   . GLY A 1 76  ? 124.367  -8.035  27.598  1.00 37.54 76  A 1 
ATOM   565  N N   . GLY A 1 77  ? 125.834  -9.488  26.526  1.00 36.19 77  A 1 
ATOM   566  C CA  . GLY A 1 77  ? 126.820  -9.660  27.572  1.00 38.96 77  A 1 
ATOM   567  C C   . GLY A 1 77  ? 128.196  -9.023  27.362  1.00 36.53 77  A 1 
ATOM   568  O O   . GLY A 1 77  ? 129.140  -9.534  27.966  1.00 33.84 77  A 1 
ATOM   569  N N   . LEU A 1 78  ? 128.432  -8.068  26.513  1.00 37.58 78  A 1 
ATOM   570  C CA  . LEU A 1 78  ? 129.775  -7.619  26.144  1.00 39.88 78  A 1 
ATOM   571  C C   . LEU A 1 78  ? 130.536  -7.001  27.329  1.00 37.99 78  A 1 
ATOM   572  O O   . LEU A 1 78  ? 130.068  -6.066  27.962  1.00 34.58 78  A 1 
ATOM   573  C CB  . LEU A 1 78  ? 129.687  -6.656  24.947  1.00 36.29 78  A 1 
ATOM   574  C CG  . LEU A 1 78  ? 129.724  -7.391  23.607  1.00 33.78 78  A 1 
ATOM   575  C CD1 . LEU A 1 78  ? 129.150  -6.535  22.496  1.00 33.72 78  A 1 
ATOM   576  C CD2 . LEU A 1 78  ? 131.154  -7.788  23.227  1.00 36.23 78  A 1 
ATOM   577  N N   . GLY A 1 79  ? 131.795  -7.554  27.536  1.00 35.86 79  A 1 
ATOM   578  C CA  . GLY A 1 79  ? 132.545  -7.446  28.773  1.00 39.05 79  A 1 
ATOM   579  C C   . GLY A 1 79  ? 133.885  -6.707  28.735  1.00 37.01 79  A 1 
ATOM   580  O O   . GLY A 1 79  ? 134.724  -7.024  29.575  1.00 34.60 79  A 1 
ATOM   581  N N   . GLY A 1 80  ? 134.197  -5.850  27.787  1.00 35.48 80  A 1 
ATOM   582  C CA  . GLY A 1 80  ? 135.542  -5.337  27.533  1.00 39.06 80  A 1 
ATOM   583  C C   . GLY A 1 80  ? 136.217  -4.683  28.751  1.00 38.18 80  A 1 
ATOM   584  O O   . GLY A 1 80  ? 135.722  -3.712  29.295  1.00 35.36 80  A 1 
ATOM   585  N N   . GLY A 1 81  ? 137.434  -5.242  29.088  1.00 34.63 81  A 1 
ATOM   586  C CA  . GLY A 1 81  ? 138.151  -4.956  30.325  1.00 38.18 81  A 1 
ATOM   587  C C   . GLY A 1 81  ? 139.339  -3.983  30.198  1.00 36.35 81  A 1 
ATOM   588  O O   . GLY A 1 81  ? 140.435  -4.379  30.587  1.00 33.43 81  A 1 
ATOM   589  N N   . TYR A 1 82  ? 139.266  -2.864  29.626  1.00 30.80 82  A 1 
ATOM   590  C CA  . TYR A 1 82  ? 140.399  -1.950  29.470  1.00 33.98 82  A 1 
ATOM   591  C C   . TYR A 1 82  ? 140.917  -1.431  30.819  1.00 31.57 82  A 1 
ATOM   592  O O   . TYR A 1 82  ? 140.192  -0.846  31.605  1.00 29.58 82  A 1 
ATOM   593  C CB  . TYR A 1 82  ? 140.064  -0.819  28.497  1.00 31.86 82  A 1 
ATOM   594  C CG  . TYR A 1 82  ? 140.529  -1.112  27.083  1.00 31.97 82  A 1 
ATOM   595  C CD1 . TYR A 1 82  ? 141.821  -0.733  26.678  1.00 32.85 82  A 1 
ATOM   596  C CD2 . TYR A 1 82  ? 139.688  -1.801  26.191  1.00 35.16 82  A 1 
ATOM   597  C CE1 . TYR A 1 82  ? 142.259  -1.019  25.374  1.00 33.69 82  A 1 
ATOM   598  C CE2 . TYR A 1 82  ? 140.133  -2.089  24.882  1.00 33.60 82  A 1 
ATOM   599  C CZ  . TYR A 1 82  ? 141.421  -1.695  24.482  1.00 35.71 82  A 1 
ATOM   600  O OH  . TYR A 1 82  ? 141.848  -1.976  23.214  1.00 33.79 82  A 1 
ATOM   601  N N   . GLY A 1 83  ? 142.231  -1.663  31.014  1.00 36.06 83  A 1 
ATOM   602  C CA  . GLY A 1 83  ? 142.854  -1.621  32.331  1.00 40.39 83  A 1 
ATOM   603  C C   . GLY A 1 83  ? 143.935  -0.552  32.587  1.00 38.85 83  A 1 
ATOM   604  O O   . GLY A 1 83  ? 144.849  -0.859  33.337  1.00 35.94 83  A 1 
ATOM   605  N N   . GLY A 1 84  ? 144.004  0.539   31.990  1.00 37.45 84  A 1 
ATOM   606  C CA  . GLY A 1 84  ? 145.136  1.463   31.890  1.00 40.39 84  A 1 
ATOM   607  C C   . GLY A 1 84  ? 145.716  2.117   33.168  1.00 38.90 84  A 1 
ATOM   608  O O   . GLY A 1 84  ? 145.487  1.689   34.290  1.00 35.50 84  A 1 
ATOM   609  N N   . ALA A 1 85  ? 146.578  3.095   32.876  1.00 39.31 85  A 1 
ATOM   610  C CA  . ALA A 1 85  ? 147.732  3.485   33.690  1.00 42.86 85  A 1 
ATOM   611  C C   . ALA A 1 85  ? 147.447  4.108   35.068  1.00 41.48 85  A 1 
ATOM   612  O O   . ALA A 1 85  ? 146.595  4.969   35.246  1.00 38.48 85  A 1 
ATOM   613  C CB  . ALA A 1 85  ? 148.582  4.429   32.831  1.00 39.08 85  A 1 
ATOM   614  N N   . SER A 1 86  ? 148.373  3.710   35.971  1.00 37.21 86  A 1 
ATOM   615  C CA  . SER A 1 86  ? 148.343  3.984   37.410  1.00 41.66 86  A 1 
ATOM   616  C C   . SER A 1 86  ? 149.068  5.270   37.865  1.00 41.15 86  A 1 
ATOM   617  O O   . SER A 1 86  ? 149.560  5.309   38.991  1.00 38.44 86  A 1 
ATOM   618  C CB  . SER A 1 86  ? 148.960  2.769   38.105  1.00 38.58 86  A 1 
ATOM   619  O OG  . SER A 1 86  ? 150.279  2.589   37.663  1.00 36.34 86  A 1 
ATOM   620  N N   . GLY A 1 87  ? 149.257  6.233   36.997  1.00 38.27 87  A 1 
ATOM   621  C CA  . GLY A 1 87  ? 150.162  7.361   37.225  1.00 42.17 87  A 1 
ATOM   622  C C   . GLY A 1 87  ? 150.034  8.004   38.613  1.00 41.22 87  A 1 
ATOM   623  O O   . GLY A 1 87  ? 148.990  8.504   38.996  1.00 37.83 87  A 1 
ATOM   624  N N   . MET A 1 88  ? 151.153  7.954   39.303  1.00 35.46 88  A 1 
ATOM   625  C CA  . MET A 1 88  ? 151.307  8.066   40.770  1.00 38.01 88  A 1 
ATOM   626  C C   . MET A 1 88  ? 151.348  9.506   41.317  1.00 37.20 88  A 1 
ATOM   627  O O   . MET A 1 88  ? 151.907  9.737   42.386  1.00 34.85 88  A 1 
ATOM   628  C CB  . MET A 1 88  ? 152.587  7.292   41.102  1.00 35.84 88  A 1 
ATOM   629  C CG  . MET A 1 88  ? 152.625  6.655   42.469  1.00 34.14 88  A 1 
ATOM   630  S SD  . MET A 1 88  ? 154.123  5.654   42.697  1.00 31.21 88  A 1 
ATOM   631  C CE  . MET A 1 88  ? 153.769  4.833   44.262  1.00 29.90 88  A 1 
ATOM   632  N N   . GLY A 1 89  ? 150.894  10.480  40.585  1.00 41.26 89  A 1 
ATOM   633  C CA  . GLY A 1 89  ? 151.036  11.888  40.962  1.00 43.72 89  A 1 
ATOM   634  C C   . GLY A 1 89  ? 150.510  12.169  42.358  1.00 43.19 89  A 1 
ATOM   635  O O   . GLY A 1 89  ? 149.306  12.086  42.592  1.00 40.12 89  A 1 
ATOM   636  N N   . GLY A 1 90  ? 151.476  12.452  43.236  1.00 40.08 90  A 1 
ATOM   637  C CA  . GLY A 1 90  ? 151.181  12.714  44.645  1.00 42.30 90  A 1 
ATOM   638  C C   . GLY A 1 90  ? 150.428  14.022  44.851  1.00 41.78 90  A 1 
ATOM   639  O O   . GLY A 1 90  ? 151.032  15.044  45.183  1.00 38.94 90  A 1 
ATOM   640  N N   . ILE A 1 91  ? 149.166  13.969  44.605  1.00 39.59 91  A 1 
ATOM   641  C CA  . ILE A 1 91  ? 148.317  15.116  44.907  1.00 41.69 91  A 1 
ATOM   642  C C   . ILE A 1 91  ? 148.327  15.332  46.409  1.00 41.30 91  A 1 
ATOM   643  O O   . ILE A 1 91  ? 148.020  14.434  47.191  1.00 38.66 91  A 1 
ATOM   644  C CB  . ILE A 1 91  ? 146.905  14.953  44.325  1.00 40.21 91  A 1 
ATOM   645  C CG1 . ILE A 1 91  ? 146.985  14.838  42.794  1.00 37.64 91  A 1 
ATOM   646  C CG2 . ILE A 1 91  ? 146.005  16.115  44.733  1.00 38.83 91  A 1 
ATOM   647  C CD1 . ILE A 1 91  ? 145.643  14.525  42.100  1.00 34.95 91  A 1 
ATOM   648  N N   . THR A 1 92  ? 148.806  16.485  46.789  1.00 40.31 92  A 1 
ATOM   649  C CA  . THR A 1 92  ? 148.907  16.943  48.179  1.00 45.12 92  A 1 
ATOM   650  C C   . THR A 1 92  ? 147.586  16.751  48.891  1.00 45.10 92  A 1 
ATOM   651  O O   . THR A 1 92  ? 146.533  17.125  48.397  1.00 43.17 92  A 1 
ATOM   652  C CB  . THR A 1 92  ? 149.294  18.426  48.234  1.00 43.67 92  A 1 
ATOM   653  O OG1 . THR A 1 92  ? 148.905  19.105  47.057  1.00 39.75 92  A 1 
ATOM   654  C CG2 . THR A 1 92  ? 150.797  18.602  48.371  1.00 39.51 92  A 1 
ATOM   655  N N   . ALA A 1 93  ? 147.722  16.126  50.043  1.00 44.53 93  A 1 
ATOM   656  C CA  . ALA A 1 93  ? 146.576  15.910  50.900  1.00 48.70 93  A 1 
ATOM   657  C C   . ALA A 1 93  ? 145.958  17.254  51.270  1.00 48.38 93  A 1 
ATOM   658  O O   . ALA A 1 93  ? 146.413  17.953  52.171  1.00 46.67 93  A 1 
ATOM   659  C CB  . ALA A 1 93  ? 147.029  15.122  52.127  1.00 47.06 93  A 1 
ATOM   660  N N   . VAL A 1 94  ? 144.988  17.599  50.536  1.00 43.20 94  A 1 
ATOM   661  C CA  . VAL A 1 94  ? 144.144  18.720  50.944  1.00 45.65 94  A 1 
ATOM   662  C C   . VAL A 1 94  ? 143.493  18.291  52.241  1.00 44.68 94  A 1 
ATOM   663  O O   . VAL A 1 94  ? 142.673  17.373  52.270  1.00 44.56 94  A 1 
ATOM   664  C CB  . VAL A 1 94  ? 143.120  19.095  49.875  1.00 45.29 94  A 1 
ATOM   665  C CG1 . VAL A 1 94  ? 142.257  20.264  50.314  1.00 41.83 94  A 1 
ATOM   666  C CG2 . VAL A 1 94  ? 143.807  19.496  48.568  1.00 44.45 94  A 1 
ATOM   667  N N   . THR A 1 95  ? 143.961  18.868  53.300  1.00 43.11 95  A 1 
ATOM   668  C CA  . THR A 1 95  ? 143.324  18.704  54.601  1.00 48.02 95  A 1 
ATOM   669  C C   . THR A 1 95  ? 141.912  19.255  54.495  1.00 47.25 95  A 1 
ATOM   670  O O   . THR A 1 95  ? 141.669  20.438  54.693  1.00 46.87 95  A 1 
ATOM   671  C CB  . THR A 1 95  ? 144.109  19.423  55.709  1.00 47.81 95  A 1 
ATOM   672  O OG1 . THR A 1 95  ? 144.584  20.672  55.253  1.00 43.34 95  A 1 
ATOM   673  C CG2 . THR A 1 95  ? 145.319  18.615  56.156  1.00 42.51 95  A 1 
ATOM   674  N N   . VAL A 1 96  ? 141.087  18.358  54.100  1.00 46.30 96  A 1 
ATOM   675  C CA  . VAL A 1 96  ? 139.661  18.676  54.111  1.00 49.16 96  A 1 
ATOM   676  C C   . VAL A 1 96  ? 139.289  18.905  55.565  1.00 48.95 96  A 1 
ATOM   677  O O   . VAL A 1 96  ? 139.366  17.998  56.388  1.00 47.75 96  A 1 
ATOM   678  C CB  . VAL A 1 96  ? 138.811  17.572  53.466  1.00 47.72 96  A 1 
ATOM   679  C CG1 . VAL A 1 96  ? 137.344  17.959  53.414  1.00 43.07 96  A 1 
ATOM   680  C CG2 . VAL A 1 96  ? 139.267  17.295  52.021  1.00 44.75 96  A 1 
ATOM   681  N N   . ASN A 1 97  ? 139.008  20.092  55.856  1.00 50.63 97  A 1 
ATOM   682  C CA  . ASN A 1 97  ? 138.644  20.487  57.207  1.00 53.78 97  A 1 
ATOM   683  C C   . ASN A 1 97  ? 137.407  19.684  57.621  1.00 52.56 97  A 1 
ATOM   684  O O   . ASN A 1 97  ? 136.340  19.829  57.031  1.00 51.50 97  A 1 
ATOM   685  C CB  . ASN A 1 97  ? 138.439  22.012  57.207  1.00 52.93 97  A 1 
ATOM   686  C CG  . ASN A 1 97  ? 138.746  22.669  58.527  1.00 49.14 97  A 1 
ATOM   687  O OD1 . ASN A 1 97  ? 138.983  22.034  59.524  1.00 46.31 97  A 1 
ATOM   688  N ND2 . ASN A 1 97  ? 138.767  23.987  58.538  1.00 46.61 97  A 1 
ATOM   689  N N   . GLN A 1 98  ? 137.610  18.731  58.564  1.00 47.87 98  A 1 
ATOM   690  C CA  . GLN A 1 98  ? 136.562  17.764  58.946  1.00 51.14 98  A 1 
ATOM   691  C C   . GLN A 1 98  ? 135.256  18.423  59.402  1.00 50.64 98  A 1 
ATOM   692  O O   . GLN A 1 98  ? 134.208  17.779  59.352  1.00 48.29 98  A 1 
ATOM   693  C CB  . GLN A 1 98  ? 137.072  16.860  60.063  1.00 49.66 98  A 1 
ATOM   694  C CG  . GLN A 1 98  ? 137.948  15.710  59.568  1.00 48.27 98  A 1 
ATOM   695  C CD  . GLN A 1 98  ? 138.342  14.737  60.693  1.00 43.57 98  A 1 
ATOM   696  O OE1 . GLN A 1 98  ? 138.251  15.028  61.872  1.00 41.01 98  A 1 
ATOM   697  N NE2 . GLN A 1 98  ? 138.789  13.546  60.362  1.00 39.24 98  A 1 
ATOM   698  N N   . SER A 1 99  ? 135.339  19.671  59.758  1.00 52.24 99  A 1 
ATOM   699  C CA  . SER A 1 99  ? 134.145  20.411  60.193  1.00 54.23 99  A 1 
ATOM   700  C C   . SER A 1 99  ? 133.071  20.549  59.119  1.00 53.14 99  A 1 
ATOM   701  O O   . SER A 1 99  ? 131.898  20.676  59.455  1.00 51.04 99  A 1 
ATOM   702  C CB  . SER A 1 99  ? 134.545  21.802  60.687  1.00 53.42 99  A 1 
ATOM   703  O OG  . SER A 1 99  ? 135.183  22.531  59.671  1.00 50.90 99  A 1 
ATOM   704  N N   . LEU A 1 100 ? 133.498  20.448  57.828  1.00 45.48 100 A 1 
ATOM   705  C CA  . LEU A 1 100 ? 132.537  20.475  56.722  1.00 45.73 100 A 1 
ATOM   706  C C   . LEU A 1 100 ? 131.765  19.170  56.567  1.00 44.69 100 A 1 
ATOM   707  O O   . LEU A 1 100 ? 130.722  19.144  55.907  1.00 43.50 100 A 1 
ATOM   708  C CB  . LEU A 1 100 ? 133.281  20.820  55.426  1.00 45.10 100 A 1 
ATOM   709  C CG  . LEU A 1 100 ? 133.648  22.311  55.300  1.00 42.38 100 A 1 
ATOM   710  C CD1 . LEU A 1 100 ? 134.671  22.506  54.192  1.00 40.53 100 A 1 
ATOM   711  C CD2 . LEU A 1 100 ? 132.426  23.159  54.964  1.00 41.85 100 A 1 
ATOM   712  N N   . LEU A 1 101 ? 132.333  18.037  57.093  1.00 44.60 101 A 1 
ATOM   713  C CA  . LEU A 1 101 ? 131.648  16.745  57.053  1.00 45.98 101 A 1 
ATOM   714  C C   . LEU A 1 101 ? 130.672  16.553  58.209  1.00 45.80 101 A 1 
ATOM   715  O O   . LEU A 1 101 ? 129.976  15.535  58.241  1.00 43.81 101 A 1 
ATOM   716  C CB  . LEU A 1 101 ? 132.679  15.616  57.018  1.00 44.40 101 A 1 
ATOM   717  C CG  . LEU A 1 101 ? 133.383  15.444  55.671  1.00 41.06 101 A 1 
ATOM   718  C CD1 . LEU A 1 101 ? 134.564  14.488  55.824  1.00 37.94 101 A 1 
ATOM   719  C CD2 . LEU A 1 101 ? 132.443  14.860  54.605  1.00 39.91 101 A 1 
ATOM   720  N N   . SER A 1 102 ? 130.686  17.475  59.121  1.00 44.93 102 A 1 
ATOM   721  C CA  . SER A 1 102 ? 129.598  17.417  60.085  1.00 47.56 102 A 1 
ATOM   722  C C   . SER A 1 102 ? 128.297  17.463  59.291  1.00 46.08 102 A 1 
ATOM   723  O O   . SER A 1 102 ? 128.102  18.405  58.521  1.00 44.66 102 A 1 
ATOM   724  C CB  . SER A 1 102 ? 129.668  18.554  61.106  1.00 47.04 102 A 1 
ATOM   725  O OG  . SER A 1 102 ? 129.775  19.804  60.502  1.00 43.83 102 A 1 
ATOM   726  N N   . PRO A 1 103 ? 127.524  16.384  59.385  1.00 41.99 103 A 1 
ATOM   727  C CA  . PRO A 1 103 ? 126.263  16.388  58.671  1.00 43.69 103 A 1 
ATOM   728  C C   . PRO A 1 103 ? 125.537  17.647  59.113  1.00 43.66 103 A 1 
ATOM   729  O O   . PRO A 1 103 ? 125.209  17.798  60.288  1.00 43.15 103 A 1 
ATOM   730  C CB  . PRO A 1 103 ? 125.548  15.091  59.053  1.00 41.68 103 A 1 
ATOM   731  C CG  . PRO A 1 103 ? 126.142  14.747  60.411  1.00 41.19 103 A 1 
ATOM   732  C CD  . PRO A 1 103 ? 127.568  15.298  60.332  1.00 44.19 103 A 1 
ATOM   733  N N   . LEU A 1 104 ? 125.374  18.525  58.143  1.00 43.57 104 A 1 
ATOM   734  C CA  . LEU A 1 104 ? 124.401  19.579  58.341  1.00 44.45 104 A 1 
ATOM   735  C C   . LEU A 1 104 ? 123.110  18.839  58.624  1.00 43.66 104 A 1 
ATOM   736  O O   . LEU A 1 104 ? 122.412  18.390  57.716  1.00 42.47 104 A 1 
ATOM   737  C CB  . LEU A 1 104 ? 124.298  20.464  57.100  1.00 43.01 104 A 1 
ATOM   738  C CG  . LEU A 1 104 ? 125.249  21.692  57.142  1.00 39.41 104 A 1 
ATOM   739  C CD1 . LEU A 1 104 ? 125.570  22.185  55.745  1.00 37.44 104 A 1 
ATOM   740  C CD2 . LEU A 1 104 ? 124.618  22.847  57.919  1.00 38.60 104 A 1 
ATOM   741  N N   . VAL A 1 105 ? 122.897  18.633  59.898  1.00 41.68 105 A 1 
ATOM   742  C CA  . VAL A 1 105 ? 121.563  18.333  60.370  1.00 44.27 105 A 1 
ATOM   743  C C   . VAL A 1 105 ? 120.792  19.595  60.037  1.00 43.84 105 A 1 
ATOM   744  O O   . VAL A 1 105 ? 120.678  20.509  60.833  1.00 41.98 105 A 1 
ATOM   745  C CB  . VAL A 1 105 ? 121.530  17.977  61.869  1.00 42.50 105 A 1 
ATOM   746  C CG1 . VAL A 1 105 ? 120.133  17.547  62.278  1.00 37.67 105 A 1 
ATOM   747  C CG2 . VAL A 1 105 ? 122.483  16.820  62.188  1.00 38.42 105 A 1 
ATOM   748  N N   . LEU A 1 106 ? 120.414  19.612  58.754  1.00 43.87 106 A 1 
ATOM   749  C CA  . LEU A 1 106 ? 119.300  20.447  58.396  1.00 45.67 106 A 1 
ATOM   750  C C   . LEU A 1 106 ? 118.162  19.874  59.230  1.00 45.35 106 A 1 
ATOM   751  O O   . LEU A 1 106 ? 117.460  18.965  58.802  1.00 42.98 106 A 1 
ATOM   752  C CB  . LEU A 1 106 ? 119.027  20.377  56.890  1.00 43.46 106 A 1 
ATOM   753  C CG  . LEU A 1 106 ? 119.966  21.257  56.049  1.00 39.27 106 A 1 
ATOM   754  C CD1 . LEU A 1 106 ? 119.974  20.812  54.598  1.00 36.88 106 A 1 
ATOM   755  C CD2 . LEU A 1 106 ? 119.545  22.724  56.097  1.00 38.22 106 A 1 
ATOM   756  N N   . GLU A 1 107 ? 118.131  20.330  60.446  1.00 45.84 107 A 1 
ATOM   757  C CA  . GLU A 1 107 ? 116.869  20.315  61.154  1.00 48.46 107 A 1 
ATOM   758  C C   . GLU A 1 107 ? 115.909  21.050  60.231  1.00 47.59 107 A 1 
ATOM   759  O O   . GLU A 1 107 ? 115.799  22.269  60.233  1.00 44.66 107 A 1 
ATOM   760  C CB  . GLU A 1 107 ? 116.964  20.968  62.527  1.00 45.88 107 A 1 
ATOM   761  C CG  . GLU A 1 107 ? 117.702  20.086  63.550  1.00 42.05 107 A 1 
ATOM   762  C CD  . GLU A 1 107 ? 117.704  20.646  64.974  1.00 39.48 107 A 1 
ATOM   763  O OE1 . GLU A 1 107 ? 117.905  19.832  65.914  1.00 34.95 107 A 1 
ATOM   764  O OE2 . GLU A 1 107 ? 117.520  21.867  65.126  1.00 37.08 107 A 1 
ATOM   765  N N   . VAL A 1 108 ? 115.327  20.255  59.294  1.00 44.62 108 A 1 
ATOM   766  C CA  . VAL A 1 108 ? 114.178  20.728  58.552  1.00 46.47 108 A 1 
ATOM   767  C C   . VAL A 1 108 ? 113.200  21.102  59.637  1.00 46.08 108 A 1 
ATOM   768  O O   . VAL A 1 108 ? 112.730  20.209  60.357  1.00 44.52 108 A 1 
ATOM   769  C CB  . VAL A 1 108 ? 113.620  19.642  57.627  1.00 44.85 108 A 1 
ATOM   770  C CG1 . VAL A 1 108 ? 112.425  20.154  56.839  1.00 40.83 108 A 1 
ATOM   771  C CG2 . VAL A 1 108 ? 114.679  19.178  56.607  1.00 42.70 108 A 1 
ATOM   772  N N   . ASP A 1 109 ? 113.036  22.362  59.796  1.00 57.24 109 A 1 
ATOM   773  C CA  . ASP A 1 109 ? 112.227  22.901  60.877  1.00 60.18 109 A 1 
ATOM   774  C C   . ASP A 1 109 ? 110.917  22.114  60.899  1.00 60.30 109 A 1 
ATOM   775  O O   . ASP A 1 109 ? 110.192  22.115  59.890  1.00 57.28 109 A 1 
ATOM   776  C CB  . ASP A 1 109 ? 112.033  24.402  60.657  1.00 56.24 109 A 1 
ATOM   777  C CG  . ASP A 1 109 ? 111.301  25.123  61.778  1.00 50.63 109 A 1 
ATOM   778  O OD1 . ASP A 1 109 ? 110.757  24.451  62.678  1.00 47.61 109 A 1 
ATOM   779  O OD2 . ASP A 1 109 ? 111.246  26.368  61.708  1.00 46.87 109 A 1 
ATOM   780  N N   . PRO A 1 110 ? 110.637  21.345  61.957  1.00 60.21 110 A 1 
ATOM   781  C CA  . PRO A 1 110 ? 109.473  20.473  62.007  1.00 62.30 110 A 1 
ATOM   782  C C   . PRO A 1 110 ? 108.195  21.263  61.741  1.00 63.90 110 A 1 
ATOM   783  O O   . PRO A 1 110 ? 107.229  20.706  61.218  1.00 60.59 110 A 1 
ATOM   784  C CB  . PRO A 1 110 ? 109.501  19.811  63.384  1.00 59.47 110 A 1 
ATOM   785  C CG  . PRO A 1 110 ? 110.362  20.742  64.229  1.00 60.50 110 A 1 
ATOM   786  C CD  . PRO A 1 110 ? 111.355  21.295  63.226  1.00 63.05 110 A 1 
ATOM   787  N N   . ASN A 1 111 ? 108.218  22.552  61.976  1.00 67.85 111 A 1 
ATOM   788  C CA  . ASN A 1 111 ? 107.138  23.442  61.595  1.00 72.15 111 A 1 
ATOM   789  C C   . ASN A 1 111 ? 106.964  23.519  60.072  1.00 72.38 111 A 1 
ATOM   790  O O   . ASN A 1 111 ? 105.835  23.506  59.592  1.00 68.88 111 A 1 
ATOM   791  C CB  . ASN A 1 111 ? 107.381  24.833  62.180  1.00 68.31 111 A 1 
ATOM   792  C CG  . ASN A 1 111 ? 107.200  24.864  63.684  1.00 62.54 111 A 1 
ATOM   793  O OD1 . ASN A 1 111 ? 106.374  24.185  64.250  1.00 56.87 111 A 1 
ATOM   794  N ND2 . ASN A 1 111 ? 107.962  25.693  64.364  1.00 55.58 111 A 1 
ATOM   795  N N   . ILE A 1 112 ? 108.095  23.520  59.281  1.00 68.13 112 A 1 
ATOM   796  C CA  . ILE A 1 112 ? 107.994  23.521  57.814  1.00 70.30 112 A 1 
ATOM   797  C C   . ILE A 1 112 ? 107.454  22.185  57.315  1.00 70.19 112 A 1 
ATOM   798  O O   . ILE A 1 112 ? 106.626  22.158  56.392  1.00 68.55 112 A 1 
ATOM   799  C CB  . ILE A 1 112 ? 109.343  23.864  57.159  1.00 69.05 112 A 1 
ATOM   800  C CG1 . ILE A 1 112 ? 109.808  25.284  57.563  1.00 63.92 112 A 1 
ATOM   801  C CG2 . ILE A 1 112 ? 109.236  23.774  55.620  1.00 60.47 112 A 1 
ATOM   802  C CD1 . ILE A 1 112 ? 111.193  25.671  57.053  1.00 55.90 112 A 1 
ATOM   803  N N   . GLN A 1 113 ? 107.906  21.055  57.923  1.00 70.19 113 A 1 
ATOM   804  C CA  . GLN A 1 113 ? 107.316  19.757  57.609  1.00 70.29 113 A 1 
ATOM   805  C C   . GLN A 1 113 ? 105.845  19.701  58.017  1.00 70.57 113 A 1 
ATOM   806  O O   . GLN A 1 113 ? 105.033  19.228  57.218  1.00 69.58 113 A 1 
ATOM   807  C CB  . GLN A 1 113 ? 108.096  18.617  58.258  1.00 67.86 113 A 1 
ATOM   808  C CG  . GLN A 1 113 ? 109.116  18.020  57.290  1.00 62.24 113 A 1 
ATOM   809  C CD  . GLN A 1 113 ? 109.825  16.784  57.844  1.00 56.25 113 A 1 
ATOM   810  O OE1 . GLN A 1 113 ? 109.727  16.416  58.993  1.00 53.09 113 A 1 
ATOM   811  N NE2 . GLN A 1 113 ? 110.570  16.070  57.014  1.00 49.02 113 A 1 
ATOM   812  N N   . ALA A 1 114 ? 105.522  20.189  59.194  1.00 74.91 114 A 1 
ATOM   813  C CA  . ALA A 1 114 ? 104.139  20.245  59.650  1.00 78.73 114 A 1 
ATOM   814  C C   . ALA A 1 114 ? 103.281  21.126  58.737  1.00 79.54 114 A 1 
ATOM   815  O O   . ALA A 1 114 ? 102.213  20.698  58.297  1.00 77.33 114 A 1 
ATOM   816  C CB  . ALA A 1 114 ? 104.105  20.733  61.097  1.00 77.07 114 A 1 
ATOM   817  N N   . VAL A 1 115 ? 103.773  22.282  58.349  1.00 76.98 115 A 1 
ATOM   818  C CA  . VAL A 1 115 ? 103.082  23.158  57.391  1.00 78.45 115 A 1 
ATOM   819  C C   . VAL A 1 115 ? 102.936  22.473  56.031  1.00 78.01 115 A 1 
ATOM   820  O O   . VAL A 1 115 ? 101.841  22.435  55.485  1.00 77.58 115 A 1 
ATOM   821  C CB  . VAL A 1 115 ? 103.789  24.519  57.265  1.00 78.20 115 A 1 
ATOM   822  C CG1 . VAL A 1 115 ? 103.197  25.387  56.157  1.00 70.67 115 A 1 
ATOM   823  C CG2 . VAL A 1 115 ? 103.635  25.327  58.569  1.00 69.87 115 A 1 
ATOM   824  N N   . ARG A 1 116 ? 104.045  21.820  55.528  1.00 71.44 116 A 1 
ATOM   825  C CA  . ARG A 1 116 ? 103.955  21.071  54.261  1.00 71.04 116 A 1 
ATOM   826  C C   . ARG A 1 116 ? 103.004  19.884  54.349  1.00 71.28 116 A 1 
ATOM   827  O O   . ARG A 1 116 ? 102.320  19.596  53.365  1.00 74.77 116 A 1 
ATOM   828  C CB  . ARG A 1 116 ? 105.327  20.583  53.818  1.00 70.07 116 A 1 
ATOM   829  C CG  . ARG A 1 116 ? 106.096  21.669  53.077  1.00 65.06 116 A 1 
ATOM   830  C CD  . ARG A 1 116 ? 107.416  21.082  52.548  1.00 62.71 116 A 1 
ATOM   831  N NE  . ARG A 1 116 ? 108.127  22.045  51.711  1.00 56.59 116 A 1 
ATOM   832  C CZ  . ARG A 1 116 ? 109.243  21.819  51.030  1.00 50.52 116 A 1 
ATOM   833  N NH1 . ARG A 1 116 ? 109.841  20.661  51.071  1.00 47.02 116 A 1 
ATOM   834  N NH2 . ARG A 1 116 ? 109.764  22.765  50.295  1.00 46.18 116 A 1 
ATOM   835  N N   . THR A 1 117 ? 102.973  19.136  55.445  1.00 77.70 117 A 1 
ATOM   836  C CA  . THR A 1 117 ? 101.999  18.045  55.617  1.00 79.56 117 A 1 
ATOM   837  C C   . THR A 1 117 ? 100.577  18.587  55.708  1.00 80.79 117 A 1 
ATOM   838  O O   . THR A 1 117 ? 99.698   18.028  55.063  1.00 79.69 117 A 1 
ATOM   839  C CB  . THR A 1 117 ? 102.283  17.139  56.822  1.00 77.96 117 A 1 
ATOM   840  O OG1 . THR A 1 117 ? 102.797  17.840  57.918  1.00 71.16 117 A 1 
ATOM   841  C CG2 . THR A 1 117 ? 103.308  16.056  56.481  1.00 66.97 117 A 1 
ATOM   842  N N   . GLN A 1 118 ? 100.408  19.685  56.395  1.00 84.99 118 A 1 
ATOM   843  C CA  . GLN A 1 118 ? 99.100   20.324  56.510  1.00 84.98 118 A 1 
ATOM   844  C C   . GLN A 1 118 ? 98.625   20.889  55.160  1.00 85.16 118 A 1 
ATOM   845  O O   . GLN A 1 118 ? 97.484   20.651  54.770  1.00 82.99 118 A 1 
ATOM   846  C CB  . GLN A 1 118 ? 99.176   21.402  57.590  1.00 83.87 118 A 1 
ATOM   847  C CG  . GLN A 1 118 ? 97.797   21.789  58.114  1.00 74.94 118 A 1 
ATOM   848  C CD  . GLN A 1 118 ? 97.868   22.770  59.295  1.00 68.62 118 A 1 
ATOM   849  O OE1 . GLN A 1 118 ? 98.871   23.394  59.575  1.00 63.11 118 A 1 
ATOM   850  N NE2 . GLN A 1 118 ? 96.785   22.955  60.019  1.00 58.33 118 A 1 
ATOM   851  N N   . GLU A 1 119 ? 99.546   21.531  54.419  1.00 80.92 119 A 1 
ATOM   852  C CA  . GLU A 1 119 ? 99.262   21.959  53.041  1.00 79.30 119 A 1 
ATOM   853  C C   . GLU A 1 119 ? 98.944   20.770  52.140  1.00 77.90 119 A 1 
ATOM   854  O O   . GLU A 1 119 ? 97.996   20.809  51.347  1.00 80.19 119 A 1 
ATOM   855  C CB  . GLU A 1 119 ? 100.451  22.721  52.459  1.00 79.17 119 A 1 
ATOM   856  C CG  . GLU A 1 119 ? 100.578  24.152  52.978  1.00 72.80 119 A 1 
ATOM   857  C CD  . GLU A 1 119 ? 101.784  24.899  52.377  1.00 66.27 119 A 1 
ATOM   858  O OE1 . GLU A 1 119 ? 101.797  26.150  52.472  1.00 61.28 119 A 1 
ATOM   859  O OE2 . GLU A 1 119 ? 102.702  24.232  51.838  1.00 61.10 119 A 1 
ATOM   860  N N   . LYS A 1 120 ? 99.716   19.665  52.261  1.00 78.56 120 A 1 
ATOM   861  C CA  . LYS A 1 120 ? 99.474   18.456  51.484  1.00 79.24 120 A 1 
ATOM   862  C C   . LYS A 1 120 ? 98.126   17.816  51.818  1.00 78.95 120 A 1 
ATOM   863  O O   . LYS A 1 120 ? 97.449   17.339  50.905  1.00 80.14 120 A 1 
ATOM   864  C CB  . LYS A 1 120 ? 100.641  17.488  51.688  1.00 78.62 120 A 1 
ATOM   865  C CG  . LYS A 1 120 ? 100.781  16.489  50.543  1.00 71.70 120 A 1 
ATOM   866  C CD  . LYS A 1 120 ? 102.019  15.604  50.789  1.00 67.00 120 A 1 
ATOM   867  C CE  . LYS A 1 120 ? 102.289  14.710  49.583  1.00 60.08 120 A 1 
ATOM   868  N NZ  . LYS A 1 120 ? 103.478  13.859  49.790  1.00 52.24 120 A 1 
ATOM   869  N N   . GLU A 1 121 ? 97.746   17.818  53.078  1.00 80.84 121 A 1 
ATOM   870  C CA  . GLU A 1 121 ? 96.408   17.373  53.479  1.00 81.68 121 A 1 
ATOM   871  C C   . GLU A 1 121 ? 95.312   18.319  52.982  1.00 81.56 121 A 1 
ATOM   872  O O   . GLU A 1 121 ? 94.290   17.844  52.483  1.00 80.24 121 A 1 
ATOM   873  C CB  . GLU A 1 121 ? 96.297   17.208  54.997  1.00 81.27 121 A 1 
ATOM   874  C CG  . GLU A 1 121 ? 96.887   15.881  55.463  1.00 73.14 121 A 1 
ATOM   875  C CD  . GLU A 1 121 ? 96.435   15.484  56.872  1.00 66.41 121 A 1 
ATOM   876  O OE1 . GLU A 1 121 ? 96.447   14.247  57.136  1.00 60.70 121 A 1 
ATOM   877  O OE2 . GLU A 1 121 ? 96.057   16.376  57.650  1.00 59.74 121 A 1 
ATOM   878  N N   . GLN A 1 122 ? 95.549   19.605  53.043  1.00 83.33 122 A 1 
ATOM   879  C CA  . GLN A 1 122 ? 94.614   20.571  52.474  1.00 84.05 122 A 1 
ATOM   880  C C   . GLN A 1 122 ? 94.469   20.381  50.965  1.00 84.23 122 A 1 
ATOM   881  O O   . GLN A 1 122 ? 93.338   20.271  50.476  1.00 83.90 122 A 1 
ATOM   882  C CB  . GLN A 1 122 ? 95.054   22.007  52.780  1.00 83.23 122 A 1 
ATOM   883  C CG  . GLN A 1 122 ? 94.698   22.410  54.215  1.00 74.81 122 A 1 
ATOM   884  C CD  . GLN A 1 122 ? 95.094   23.866  54.532  1.00 70.62 122 A 1 
ATOM   885  O OE1 . GLN A 1 122 ? 95.723   24.555  53.755  1.00 64.85 122 A 1 
ATOM   886  N NE2 . GLN A 1 122 ? 94.719   24.376  55.681  1.00 59.94 122 A 1 
ATOM   887  N N   . ILE A 1 123 ? 95.569   20.222  50.215  1.00 79.93 123 A 1 
ATOM   888  C CA  . ILE A 1 123 ? 95.547   19.933  48.778  1.00 78.92 123 A 1 
ATOM   889  C C   . ILE A 1 123 ? 94.839   18.609  48.505  1.00 77.77 123 A 1 
ATOM   890  O O   . ILE A 1 123 ? 94.038   18.505  47.578  1.00 80.61 123 A 1 
ATOM   891  C CB  . ILE A 1 123 ? 96.978   19.949  48.201  1.00 79.80 123 A 1 
ATOM   892  C CG1 . ILE A 1 123 ? 97.549   21.388  48.212  1.00 75.54 123 A 1 
ATOM   893  C CG2 . ILE A 1 123 ? 97.008   19.402  46.754  1.00 70.50 123 A 1 
ATOM   894  C CD1 . ILE A 1 123 ? 99.056   21.455  47.980  1.00 63.37 123 A 1 
ATOM   895  N N   . LYS A 1 124 ? 95.137   17.573  49.322  1.00 81.48 124 A 1 
ATOM   896  C CA  . LYS A 1 124 ? 94.462   16.281  49.194  1.00 82.79 124 A 1 
ATOM   897  C C   . LYS A 1 124 ? 92.958   16.403  49.436  1.00 82.38 124 A 1 
ATOM   898  O O   . LYS A 1 124 ? 92.171   15.799  48.705  1.00 82.47 124 A 1 
ATOM   899  C CB  . LYS A 1 124 ? 95.121   15.275  50.143  1.00 82.89 124 A 1 
ATOM   900  C CG  . LYS A 1 124 ? 94.740   13.832  49.818  1.00 74.75 124 A 1 
ATOM   901  C CD  . LYS A 1 124 ? 95.413   12.891  50.827  1.00 71.93 124 A 1 
ATOM   902  C CE  . LYS A 1 124 ? 95.085   11.433  50.518  1.00 62.87 124 A 1 
ATOM   903  N NZ  . LYS A 1 124 ? 95.569   10.534  51.596  1.00 55.30 124 A 1 
ATOM   904  N N   . THR A 1 125 ? 92.593   17.185  50.423  1.00 82.78 125 A 1 
ATOM   905  C CA  . THR A 1 125 ? 91.186   17.441  50.734  1.00 83.77 125 A 1 
ATOM   906  C C   . THR A 1 125 ? 90.515   18.245  49.618  1.00 84.06 125 A 1 
ATOM   907  O O   . THR A 1 125 ? 89.401   17.905  49.208  1.00 81.76 125 A 1 
ATOM   908  C CB  . THR A 1 125 ? 91.031   18.167  52.073  1.00 83.07 125 A 1 
ATOM   909  O OG1 . THR A 1 125 ? 91.699   17.454  53.088  1.00 75.60 125 A 1 
ATOM   910  C CG2 . THR A 1 125 ? 89.564   18.243  52.513  1.00 72.03 125 A 1 
ATOM   911  N N   . LEU A 1 126 ? 91.194   19.235  49.090  1.00 83.94 126 A 1 
ATOM   912  C CA  . LEU A 1 126 ? 90.737   19.999  47.928  1.00 81.32 126 A 1 
ATOM   913  C C   . LEU A 1 126 ? 90.618   19.120  46.685  1.00 80.38 126 A 1 
ATOM   914  O O   . LEU A 1 126 ? 89.569   19.130  46.041  1.00 83.23 126 A 1 
ATOM   915  C CB  . LEU A 1 126 ? 91.679   21.187  47.686  1.00 82.62 126 A 1 
ATOM   916  C CG  . LEU A 1 126 ? 91.421   22.374  48.634  1.00 76.93 126 A 1 
ATOM   917  C CD1 . LEU A 1 126 ? 92.608   23.339  48.621  1.00 67.28 126 A 1 
ATOM   918  C CD2 . LEU A 1 126 ? 90.176   23.157  48.211  1.00 68.75 126 A 1 
ATOM   919  N N   . ASN A 1 127 ? 91.631   18.280  46.378  1.00 81.24 127 A 1 
ATOM   920  C CA  . ASN A 1 127 ? 91.573   17.334  45.268  1.00 81.36 127 A 1 
ATOM   921  C C   . ASN A 1 127 ? 90.430   16.329  45.417  1.00 80.15 127 A 1 
ATOM   922  O O   . ASN A 1 127 ? 89.757   16.008  44.441  1.00 81.70 127 A 1 
ATOM   923  C CB  . ASN A 1 127 ? 92.916   16.598  45.139  1.00 80.71 127 A 1 
ATOM   924  C CG  . ASN A 1 127 ? 93.950   17.390  44.354  1.00 73.98 127 A 1 
ATOM   925  O OD1 . ASN A 1 127 ? 93.661   18.319  43.641  1.00 65.25 127 A 1 
ATOM   926  N ND2 . ASN A 1 127 ? 95.194   16.988  44.436  1.00 64.57 127 A 1 
ATOM   927  N N   . ASN A 1 128 ? 90.209   15.825  46.641  1.00 83.31 128 A 1 
ATOM   928  C CA  . ASN A 1 128 ? 89.080   14.934  46.884  1.00 84.61 128 A 1 
ATOM   929  C C   . ASN A 1 128 ? 87.737   15.642  46.678  1.00 83.85 128 A 1 
ATOM   930  O O   . ASN A 1 128 ? 86.821   15.065  46.082  1.00 83.20 128 A 1 
ATOM   931  C CB  . ASN A 1 128 ? 89.178   14.346  48.296  1.00 84.25 128 A 1 
ATOM   932  C CG  . ASN A 1 128 ? 90.228   13.263  48.441  1.00 81.12 128 A 1 
ATOM   933  O OD1 . ASN A 1 128 ? 90.745   12.691  47.508  1.00 72.97 128 A 1 
ATOM   934  N ND2 . ASN A 1 128 ? 90.544   12.897  49.672  1.00 72.28 128 A 1 
ATOM   935  N N   . LYS A 1 129 ? 87.617   16.877  47.104  1.00 83.05 129 A 1 
ATOM   936  C CA  . LYS A 1 129 ? 86.430   17.698  46.805  1.00 83.74 129 A 1 
ATOM   937  C C   . LYS A 1 129 ? 86.288   17.932  45.310  1.00 84.41 129 A 1 
ATOM   938  O O   . LYS A 1 129 ? 85.193   17.763  44.782  1.00 84.31 129 A 1 
ATOM   939  C CB  . LYS A 1 129 ? 86.488   19.029  47.542  1.00 83.66 129 A 1 
ATOM   940  C CG  . LYS A 1 129 ? 86.058   18.910  49.012  1.00 77.48 129 A 1 
ATOM   941  C CD  . LYS A 1 129 ? 86.058   20.296  49.649  1.00 74.45 129 A 1 
ATOM   942  C CE  . LYS A 1 129 ? 85.542   20.247  51.087  1.00 65.39 129 A 1 
ATOM   943  N NZ  . LYS A 1 129 ? 85.509   21.590  51.685  1.00 57.92 129 A 1 
ATOM   944  N N   . PHE A 1 130 ? 87.383   18.237  44.632  1.00 85.56 130 A 1 
ATOM   945  C CA  . PHE A 1 130 ? 87.417   18.449  43.190  1.00 84.52 130 A 1 
ATOM   946  C C   . PHE A 1 130 ? 86.983   17.198  42.424  1.00 84.64 130 A 1 
ATOM   947  O O   . PHE A 1 130 ? 86.113   17.271  41.563  1.00 85.83 130 A 1 
ATOM   948  C CB  . PHE A 1 130 ? 88.830   18.889  42.806  1.00 83.13 130 A 1 
ATOM   949  C CG  . PHE A 1 130 ? 88.912   19.520  41.448  1.00 78.75 130 A 1 
ATOM   950  C CD1 . PHE A 1 130 ? 89.061   18.734  40.299  1.00 68.71 130 A 1 
ATOM   951  C CD2 . PHE A 1 130 ? 88.898   20.924  41.343  1.00 67.96 130 A 1 
ATOM   952  C CE1 . PHE A 1 130 ? 89.196   19.348  39.040  1.00 62.31 130 A 1 
ATOM   953  C CE2 . PHE A 1 130 ? 89.034   21.537  40.091  1.00 61.47 130 A 1 
ATOM   954  C CZ  . PHE A 1 130 ? 89.188   20.751  38.942  1.00 63.09 130 A 1 
ATOM   955  N N   . ALA A 1 131 ? 87.533   16.014  42.804  1.00 85.36 131 A 1 
ATOM   956  C CA  . ALA A 1 131 ? 87.103   14.737  42.235  1.00 86.93 131 A 1 
ATOM   957  C C   . ALA A 1 131 ? 85.613   14.486  42.470  1.00 86.95 131 A 1 
ATOM   958  O O   . ALA A 1 131 ? 84.893   14.134  41.533  1.00 86.19 131 A 1 
ATOM   959  C CB  . ALA A 1 131 ? 87.968   13.613  42.822  1.00 86.49 131 A 1 
ATOM   960  N N   . SER A 1 132 ? 85.142   14.757  43.679  1.00 86.57 132 A 1 
ATOM   961  C CA  . SER A 1 132 ? 83.714   14.631  43.984  1.00 87.77 132 A 1 
ATOM   962  C C   . SER A 1 132 ? 82.853   15.594  43.157  1.00 87.87 132 A 1 
ATOM   963  O O   . SER A 1 132 ? 81.766   15.212  42.722  1.00 86.70 132 A 1 
ATOM   964  C CB  . SER A 1 132 ? 83.479   14.888  45.472  1.00 87.05 132 A 1 
ATOM   965  O OG  . SER A 1 132 ? 82.109   14.701  45.796  1.00 74.47 132 A 1 
ATOM   966  N N   . PHE A 1 133 ? 83.322   16.785  42.910  1.00 86.80 133 A 1 
ATOM   967  C CA  . PHE A 1 133 ? 82.632   17.729  42.034  1.00 86.88 133 A 1 
ATOM   968  C C   . PHE A 1 133 ? 82.636   17.262  40.575  1.00 87.66 133 A 1 
ATOM   969  O O   . PHE A 1 133 ? 81.589   17.307  39.937  1.00 88.42 133 A 1 
ATOM   970  C CB  . PHE A 1 133 ? 83.224   19.135  42.163  1.00 85.29 133 A 1 
ATOM   971  C CG  . PHE A 1 133 ? 82.820   19.895  43.407  1.00 78.21 133 A 1 
ATOM   972  C CD1 . PHE A 1 133 ? 81.457   20.027  43.752  1.00 69.46 133 A 1 
ATOM   973  C CD2 . PHE A 1 133 ? 83.789   20.528  44.201  1.00 67.56 133 A 1 
ATOM   974  C CE1 . PHE A 1 133 ? 81.074   20.766  44.888  1.00 63.19 133 A 1 
ATOM   975  C CE2 . PHE A 1 133 ? 83.408   21.270  45.330  1.00 62.35 133 A 1 
ATOM   976  C CZ  . PHE A 1 133 ? 82.051   21.382  45.673  1.00 64.44 133 A 1 
ATOM   977  N N   . ILE A 1 134 ? 83.770   16.745  40.077  1.00 85.65 134 A 1 
ATOM   978  C CA  . ILE A 1 134 ? 83.853   16.184  38.729  1.00 84.95 134 A 1 
ATOM   979  C C   . ILE A 1 134 ? 82.884   15.012  38.570  1.00 85.05 134 A 1 
ATOM   980  O O   . ILE A 1 134 ? 82.169   14.949  37.570  1.00 86.56 134 A 1 
ATOM   981  C CB  . ILE A 1 134 ? 85.299   15.775  38.385  1.00 84.98 134 A 1 
ATOM   982  C CG1 . ILE A 1 134 ? 86.166   17.039  38.184  1.00 80.41 134 A 1 
ATOM   983  C CG2 . ILE A 1 134 ? 85.353   14.901  37.115  1.00 77.23 134 A 1 
ATOM   984  C CD1 . ILE A 1 134 ? 87.658   16.763  38.050  1.00 69.06 134 A 1 
ATOM   985  N N   . ASP A 1 135 ? 82.885   14.097  39.562  1.00 87.05 135 A 1 
ATOM   986  C CA  . ASP A 1 135 ? 81.954   12.971  39.517  1.00 87.08 135 A 1 
ATOM   987  C C   . ASP A 1 135 ? 80.498   13.434  39.544  1.00 86.48 135 A 1 
ATOM   988  O O   . ASP A 1 135 ? 79.666   12.930  38.777  1.00 86.58 135 A 1 
ATOM   989  C CB  . ASP A 1 135 ? 82.243   11.995  40.673  1.00 86.90 135 A 1 
ATOM   990  C CG  . ASP A 1 135 ? 83.476   11.122  40.443  1.00 80.52 135 A 1 
ATOM   991  O OD1 . ASP A 1 135 ? 83.898   10.962  39.268  1.00 72.24 135 A 1 
ATOM   992  O OD2 . ASP A 1 135 ? 83.961   10.549  41.445  1.00 72.19 135 A 1 
ATOM   993  N N   . LYS A 1 136 ? 80.189   14.425  40.332  1.00 85.65 136 A 1 
ATOM   994  C CA  . LYS A 1 136 ? 78.849   15.007  40.385  1.00 86.47 136 A 1 
ATOM   995  C C   . LYS A 1 136 ? 78.475   15.713  39.076  1.00 86.88 136 A 1 
ATOM   996  O O   . LYS A 1 136 ? 77.369   15.524  38.580  1.00 86.87 136 A 1 
ATOM   997  C CB  . LYS A 1 136 ? 78.740   15.935  41.603  1.00 85.97 136 A 1 
ATOM   998  C CG  . LYS A 1 136 ? 77.270   16.212  41.933  1.00 78.64 136 A 1 
ATOM   999  C CD  . LYS A 1 136 ? 77.119   17.070  43.193  1.00 74.93 136 A 1 
ATOM   1000 C CE  . LYS A 1 136 ? 75.625   17.265  43.462  1.00 65.96 136 A 1 
ATOM   1001 N NZ  . LYS A 1 136 ? 75.335   18.400  44.352  1.00 58.52 136 A 1 
ATOM   1002 N N   . VAL A 1 137 ? 79.403   16.440  38.475  1.00 86.30 137 A 1 
ATOM   1003 C CA  . VAL A 1 137 ? 79.213   17.062  37.150  1.00 85.80 137 A 1 
ATOM   1004 C C   . VAL A 1 137 ? 78.986   15.993  36.086  1.00 85.12 137 A 1 
ATOM   1005 O O   . VAL A 1 137 ? 78.017   16.085  35.338  1.00 87.64 137 A 1 
ATOM   1006 C CB  . VAL A 1 137 ? 80.381   17.985  36.783  1.00 85.76 137 A 1 
ATOM   1007 C CG1 . VAL A 1 137 ? 80.350   18.429  35.312  1.00 78.42 137 A 1 
ATOM   1008 C CG2 . VAL A 1 137 ? 80.335   19.260  37.631  1.00 77.06 137 A 1 
ATOM   1009 N N   . ARG A 1 138 ? 79.830   14.922  36.053  1.00 85.54 138 A 1 
ATOM   1010 C CA  . ARG A 1 138 ? 79.638   13.813  35.111  1.00 85.18 138 A 1 
ATOM   1011 C C   . ARG A 1 138 ? 78.300   13.121  35.289  1.00 85.45 138 A 1 
ATOM   1012 O O   . ARG A 1 138 ? 77.647   12.784  34.295  1.00 86.31 138 A 1 
ATOM   1013 C CB  . ARG A 1 138 ? 80.753   12.784  35.269  1.00 85.19 138 A 1 
ATOM   1014 C CG  . ARG A 1 138 ? 82.041   13.247  34.600  1.00 78.07 138 A 1 
ATOM   1015 C CD  . ARG A 1 138 ? 83.107   12.171  34.812  1.00 74.82 138 A 1 
ATOM   1016 N NE  . ARG A 1 138 ? 84.340   12.500  34.111  1.00 66.41 138 A 1 
ATOM   1017 C CZ  . ARG A 1 138 ? 85.455   11.800  34.157  1.00 59.19 138 A 1 
ATOM   1018 N NH1 . ARG A 1 138 ? 85.546   10.705  34.864  1.00 54.82 138 A 1 
ATOM   1019 N NH2 . ARG A 1 138 ? 86.514   12.196  33.494  1.00 53.88 138 A 1 
ATOM   1020 N N   . PHE A 1 139 ? 77.879   12.895  36.525  1.00 89.52 139 A 1 
ATOM   1021 C CA  . PHE A 1 139 ? 76.575   12.312  36.824  1.00 90.16 139 A 1 
ATOM   1022 C C   . PHE A 1 139 ? 75.430   13.206  36.331  1.00 90.16 139 A 1 
ATOM   1023 O O   . PHE A 1 139 ? 74.506   12.720  35.670  1.00 88.37 139 A 1 
ATOM   1024 C CB  . PHE A 1 139 ? 76.481   12.043  38.325  1.00 89.28 139 A 1 
ATOM   1025 C CG  . PHE A 1 139 ? 75.168   11.424  38.727  1.00 87.18 139 A 1 
ATOM   1026 C CD1 . PHE A 1 139 ? 74.155   12.208  39.289  1.00 77.72 139 A 1 
ATOM   1027 C CD2 . PHE A 1 139 ? 74.956   10.047  38.522  1.00 78.16 139 A 1 
ATOM   1028 C CE1 . PHE A 1 139 ? 72.931   11.625  39.646  1.00 74.39 139 A 1 
ATOM   1029 C CE2 . PHE A 1 139 ? 73.733   9.459   38.880  1.00 73.76 139 A 1 
ATOM   1030 C CZ  . PHE A 1 139 ? 72.720   10.250  39.443  1.00 74.68 139 A 1 
ATOM   1031 N N   . LEU A 1 140 ? 75.529   14.491  36.563  1.00 87.06 140 A 1 
ATOM   1032 C CA  . LEU A 1 140 ? 74.544   15.460  36.094  1.00 83.88 140 A 1 
ATOM   1033 C C   . LEU A 1 140 ? 74.537   15.583  34.574  1.00 82.77 140 A 1 
ATOM   1034 O O   . LEU A 1 140 ? 73.459   15.625  33.971  1.00 86.87 140 A 1 
ATOM   1035 C CB  . LEU A 1 140 ? 74.803   16.818  36.750  1.00 84.79 140 A 1 
ATOM   1036 C CG  . LEU A 1 140 ? 74.448   16.868  38.247  1.00 79.59 140 A 1 
ATOM   1037 C CD1 . LEU A 1 140 ? 74.973   18.163  38.849  1.00 69.45 140 A 1 
ATOM   1038 C CD2 . LEU A 1 140 ? 72.944   16.795  38.490  1.00 71.61 140 A 1 
ATOM   1039 N N   . GLU A 1 141 ? 75.703   15.546  33.909  1.00 87.16 141 A 1 
ATOM   1040 C CA  . GLU A 1 141 ? 75.796   15.521  32.447  1.00 85.81 141 A 1 
ATOM   1041 C C   . GLU A 1 141 ? 75.166   14.262  31.851  1.00 85.43 141 A 1 
ATOM   1042 O O   . GLU A 1 141 ? 74.464   14.334  30.835  1.00 86.35 141 A 1 
ATOM   1043 C CB  . GLU A 1 141 ? 77.253   15.623  31.992  1.00 86.37 141 A 1 
ATOM   1044 C CG  . GLU A 1 141 ? 77.820   17.045  32.103  1.00 79.64 141 A 1 
ATOM   1045 C CD  . GLU A 1 141 ? 79.256   17.153  31.561  1.00 72.54 141 A 1 
ATOM   1046 O OE1 . GLU A 1 141 ? 79.671   18.306  31.254  1.00 66.29 141 A 1 
ATOM   1047 O OE2 . GLU A 1 141 ? 79.933   16.106  31.429  1.00 65.97 141 A 1 
ATOM   1048 N N   . GLN A 1 142 ? 75.402   13.083  32.492  1.00 89.68 142 A 1 
ATOM   1049 C CA  . GLN A 1 142 ? 74.728   11.855  32.083  1.00 89.02 142 A 1 
ATOM   1050 C C   . GLN A 1 142 ? 73.216   11.948  32.266  1.00 88.73 142 A 1 
ATOM   1051 O O   . GLN A 1 142 ? 72.481   11.557  31.350  1.00 87.47 142 A 1 
ATOM   1052 C CB  . GLN A 1 142 ? 75.265   10.645  32.857  1.00 88.72 142 A 1 
ATOM   1053 C CG  . GLN A 1 142 ? 76.539   10.080  32.224  1.00 77.77 142 A 1 
ATOM   1054 C CD  . GLN A 1 142 ? 77.013   8.793   32.920  1.00 72.57 142 A 1 
ATOM   1055 O OE1 . GLN A 1 142 ? 76.538   8.397   33.971  1.00 66.49 142 A 1 
ATOM   1056 N NE2 . GLN A 1 142 ? 77.945   8.086   32.333  1.00 61.16 142 A 1 
ATOM   1057 N N   . GLN A 1 143 ? 72.745   12.449  33.394  1.00 87.12 143 A 1 
ATOM   1058 C CA  . GLN A 1 143 ? 71.322   12.685  33.601  1.00 86.27 143 A 1 
ATOM   1059 C C   . GLN A 1 143 ? 70.758   13.665  32.575  1.00 86.54 143 A 1 
ATOM   1060 O O   . GLN A 1 143 ? 69.694   13.403  32.015  1.00 85.80 143 A 1 
ATOM   1061 C CB  . GLN A 1 143 ? 71.042   13.197  35.011  1.00 85.17 143 A 1 
ATOM   1062 C CG  . GLN A 1 143 ? 70.929   12.058  36.034  1.00 76.54 143 A 1 
ATOM   1063 C CD  . GLN A 1 143 ? 70.247   12.506  37.321  1.00 71.50 143 A 1 
ATOM   1064 O OE1 . GLN A 1 143 ? 70.071   13.679  37.604  1.00 64.89 143 A 1 
ATOM   1065 N NE2 . GLN A 1 143 ? 69.801   11.588  38.143  1.00 60.26 143 A 1 
ATOM   1066 N N   . ASN A 1 144 ? 71.474   14.723  32.272  1.00 85.22 144 A 1 
ATOM   1067 C CA  . ASN A 1 144 ? 71.039   15.714  31.299  1.00 83.72 144 A 1 
ATOM   1068 C C   . ASN A 1 144 ? 70.951   15.115  29.893  1.00 81.84 144 A 1 
ATOM   1069 O O   . ASN A 1 144 ? 69.929   15.262  29.230  1.00 84.22 144 A 1 
ATOM   1070 C CB  . ASN A 1 144 ? 71.958   16.950  31.375  1.00 82.69 144 A 1 
ATOM   1071 C CG  . ASN A 1 144 ? 71.223   18.254  31.124  1.00 75.73 144 A 1 
ATOM   1072 O OD1 . ASN A 1 144 ? 70.029   18.300  30.926  1.00 66.03 144 A 1 
ATOM   1073 N ND2 . ASN A 1 144 ? 71.931   19.372  31.166  1.00 65.24 144 A 1 
ATOM   1074 N N   . LYS A 1 145 ? 71.965   14.301  29.469  1.00 88.01 145 A 1 
ATOM   1075 C CA  . LYS A 1 145 ? 71.884   13.529  28.224  1.00 88.18 145 A 1 
ATOM   1076 C C   . LYS A 1 145 ? 70.701   12.571  28.195  1.00 88.58 145 A 1 
ATOM   1077 O O   . LYS A 1 145 ? 70.047   12.432  27.161  1.00 88.57 145 A 1 
ATOM   1078 C CB  . LYS A 1 145 ? 73.176   12.747  27.983  1.00 87.69 145 A 1 
ATOM   1079 C CG  . LYS A 1 145 ? 74.099   13.498  27.025  1.00 76.88 145 A 1 
ATOM   1080 C CD  . LYS A 1 145 ? 75.358   12.685  26.747  1.00 71.69 145 A 1 
ATOM   1081 C CE  . LYS A 1 145 ? 76.200   13.412  25.695  1.00 63.54 145 A 1 
ATOM   1082 N NZ  . LYS A 1 145 ? 77.507   12.773  25.477  1.00 55.59 145 A 1 
ATOM   1083 N N   . MET A 1 146 ? 70.454   11.884  29.300  1.00 87.89 146 A 1 
ATOM   1084 C CA  . MET A 1 146 ? 69.330   10.966  29.393  1.00 87.50 146 A 1 
ATOM   1085 C C   . MET A 1 146 ? 67.994   11.718  29.259  1.00 87.97 146 A 1 
ATOM   1086 O O   . MET A 1 146 ? 67.112   11.277  28.536  1.00 86.37 146 A 1 
ATOM   1087 C CB  . MET A 1 146 ? 69.423   10.177  30.699  1.00 85.96 146 A 1 
ATOM   1088 C CG  . MET A 1 146 ? 68.684   8.843   30.601  1.00 75.98 146 A 1 
ATOM   1089 S SD  . MET A 1 146 ? 68.633   7.871   32.127  1.00 69.23 146 A 1 
ATOM   1090 C CE  . MET A 1 146 ? 70.382   7.607   32.466  1.00 60.25 146 A 1 
ATOM   1091 N N   . LEU A 1 147 ? 67.888   12.870  29.901  1.00 86.24 147 A 1 
ATOM   1092 C CA  . LEU A 1 147 ? 66.729   13.755  29.809  1.00 83.25 147 A 1 
ATOM   1093 C C   . LEU A 1 147 ? 66.575   14.353  28.411  1.00 82.48 147 A 1 
ATOM   1094 O O   . LEU A 1 147 ? 65.462   14.354  27.884  1.00 85.69 147 A 1 
ATOM   1095 C CB  . LEU A 1 147 ? 66.838   14.845  30.876  1.00 83.32 147 A 1 
ATOM   1096 C CG  . LEU A 1 147 ? 66.539   14.340  32.301  1.00 78.65 147 A 1 
ATOM   1097 C CD1 . LEU A 1 147 ? 66.963   15.388  33.319  1.00 69.17 147 A 1 
ATOM   1098 C CD2 . LEU A 1 147 ? 65.060   14.041  32.503  1.00 70.89 147 A 1 
ATOM   1099 N N   . GLU A 1 148 ? 67.658   14.751  27.757  1.00 87.92 148 A 1 
ATOM   1100 C CA  . GLU A 1 148 ? 67.631   15.215  26.367  1.00 86.91 148 A 1 
ATOM   1101 C C   . GLU A 1 148 ? 67.185   14.121  25.399  1.00 85.81 148 A 1 
ATOM   1102 O O   . GLU A 1 148 ? 66.374   14.372  24.510  1.00 86.56 148 A 1 
ATOM   1103 C CB  . GLU A 1 148 ? 69.008   15.710  25.930  1.00 86.78 148 A 1 
ATOM   1104 C CG  . GLU A 1 148 ? 69.286   17.117  26.454  1.00 76.73 148 A 1 
ATOM   1105 C CD  . GLU A 1 148 ? 70.603   17.694  25.924  1.00 70.52 148 A 1 
ATOM   1106 O OE1 . GLU A 1 148 ? 70.692   18.943  25.927  1.00 64.98 148 A 1 
ATOM   1107 O OE2 . GLU A 1 148 ? 71.479   16.913  25.515  1.00 64.67 148 A 1 
ATOM   1108 N N   . THR A 1 149 ? 67.696   12.891  25.610  1.00 89.29 149 A 1 
ATOM   1109 C CA  . THR A 1 149 ? 67.279   11.747  24.789  1.00 87.92 149 A 1 
ATOM   1110 C C   . THR A 1 149 ? 65.798   11.457  24.992  1.00 87.29 149 A 1 
ATOM   1111 O O   . THR A 1 149 ? 65.067   11.242  24.023  1.00 86.94 149 A 1 
ATOM   1112 C CB  . THR A 1 149 ? 68.115   10.498  25.099  1.00 88.08 149 A 1 
ATOM   1113 O OG1 . THR A 1 149 ? 69.493   10.780  25.084  1.00 79.38 149 A 1 
ATOM   1114 C CG2 . THR A 1 149 ? 67.893   9.409   24.058  1.00 75.15 149 A 1 
ATOM   1115 N N   . LYS A 1 150 ? 65.352   11.494  26.228  1.00 87.59 150 A 1 
ATOM   1116 C CA  . LYS A 1 150 ? 63.941   11.317  26.572  1.00 85.80 150 A 1 
ATOM   1117 C C   . LYS A 1 150 ? 63.066   12.442  26.015  1.00 85.14 150 A 1 
ATOM   1118 O O   . LYS A 1 150 ? 61.978   12.184  25.512  1.00 85.83 150 A 1 
ATOM   1119 C CB  . LYS A 1 150 ? 63.822   11.218  28.105  1.00 85.32 150 A 1 
ATOM   1120 C CG  . LYS A 1 150 ? 62.739   10.230  28.540  1.00 75.64 150 A 1 
ATOM   1121 C CD  . LYS A 1 150 ? 62.709   10.126  30.064  1.00 72.86 150 A 1 
ATOM   1122 C CE  . LYS A 1 150 ? 61.742   9.043   30.526  1.00 63.79 150 A 1 
ATOM   1123 N NZ  . LYS A 1 150 ? 61.631   8.990   32.003  1.00 56.79 150 A 1 
ATOM   1124 N N   . TRP A 1 151 ? 63.554   13.658  26.043  1.00 87.91 151 A 1 
ATOM   1125 C CA  . TRP A 1 151 ? 62.895   14.824  25.465  1.00 86.49 151 A 1 
ATOM   1126 C C   . TRP A 1 151 ? 62.831   14.755  23.937  1.00 85.87 151 A 1 
ATOM   1127 O O   . TRP A 1 151 ? 61.778   15.007  23.362  1.00 85.00 151 A 1 
ATOM   1128 C CB  . TRP A 1 151 ? 63.616   16.085  25.939  1.00 85.14 151 A 1 
ATOM   1129 C CG  . TRP A 1 151 ? 62.957   17.345  25.510  1.00 83.38 151 A 1 
ATOM   1130 C CD1 . TRP A 1 151 ? 61.919   17.936  26.142  1.00 71.26 151 A 1 
ATOM   1131 C CD2 . TRP A 1 151 ? 63.283   18.196  24.369  1.00 75.44 151 A 1 
ATOM   1132 N NE1 . TRP A 1 151 ? 61.593   19.113  25.486  1.00 67.11 151 A 1 
ATOM   1133 C CE2 . TRP A 1 151 ? 62.418   19.307  24.401  1.00 70.65 151 A 1 
ATOM   1134 C CE3 . TRP A 1 151 ? 64.253   18.130  23.348  1.00 67.05 151 A 1 
ATOM   1135 C CZ2 . TRP A 1 151 ? 62.497   20.351  23.453  1.00 70.52 151 A 1 
ATOM   1136 C CZ3 . TRP A 1 151 ? 64.330   19.166  22.393  1.00 62.26 151 A 1 
ATOM   1137 C CH2 . TRP A 1 151 ? 63.466   20.258  22.458  1.00 62.72 151 A 1 
ATOM   1138 N N   . SER A 1 152 ? 63.938   14.302  23.283  1.00 88.93 152 A 1 
ATOM   1139 C CA  . SER A 1 152 ? 63.951   14.072  21.838  1.00 87.17 152 A 1 
ATOM   1140 C C   . SER A 1 152 ? 62.964   12.983  21.425  1.00 86.12 152 A 1 
ATOM   1141 O O   . SER A 1 152 ? 62.208   13.164  20.472  1.00 84.28 152 A 1 
ATOM   1142 C CB  . SER A 1 152 ? 65.369   13.710  21.389  1.00 86.57 152 A 1 
ATOM   1143 O OG  . SER A 1 152 ? 65.408   13.534  19.988  1.00 73.52 152 A 1 
ATOM   1144 N N   . LEU A 1 153 ? 62.914   11.864  22.182  1.00 88.48 153 A 1 
ATOM   1145 C CA  . LEU A 1 153 ? 61.901   10.821  21.988  1.00 86.32 153 A 1 
ATOM   1146 C C   . LEU A 1 153 ? 60.482   11.359  22.177  1.00 84.95 153 A 1 
ATOM   1147 O O   . LEU A 1 153 ? 59.602   11.051  21.376  1.00 83.70 153 A 1 
ATOM   1148 C CB  . LEU A 1 153 ? 62.183   9.668   22.961  1.00 86.05 153 A 1 
ATOM   1149 C CG  . LEU A 1 153 ? 63.102   8.593   22.346  1.00 75.89 153 A 1 
ATOM   1150 C CD1 . LEU A 1 153 ? 63.830   7.824   23.435  1.00 68.29 153 A 1 
ATOM   1151 C CD2 . LEU A 1 153 ? 62.297   7.610   21.517  1.00 69.53 153 A 1 
ATOM   1152 N N   . LEU A 1 154 ? 60.265   12.170  23.188  1.00 86.50 154 A 1 
ATOM   1153 C CA  . LEU A 1 154 ? 58.973   12.817  23.427  1.00 83.46 154 A 1 
ATOM   1154 C C   . LEU A 1 154 ? 58.629   13.826  22.329  1.00 82.13 154 A 1 
ATOM   1155 O O   . LEU A 1 154 ? 57.474   13.884  21.924  1.00 82.75 154 A 1 
ATOM   1156 C CB  . LEU A 1 154 ? 58.973   13.485  24.810  1.00 82.90 154 A 1 
ATOM   1157 C CG  . LEU A 1 154 ? 58.735   12.489  25.953  1.00 76.80 154 A 1 
ATOM   1158 C CD1 . LEU A 1 154 ? 59.122   13.112  27.286  1.00 69.02 154 A 1 
ATOM   1159 C CD2 . LEU A 1 154 ? 57.264   12.083  26.040  1.00 69.17 154 A 1 
ATOM   1160 N N   . GLN A 1 155 ? 59.618   14.558  21.795  1.00 84.89 155 A 1 
ATOM   1161 C CA  . GLN A 1 155 ? 59.402   15.423  20.633  1.00 82.99 155 A 1 
ATOM   1162 C C   . GLN A 1 155 ? 59.056   14.616  19.386  1.00 81.73 155 A 1 
ATOM   1163 O O   . GLN A 1 155 ? 58.095   14.966  18.717  1.00 79.65 155 A 1 
ATOM   1164 C CB  . GLN A 1 155 ? 60.608   16.314  20.347  1.00 81.56 155 A 1 
ATOM   1165 C CG  . GLN A 1 155 ? 60.553   17.639  21.118  1.00 75.33 155 A 1 
ATOM   1166 C CD  . GLN A 1 155 ? 61.214   18.781  20.342  1.00 70.71 155 A 1 
ATOM   1167 O OE1 . GLN A 1 155 ? 62.000   18.603  19.431  1.00 64.84 155 A 1 
ATOM   1168 N NE2 . GLN A 1 155 ? 60.907   20.012  20.679  1.00 61.33 155 A 1 
ATOM   1169 N N   . GLN A 1 156 ? 59.755   13.510  19.105  1.00 87.84 156 A 1 
ATOM   1170 C CA  . GLN A 1 156 ? 59.395   12.631  17.994  1.00 85.52 156 A 1 
ATOM   1171 C C   . GLN A 1 156 ? 57.987   12.051  18.166  1.00 83.61 156 A 1 
ATOM   1172 O O   . GLN A 1 156 ? 57.215   12.030  17.205  1.00 79.20 156 A 1 
ATOM   1173 C CB  . GLN A 1 156 ? 60.414   11.505  17.844  1.00 83.70 156 A 1 
ATOM   1174 C CG  . GLN A 1 156 ? 61.699   11.978  17.149  1.00 76.08 156 A 1 
ATOM   1175 C CD  . GLN A 1 156 ? 62.694   10.831  16.932  1.00 71.39 156 A 1 
ATOM   1176 O OE1 . GLN A 1 156 ? 62.504   9.705   17.365  1.00 65.26 156 A 1 
ATOM   1177 N NE2 . GLN A 1 156 ? 63.783   11.074  16.249  1.00 61.01 156 A 1 
ATOM   1178 N N   . GLN A 1 157 ? 57.642   11.630  19.379  1.00 82.59 157 A 1 
ATOM   1179 C CA  . GLN A 1 157 ? 56.270   11.224  19.673  1.00 79.01 157 A 1 
ATOM   1180 C C   . GLN A 1 157 ? 55.283   12.380  19.499  1.00 77.96 157 A 1 
ATOM   1181 O O   . GLN A 1 157 ? 54.168   12.148  19.043  1.00 73.39 157 A 1 
ATOM   1182 C CB  . GLN A 1 157 ? 56.158   10.661  21.087  1.00 74.95 157 A 1 
ATOM   1183 C CG  . GLN A 1 157 ? 56.682   9.225   21.176  1.00 66.79 157 A 1 
ATOM   1184 C CD  . GLN A 1 157 ? 56.450   8.611   22.554  1.00 61.75 157 A 1 
ATOM   1185 O OE1 . GLN A 1 157 ? 55.983   9.232   23.496  1.00 57.46 157 A 1 
ATOM   1186 N NE2 . GLN A 1 157 ? 56.735   7.342   22.718  1.00 52.82 157 A 1 
ATOM   1187 N N   . LYS A 1 158 ? 55.653   13.593  19.806  1.00 76.26 158 A 1 
ATOM   1188 C CA  . LYS A 1 158 ? 54.829   14.785  19.619  1.00 76.28 158 A 1 
ATOM   1189 C C   . LYS A 1 158 ? 54.661   15.120  18.135  1.00 76.59 158 A 1 
ATOM   1190 O O   . LYS A 1 158 ? 53.563   15.480  17.735  1.00 71.70 158 A 1 
ATOM   1191 C CB  . LYS A 1 158 ? 55.421   15.955  20.408  1.00 70.86 158 A 1 
ATOM   1192 C CG  . LYS A 1 158 ? 54.409   17.072  20.671  1.00 64.22 158 A 1 
ATOM   1193 C CD  . LYS A 1 158 ? 55.061   18.187  21.483  1.00 59.14 158 A 1 
ATOM   1194 C CE  . LYS A 1 158 ? 54.040   19.258  21.840  1.00 52.76 158 A 1 
ATOM   1195 N NZ  . LYS A 1 158 ? 54.644   20.389  22.582  1.00 47.00 158 A 1 
ATOM   1196 N N   . THR A 1 159 ? 55.699   14.931  17.311  1.00 75.32 159 A 1 
ATOM   1197 C CA  . THR A 1 159 ? 55.588   15.050  15.849  1.00 75.43 159 A 1 
ATOM   1198 C C   . THR A 1 159 ? 54.746   13.928  15.260  1.00 74.79 159 A 1 
ATOM   1199 O O   . THR A 1 159 ? 53.906   14.192  14.410  1.00 69.54 159 A 1 
ATOM   1200 C CB  . THR A 1 159 ? 56.936   15.086  15.111  1.00 71.10 159 A 1 
ATOM   1201 O OG1 . THR A 1 159 ? 58.036   14.923  15.957  1.00 62.91 159 A 1 
ATOM   1202 C CG2 . THR A 1 159 ? 57.141   16.406  14.385  1.00 59.36 159 A 1 
ATOM   1203 N N   . ALA A 1 160 ? 54.911   12.692  15.739  1.00 73.80 160 A 1 
ATOM   1204 C CA  . ALA A 1 160 ? 54.029   11.592  15.360  1.00 73.36 160 A 1 
ATOM   1205 C C   . ALA A 1 160 ? 52.576   11.856  15.794  1.00 73.35 160 A 1 
ATOM   1206 O O   . ALA A 1 160 ? 51.655   11.621  15.008  1.00 68.18 160 A 1 
ATOM   1207 C CB  . ALA A 1 160 ? 54.566   10.288  15.955  1.00 69.02 160 A 1 
ATOM   1208 N N   . ARG A 1 161 ? 52.361   12.403  17.005  1.00 72.31 161 A 1 
ATOM   1209 C CA  . ARG A 1 161 ? 51.049   12.887  17.439  1.00 72.75 161 A 1 
ATOM   1210 C C   . ARG A 1 161 ? 50.584   14.084  16.626  1.00 74.22 161 A 1 
ATOM   1211 O O   . ARG A 1 161 ? 49.423   14.106  16.270  1.00 68.43 161 A 1 
ATOM   1212 C CB  . ARG A 1 161 ? 51.012   13.220  18.934  1.00 66.53 161 A 1 
ATOM   1213 C CG  . ARG A 1 161 ? 50.714   11.976  19.773  1.00 59.26 161 A 1 
ATOM   1214 C CD  . ARG A 1 161 ? 50.519   12.379  21.235  1.00 55.43 161 A 1 
ATOM   1215 N NE  . ARG A 1 161 ? 50.240   11.216  22.090  1.00 49.73 161 A 1 
ATOM   1216 C CZ  . ARG A 1 161 ? 49.819   11.260  23.342  1.00 43.87 161 A 1 
ATOM   1217 N NH1 . ARG A 1 161 ? 49.622   12.386  23.956  1.00 41.39 161 A 1 
ATOM   1218 N NH2 . ARG A 1 161 ? 49.576   10.178  23.999  1.00 40.27 161 A 1 
ATOM   1219 N N   . SER A 1 162 ? 51.445   14.989  16.249  1.00 71.66 162 A 1 
ATOM   1220 C CA  . SER A 1 162 ? 51.091   16.103  15.359  1.00 72.84 162 A 1 
ATOM   1221 C C   . SER A 1 162 ? 50.632   15.605  13.992  1.00 75.22 162 A 1 
ATOM   1222 O O   . SER A 1 162 ? 49.682   16.140  13.438  1.00 69.38 162 A 1 
ATOM   1223 C CB  . SER A 1 162 ? 52.278   17.055  15.194  1.00 66.08 162 A 1 
ATOM   1224 O OG  . SER A 1 162 ? 51.965   18.095  14.297  1.00 57.65 162 A 1 
ATOM   1225 N N   . ASN A 1 163 ? 51.244   14.529  13.469  1.00 75.78 163 A 1 
ATOM   1226 C CA  . ASN A 1 163 ? 50.732   13.883  12.262  1.00 78.10 163 A 1 
ATOM   1227 C C   . ASN A 1 163 ? 49.398   13.193  12.506  1.00 78.43 163 A 1 
ATOM   1228 O O   . ASN A 1 163 ? 48.532   13.226  11.638  1.00 73.94 163 A 1 
ATOM   1229 C CB  . ASN A 1 163 ? 51.766   12.900  11.705  1.00 74.41 163 A 1 
ATOM   1230 C CG  . ASN A 1 163 ? 52.837   13.569  10.860  1.00 67.57 163 A 1 
ATOM   1231 O OD1 . ASN A 1 163 ? 52.752   14.707  10.458  1.00 60.13 163 A 1 
ATOM   1232 N ND2 . ASN A 1 163 ? 53.884   12.844  10.533  1.00 59.41 163 A 1 
ATOM   1233 N N   . MET A 1 164 ? 49.214   12.570  13.689  1.00 79.52 164 A 1 
ATOM   1234 C CA  . MET A 1 164 ? 47.907   12.066  14.092  1.00 80.11 164 A 1 
ATOM   1235 C C   . MET A 1 164 ? 46.907   13.205  14.262  1.00 81.70 164 A 1 
ATOM   1236 O O   . MET A 1 164 ? 45.803   13.077  13.768  1.00 77.27 164 A 1 
ATOM   1237 C CB  . MET A 1 164 ? 47.986   11.235  15.375  1.00 75.40 164 A 1 
ATOM   1238 C CG  . MET A 1 164 ? 48.288   9.775   15.089  1.00 68.74 164 A 1 
ATOM   1239 S SD  . MET A 1 164 ? 48.116   8.703   16.545  1.00 62.36 164 A 1 
ATOM   1240 C CE  . MET A 1 164 ? 49.841   8.325   16.864  1.00 55.19 164 A 1 
ATOM   1241 N N   . ASP A 1 165 ? 47.313   14.302  14.887  1.00 80.60 165 A 1 
ATOM   1242 C CA  . ASP A 1 165 ? 46.472   15.481  15.060  1.00 81.82 165 A 1 
ATOM   1243 C C   . ASP A 1 165 ? 46.090   16.064  13.698  1.00 83.58 165 A 1 
ATOM   1244 O O   . ASP A 1 165 ? 44.915   16.316  13.464  1.00 80.76 165 A 1 
ATOM   1245 C CB  . ASP A 1 165 ? 47.160   16.536  15.937  1.00 78.07 165 A 1 
ATOM   1246 C CG  . ASP A 1 165 ? 47.297   16.147  17.415  1.00 72.77 165 A 1 
ATOM   1247 O OD1 . ASP A 1 165 ? 46.504   15.306  17.892  1.00 63.95 165 A 1 
ATOM   1248 O OD2 . ASP A 1 165 ? 48.207   16.705  18.071  1.00 64.35 165 A 1 
ATOM   1249 N N   . ASN A 1 166 ? 47.021   16.131  12.748  1.00 81.68 166 A 1 
ATOM   1250 C CA  . ASN A 1 166 ? 46.721   16.537  11.377  1.00 82.83 166 A 1 
ATOM   1251 C C   . ASN A 1 166 ? 45.794   15.549  10.662  1.00 83.07 166 A 1 
ATOM   1252 O O   . ASN A 1 166 ? 44.915   15.963  9.912   1.00 79.52 166 A 1 
ATOM   1253 C CB  . ASN A 1 166 ? 48.029   16.689  10.588  1.00 80.39 166 A 1 
ATOM   1254 C CG  . ASN A 1 166 ? 48.810   17.949  10.933  1.00 75.98 166 A 1 
ATOM   1255 O OD1 . ASN A 1 166 ? 48.302   18.919  11.431  1.00 67.67 166 A 1 
ATOM   1256 N ND2 . ASN A 1 166 ? 50.084   17.970  10.621  1.00 66.77 166 A 1 
ATOM   1257 N N   . MET A 1 167 ? 45.973   14.228  10.881  1.00 82.12 167 A 1 
ATOM   1258 C CA  . MET A 1 167 ? 45.030   13.235  10.355  1.00 82.39 167 A 1 
ATOM   1259 C C   . MET A 1 167 ? 43.655   13.378  11.000  1.00 84.01 167 A 1 
ATOM   1260 O O   . MET A 1 167 ? 42.664   13.319  10.293  1.00 81.29 167 A 1 
ATOM   1261 C CB  . MET A 1 167 ? 45.540   11.806  10.553  1.00 79.11 167 A 1 
ATOM   1262 C CG  . MET A 1 167 ? 46.546   11.383  9.483   1.00 71.00 167 A 1 
ATOM   1263 S SD  . MET A 1 167 ? 46.860   9.600   9.493   1.00 65.09 167 A 1 
ATOM   1264 C CE  . MET A 1 167 ? 48.664   9.595   9.407   1.00 56.13 167 A 1 
ATOM   1265 N N   . PHE A 1 168 ? 43.604   13.580  12.327  1.00 82.54 168 A 1 
ATOM   1266 C CA  . PHE A 1 168 ? 42.355   13.834  13.035  1.00 83.73 168 A 1 
ATOM   1267 C C   . PHE A 1 168 ? 41.712   15.130  12.581  1.00 85.62 168 A 1 
ATOM   1268 O O   . PHE A 1 168 ? 40.511   15.152  12.351  1.00 86.03 168 A 1 
ATOM   1269 C CB  . PHE A 1 168 ? 42.583   13.844  14.553  1.00 80.07 168 A 1 
ATOM   1270 C CG  . PHE A 1 168 ? 42.587   12.472  15.182  1.00 75.49 168 A 1 
ATOM   1271 C CD1 . PHE A 1 168 ? 41.420   11.686  15.157  1.00 67.42 168 A 1 
ATOM   1272 C CD2 . PHE A 1 168 ? 43.741   11.969  15.808  1.00 66.33 168 A 1 
ATOM   1273 C CE1 . PHE A 1 168 ? 41.404   10.418  15.732  1.00 61.87 168 A 1 
ATOM   1274 C CE2 . PHE A 1 168 ? 43.725   10.698  16.388  1.00 59.83 168 A 1 
ATOM   1275 C CZ  . PHE A 1 168 ? 42.565   9.912   16.350  1.00 61.36 168 A 1 
ATOM   1276 N N   . GLU A 1 169 ? 42.484   16.158  12.361  1.00 83.42 169 A 1 
ATOM   1277 C CA  . GLU A 1 169 ? 41.993   17.452  11.893  1.00 84.51 169 A 1 
ATOM   1278 C C   . GLU A 1 169 ? 41.488   17.359  10.444  1.00 85.09 169 A 1 
ATOM   1279 O O   . GLU A 1 169 ? 40.419   17.872  10.122  1.00 85.23 169 A 1 
ATOM   1280 C CB  . GLU A 1 169 ? 43.098   18.491  12.081  1.00 83.30 169 A 1 
ATOM   1281 C CG  . GLU A 1 169 ? 42.555   19.913  12.138  1.00 72.97 169 A 1 
ATOM   1282 C CD  . GLU A 1 169 ? 43.632   20.928  12.549  1.00 65.46 169 A 1 
ATOM   1283 O OE1 . GLU A 1 169 ? 43.242   21.948  13.170  1.00 59.34 169 A 1 
ATOM   1284 O OE2 . GLU A 1 169 ? 44.810   20.697  12.225  1.00 58.48 169 A 1 
ATOM   1285 N N   . SER A 1 170 ? 42.213   16.609  9.595   1.00 85.90 170 A 1 
ATOM   1286 C CA  . SER A 1 170 ? 41.746   16.272  8.250   1.00 85.94 170 A 1 
ATOM   1287 C C   . SER A 1 170 ? 40.458   15.450  8.287   1.00 87.00 170 A 1 
ATOM   1288 O O   . SER A 1 170 ? 39.512   15.749  7.562   1.00 85.76 170 A 1 
ATOM   1289 C CB  . SER A 1 170 ? 42.840   15.518  7.489   1.00 85.06 170 A 1 
ATOM   1290 O OG  . SER A 1 170 ? 42.435   15.287  6.155   1.00 74.31 170 A 1 
ATOM   1291 N N   . TYR A 1 171 ? 40.390   14.444  9.183   1.00 87.35 171 A 1 
ATOM   1292 C CA  . TYR A 1 171 ? 39.194   13.615  9.373   1.00 87.70 171 A 1 
ATOM   1293 C C   . TYR A 1 171 ? 38.016   14.436  9.924   1.00 88.58 171 A 1 
ATOM   1294 O O   . TYR A 1 171 ? 36.906   14.319  9.413   1.00 88.44 171 A 1 
ATOM   1295 C CB  . TYR A 1 171 ? 39.555   12.437  10.281  1.00 86.66 171 A 1 
ATOM   1296 C CG  . TYR A 1 171 ? 38.451   11.415  10.414  1.00 86.43 171 A 1 
ATOM   1297 C CD1 . TYR A 1 171 ? 37.743   11.287  11.625  1.00 76.40 171 A 1 
ATOM   1298 C CD2 . TYR A 1 171 ? 38.127   10.588  9.333   1.00 76.03 171 A 1 
ATOM   1299 C CE1 . TYR A 1 171 ? 36.728   10.333  11.752  1.00 71.93 171 A 1 
ATOM   1300 C CE2 . TYR A 1 171 ? 37.102   9.628   9.448   1.00 72.68 171 A 1 
ATOM   1301 C CZ  . TYR A 1 171 ? 36.406   9.506   10.662  1.00 73.90 171 A 1 
ATOM   1302 O OH  . TYR A 1 171 ? 35.397   8.585   10.773  1.00 74.07 171 A 1 
ATOM   1303 N N   . ILE A 1 172 ? 38.285   15.303  10.902  1.00 85.85 172 A 1 
ATOM   1304 C CA  . ILE A 1 172 ? 37.306   16.250  11.444  1.00 85.55 172 A 1 
ATOM   1305 C C   . ILE A 1 172 ? 36.804   17.197  10.356  1.00 85.85 172 A 1 
ATOM   1306 O O   . ILE A 1 172 ? 35.604   17.410  10.255  1.00 88.60 172 A 1 
ATOM   1307 C CB  . ILE A 1 172 ? 37.913   17.033  12.633  1.00 85.15 172 A 1 
ATOM   1308 C CG1 . ILE A 1 172 ? 38.033   16.113  13.869  1.00 78.31 172 A 1 
ATOM   1309 C CG2 . ILE A 1 172 ? 37.084   18.278  13.000  1.00 74.80 172 A 1 
ATOM   1310 C CD1 . ILE A 1 172 ? 38.958   16.663  14.961  1.00 67.54 172 A 1 
ATOM   1311 N N   . ASN A 1 173 ? 37.687   17.722  9.527   1.00 86.93 173 A 1 
ATOM   1312 C CA  . ASN A 1 173 ? 37.297   18.591  8.422   1.00 87.16 173 A 1 
ATOM   1313 C C   . ASN A 1 173 ? 36.468   17.837  7.372   1.00 87.55 173 A 1 
ATOM   1314 O O   . ASN A 1 173 ? 35.495   18.380  6.856   1.00 87.53 173 A 1 
ATOM   1315 C CB  . ASN A 1 173 ? 38.550   19.224  7.807   1.00 86.55 173 A 1 
ATOM   1316 C CG  . ASN A 1 173 ? 39.082   20.377  8.639   1.00 80.79 173 A 1 
ATOM   1317 O OD1 . ASN A 1 173 ? 38.363   21.039  9.363   1.00 72.96 173 A 1 
ATOM   1318 N ND2 . ASN A 1 173 ? 40.355   20.667  8.523   1.00 72.65 173 A 1 
ATOM   1319 N N   . ASN A 1 174 ? 36.835   16.579  7.103   1.00 86.62 174 A 1 
ATOM   1320 C CA  . ASN A 1 174 ? 36.070   15.753  6.181   1.00 86.78 174 A 1 
ATOM   1321 C C   . ASN A 1 174 ? 34.680   15.423  6.744   1.00 87.11 174 A 1 
ATOM   1322 O O   . ASN A 1 174 ? 33.685   15.531  6.034   1.00 86.77 174 A 1 
ATOM   1323 C CB  . ASN A 1 174 ? 36.900   14.504  5.854   1.00 86.22 174 A 1 
ATOM   1324 C CG  . ASN A 1 174 ? 36.686   13.996  4.434   1.00 79.28 174 A 1 
ATOM   1325 O OD1 . ASN A 1 174 ? 36.072   14.619  3.593   1.00 70.11 174 A 1 
ATOM   1326 N ND2 . ASN A 1 174 ? 37.247   12.844  4.126   1.00 70.99 174 A 1 
ATOM   1327 N N   . LEU A 1 175 ? 34.603   15.111  8.044   1.00 87.35 175 A 1 
ATOM   1328 C CA  . LEU A 1 175 ? 33.338   14.904  8.740   1.00 84.89 175 A 1 
ATOM   1329 C C   . LEU A 1 175 ? 32.505   16.176  8.827   1.00 84.84 175 A 1 
ATOM   1330 O O   . LEU A 1 175 ? 31.303   16.115  8.607   1.00 89.01 175 A 1 
ATOM   1331 C CB  . LEU A 1 175 ? 33.607   14.301  10.118  1.00 86.27 175 A 1 
ATOM   1332 C CG  . LEU A 1 175 ? 33.885   12.790  10.038  1.00 81.22 175 A 1 
ATOM   1333 C CD1 . LEU A 1 175 ? 34.536   12.299  11.315  1.00 71.86 175 A 1 
ATOM   1334 C CD2 . LEU A 1 175 ? 32.597   11.993  9.835   1.00 73.89 175 A 1 
ATOM   1335 N N   . ARG A 1 176 ? 33.134   17.330  9.060   1.00 87.06 176 A 1 
ATOM   1336 C CA  . ARG A 1 176 ? 32.436   18.618  8.998   1.00 86.40 176 A 1 
ATOM   1337 C C   . ARG A 1 176 ? 31.848   18.875  7.619   1.00 86.42 176 A 1 
ATOM   1338 O O   . ARG A 1 176 ? 30.688   19.257  7.546   1.00 88.85 176 A 1 
ATOM   1339 C CB  . ARG A 1 176 ? 33.355   19.774  9.391   1.00 87.35 176 A 1 
ATOM   1340 C CG  . ARG A 1 176 ? 33.474   19.914  10.907  1.00 80.75 176 A 1 
ATOM   1341 C CD  . ARG A 1 176 ? 34.385   21.093  11.229  1.00 78.08 176 A 1 
ATOM   1342 N NE  . ARG A 1 176 ? 34.504   21.312  12.679  1.00 69.28 176 A 1 
ATOM   1343 C CZ  . ARG A 1 176 ? 35.268   22.222  13.260  1.00 62.51 176 A 1 
ATOM   1344 N NH1 . ARG A 1 176 ? 35.998   23.036  12.556  1.00 56.89 176 A 1 
ATOM   1345 N NH2 . ARG A 1 176 ? 35.301   22.306  14.552  1.00 58.01 176 A 1 
ATOM   1346 N N   . ARG A 1 177 ? 32.596   18.586  6.540   1.00 87.81 177 A 1 
ATOM   1347 C CA  . ARG A 1 177 ? 32.061   18.679  5.180   1.00 88.05 177 A 1 
ATOM   1348 C C   . ARG A 1 177 ? 30.901   17.723  4.953   1.00 88.63 177 A 1 
ATOM   1349 O O   . ARG A 1 177 ? 29.891   18.123  4.388   1.00 88.44 177 A 1 
ATOM   1350 C CB  . ARG A 1 177 ? 33.155   18.418  4.139   1.00 88.76 177 A 1 
ATOM   1351 C CG  . ARG A 1 177 ? 34.077   19.629  3.964   1.00 78.42 177 A 1 
ATOM   1352 C CD  . ARG A 1 177 ? 35.125   19.292  2.905   1.00 77.31 177 A 1 
ATOM   1353 N NE  . ARG A 1 177 ? 36.068   20.402  2.721   1.00 67.06 177 A 1 
ATOM   1354 C CZ  . ARG A 1 177 ? 37.088   20.411  1.884   1.00 59.39 177 A 1 
ATOM   1355 N NH1 . ARG A 1 177 ? 37.340   19.391  1.100   1.00 54.86 177 A 1 
ATOM   1356 N NH2 . ARG A 1 177 ? 37.877   21.445  1.822   1.00 53.12 177 A 1 
ATOM   1357 N N   . GLN A 1 178 ? 31.024   16.467  5.426   1.00 87.94 178 A 1 
ATOM   1358 C CA  . GLN A 1 178 ? 29.917   15.517  5.348   1.00 85.66 178 A 1 
ATOM   1359 C C   . GLN A 1 178 ? 28.695   16.007  6.122   1.00 86.97 178 A 1 
ATOM   1360 O O   . GLN A 1 178 ? 27.573   15.891  5.622   1.00 86.39 178 A 1 
ATOM   1361 C CB  . GLN A 1 178 ? 30.344   14.144  5.875   1.00 85.71 178 A 1 
ATOM   1362 C CG  . GLN A 1 178 ? 31.228   13.393  4.867   1.00 78.32 178 A 1 
ATOM   1363 C CD  . GLN A 1 178 ? 31.665   12.015  5.376   1.00 75.23 178 A 1 
ATOM   1364 O OE1 . GLN A 1 178 ? 31.341   11.571  6.468   1.00 68.65 178 A 1 
ATOM   1365 N NE2 . GLN A 1 178 ? 32.404   11.280  4.592   1.00 63.92 178 A 1 
ATOM   1366 N N   . LEU A 1 179 ? 28.916   16.588  7.292   1.00 88.77 179 A 1 
ATOM   1367 C CA  . LEU A 1 179 ? 27.845   17.121  8.130   1.00 86.99 179 A 1 
ATOM   1368 C C   . LEU A 1 179 ? 27.172   18.341  7.492   1.00 85.79 179 A 1 
ATOM   1369 O O   . LEU A 1 179 ? 25.956   18.479  7.553   1.00 88.62 179 A 1 
ATOM   1370 C CB  . LEU A 1 179 ? 28.438   17.451  9.507   1.00 88.12 179 A 1 
ATOM   1371 C CG  . LEU A 1 179 ? 27.458   17.166  10.656  1.00 81.19 179 A 1 
ATOM   1372 C CD1 . LEU A 1 179 ? 28.163   16.326  11.713  1.00 70.33 179 A 1 
ATOM   1373 C CD2 . LEU A 1 179 ? 26.954   18.453  11.299  1.00 73.29 179 A 1 
ATOM   1374 N N   . GLU A 1 180 ? 27.957   19.170  6.838   1.00 91.61 180 A 1 
ATOM   1375 C CA  . GLU A 1 180 ? 27.458   20.316  6.084   1.00 90.51 180 A 1 
ATOM   1376 C C   . GLU A 1 180 ? 26.652   19.865  4.854   1.00 89.84 180 A 1 
ATOM   1377 O O   . GLU A 1 180 ? 25.551   20.371  4.618   1.00 88.76 180 A 1 
ATOM   1378 C CB  . GLU A 1 180 ? 28.657   21.202  5.731   1.00 90.49 180 A 1 
ATOM   1379 C CG  . GLU A 1 180 ? 28.274   22.617  5.290   1.00 77.86 180 A 1 
ATOM   1380 C CD  . GLU A 1 180 ? 29.509   23.528  5.144   1.00 70.91 180 A 1 
ATOM   1381 O OE1 . GLU A 1 180 ? 29.329   24.763  5.250   1.00 64.65 180 A 1 
ATOM   1382 O OE2 . GLU A 1 180 ? 30.622   22.998  4.926   1.00 65.24 180 A 1 
ATOM   1383 N N   . THR A 1 181 ? 27.155   18.841  4.136   1.00 88.59 181 A 1 
ATOM   1384 C CA  . THR A 1 181 ? 26.417   18.219  3.023   1.00 87.78 181 A 1 
ATOM   1385 C C   . THR A 1 181 ? 25.108   17.594  3.505   1.00 88.34 181 A 1 
ATOM   1386 O O   . THR A 1 181 ? 24.062   17.851  2.923   1.00 86.42 181 A 1 
ATOM   1387 C CB  . THR A 1 181 ? 27.267   17.157  2.306   1.00 86.80 181 A 1 
ATOM   1388 O OG1 . THR A 1 181 ? 28.534   17.655  1.957   1.00 78.25 181 A 1 
ATOM   1389 C CG2 . THR A 1 181 ? 26.623   16.689  1.004   1.00 74.31 181 A 1 
ATOM   1390 N N   . LEU A 1 182 ? 25.147   16.834  4.599   1.00 87.90 182 A 1 
ATOM   1391 C CA  . LEU A 1 182 ? 23.947   16.260  5.210   1.00 85.79 182 A 1 
ATOM   1392 C C   . LEU A 1 182 ? 22.969   17.337  5.702   1.00 84.64 182 A 1 
ATOM   1393 O O   . LEU A 1 182 ? 21.760   17.168  5.582   1.00 87.95 182 A 1 
ATOM   1394 C CB  . LEU A 1 182 ? 24.354   15.333  6.374   1.00 87.06 182 A 1 
ATOM   1395 C CG  . LEU A 1 182 ? 24.907   13.962  5.929   1.00 79.74 182 A 1 
ATOM   1396 C CD1 . LEU A 1 182 ? 25.580   13.270  7.105   1.00 69.86 182 A 1 
ATOM   1397 C CD2 . LEU A 1 182 ? 23.790   13.051  5.409   1.00 72.71 182 A 1 
ATOM   1398 N N   . GLY A 1 183 ? 23.486   18.438  6.220   1.00 89.52 183 A 1 
ATOM   1399 C CA  . GLY A 1 183 ? 22.681   19.592  6.593   1.00 88.94 183 A 1 
ATOM   1400 C C   . GLY A 1 183 ? 21.979   20.235  5.395   1.00 90.16 183 A 1 
ATOM   1401 O O   . GLY A 1 183 ? 20.792   20.552  5.479   1.00 89.81 183 A 1 
ATOM   1402 N N   . GLN A 1 184 ? 22.680   20.362  4.270   1.00 90.45 184 A 1 
ATOM   1403 C CA  . GLN A 1 184 ? 22.083   20.843  3.023   1.00 90.80 184 A 1 
ATOM   1404 C C   . GLN A 1 184 ? 21.050   19.859  2.458   1.00 91.27 184 A 1 
ATOM   1405 O O   . GLN A 1 184 ? 19.970   20.286  2.038   1.00 89.46 184 A 1 
ATOM   1406 C CB  . GLN A 1 184 ? 23.166   21.116  1.980   1.00 89.83 184 A 1 
ATOM   1407 C CG  . GLN A 1 184 ? 23.989   22.373  2.309   1.00 81.45 184 A 1 
ATOM   1408 C CD  . GLN A 1 184 ? 25.078   22.662  1.260   1.00 75.93 184 A 1 
ATOM   1409 O OE1 . GLN A 1 184 ? 25.201   21.998  0.241   1.00 68.79 184 A 1 
ATOM   1410 N NE2 . GLN A 1 184 ? 25.882   23.677  1.467   1.00 64.67 184 A 1 
ATOM   1411 N N   . GLU A 1 185 ? 21.355   18.554  2.476   1.00 89.31 185 A 1 
ATOM   1412 C CA  . GLU A 1 185 ? 20.392   17.521  2.077   1.00 88.93 185 A 1 
ATOM   1413 C C   . GLU A 1 185 ? 19.156   17.534  2.966   1.00 89.14 185 A 1 
ATOM   1414 O O   . GLU A 1 185 ? 18.044   17.453  2.456   1.00 89.46 185 A 1 
ATOM   1415 C CB  . GLU A 1 185 ? 21.040   16.132  2.100   1.00 89.47 185 A 1 
ATOM   1416 C CG  . GLU A 1 185 ? 21.926   15.884  0.877   1.00 76.53 185 A 1 
ATOM   1417 C CD  . GLU A 1 185 ? 22.525   14.470  0.835   1.00 69.07 185 A 1 
ATOM   1418 O OE1 . GLU A 1 185 ? 23.055   14.111  -0.248  1.00 62.59 185 A 1 
ATOM   1419 O OE2 . GLU A 1 185 ? 22.466   13.751  1.853   1.00 62.83 185 A 1 
ATOM   1420 N N   . LYS A 1 186 ? 19.339   17.688  4.280   1.00 87.76 186 A 1 
ATOM   1421 C CA  . LYS A 1 186 ? 18.232   17.826  5.224   1.00 87.06 186 A 1 
ATOM   1422 C C   . LYS A 1 186 ? 17.347   19.029  4.886   1.00 85.95 186 A 1 
ATOM   1423 O O   . LYS A 1 186 ? 16.142   18.865  4.759   1.00 88.41 186 A 1 
ATOM   1424 C CB  . LYS A 1 186 ? 18.771   17.915  6.656   1.00 87.90 186 A 1 
ATOM   1425 C CG  . LYS A 1 186 ? 17.606   18.012  7.657   1.00 87.63 186 A 1 
ATOM   1426 C CD  . LYS A 1 186 ? 18.067   18.290  9.079   1.00 81.91 186 A 1 
ATOM   1427 C CE  . LYS A 1 186 ? 16.801   18.579  9.870   1.00 73.11 186 A 1 
ATOM   1428 N NZ  . LYS A 1 186 ? 17.037   18.965  11.273  1.00 63.49 186 A 1 
ATOM   1429 N N   . LEU A 1 187 ? 17.930   20.191  4.685   1.00 91.36 187 A 1 
ATOM   1430 C CA  . LEU A 1 187 ? 17.176   21.389  4.324   1.00 91.50 187 A 1 
ATOM   1431 C C   . LEU A 1 187 ? 16.411   21.214  3.011   1.00 91.48 187 A 1 
ATOM   1432 O O   . LEU A 1 187 ? 15.269   21.661  2.880   1.00 89.93 187 A 1 
ATOM   1433 C CB  . LEU A 1 187 ? 18.141   22.581  4.201   1.00 91.24 187 A 1 
ATOM   1434 C CG  . LEU A 1 187 ? 18.621   23.148  5.550   1.00 83.87 187 A 1 
ATOM   1435 C CD1 . LEU A 1 187 ? 19.784   24.117  5.318   1.00 75.53 187 A 1 
ATOM   1436 C CD2 . LEU A 1 187 ? 17.506   23.915  6.270   1.00 76.98 187 A 1 
ATOM   1437 N N   . LYS A 1 188 ? 17.046   20.531  2.043   1.00 89.86 188 A 1 
ATOM   1438 C CA  . LYS A 1 188 ? 16.395   20.223  0.776   1.00 89.61 188 A 1 
ATOM   1439 C C   . LYS A 1 188 ? 15.224   19.257  0.958   1.00 89.81 188 A 1 
ATOM   1440 O O   . LYS A 1 188 ? 14.152   19.496  0.409   1.00 89.33 188 A 1 
ATOM   1441 C CB  . LYS A 1 188 ? 17.446   19.675  -0.195  1.00 89.20 188 A 1 
ATOM   1442 C CG  . LYS A 1 188 ? 16.881   19.601  -1.614  1.00 78.10 188 A 1 
ATOM   1443 C CD  . LYS A 1 188 ? 17.897   18.974  -2.566  1.00 75.66 188 A 1 
ATOM   1444 C CE  . LYS A 1 188 ? 17.233   18.808  -3.923  1.00 65.18 188 A 1 
ATOM   1445 N NZ  . LYS A 1 188 ? 18.014   17.910  -4.783  1.00 57.76 188 A 1 
ATOM   1446 N N   . LEU A 1 189 ? 15.411   18.203  1.757   1.00 88.42 189 A 1 
ATOM   1447 C CA  . LEU A 1 189 ? 14.352   17.244  2.086   1.00 85.66 189 A 1 
ATOM   1448 C C   . LEU A 1 189 ? 13.213   17.899  2.869   1.00 84.61 189 A 1 
ATOM   1449 O O   . LEU A 1 189 ? 12.056   17.626  2.586   1.00 88.78 189 A 1 
ATOM   1450 C CB  . LEU A 1 189 ? 14.947   16.065  2.876   1.00 86.84 189 A 1 
ATOM   1451 C CG  . LEU A 1 189 ? 15.705   15.042  2.003   1.00 81.37 189 A 1 
ATOM   1452 C CD1 . LEU A 1 189 ? 16.534   14.120  2.892   1.00 71.29 189 A 1 
ATOM   1453 C CD2 . LEU A 1 189 ? 14.747   14.175  1.195   1.00 73.47 189 A 1 
ATOM   1454 N N   . GLU A 1 190 ? 13.521   18.791  3.807   1.00 88.96 190 A 1 
ATOM   1455 C CA  . GLU A 1 190 ? 12.512   19.555  4.543   1.00 87.85 190 A 1 
ATOM   1456 C C   . GLU A 1 190 ? 11.711   20.486  3.610   1.00 86.73 190 A 1 
ATOM   1457 O O   . GLU A 1 190 ? 10.491   20.583  3.737   1.00 86.57 190 A 1 
ATOM   1458 C CB  . GLU A 1 190 ? 13.177   20.370  5.667   1.00 87.95 190 A 1 
ATOM   1459 C CG  . GLU A 1 190 ? 13.575   19.504  6.869   1.00 79.34 190 A 1 
ATOM   1460 C CD  . GLU A 1 190 ? 14.331   20.259  7.981   1.00 73.59 190 A 1 
ATOM   1461 O OE1 . GLU A 1 190 ? 14.508   19.680  9.085   1.00 67.07 190 A 1 
ATOM   1462 O OE2 . GLU A 1 190 ? 14.806   21.400  7.754   1.00 67.83 190 A 1 
ATOM   1463 N N   . ALA A 1 191 ? 12.369   21.101  2.638   1.00 91.64 191 A 1 
ATOM   1464 C CA  . ALA A 1 191 ? 11.684   21.916  1.636   1.00 91.84 191 A 1 
ATOM   1465 C C   . ALA A 1 191 ? 10.799   21.069  0.706   1.00 92.19 191 A 1 
ATOM   1466 O O   . ALA A 1 191 ? 9.656    21.446  0.419   1.00 90.75 191 A 1 
ATOM   1467 C CB  . ALA A 1 191 ? 12.728   22.720  0.849   1.00 91.89 191 A 1 
ATOM   1468 N N   . GLU A 1 192 ? 11.299   19.913  0.248   1.00 89.92 192 A 1 
ATOM   1469 C CA  . GLU A 1 192 ? 10.517   18.964  -0.547  1.00 88.88 192 A 1 
ATOM   1470 C C   . GLU A 1 192 ? 9.329    18.415  0.255   1.00 87.94 192 A 1 
ATOM   1471 O O   . GLU A 1 192 ? 8.216    18.333  -0.278  1.00 88.70 192 A 1 
ATOM   1472 C CB  . GLU A 1 192 ? 11.405   17.816  -1.057  1.00 90.08 192 A 1 
ATOM   1473 C CG  . GLU A 1 192 ? 12.294   18.239  -2.246  1.00 76.36 192 A 1 
ATOM   1474 C CD  . GLU A 1 192 ? 13.244   17.145  -2.762  1.00 69.89 192 A 1 
ATOM   1475 O OE1 . GLU A 1 192 ? 14.098   17.472  -3.637  1.00 63.13 192 A 1 
ATOM   1476 O OE2 . GLU A 1 192 ? 13.161   15.985  -2.311  1.00 64.33 192 A 1 
ATOM   1477 N N   . LEU A 1 193 ? 9.539    18.110  1.536   1.00 88.96 193 A 1 
ATOM   1478 C CA  . LEU A 1 193 ? 8.493    17.674  2.454   1.00 86.93 193 A 1 
ATOM   1479 C C   . LEU A 1 193 ? 7.398    18.736  2.599   1.00 84.92 193 A 1 
ATOM   1480 O O   . LEU A 1 193 ? 6.218    18.419  2.451   1.00 87.59 193 A 1 
ATOM   1481 C CB  . LEU A 1 193 ? 9.131    17.374  3.820   1.00 88.30 193 A 1 
ATOM   1482 C CG  . LEU A 1 193 ? 8.181    16.630  4.767   1.00 86.38 193 A 1 
ATOM   1483 C CD1 . LEU A 1 193 ? 8.302    15.128  4.543   1.00 73.85 193 A 1 
ATOM   1484 C CD2 . LEU A 1 193 ? 8.515    16.939  6.226   1.00 76.91 193 A 1 
ATOM   1485 N N   . GLY A 1 194 ? 7.783    19.979  2.815   1.00 90.64 194 A 1 
ATOM   1486 C CA  . GLY A 1 194 ? 6.845    21.094  2.912   1.00 90.48 194 A 1 
ATOM   1487 C C   . GLY A 1 194 ? 6.017    21.282  1.635   1.00 91.41 194 A 1 
ATOM   1488 O O   . GLY A 1 194 ? 4.798    21.433  1.697   1.00 89.99 194 A 1 
ATOM   1489 N N   . ASN A 1 195 ? 6.655    21.171  0.470   1.00 88.26 195 A 1 
ATOM   1490 C CA  . ASN A 1 195 ? 5.947    21.230  -0.808  1.00 88.84 195 A 1 
ATOM   1491 C C   . ASN A 1 195 ? 4.983    20.055  -0.988  1.00 88.41 195 A 1 
ATOM   1492 O O   . ASN A 1 195 ? 3.854    20.246  -1.453  1.00 88.58 195 A 1 
ATOM   1493 C CB  . ASN A 1 195 ? 6.968    21.267  -1.955  1.00 89.21 195 A 1 
ATOM   1494 C CG  . ASN A 1 195 ? 7.645    22.613  -2.120  1.00 79.97 195 A 1 
ATOM   1495 O OD1 . ASN A 1 195 ? 7.200    23.653  -1.679  1.00 72.14 195 A 1 
ATOM   1496 N ND2 . ASN A 1 195 ? 8.755    22.649  -2.830  1.00 71.31 195 A 1 
ATOM   1497 N N   . MET A 1 196 ? 5.404    18.845  -0.626  1.00 88.17 196 A 1 
ATOM   1498 C CA  . MET A 1 196 ? 4.537    17.673  -0.707  1.00 87.69 196 A 1 
ATOM   1499 C C   . MET A 1 196 ? 3.357    17.756  0.263   1.00 87.92 196 A 1 
ATOM   1500 O O   . MET A 1 196 ? 2.249    17.400  -0.121  1.00 88.44 196 A 1 
ATOM   1501 C CB  . MET A 1 196 ? 5.331    16.388  -0.460  1.00 87.66 196 A 1 
ATOM   1502 C CG  . MET A 1 196 ? 6.196    15.996  -1.659  1.00 78.61 196 A 1 
ATOM   1503 S SD  . MET A 1 196 ? 6.871    14.326  -1.523  1.00 72.14 196 A 1 
ATOM   1504 C CE  . MET A 1 196 ? 7.901    14.266  -2.996  1.00 61.83 196 A 1 
ATOM   1505 N N   . GLN A 1 197 ? 3.575    18.269  1.465   1.00 87.34 197 A 1 
ATOM   1506 C CA  . GLN A 1 197 ? 2.495    18.500  2.428   1.00 87.06 197 A 1 
ATOM   1507 C C   . GLN A 1 197 ? 1.483    19.525  1.893   1.00 87.32 197 A 1 
ATOM   1508 O O   . GLN A 1 197 ? 0.280    19.296  1.986   1.00 86.40 197 A 1 
ATOM   1509 C CB  . GLN A 1 197 ? 3.072    18.967  3.764   1.00 87.40 197 A 1 
ATOM   1510 C CG  . GLN A 1 197 ? 3.694    17.810  4.560   1.00 80.96 197 A 1 
ATOM   1511 C CD  . GLN A 1 197 ? 4.373    18.274  5.847   1.00 76.22 197 A 1 
ATOM   1512 O OE1 . GLN A 1 197 ? 4.540    19.447  6.133   1.00 69.96 197 A 1 
ATOM   1513 N NE2 . GLN A 1 197 ? 4.792    17.354  6.691   1.00 65.17 197 A 1 
ATOM   1514 N N   . GLY A 1 198 ? 1.966    20.594  1.273   1.00 90.50 198 A 1 
ATOM   1515 C CA  . GLY A 1 198 ? 1.099    21.559  0.591   1.00 90.51 198 A 1 
ATOM   1516 C C   . GLY A 1 198 ? 0.259    20.916  -0.512  1.00 91.50 198 A 1 
ATOM   1517 O O   . GLY A 1 198 ? -0.957   21.088  -0.546  1.00 89.71 198 A 1 
ATOM   1518 N N   . LEU A 1 199 ? 0.884    20.075  -1.352  1.00 87.83 199 A 1 
ATOM   1519 C CA  . LEU A 1 199 ? 0.162    19.329  -2.386  1.00 87.80 199 A 1 
ATOM   1520 C C   . LEU A 1 199 ? -0.868   18.355  -1.805  1.00 88.57 199 A 1 
ATOM   1521 O O   . LEU A 1 199 ? -1.952   18.224  -2.370  1.00 87.69 199 A 1 
ATOM   1522 C CB  . LEU A 1 199 ? 1.174    18.552  -3.255  1.00 87.82 199 A 1 
ATOM   1523 C CG  . LEU A 1 199 ? 1.971    19.426  -4.238  1.00 78.16 199 A 1 
ATOM   1524 C CD1 . LEU A 1 199 ? 3.124    18.613  -4.826  1.00 69.95 199 A 1 
ATOM   1525 C CD2 . LEU A 1 199 ? 1.105    19.914  -5.398  1.00 72.09 199 A 1 
ATOM   1526 N N   . VAL A 1 200 ? -0.553   17.681  -0.712  1.00 87.92 200 A 1 
ATOM   1527 C CA  . VAL A 1 200 ? -1.506   16.789  -0.035  1.00 87.07 200 A 1 
ATOM   1528 C C   . VAL A 1 200 ? -2.726   17.567  0.447   1.00 86.32 200 A 1 
ATOM   1529 O O   . VAL A 1 200 ? -3.848   17.099  0.256   1.00 89.84 200 A 1 
ATOM   1530 C CB  . VAL A 1 200 ? -0.839   16.023  1.125   1.00 87.40 200 A 1 
ATOM   1531 C CG1 . VAL A 1 200 ? -1.851   15.329  2.056   1.00 78.38 200 A 1 
ATOM   1532 C CG2 . VAL A 1 200 ? 0.077    14.925  0.584   1.00 76.27 200 A 1 
ATOM   1533 N N   . GLU A 1 201 ? -2.525   18.734  1.034   1.00 89.91 201 A 1 
ATOM   1534 C CA  . GLU A 1 201 ? -3.627   19.573  1.504   1.00 90.27 201 A 1 
ATOM   1535 C C   . GLU A 1 201 ? -4.466   20.110  0.332   1.00 90.08 201 A 1 
ATOM   1536 O O   . GLU A 1 201 ? -5.693   20.033  0.374   1.00 89.82 201 A 1 
ATOM   1537 C CB  . GLU A 1 201 ? -3.082   20.691  2.409   1.00 90.86 201 A 1 
ATOM   1538 C CG  . GLU A 1 201 ? -4.149   21.262  3.366   1.00 77.99 201 A 1 
ATOM   1539 C CD  . GLU A 1 201 ? -4.701   20.248  4.387   1.00 69.76 201 A 1 
ATOM   1540 O OE1 . GLU A 1 201 ? -5.796   20.483  4.954   1.00 62.27 201 A 1 
ATOM   1541 O OE2 . GLU A 1 201 ? -4.066   19.197  4.625   1.00 61.86 201 A 1 
ATOM   1542 N N   . ASP A 1 202 ? -3.830   20.514  -0.762  1.00 91.00 202 A 1 
ATOM   1543 C CA  . ASP A 1 202 ? -4.528   20.929  -1.981  1.00 91.26 202 A 1 
ATOM   1544 C C   . ASP A 1 202 ? -5.382   19.791  -2.568  1.00 91.49 202 A 1 
ATOM   1545 O O   . ASP A 1 202 ? -6.544   19.983  -2.925  1.00 90.28 202 A 1 
ATOM   1546 C CB  . ASP A 1 202 ? -3.533   21.407  -3.043  1.00 91.28 202 A 1 
ATOM   1547 C CG  . ASP A 1 202 ? -2.930   22.795  -2.791  1.00 82.62 202 A 1 
ATOM   1548 O OD1 . ASP A 1 202 ? -3.466   23.547  -1.941  1.00 74.50 202 A 1 
ATOM   1549 O OD2 . ASP A 1 202 ? -1.972   23.133  -3.525  1.00 75.08 202 A 1 
ATOM   1550 N N   . PHE A 1 203 ? -4.826   18.578  -2.632  1.00 89.76 203 A 1 
ATOM   1551 C CA  . PHE A 1 203 ? -5.577   17.412  -3.103  1.00 89.73 203 A 1 
ATOM   1552 C C   . PHE A 1 203 ? -6.719   17.037  -2.163  1.00 89.88 203 A 1 
ATOM   1553 O O   . PHE A 1 203 ? -7.762   16.579  -2.639  1.00 90.25 203 A 1 
ATOM   1554 C CB  . PHE A 1 203 ? -4.641   16.210  -3.305  1.00 89.57 203 A 1 
ATOM   1555 C CG  . PHE A 1 203 ? -3.843   16.242  -4.590  1.00 85.28 203 A 1 
ATOM   1556 C CD1 . PHE A 1 203 ? -4.498   16.340  -5.830  1.00 75.82 203 A 1 
ATOM   1557 C CD2 . PHE A 1 203 ? -2.442   16.153  -4.564  1.00 75.83 203 A 1 
ATOM   1558 C CE1 . PHE A 1 203 ? -3.759   16.372  -7.032  1.00 71.96 203 A 1 
ATOM   1559 C CE2 . PHE A 1 203 ? -1.702   16.184  -5.757  1.00 73.10 203 A 1 
ATOM   1560 C CZ  . PHE A 1 203 ? -2.365   16.300  -6.987  1.00 74.45 203 A 1 
ATOM   1561 N N   . LYS A 1 204 ? -6.542   17.227  -0.864  1.00 88.17 204 A 1 
ATOM   1562 C CA  . LYS A 1 204 ? -7.584   16.979  0.123   1.00 88.06 204 A 1 
ATOM   1563 C C   . LYS A 1 204 ? -8.738   17.967  -0.031  1.00 87.61 204 A 1 
ATOM   1564 O O   . LYS A 1 204 ? -9.885   17.529  -0.110  1.00 89.77 204 A 1 
ATOM   1565 C CB  . LYS A 1 204 ? -6.949   17.038  1.506   1.00 88.95 204 A 1 
ATOM   1566 C CG  . LYS A 1 204 ? -7.919   16.643  2.629   1.00 79.42 204 A 1 
ATOM   1567 C CD  . LYS A 1 204 ? -7.181   16.841  3.943   1.00 76.54 204 A 1 
ATOM   1568 C CE  . LYS A 1 204 ? -8.109   16.776  5.141   1.00 66.86 204 A 1 
ATOM   1569 N NZ  . LYS A 1 204 ? -7.468   17.490  6.253   1.00 58.69 204 A 1 
ATOM   1570 N N   . ASN A 1 205 ? -8.442   19.237  -0.177  1.00 90.19 205 A 1 
ATOM   1571 C CA  . ASN A 1 205 ? -9.447   20.268  -0.430  1.00 90.80 205 A 1 
ATOM   1572 C C   . ASN A 1 205 ? -10.190  19.994  -1.745  1.00 90.81 205 A 1 
ATOM   1573 O O   . ASN A 1 205 ? -11.424  19.960  -1.779  1.00 89.19 205 A 1 
ATOM   1574 C CB  . ASN A 1 205 ? -8.763   21.642  -0.445  1.00 90.90 205 A 1 
ATOM   1575 C CG  . ASN A 1 205 ? -8.252   22.051  0.932   1.00 88.49 205 A 1 
ATOM   1576 O OD1 . ASN A 1 205 ? -8.774   21.674  1.962   1.00 79.14 205 A 1 
ATOM   1577 N ND2 . ASN A 1 205 ? -7.218   22.860  0.978   1.00 78.35 205 A 1 
ATOM   1578 N N   . LYS A 1 206 ? -9.450   19.690  -2.805  1.00 90.09 206 A 1 
ATOM   1579 C CA  . LYS A 1 206 ? -10.047  19.335  -4.092  1.00 89.93 206 A 1 
ATOM   1580 C C   . LYS A 1 206 ? -10.921  18.078  -4.001  1.00 90.11 206 A 1 
ATOM   1581 O O   . LYS A 1 206 ? -11.969  18.009  -4.637  1.00 89.91 206 A 1 
ATOM   1582 C CB  . LYS A 1 206 ? -8.931   19.178  -5.126  1.00 90.32 206 A 1 
ATOM   1583 C CG  . LYS A 1 206 ? -9.494   19.060  -6.543  1.00 79.01 206 A 1 
ATOM   1584 C CD  . LYS A 1 206 ? -8.369   19.017  -7.574  1.00 75.74 206 A 1 
ATOM   1585 C CE  . LYS A 1 206 ? -8.989   18.926  -8.967  1.00 66.19 206 A 1 
ATOM   1586 N NZ  . LYS A 1 206 ? -7.958   18.816  -10.013 1.00 58.45 206 A 1 
ATOM   1587 N N   . TYR A 1 207 ? -10.511  17.097  -3.220  1.00 91.59 207 A 1 
ATOM   1588 C CA  . TYR A 1 207 ? -11.303  15.898  -2.978  1.00 90.53 207 A 1 
ATOM   1589 C C   . TYR A 1 207 ? -12.617  16.210  -2.251  1.00 89.39 207 A 1 
ATOM   1590 O O   . TYR A 1 207 ? -13.661  15.672  -2.623  1.00 89.84 207 A 1 
ATOM   1591 C CB  . TYR A 1 207 ? -10.449  14.884  -2.198  1.00 90.32 207 A 1 
ATOM   1592 C CG  . TYR A 1 207 ? -11.217  13.707  -1.660  1.00 89.71 207 A 1 
ATOM   1593 C CD1 . TYR A 1 207 ? -11.622  13.671  -0.312  1.00 80.63 207 A 1 
ATOM   1594 C CD2 . TYR A 1 207 ? -11.554  12.651  -2.514  1.00 82.40 207 A 1 
ATOM   1595 C CE1 . TYR A 1 207 ? -12.364  12.589  0.183   1.00 79.04 207 A 1 
ATOM   1596 C CE2 . TYR A 1 207 ? -12.298  11.562  -2.031  1.00 80.62 207 A 1 
ATOM   1597 C CZ  . TYR A 1 207 ? -12.699  11.541  -0.683  1.00 80.52 207 A 1 
ATOM   1598 O OH  . TYR A 1 207 ? -13.438  10.484  -0.216  1.00 78.77 207 A 1 
ATOM   1599 N N   . GLU A 1 208 ? -12.582  17.070  -1.234  1.00 90.66 208 A 1 
ATOM   1600 C CA  . GLU A 1 208 ? -13.782  17.513  -0.524  1.00 90.39 208 A 1 
ATOM   1601 C C   . GLU A 1 208 ? -14.733  18.295  -1.456  1.00 89.56 208 A 1 
ATOM   1602 O O   . GLU A 1 208 ? -15.925  17.996  -1.492  1.00 89.14 208 A 1 
ATOM   1603 C CB  . GLU A 1 208 ? -13.393  18.335  0.713   1.00 90.28 208 A 1 
ATOM   1604 C CG  . GLU A 1 208 ? -12.798  17.444  1.813   1.00 78.99 208 A 1 
ATOM   1605 C CD  . GLU A 1 208 ? -12.410  18.176  3.113   1.00 70.82 208 A 1 
ATOM   1606 O OE1 . GLU A 1 208 ? -11.795  17.506  3.987   1.00 64.04 208 A 1 
ATOM   1607 O OE2 . GLU A 1 208 ? -12.752  19.366  3.266   1.00 63.72 208 A 1 
ATOM   1608 N N   . ASP A 1 209 ? -14.198  19.173  -2.285  1.00 91.58 209 A 1 
ATOM   1609 C CA  . ASP A 1 209 ? -14.981  19.902  -3.287  1.00 91.79 209 A 1 
ATOM   1610 C C   . ASP A 1 209 ? -15.660  18.967  -4.293  1.00 91.12 209 A 1 
ATOM   1611 O O   . ASP A 1 209 ? -16.842  19.136  -4.607  1.00 89.82 209 A 1 
ATOM   1612 C CB  . ASP A 1 209 ? -14.078  20.888  -4.049  1.00 91.70 209 A 1 
ATOM   1613 C CG  . ASP A 1 209 ? -13.727  22.165  -3.287  1.00 82.69 209 A 1 
ATOM   1614 O OD1 . ASP A 1 209 ? -14.393  22.463  -2.270  1.00 74.67 209 A 1 
ATOM   1615 O OD2 . ASP A 1 209 ? -12.858  22.904  -3.813  1.00 74.88 209 A 1 
ATOM   1616 N N   . GLU A 1 210 ? -14.937  17.958  -4.789  1.00 90.38 210 A 1 
ATOM   1617 C CA  . GLU A 1 210 ? -15.501  16.998  -5.734  1.00 89.68 210 A 1 
ATOM   1618 C C   . GLU A 1 210 ? -16.549  16.081  -5.080  1.00 88.60 210 A 1 
ATOM   1619 O O   . GLU A 1 210 ? -17.524  15.702  -5.725  1.00 88.12 210 A 1 
ATOM   1620 C CB  . GLU A 1 210 ? -14.379  16.186  -6.404  1.00 89.70 210 A 1 
ATOM   1621 C CG  . GLU A 1 210 ? -13.516  16.989  -7.402  1.00 77.71 210 A 1 
ATOM   1622 C CD  . GLU A 1 210 ? -14.294  17.599  -8.584  1.00 72.07 210 A 1 
ATOM   1623 O OE1 . GLU A 1 210 ? -13.963  18.735  -9.007  1.00 65.77 210 A 1 
ATOM   1624 O OE2 . GLU A 1 210 ? -15.237  16.959  -9.079  1.00 64.88 210 A 1 
ATOM   1625 N N   . ILE A 1 211 ? -16.418  15.758  -3.785  1.00 90.41 211 A 1 
ATOM   1626 C CA  . ILE A 1 211 ? -17.480  15.067  -3.032  1.00 89.33 211 A 1 
ATOM   1627 C C   . ILE A 1 211 ? -18.740  15.929  -2.944  1.00 89.41 211 A 1 
ATOM   1628 O O   . ILE A 1 211 ? -19.846  15.419  -3.138  1.00 89.43 211 A 1 
ATOM   1629 C CB  . ILE A 1 211 ? -17.008  14.651  -1.622  1.00 88.43 211 A 1 
ATOM   1630 C CG1 . ILE A 1 211 ? -16.096  13.419  -1.738  1.00 79.83 211 A 1 
ATOM   1631 C CG2 . ILE A 1 211 ? -18.187  14.343  -0.675  1.00 76.57 211 A 1 
ATOM   1632 C CD1 . ILE A 1 211 ? -15.487  12.978  -0.404  1.00 69.30 211 A 1 
ATOM   1633 N N   . ASN A 1 212 ? -18.583  17.217  -2.671  1.00 90.15 212 A 1 
ATOM   1634 C CA  . ASN A 1 212 ? -19.710  18.133  -2.573  1.00 90.54 212 A 1 
ATOM   1635 C C   . ASN A 1 212 ? -20.421  18.256  -3.922  1.00 90.04 212 A 1 
ATOM   1636 O O   . ASN A 1 212 ? -21.623  18.006  -3.996  1.00 90.06 212 A 1 
ATOM   1637 C CB  . ASN A 1 212 ? -19.223  19.484  -2.031  1.00 90.90 212 A 1 
ATOM   1638 C CG  . ASN A 1 212 ? -18.833  19.414  -0.564  1.00 85.86 212 A 1 
ATOM   1639 O OD1 . ASN A 1 212 ? -19.319  18.597  0.204   1.00 75.87 212 A 1 
ATOM   1640 N ND2 . ASN A 1 212 ? -17.960  20.295  -0.124  1.00 74.91 212 A 1 
ATOM   1641 N N   . LYS A 1 213 ? -19.681  18.491  -5.003  1.00 89.96 213 A 1 
ATOM   1642 C CA  . LYS A 1 213 ? -20.243  18.528  -6.364  1.00 89.94 213 A 1 
ATOM   1643 C C   . LYS A 1 213 ? -20.954  17.231  -6.736  1.00 90.14 213 A 1 
ATOM   1644 O O   . LYS A 1 213 ? -22.046  17.264  -7.300  1.00 88.90 213 A 1 
ATOM   1645 C CB  . LYS A 1 213 ? -19.138  18.751  -7.385  1.00 90.27 213 A 1 
ATOM   1646 C CG  . LYS A 1 213 ? -18.566  20.178  -7.361  1.00 81.78 213 A 1 
ATOM   1647 C CD  . LYS A 1 213 ? -17.411  20.204  -8.351  1.00 78.89 213 A 1 
ATOM   1648 C CE  . LYS A 1 213 ? -16.544  21.436  -8.197  1.00 69.12 213 A 1 
ATOM   1649 N NZ  . LYS A 1 213 ? -15.243  21.177  -8.853  1.00 61.28 213 A 1 
ATOM   1650 N N   . ARG A 1 214 ? -20.353  16.099  -6.413  1.00 89.58 214 A 1 
ATOM   1651 C CA  . ARG A 1 214 ? -21.001  14.809  -6.647  1.00 87.55 214 A 1 
ATOM   1652 C C   . ARG A 1 214 ? -22.322  14.708  -5.888  1.00 87.01 214 A 1 
ATOM   1653 O O   . ARG A 1 214 ? -23.307  14.238  -6.445  1.00 86.87 214 A 1 
ATOM   1654 C CB  . ARG A 1 214 ? -20.036  13.680  -6.262  1.00 87.72 214 A 1 
ATOM   1655 C CG  . ARG A 1 214 ? -20.711  12.317  -6.446  1.00 84.38 214 A 1 
ATOM   1656 C CD  . ARG A 1 214 ? -19.824  11.182  -5.954  1.00 79.14 214 A 1 
ATOM   1657 N NE  . ARG A 1 214 ? -20.666  10.025  -5.681  1.00 70.76 214 A 1 
ATOM   1658 C CZ  . ARG A 1 214 ? -20.417  9.021   -4.872  1.00 64.39 214 A 1 
ATOM   1659 N NH1 . ARG A 1 214 ? -19.220  8.822   -4.369  1.00 59.59 214 A 1 
ATOM   1660 N NH2 . ARG A 1 214 ? -21.389  8.239   -4.550  1.00 57.45 214 A 1 
ATOM   1661 N N   . THR A 1 215 ? -22.350  15.144  -4.640  1.00 88.49 215 A 1 
ATOM   1662 C CA  . THR A 1 215 ? -23.555  15.106  -3.806  1.00 87.18 215 A 1 
ATOM   1663 C C   . THR A 1 215 ? -24.639  16.019  -4.367  1.00 88.16 215 A 1 
ATOM   1664 O O   . THR A 1 215 ? -25.806  15.638  -4.409  1.00 88.14 215 A 1 
ATOM   1665 C CB  . THR A 1 215 ? -23.237  15.496  -2.366  1.00 87.03 215 A 1 
ATOM   1666 O OG1 . THR A 1 215 ? -22.191  14.694  -1.859  1.00 79.81 215 A 1 
ATOM   1667 C CG2 . THR A 1 215 ? -24.427  15.298  -1.434  1.00 75.65 215 A 1 
ATOM   1668 N N   . GLU A 1 216 ? -24.272  17.190  -4.862  1.00 90.27 216 A 1 
ATOM   1669 C CA  . GLU A 1 216 ? -25.188  18.096  -5.559  1.00 90.58 216 A 1 
ATOM   1670 C C   . GLU A 1 216 ? -25.759  17.463  -6.827  1.00 90.08 216 A 1 
ATOM   1671 O O   . GLU A 1 216 ? -26.974  17.431  -6.994  1.00 89.69 216 A 1 
ATOM   1672 C CB  . GLU A 1 216 ? -24.473  19.412  -5.891  1.00 91.19 216 A 1 
ATOM   1673 C CG  . GLU A 1 216 ? -24.232  20.268  -4.642  1.00 80.34 216 A 1 
ATOM   1674 C CD  . GLU A 1 216 ? -23.426  21.553  -4.908  1.00 74.12 216 A 1 
ATOM   1675 O OE1 . GLU A 1 216 ? -23.305  22.355  -3.955  1.00 65.37 216 A 1 
ATOM   1676 O OE2 . GLU A 1 216 ? -22.924  21.735  -6.041  1.00 68.28 216 A 1 
ATOM   1677 N N   . MET A 1 217 ? -24.915  16.863  -7.661  1.00 89.76 217 A 1 
ATOM   1678 C CA  . MET A 1 217 ? -25.362  16.164  -8.869  1.00 88.97 217 A 1 
ATOM   1679 C C   . MET A 1 217 ? -26.239  14.946  -8.563  1.00 89.03 217 A 1 
ATOM   1680 O O   . MET A 1 217 ? -27.197  14.680  -9.290  1.00 88.05 217 A 1 
ATOM   1681 C CB  . MET A 1 217 ? -24.156  15.724  -9.709  1.00 89.03 217 A 1 
ATOM   1682 C CG  . MET A 1 217 ? -23.474  16.896  -10.411 1.00 83.22 217 A 1 
ATOM   1683 S SD  . MET A 1 217 ? -22.142  16.382  -11.520 1.00 74.64 217 A 1 
ATOM   1684 C CE  . MET A 1 217 ? -21.769  17.970  -12.293 1.00 63.79 217 A 1 
ATOM   1685 N N   . GLU A 1 218 ? -25.944  14.207  -7.491  1.00 88.37 218 A 1 
ATOM   1686 C CA  . GLU A 1 218 ? -26.798  13.104  -7.041  1.00 86.78 218 A 1 
ATOM   1687 C C   . GLU A 1 218 ? -28.183  13.615  -6.596  1.00 86.77 218 A 1 
ATOM   1688 O O   . GLU A 1 218 ? -29.193  12.995  -6.908  1.00 86.23 218 A 1 
ATOM   1689 C CB  . GLU A 1 218 ? -26.128  12.293  -5.907  1.00 86.06 218 A 1 
ATOM   1690 C CG  . GLU A 1 218 ? -25.032  11.326  -6.396  1.00 78.18 218 A 1 
ATOM   1691 C CD  . GLU A 1 218 ? -24.407  10.430  -5.301  1.00 74.35 218 A 1 
ATOM   1692 O OE1 . GLU A 1 218 ? -23.589  9.532   -5.646  1.00 67.85 218 A 1 
ATOM   1693 O OE2 . GLU A 1 218 ? -24.728  10.570  -4.104  1.00 69.10 218 A 1 
ATOM   1694 N N   . ASN A 1 219 ? -28.239  14.758  -5.910  1.00 86.62 219 A 1 
ATOM   1695 C CA  . ASN A 1 219 ? -29.505  15.375  -5.521  1.00 87.10 219 A 1 
ATOM   1696 C C   . ASN A 1 219 ? -30.294  15.881  -6.734  1.00 87.84 219 A 1 
ATOM   1697 O O   . ASN A 1 219 ? -31.503  15.639  -6.821  1.00 88.09 219 A 1 
ATOM   1698 C CB  . ASN A 1 219 ? -29.237  16.523  -4.540  1.00 87.33 219 A 1 
ATOM   1699 C CG  . ASN A 1 219 ? -28.798  16.058  -3.166  1.00 80.36 219 A 1 
ATOM   1700 O OD1 . ASN A 1 219 ? -29.154  14.991  -2.684  1.00 71.48 219 A 1 
ATOM   1701 N ND2 . ASN A 1 219 ? -28.055  16.880  -2.461  1.00 69.92 219 A 1 
ATOM   1702 N N   . GLU A 1 220 ? -29.628  16.517  -7.686  1.00 88.57 220 A 1 
ATOM   1703 C CA  . GLU A 1 220 ? -30.234  16.982  -8.930  1.00 88.47 220 A 1 
ATOM   1704 C C   . GLU A 1 220 ? -30.775  15.807  -9.755  1.00 88.31 220 A 1 
ATOM   1705 O O   . GLU A 1 220 ? -31.920  15.841  -10.216 1.00 87.27 220 A 1 
ATOM   1706 C CB  . GLU A 1 220 ? -29.196  17.805  -9.704  1.00 89.30 220 A 1 
ATOM   1707 C CG  . GLU A 1 220 ? -29.832  18.588  -10.853 1.00 77.08 220 A 1 
ATOM   1708 C CD  . GLU A 1 220 ? -28.816  19.438  -11.644 1.00 71.18 220 A 1 
ATOM   1709 O OE1 . GLU A 1 220 ? -29.267  20.180  -12.541 1.00 62.66 220 A 1 
ATOM   1710 O OE2 . GLU A 1 220 ? -27.598  19.324  -11.391 1.00 64.48 220 A 1 
ATOM   1711 N N   . PHE A 1 221 ? -30.013  14.722  -9.838  1.00 89.55 221 A 1 
ATOM   1712 C CA  . PHE A 1 221 ? -30.475  13.482  -10.458 1.00 88.72 221 A 1 
ATOM   1713 C C   . PHE A 1 221 ? -31.757  12.955  -9.799  1.00 88.97 221 A 1 
ATOM   1714 O O   . PHE A 1 221 ? -32.692  12.564  -10.495 1.00 88.22 221 A 1 
ATOM   1715 C CB  . PHE A 1 221 ? -29.366  12.423  -10.389 1.00 86.91 221 A 1 
ATOM   1716 C CG  . PHE A 1 221 ? -29.796  11.073  -10.930 1.00 87.92 221 A 1 
ATOM   1717 C CD1 . PHE A 1 221 ? -30.427  10.136  -10.094 1.00 80.72 221 A 1 
ATOM   1718 C CD2 . PHE A 1 221 ? -29.590  10.771  -12.278 1.00 82.29 221 A 1 
ATOM   1719 C CE1 . PHE A 1 221 ? -30.861  8.901   -10.607 1.00 78.66 221 A 1 
ATOM   1720 C CE2 . PHE A 1 221 ? -30.014  9.532   -12.796 1.00 79.48 221 A 1 
ATOM   1721 C CZ  . PHE A 1 221 ? -30.649  8.601   -11.961 1.00 80.45 221 A 1 
ATOM   1722 N N   . VAL A 1 222 ? -31.822  12.955  -8.469  1.00 87.38 222 A 1 
ATOM   1723 C CA  . VAL A 1 222 ? -33.014  12.489  -7.747  1.00 87.10 222 A 1 
ATOM   1724 C C   . VAL A 1 222 ? -34.233  13.363  -8.039  1.00 87.87 222 A 1 
ATOM   1725 O O   . VAL A 1 222 ? -35.347  12.833  -8.130  1.00 87.97 222 A 1 
ATOM   1726 C CB  . VAL A 1 222 ? -32.740  12.393  -6.232  1.00 86.06 222 A 1 
ATOM   1727 C CG1 . VAL A 1 222 ? -33.998  12.171  -5.392  1.00 79.40 222 A 1 
ATOM   1728 C CG2 . VAL A 1 222 ? -31.806  11.223  -5.926  1.00 79.52 222 A 1 
ATOM   1729 N N   . LEU A 1 223 ? -34.057  14.672  -8.215  1.00 86.31 223 A 1 
ATOM   1730 C CA  . LEU A 1 223 ? -35.145  15.571  -8.604  1.00 87.10 223 A 1 
ATOM   1731 C C   . LEU A 1 223 ? -35.648  15.259  -10.018 1.00 87.04 223 A 1 
ATOM   1732 O O   . LEU A 1 223 ? -36.837  14.982  -10.197 1.00 86.94 223 A 1 
ATOM   1733 C CB  . LEU A 1 223 ? -34.695  17.034  -8.480  1.00 87.46 223 A 1 
ATOM   1734 C CG  . LEU A 1 223 ? -34.468  17.515  -7.030  1.00 82.23 223 A 1 
ATOM   1735 C CD1 . LEU A 1 223 ? -33.815  18.901  -7.039  1.00 75.59 223 A 1 
ATOM   1736 C CD2 . LEU A 1 223 ? -35.772  17.611  -6.250  1.00 75.66 223 A 1 
ATOM   1737 N N   . ILE A 1 224 ? -34.740  15.197  -10.988 1.00 87.64 224 A 1 
ATOM   1738 C CA  . ILE A 1 224 ? -35.090  14.879  -12.380 1.00 86.88 224 A 1 
ATOM   1739 C C   . ILE A 1 224 ? -35.708  13.488  -12.498 1.00 87.26 224 A 1 
ATOM   1740 O O   . ILE A 1 224 ? -36.665  13.270  -13.248 1.00 87.32 224 A 1 
ATOM   1741 C CB  . ILE A 1 224 ? -33.840  15.027  -13.273 1.00 87.69 224 A 1 
ATOM   1742 C CG1 . ILE A 1 224 ? -33.411  16.511  -13.314 1.00 83.75 224 A 1 
ATOM   1743 C CG2 . ILE A 1 224 ? -34.103  14.514  -14.691 1.00 82.02 224 A 1 
ATOM   1744 C CD1 . ILE A 1 224 ? -32.082  16.750  -14.024 1.00 73.97 224 A 1 
ATOM   1745 N N   . LYS A 1 225 ? -35.214  12.531  -11.722 1.00 87.06 225 A 1 
ATOM   1746 C CA  . LYS A 1 225 ? -35.788  11.194  -11.651 1.00 86.06 225 A 1 
ATOM   1747 C C   . LYS A 1 225 ? -37.255  11.236  -11.226 1.00 86.12 225 A 1 
ATOM   1748 O O   . LYS A 1 225 ? -38.055  10.519  -11.812 1.00 85.77 225 A 1 
ATOM   1749 C CB  . LYS A 1 225 ? -34.956  10.327  -10.705 1.00 84.69 225 A 1 
ATOM   1750 C CG  . LYS A 1 225 ? -35.509  8.900   -10.557 1.00 80.74 225 A 1 
ATOM   1751 C CD  . LYS A 1 225 ? -35.065  8.293   -9.226  1.00 76.31 225 A 1 
ATOM   1752 C CE  . LYS A 1 225 ? -35.882  7.034   -8.928  1.00 69.84 225 A 1 
ATOM   1753 N NZ  . LYS A 1 225 ? -37.222  7.318   -8.383  1.00 61.52 225 A 1 
ATOM   1754 N N   . LYS A 1 226 ? -37.616  12.056  -10.236 1.00 86.71 226 A 1 
ATOM   1755 C CA  . LYS A 1 226 ? -39.015  12.181  -9.805  1.00 85.86 226 A 1 
ATOM   1756 C C   . LYS A 1 226 ? -39.897  12.702  -10.930 1.00 86.82 226 A 1 
ATOM   1757 O O   . LYS A 1 226 ? -40.965  12.149  -11.157 1.00 85.87 226 A 1 
ATOM   1758 C CB  . LYS A 1 226 ? -39.142  13.104  -8.593  1.00 84.97 226 A 1 
ATOM   1759 C CG  . LYS A 1 226 ? -38.636  12.439  -7.312  1.00 75.46 226 A 1 
ATOM   1760 C CD  . LYS A 1 226 ? -38.718  13.457  -6.177  1.00 70.61 226 A 1 
ATOM   1761 C CE  . LYS A 1 226 ? -38.268  12.816  -4.872  1.00 62.15 226 A 1 
ATOM   1762 N NZ  . LYS A 1 226 ? -38.409  13.783  -3.757  1.00 53.78 226 A 1 
ATOM   1763 N N   . ASP A 1 227 ? -39.417  13.692  -11.678 1.00 87.36 227 A 1 
ATOM   1764 C CA  . ASP A 1 227 ? -40.147  14.221  -12.833 1.00 87.24 227 A 1 
ATOM   1765 C C   . ASP A 1 227 ? -40.340  13.147  -13.915 1.00 87.40 227 A 1 
ATOM   1766 O O   . ASP A 1 227 ? -41.422  13.008  -14.489 1.00 86.09 227 A 1 
ATOM   1767 C CB  . ASP A 1 227 ? -39.396  15.429  -13.421 1.00 87.56 227 A 1 
ATOM   1768 C CG  . ASP A 1 227 ? -39.236  16.620  -12.469 1.00 83.03 227 A 1 
ATOM   1769 O OD1 . ASP A 1 227 ? -40.001  16.721  -11.482 1.00 75.86 227 A 1 
ATOM   1770 O OD2 . ASP A 1 227 ? -38.328  17.440  -12.738 1.00 76.21 227 A 1 
ATOM   1771 N N   . VAL A 1 228 ? -39.315  12.336  -14.157 1.00 85.83 228 A 1 
ATOM   1772 C CA  . VAL A 1 228 ? -39.404  11.187  -15.077 1.00 85.17 228 A 1 
ATOM   1773 C C   . VAL A 1 228 ? -40.413  10.155  -14.593 1.00 84.77 228 A 1 
ATOM   1774 O O   . VAL A 1 228 ? -41.206  9.652   -15.392 1.00 85.78 228 A 1 
ATOM   1775 C CB  . VAL A 1 228 ? -38.035  10.515  -15.284 1.00 84.55 228 A 1 
ATOM   1776 C CG1 . VAL A 1 228 ? -38.113  9.168   -16.014 1.00 76.08 228 A 1 
ATOM   1777 C CG2 . VAL A 1 228 ? -37.127  11.401  -16.126 1.00 75.30 228 A 1 
ATOM   1778 N N   . ASP A 1 229 ? -40.372  9.829   -13.296 1.00 86.32 229 A 1 
ATOM   1779 C CA  . ASP A 1 229 ? -41.278  8.848   -12.711 1.00 85.21 229 A 1 
ATOM   1780 C C   . ASP A 1 229 ? -42.731  9.328   -12.784 1.00 84.97 229 A 1 
ATOM   1781 O O   . ASP A 1 229 ? -43.618  8.565   -13.169 1.00 85.10 229 A 1 
ATOM   1782 C CB  . ASP A 1 229 ? -40.857  8.558   -11.256 1.00 83.89 229 A 1 
ATOM   1783 C CG  . ASP A 1 229 ? -39.553  7.762   -11.110 1.00 79.91 229 A 1 
ATOM   1784 O OD1 . ASP A 1 229 ? -39.211  6.943   -11.984 1.00 71.75 229 A 1 
ATOM   1785 O OD2 . ASP A 1 229 ? -38.894  7.883   -10.047 1.00 72.22 229 A 1 
ATOM   1786 N N   . GLU A 1 230 ? -42.995  10.611  -12.510 1.00 86.44 230 A 1 
ATOM   1787 C CA  . GLU A 1 230 ? -44.316  11.219  -12.643 1.00 87.25 230 A 1 
ATOM   1788 C C   . GLU A 1 230 ? -44.790  11.222  -14.102 1.00 86.83 230 A 1 
ATOM   1789 O O   . GLU A 1 230 ? -45.907  10.780  -14.397 1.00 85.30 230 A 1 
ATOM   1790 C CB  . GLU A 1 230 ? -44.278  12.635  -12.046 1.00 87.25 230 A 1 
ATOM   1791 C CG  . GLU A 1 230 ? -45.690  13.252  -11.992 1.00 77.41 230 A 1 
ATOM   1792 C CD  . GLU A 1 230 ? -45.760  14.605  -11.262 1.00 71.75 230 A 1 
ATOM   1793 O OE1 . GLU A 1 230 ? -46.900  15.119  -11.150 1.00 63.97 230 A 1 
ATOM   1794 O OE2 . GLU A 1 230 ? -44.720  15.111  -10.797 1.00 65.18 230 A 1 
ATOM   1795 N N   . ALA A 1 231 ? -43.932  11.623  -15.039 1.00 88.12 231 A 1 
ATOM   1796 C CA  . ALA A 1 231 ? -44.243  11.591  -16.464 1.00 87.65 231 A 1 
ATOM   1797 C C   . ALA A 1 231 ? -44.519  10.159  -16.960 1.00 87.74 231 A 1 
ATOM   1798 O O   . ALA A 1 231 ? -45.410  9.955   -17.790 1.00 87.24 231 A 1 
ATOM   1799 C CB  . ALA A 1 231 ? -43.087  12.240  -17.233 1.00 87.77 231 A 1 
ATOM   1800 N N   . TYR A 1 232 ? -43.792  9.182   -16.456 1.00 87.02 232 A 1 
ATOM   1801 C CA  . TYR A 1 232 ? -44.027  7.777   -16.778 1.00 86.81 232 A 1 
ATOM   1802 C C   . TYR A 1 232 ? -45.375  7.288   -16.238 1.00 87.18 232 A 1 
ATOM   1803 O O   . TYR A 1 232 ? -46.141  6.666   -16.982 1.00 86.74 232 A 1 
ATOM   1804 C CB  . TYR A 1 232 ? -42.879  6.914   -16.235 1.00 85.43 232 A 1 
ATOM   1805 C CG  . TYR A 1 232 ? -43.055  5.436   -16.543 1.00 84.03 232 A 1 
ATOM   1806 C CD1 . TYR A 1 232 ? -43.629  4.578   -15.590 1.00 75.22 232 A 1 
ATOM   1807 C CD2 . TYR A 1 232 ? -42.675  4.931   -17.792 1.00 75.49 232 A 1 
ATOM   1808 C CE1 . TYR A 1 232 ? -43.813  3.211   -15.877 1.00 70.66 232 A 1 
ATOM   1809 C CE2 . TYR A 1 232 ? -42.851  3.568   -18.098 1.00 71.15 232 A 1 
ATOM   1810 C CZ  . TYR A 1 232 ? -43.420  2.712   -17.129 1.00 73.89 232 A 1 
ATOM   1811 O OH  . TYR A 1 232 ? -43.593  1.381   -17.417 1.00 73.14 232 A 1 
ATOM   1812 N N   . MET A 1 233 ? -45.707  7.611   -14.993 1.00 85.83 233 A 1 
ATOM   1813 C CA  . MET A 1 233 ? -46.993  7.251   -14.402 1.00 85.80 233 A 1 
ATOM   1814 C C   . MET A 1 233 ? -48.153  7.900   -15.148 1.00 87.30 233 A 1 
ATOM   1815 O O   . MET A 1 233 ? -49.111  7.212   -15.494 1.00 86.45 233 A 1 
ATOM   1816 C CB  . MET A 1 233 ? -47.005  7.626   -12.915 1.00 82.98 233 A 1 
ATOM   1817 C CG  . MET A 1 233 ? -46.104  6.699   -12.079 1.00 76.18 233 A 1 
ATOM   1818 S SD  . MET A 1 233 ? -46.559  4.937   -12.079 1.00 69.06 233 A 1 
ATOM   1819 C CE  . MET A 1 233 ? -48.112  5.018   -11.162 1.00 59.43 233 A 1 
ATOM   1820 N N   . ASN A 1 234 ? -48.039  9.187   -15.492 1.00 85.44 234 A 1 
ATOM   1821 C CA  . ASN A 1 234 ? -49.016  9.897   -16.303 1.00 86.80 234 A 1 
ATOM   1822 C C   . ASN A 1 234 ? -49.177  9.259   -17.689 1.00 87.76 234 A 1 
ATOM   1823 O O   . ASN A 1 234 ? -50.297  9.061   -18.153 1.00 87.03 234 A 1 
ATOM   1824 C CB  . ASN A 1 234 ? -48.590  11.374  -16.426 1.00 87.01 234 A 1 
ATOM   1825 C CG  . ASN A 1 234 ? -48.790  12.152  -15.137 1.00 82.11 234 A 1 
ATOM   1826 O OD1 . ASN A 1 234 ? -49.595  11.805  -14.293 1.00 73.38 234 A 1 
ATOM   1827 N ND2 . ASN A 1 234 ? -48.099  13.254  -14.974 1.00 73.18 234 A 1 
ATOM   1828 N N   . LYS A 1 235 ? -48.072  8.885   -18.316 1.00 87.16 235 A 1 
ATOM   1829 C CA  . LYS A 1 235 ? -48.113  8.182   -19.602 1.00 86.71 235 A 1 
ATOM   1830 C C   . LYS A 1 235 ? -48.857  6.853   -19.504 1.00 86.58 235 A 1 
ATOM   1831 O O   . LYS A 1 235 ? -49.727  6.580   -20.329 1.00 87.21 235 A 1 
ATOM   1832 C CB  . LYS A 1 235 ? -46.679  8.000   -20.134 1.00 86.12 235 A 1 
ATOM   1833 C CG  . LYS A 1 235 ? -46.693  7.275   -21.481 1.00 83.68 235 A 1 
ATOM   1834 C CD  . LYS A 1 235 ? -45.284  7.068   -22.015 1.00 79.50 235 A 1 
ATOM   1835 C CE  . LYS A 1 235 ? -45.428  6.199   -23.256 1.00 71.56 235 A 1 
ATOM   1836 N NZ  . LYS A 1 235 ? -44.141  5.892   -23.894 1.00 63.07 235 A 1 
ATOM   1837 N N   . VAL A 1 236 ? -48.538  6.039   -18.491 1.00 87.49 236 A 1 
ATOM   1838 C CA  . VAL A 1 236 ? -49.209  4.746   -18.278 1.00 86.72 236 A 1 
ATOM   1839 C C   . VAL A 1 236 ? -50.706  4.939   -18.013 1.00 88.29 236 A 1 
ATOM   1840 O O   . VAL A 1 236 ? -51.528  4.174   -18.517 1.00 87.80 236 A 1 
ATOM   1841 C CB  . VAL A 1 236 ? -48.539  3.969   -17.126 1.00 85.43 236 A 1 
ATOM   1842 C CG1 . VAL A 1 236 ? -49.311  2.712   -16.731 1.00 78.07 236 A 1 
ATOM   1843 C CG2 . VAL A 1 236 ? -47.128  3.521   -17.526 1.00 76.94 236 A 1 
ATOM   1844 N N   . GLU A 1 237 ? -51.075  5.978   -17.246 1.00 88.76 237 A 1 
ATOM   1845 C CA  . GLU A 1 237 ? -52.476  6.301   -16.994 1.00 88.16 237 A 1 
ATOM   1846 C C   . GLU A 1 237 ? -53.196  6.740   -18.275 1.00 88.22 237 A 1 
ATOM   1847 O O   . GLU A 1 237 ? -54.301  6.263   -18.557 1.00 88.03 237 A 1 
ATOM   1848 C CB  . GLU A 1 237 ? -52.570  7.375   -15.897 1.00 88.19 237 A 1 
ATOM   1849 C CG  . GLU A 1 237 ? -54.021  7.502   -15.427 1.00 77.03 237 A 1 
ATOM   1850 C CD  . GLU A 1 237 ? -54.256  8.565   -14.347 1.00 69.44 237 A 1 
ATOM   1851 O OE1 . GLU A 1 237 ? -55.464  8.837   -14.111 1.00 61.41 237 A 1 
ATOM   1852 O OE2 . GLU A 1 237 ? -53.293  9.125   -13.801 1.00 61.90 237 A 1 
ATOM   1853 N N   . LEU A 1 238 ? -52.570  7.609   -19.084 1.00 87.25 238 A 1 
ATOM   1854 C CA  . LEU A 1 238 ? -53.111  8.047   -20.369 1.00 86.47 238 A 1 
ATOM   1855 C C   . LEU A 1 238 ? -53.257  6.893   -21.353 1.00 86.31 238 A 1 
ATOM   1856 O O   . LEU A 1 238 ? -54.303  6.775   -21.989 1.00 89.03 238 A 1 
ATOM   1857 C CB  . LEU A 1 238 ? -52.212  9.146   -20.963 1.00 87.42 238 A 1 
ATOM   1858 C CG  . LEU A 1 238 ? -52.330  10.512  -20.273 1.00 82.06 238 A 1 
ATOM   1859 C CD1 . LEU A 1 238 ? -51.223  11.437  -20.781 1.00 73.07 238 A 1 
ATOM   1860 C CD2 . LEU A 1 238 ? -53.671  11.186  -20.538 1.00 75.70 238 A 1 
ATOM   1861 N N   . GLU A 1 239 ? -52.287  6.020   -21.447 1.00 88.92 239 A 1 
ATOM   1862 C CA  . GLU A 1 239 ? -52.363  4.804   -22.274 1.00 88.05 239 A 1 
ATOM   1863 C C   . GLU A 1 239 ? -53.509  3.891   -21.814 1.00 88.02 239 A 1 
ATOM   1864 O O   . GLU A 1 239 ? -54.284  3.396   -22.638 1.00 87.50 239 A 1 
ATOM   1865 C CB  . GLU A 1 239 ? -51.022  4.049   -22.244 1.00 87.92 239 A 1 
ATOM   1866 C CG  . GLU A 1 239 ? -49.939  4.719   -23.107 1.00 79.89 239 A 1 
ATOM   1867 C CD  . GLU A 1 239 ? -48.553  4.043   -23.036 1.00 73.88 239 A 1 
ATOM   1868 O OE1 . GLU A 1 239 ? -47.641  4.462   -23.802 1.00 67.04 239 A 1 
ATOM   1869 O OE2 . GLU A 1 239 ? -48.345  3.120   -22.219 1.00 66.97 239 A 1 
ATOM   1870 N N   . SER A 1 240 ? -53.688  3.739   -20.495 1.00 89.06 240 A 1 
ATOM   1871 C CA  . SER A 1 240 ? -54.799  2.956   -19.955 1.00 88.90 240 A 1 
ATOM   1872 C C   . SER A 1 240 ? -56.166  3.585   -20.238 1.00 89.91 240 A 1 
ATOM   1873 O O   . SER A 1 240 ? -57.120  2.872   -20.544 1.00 89.09 240 A 1 
ATOM   1874 C CB  . SER A 1 240 ? -54.619  2.761   -18.450 1.00 88.37 240 A 1 
ATOM   1875 O OG  . SER A 1 240 ? -55.585  1.834   -17.979 1.00 75.54 240 A 1 
ATOM   1876 N N   . ARG A 1 241 ? -56.279  4.936   -20.141 1.00 86.70 241 A 1 
ATOM   1877 C CA  . ARG A 1 241 ? -57.506  5.658   -20.496 1.00 87.16 241 A 1 
ATOM   1878 C C   . ARG A 1 241 ? -57.793  5.557   -21.991 1.00 88.40 241 A 1 
ATOM   1879 O O   . ARG A 1 241 ? -58.946  5.388   -22.376 1.00 88.48 241 A 1 
ATOM   1880 C CB  . ARG A 1 241 ? -57.405  7.130   -20.091 1.00 87.23 241 A 1 
ATOM   1881 C CG  . ARG A 1 241 ? -57.546  7.343   -18.578 1.00 76.85 241 A 1 
ATOM   1882 C CD  . ARG A 1 241 ? -57.417  8.845   -18.282 1.00 75.43 241 A 1 
ATOM   1883 N NE  . ARG A 1 241 ? -57.442  9.139   -16.840 1.00 65.88 241 A 1 
ATOM   1884 C CZ  . ARG A 1 241 ? -57.566  10.344  -16.296 1.00 59.72 241 A 1 
ATOM   1885 N NH1 . ARG A 1 241 ? -57.769  11.401  -17.029 1.00 54.56 241 A 1 
ATOM   1886 N NH2 . ARG A 1 241 ? -57.472  10.501  -15.017 1.00 51.97 241 A 1 
ATOM   1887 N N   . LEU A 1 242 ? -56.765  5.657   -22.822 1.00 88.94 242 A 1 
ATOM   1888 C CA  . LEU A 1 242 ? -56.870  5.537   -24.268 1.00 89.09 242 A 1 
ATOM   1889 C C   . LEU A 1 242 ? -57.368  4.148   -24.681 1.00 88.68 242 A 1 
ATOM   1890 O O   . LEU A 1 242 ? -58.257  4.035   -25.529 1.00 90.00 242 A 1 
ATOM   1891 C CB  . LEU A 1 242 ? -55.496  5.855   -24.869 1.00 90.06 242 A 1 
ATOM   1892 C CG  . LEU A 1 242 ? -55.535  6.048   -26.394 1.00 86.55 242 A 1 
ATOM   1893 C CD1 . LEU A 1 242 ? -55.035  7.438   -26.762 1.00 73.58 242 A 1 
ATOM   1894 C CD2 . LEU A 1 242 ? -54.672  5.010   -27.097 1.00 77.81 242 A 1 
ATOM   1895 N N   . GLU A 1 243 ? -56.857  3.121   -24.029 1.00 90.46 243 A 1 
ATOM   1896 C CA  . GLU A 1 243 ? -57.316  1.749   -24.238 1.00 89.28 243 A 1 
ATOM   1897 C C   . GLU A 1 243 ? -58.785  1.588   -23.811 1.00 89.11 243 A 1 
ATOM   1898 O O   . GLU A 1 243 ? -59.595  1.099   -24.593 1.00 87.33 243 A 1 
ATOM   1899 C CB  . GLU A 1 243 ? -56.359  0.821   -23.476 1.00 88.79 243 A 1 
ATOM   1900 C CG  . GLU A 1 243 ? -56.451  -0.658  -23.900 1.00 78.63 243 A 1 
ATOM   1901 C CD  . GLU A 1 243 ? -55.381  -1.510  -23.156 1.00 70.82 243 A 1 
ATOM   1902 O OE1 . GLU A 1 243 ? -55.451  -2.758  -23.150 1.00 63.76 243 A 1 
ATOM   1903 O OE2 . GLU A 1 243 ? -54.493  -0.952  -22.477 1.00 63.99 243 A 1 
ATOM   1904 N N   . GLY A 1 244 ? -59.177  2.121   -22.651 1.00 88.99 244 A 1 
ATOM   1905 C CA  . GLY A 1 244 ? -60.557  2.116   -22.175 1.00 89.11 244 A 1 
ATOM   1906 C C   . GLY A 1 244 ? -61.515  2.852   -23.110 1.00 90.69 244 A 1 
ATOM   1907 O O   . GLY A 1 244 ? -62.591  2.336   -23.420 1.00 89.33 244 A 1 
ATOM   1908 N N   . LEU A 1 245 ? -61.107  4.041   -23.612 1.00 89.60 245 A 1 
ATOM   1909 C CA  . LEU A 1 245 ? -61.894  4.788   -24.596 1.00 88.49 245 A 1 
ATOM   1910 C C   . LEU A 1 245 ? -62.012  4.040   -25.925 1.00 88.77 245 A 1 
ATOM   1911 O O   . LEU A 1 245 ? -63.065  4.077   -26.559 1.00 90.77 245 A 1 
ATOM   1912 C CB  . LEU A 1 245 ? -61.266  6.170   -24.823 1.00 89.88 245 A 1 
ATOM   1913 C CG  . LEU A 1 245 ? -61.553  7.180   -23.694 1.00 83.78 245 A 1 
ATOM   1914 C CD1 . LEU A 1 245 ? -60.646  8.401   -23.846 1.00 74.47 245 A 1 
ATOM   1915 C CD2 . LEU A 1 245 ? -62.999  7.673   -23.724 1.00 77.27 245 A 1 
ATOM   1916 N N   . THR A 1 246 ? -60.973  3.373   -26.345 1.00 88.61 246 A 1 
ATOM   1917 C CA  . THR A 1 246 ? -60.992  2.564   -27.572 1.00 88.51 246 A 1 
ATOM   1918 C C   . THR A 1 246 ? -61.953  1.381   -27.429 1.00 89.10 246 A 1 
ATOM   1919 O O   . THR A 1 246 ? -62.736  1.116   -28.347 1.00 89.16 246 A 1 
ATOM   1920 C CB  . THR A 1 246 ? -59.587  2.059   -27.924 1.00 88.44 246 A 1 
ATOM   1921 O OG1 . THR A 1 246 ? -58.674  3.128   -27.995 1.00 80.24 246 A 1 
ATOM   1922 C CG2 . THR A 1 246 ? -59.547  1.376   -29.291 1.00 75.47 246 A 1 
ATOM   1923 N N   . ASP A 1 247 ? -61.937  0.734   -26.280 1.00 90.93 247 A 1 
ATOM   1924 C CA  . ASP A 1 247 ? -62.876  -0.341  -25.961 1.00 90.52 247 A 1 
ATOM   1925 C C   . ASP A 1 247 ? -64.320  0.181   -25.893 1.00 90.22 247 A 1 
ATOM   1926 O O   . ASP A 1 247 ? -65.233  -0.439  -26.446 1.00 89.53 247 A 1 
ATOM   1927 C CB  . ASP A 1 247 ? -62.476  -1.014  -24.640 1.00 90.78 247 A 1 
ATOM   1928 C CG  . ASP A 1 247 ? -61.223  -1.888  -24.734 1.00 85.26 247 A 1 
ATOM   1929 O OD1 . ASP A 1 247 ? -60.851  -2.294  -25.858 1.00 75.93 247 A 1 
ATOM   1930 O OD2 . ASP A 1 247 ? -60.667  -2.210  -23.656 1.00 78.10 247 A 1 
ATOM   1931 N N   . GLU A 1 248 ? -64.532  1.381   -25.313 1.00 89.99 248 A 1 
ATOM   1932 C CA  . GLU A 1 248 ? -65.840  2.035   -25.252 1.00 89.97 248 A 1 
ATOM   1933 C C   . GLU A 1 248 ? -66.359  2.431   -26.640 1.00 89.91 248 A 1 
ATOM   1934 O O   . GLU A 1 248 ? -67.518  2.165   -26.962 1.00 89.24 248 A 1 
ATOM   1935 C CB  . GLU A 1 248 ? -65.758  3.238   -24.298 1.00 90.51 248 A 1 
ATOM   1936 C CG  . GLU A 1 248 ? -67.145  3.791   -23.937 1.00 81.08 248 A 1 
ATOM   1937 C CD  . GLU A 1 248 ? -67.100  4.946   -22.908 1.00 72.83 248 A 1 
ATOM   1938 O OE1 . GLU A 1 248 ? -68.193  5.342   -22.437 1.00 65.95 248 A 1 
ATOM   1939 O OE2 . GLU A 1 248 ? -66.001  5.460   -22.604 1.00 66.15 248 A 1 
ATOM   1940 N N   . ILE A 1 249 ? -65.499  2.988   -27.487 1.00 90.24 249 A 1 
ATOM   1941 C CA  . ILE A 1 249 ? -65.841  3.293   -28.887 1.00 88.43 249 A 1 
ATOM   1942 C C   . ILE A 1 249 ? -66.268  2.021   -29.617 1.00 88.93 249 A 1 
ATOM   1943 O O   . ILE A 1 249 ? -67.294  2.020   -30.307 1.00 90.52 249 A 1 
ATOM   1944 C CB  . ILE A 1 249 ? -64.671  3.986   -29.617 1.00 89.89 249 A 1 
ATOM   1945 C CG1 . ILE A 1 249 ? -64.501  5.437   -29.119 1.00 82.15 249 A 1 
ATOM   1946 C CG2 . ILE A 1 249 ? -64.865  4.000   -31.148 1.00 78.76 249 A 1 
ATOM   1947 C CD1 . ILE A 1 249 ? -63.144  6.065   -29.478 1.00 71.46 249 A 1 
ATOM   1948 N N   . ASN A 1 250 ? -65.513  0.949   -29.478 1.00 89.14 250 A 1 
ATOM   1949 C CA  . ASN A 1 250 ? -65.829  -0.322  -30.120 1.00 89.35 250 A 1 
ATOM   1950 C C   . ASN A 1 250 ? -67.144  -0.910  -29.605 1.00 88.91 250 A 1 
ATOM   1951 O O   . ASN A 1 250 ? -67.963  -1.386  -30.398 1.00 88.80 250 A 1 
ATOM   1952 C CB  . ASN A 1 250 ? -64.663  -1.302  -29.908 1.00 90.11 250 A 1 
ATOM   1953 C CG  . ASN A 1 250 ? -63.450  -0.973  -30.755 1.00 85.82 250 A 1 
ATOM   1954 O OD1 . ASN A 1 250 ? -63.530  -0.481  -31.868 1.00 76.75 250 A 1 
ATOM   1955 N ND2 . ASN A 1 250 ? -62.269  -1.295  -30.260 1.00 76.06 250 A 1 
ATOM   1956 N N   . PHE A 1 251 ? -67.383  -0.822  -28.297 1.00 91.35 251 A 1 
ATOM   1957 C CA  . PHE A 1 251 ? -68.625  -1.266  -27.675 1.00 90.82 251 A 1 
ATOM   1958 C C   . PHE A 1 251 ? -69.829  -0.455  -28.168 1.00 91.31 251 A 1 
ATOM   1959 O O   . PHE A 1 251 ? -70.833  -1.041  -28.585 1.00 90.03 251 A 1 
ATOM   1960 C CB  . PHE A 1 251 ? -68.483  -1.176  -26.152 1.00 90.20 251 A 1 
ATOM   1961 C CG  . PHE A 1 251 ? -69.758  -1.548  -25.419 1.00 89.16 251 A 1 
ATOM   1962 C CD1 . PHE A 1 251 ? -70.602  -0.542  -24.914 1.00 81.81 251 A 1 
ATOM   1963 C CD2 . PHE A 1 251 ? -70.127  -2.894  -25.302 1.00 84.33 251 A 1 
ATOM   1964 C CE1 . PHE A 1 251 ? -71.804  -0.885  -24.277 1.00 80.81 251 A 1 
ATOM   1965 C CE2 . PHE A 1 251 ? -71.329  -3.242  -24.670 1.00 81.81 251 A 1 
ATOM   1966 C CZ  . PHE A 1 251 ? -72.172  -2.236  -24.158 1.00 80.65 251 A 1 
ATOM   1967 N N   . LEU A 1 252 ? -69.704  0.891   -28.162 1.00 89.09 252 A 1 
ATOM   1968 C CA  . LEU A 1 252 ? -70.767  1.762   -28.658 1.00 87.67 252 A 1 
ATOM   1969 C C   . LEU A 1 252 ? -71.041  1.518   -30.134 1.00 87.92 252 A 1 
ATOM   1970 O O   . LEU A 1 252 ? -72.201  1.479   -30.546 1.00 90.01 252 A 1 
ATOM   1971 C CB  . LEU A 1 252 ? -70.389  3.233   -28.422 1.00 88.79 252 A 1 
ATOM   1972 C CG  . LEU A 1 252 ? -70.499  3.682   -26.945 1.00 85.18 252 A 1 
ATOM   1973 C CD1 . LEU A 1 252 ? -69.895  5.071   -26.803 1.00 75.98 252 A 1 
ATOM   1974 C CD2 . LEU A 1 252 ? -71.949  3.743   -26.478 1.00 77.69 252 A 1 
ATOM   1975 N N   . ARG A 1 253 ? -70.012  1.308   -30.940 1.00 87.75 253 A 1 
ATOM   1976 C CA  . ARG A 1 253 ? -70.165  0.985   -32.356 1.00 86.69 253 A 1 
ATOM   1977 C C   . ARG A 1 253 ? -70.960  -0.302  -32.552 1.00 87.07 253 A 1 
ATOM   1978 O O   . ARG A 1 253 ? -71.903  -0.309  -33.341 1.00 88.85 253 A 1 
ATOM   1979 C CB  . ARG A 1 253 ? -68.780  0.919   -33.009 1.00 88.77 253 A 1 
ATOM   1980 C CG  . ARG A 1 253 ? -68.880  0.951   -34.533 1.00 80.09 253 A 1 
ATOM   1981 C CD  . ARG A 1 253 ? -67.476  0.875   -35.139 1.00 78.85 253 A 1 
ATOM   1982 N NE  . ARG A 1 253 ? -67.327  1.838   -36.234 1.00 68.87 253 A 1 
ATOM   1983 C CZ  . ARG A 1 253 ? -66.210  2.133   -36.859 1.00 62.06 253 A 1 
ATOM   1984 N NH1 . ARG A 1 253 ? -65.104  1.447   -36.659 1.00 56.23 253 A 1 
ATOM   1985 N NH2 . ARG A 1 253 ? -66.186  3.133   -37.678 1.00 55.38 253 A 1 
ATOM   1986 N N   . GLN A 1 254 ? -70.619  -1.340  -31.805 1.00 89.93 254 A 1 
ATOM   1987 C CA  . GLN A 1 254 ? -71.384  -2.586  -31.827 1.00 89.56 254 A 1 
ATOM   1988 C C   . GLN A 1 254 ? -72.813  -2.381  -31.329 1.00 90.15 254 A 1 
ATOM   1989 O O   . GLN A 1 254 ? -73.748  -2.866  -31.968 1.00 87.73 254 A 1 
ATOM   1990 C CB  . GLN A 1 254 ? -70.688  -3.652  -30.964 1.00 90.04 254 A 1 
ATOM   1991 C CG  . GLN A 1 254 ? -69.464  -4.237  -31.673 1.00 80.44 254 A 1 
ATOM   1992 C CD  . GLN A 1 254 ? -68.768  -5.330  -30.844 1.00 75.81 254 A 1 
ATOM   1993 O OE1 . GLN A 1 254 ? -69.037  -5.570  -29.683 1.00 68.77 254 A 1 
ATOM   1994 N NE2 . GLN A 1 254 ? -67.840  -6.055  -31.435 1.00 64.67 254 A 1 
ATOM   1995 N N   . LEU A 1 255 ? -73.007  -1.618  -30.251 1.00 90.15 255 A 1 
ATOM   1996 C CA  . LEU A 1 255 ? -74.319  -1.318  -29.696 1.00 89.96 255 A 1 
ATOM   1997 C C   . LEU A 1 255 ? -75.213  -0.599  -30.720 1.00 89.83 255 A 1 
ATOM   1998 O O   . LEU A 1 255 ? -76.347  -1.013  -30.933 1.00 87.97 255 A 1 
ATOM   1999 C CB  . LEU A 1 255 ? -74.147  -0.462  -28.428 1.00 89.70 255 A 1 
ATOM   2000 C CG  . LEU A 1 255 ? -75.452  -0.375  -27.600 1.00 86.45 255 A 1 
ATOM   2001 C CD1 . LEU A 1 255 ? -75.498  -1.492  -26.554 1.00 75.66 255 A 1 
ATOM   2002 C CD2 . LEU A 1 255 ? -75.558  0.965   -26.888 1.00 78.98 255 A 1 
ATOM   2003 N N   . TYR A 1 256 ? -74.685  0.467   -31.378 1.00 90.62 256 A 1 
ATOM   2004 C CA  . TYR A 1 256 ? -75.437  1.199   -32.393 1.00 90.17 256 A 1 
ATOM   2005 C C   . TYR A 1 256 ? -75.714  0.349   -33.640 1.00 89.96 256 A 1 
ATOM   2006 O O   . TYR A 1 256 ? -76.787  0.464   -34.222 1.00 90.46 256 A 1 
ATOM   2007 C CB  . TYR A 1 256 ? -74.687  2.481   -32.787 1.00 89.26 256 A 1 
ATOM   2008 C CG  . TYR A 1 256 ? -74.673  3.575   -31.744 1.00 87.20 256 A 1 
ATOM   2009 C CD1 . TYR A 1 256 ? -75.875  3.996   -31.133 1.00 76.09 256 A 1 
ATOM   2010 C CD2 . TYR A 1 256 ? -73.469  4.219   -31.400 1.00 77.21 256 A 1 
ATOM   2011 C CE1 . TYR A 1 256 ? -75.875  5.027   -30.174 1.00 73.18 256 A 1 
ATOM   2012 C CE2 . TYR A 1 256 ? -73.460  5.243   -30.435 1.00 73.83 256 A 1 
ATOM   2013 C CZ  . TYR A 1 256 ? -74.662  5.646   -29.827 1.00 76.26 256 A 1 
ATOM   2014 O OH  . TYR A 1 256 ? -74.657  6.644   -28.889 1.00 73.54 256 A 1 
ATOM   2015 N N   . GLU A 1 257 ? -74.799  -0.515  -34.043 1.00 90.16 257 A 1 
ATOM   2016 C CA  . GLU A 1 257 ? -75.034  -1.456  -35.147 1.00 89.22 257 A 1 
ATOM   2017 C C   . GLU A 1 257 ? -76.157  -2.452  -34.800 1.00 87.99 257 A 1 
ATOM   2018 O O   . GLU A 1 257 ? -77.013  -2.721  -35.645 1.00 87.61 257 A 1 
ATOM   2019 C CB  . GLU A 1 257 ? -73.745  -2.194  -35.506 1.00 90.23 257 A 1 
ATOM   2020 C CG  . GLU A 1 257 ? -72.802  -1.329  -36.353 1.00 79.72 257 A 1 
ATOM   2021 C CD  . GLU A 1 257 ? -71.449  -1.978  -36.680 1.00 72.31 257 A 1 
ATOM   2022 O OE1 . GLU A 1 257 ? -70.589  -1.240  -37.232 1.00 66.00 257 A 1 
ATOM   2023 O OE2 . GLU A 1 257 ? -71.270  -3.190  -36.429 1.00 66.03 257 A 1 
ATOM   2024 N N   . GLU A 1 258 ? -76.169  -2.953  -33.565 1.00 88.53 258 A 1 
ATOM   2025 C CA  . GLU A 1 258 ? -77.225  -3.829  -33.064 1.00 88.47 258 A 1 
ATOM   2026 C C   . GLU A 1 258 ? -78.570  -3.093  -32.979 1.00 88.44 258 A 1 
ATOM   2027 O O   . GLU A 1 258 ? -79.587  -3.600  -33.449 1.00 86.13 258 A 1 
ATOM   2028 C CB  . GLU A 1 258 ? -76.829  -4.404  -31.689 1.00 89.08 258 A 1 
ATOM   2029 C CG  . GLU A 1 258 ? -77.256  -5.874  -31.486 1.00 80.68 258 A 1 
ATOM   2030 C CD  . GLU A 1 258 ? -76.341  -6.906  -32.178 1.00 75.00 258 A 1 
ATOM   2031 O OE1 . GLU A 1 258 ? -76.834  -8.008  -32.523 1.00 68.54 258 A 1 
ATOM   2032 O OE2 . GLU A 1 258 ? -75.142  -6.624  -32.382 1.00 67.08 258 A 1 
ATOM   2033 N N   . GLU A 1 259 ? -78.575  -1.852  -32.466 1.00 88.70 259 A 1 
ATOM   2034 C CA  . GLU A 1 259 ? -79.772  -1.023  -32.305 1.00 86.83 259 A 1 
ATOM   2035 C C   . GLU A 1 259 ? -80.387  -0.641  -33.663 1.00 86.06 259 A 1 
ATOM   2036 O O   . GLU A 1 259 ? -81.601  -0.734  -33.859 1.00 86.48 259 A 1 
ATOM   2037 C CB  . GLU A 1 259 ? -79.399  0.212   -31.470 1.00 87.47 259 A 1 
ATOM   2038 C CG  . GLU A 1 259 ? -80.614  0.970   -30.910 1.00 76.58 259 A 1 
ATOM   2039 C CD  . GLU A 1 259 ? -80.217  2.063   -29.882 1.00 69.95 259 A 1 
ATOM   2040 O OE1 . GLU A 1 259 ? -81.048  2.335   -28.979 1.00 64.18 259 A 1 
ATOM   2041 O OE2 . GLU A 1 259 ? -79.104  2.591   -29.981 1.00 65.55 259 A 1 
ATOM   2042 N N   . ILE A 1 260 ? -79.562  -0.299  -34.651 1.00 88.89 260 A 1 
ATOM   2043 C CA  . ILE A 1 260 ? -80.010  -0.074  -36.030 1.00 86.50 260 A 1 
ATOM   2044 C C   . ILE A 1 260 ? -80.640  -1.348  -36.599 1.00 86.01 260 A 1 
ATOM   2045 O O   . ILE A 1 260 ? -81.696  -1.280  -37.235 1.00 87.90 260 A 1 
ATOM   2046 C CB  . ILE A 1 260 ? -78.848  0.424   -36.917 1.00 87.32 260 A 1 
ATOM   2047 C CG1 . ILE A 1 260 ? -78.482  1.873   -36.559 1.00 81.37 260 A 1 
ATOM   2048 C CG2 . ILE A 1 260 ? -79.182  0.338   -38.418 1.00 77.72 260 A 1 
ATOM   2049 C CD1 . ILE A 1 260 ? -77.116  2.331   -37.104 1.00 69.09 260 A 1 
ATOM   2050 N N   . ARG A 1 261 ? -80.021  -2.493  -36.362 1.00 87.43 261 A 1 
ATOM   2051 C CA  . ARG A 1 261 ? -80.542  -3.778  -36.843 1.00 86.09 261 A 1 
ATOM   2052 C C   . ARG A 1 261 ? -81.866  -4.141  -36.162 1.00 85.63 261 A 1 
ATOM   2053 O O   . ARG A 1 261 ? -82.789  -4.592  -36.839 1.00 85.53 261 A 1 
ATOM   2054 C CB  . ARG A 1 261 ? -79.467  -4.853  -36.631 1.00 87.04 261 A 1 
ATOM   2055 C CG  . ARG A 1 261 ? -79.787  -6.135  -37.396 1.00 77.86 261 A 1 
ATOM   2056 C CD  . ARG A 1 261 ? -78.750  -7.235  -37.108 1.00 75.94 261 A 1 
ATOM   2057 N NE  . ARG A 1 261 ? -77.471  -7.024  -37.812 1.00 67.19 261 A 1 
ATOM   2058 C CZ  . ARG A 1 261 ? -76.303  -7.539  -37.466 1.00 59.20 261 A 1 
ATOM   2059 N NH1 . ARG A 1 261 ? -76.175  -8.292  -36.403 1.00 54.69 261 A 1 
ATOM   2060 N NH2 . ARG A 1 261 ? -75.235  -7.317  -38.181 1.00 53.67 261 A 1 
ATOM   2061 N N   . GLU A 1 262 ? -82.019  -3.869  -34.874 1.00 88.75 262 A 1 
ATOM   2062 C CA  . GLU A 1 262 ? -83.233  -4.098  -34.096 1.00 86.92 262 A 1 
ATOM   2063 C C   . GLU A 1 262 ? -84.370  -3.167  -34.549 1.00 85.93 262 A 1 
ATOM   2064 O O   . GLU A 1 262 ? -85.481  -3.630  -34.800 1.00 84.20 262 A 1 
ATOM   2065 C CB  . GLU A 1 262 ? -82.899  -3.959  -32.596 1.00 86.89 262 A 1 
ATOM   2066 C CG  . GLU A 1 262 ? -83.949  -4.627  -31.695 1.00 75.79 262 A 1 
ATOM   2067 C CD  . GLU A 1 262 ? -83.580  -4.635  -30.195 1.00 71.36 262 A 1 
ATOM   2068 O OE1 . GLU A 1 262 ? -84.164  -5.473  -29.444 1.00 65.33 262 A 1 
ATOM   2069 O OE2 . GLU A 1 262 ? -82.755  -3.818  -29.752 1.00 67.12 262 A 1 
ATOM   2070 N N   . LEU A 1 263 ? -84.062  -1.865  -34.759 1.00 87.11 263 A 1 
ATOM   2071 C CA  . LEU A 1 263 ? -85.007  -0.903  -35.318 1.00 83.92 263 A 1 
ATOM   2072 C C   . LEU A 1 263 ? -85.460  -1.300  -36.725 1.00 83.30 263 A 1 
ATOM   2073 O O   . LEU A 1 263 ? -86.655  -1.251  -37.031 1.00 85.99 263 A 1 
ATOM   2074 C CB  . LEU A 1 263 ? -84.368  0.498   -35.354 1.00 85.56 263 A 1 
ATOM   2075 C CG  . LEU A 1 263 ? -84.371  1.222   -33.995 1.00 79.76 263 A 1 
ATOM   2076 C CD1 . LEU A 1 263 ? -83.435  2.427   -34.041 1.00 70.80 263 A 1 
ATOM   2077 C CD2 . LEU A 1 263 ? -85.769  1.730   -33.633 1.00 73.25 263 A 1 
ATOM   2078 N N   . GLN A 1 264 ? -84.559  -1.725  -37.585 1.00 84.40 264 A 1 
ATOM   2079 C CA  . GLN A 1 264 ? -84.906  -2.222  -38.913 1.00 82.13 264 A 1 
ATOM   2080 C C   . GLN A 1 264 ? -85.833  -3.434  -38.843 1.00 81.32 264 A 1 
ATOM   2081 O O   . GLN A 1 264 ? -86.799  -3.501  -39.606 1.00 80.77 264 A 1 
ATOM   2082 C CB  . GLN A 1 264 ? -83.636  -2.574  -39.708 1.00 82.80 264 A 1 
ATOM   2083 C CG  . GLN A 1 264 ? -82.930  -1.326  -40.232 1.00 77.74 264 A 1 
ATOM   2084 C CD  . GLN A 1 264 ? -81.630  -1.629  -40.987 1.00 72.55 264 A 1 
ATOM   2085 O OE1 . GLN A 1 264 ? -81.172  -2.767  -41.092 1.00 67.08 264 A 1 
ATOM   2086 N NE2 . GLN A 1 264 ? -81.009  -0.633  -41.562 1.00 62.40 264 A 1 
ATOM   2087 N N   . SER A 1 265 ? -85.611  -4.345  -37.916 1.00 85.06 265 A 1 
ATOM   2088 C CA  . SER A 1 265 ? -86.480  -5.504  -37.687 1.00 83.82 265 A 1 
ATOM   2089 C C   . SER A 1 265 ? -87.870  -5.070  -37.207 1.00 83.17 265 A 1 
ATOM   2090 O O   . SER A 1 265 ? -88.875  -5.491  -37.792 1.00 80.20 265 A 1 
ATOM   2091 C CB  . SER A 1 265 ? -85.842  -6.462  -36.682 1.00 83.86 265 A 1 
ATOM   2092 O OG  . SER A 1 265 ? -86.563  -7.675  -36.650 1.00 72.00 265 A 1 
ATOM   2093 N N   . GLN A 1 266 ? -87.956  -4.164  -36.220 1.00 83.52 266 A 1 
ATOM   2094 C CA  . GLN A 1 266 ? -89.231  -3.651  -35.723 1.00 81.26 266 A 1 
ATOM   2095 C C   . GLN A 1 266 ? -90.030  -2.930  -36.816 1.00 80.37 266 A 1 
ATOM   2096 O O   . GLN A 1 266 ? -91.249  -3.118  -36.918 1.00 78.11 266 A 1 
ATOM   2097 C CB  . GLN A 1 266 ? -88.997  -2.688  -34.553 1.00 81.51 266 A 1 
ATOM   2098 C CG  . GLN A 1 266 ? -88.618  -3.420  -33.262 1.00 73.97 266 A 1 
ATOM   2099 C CD  . GLN A 1 266 ? -88.407  -2.467  -32.078 1.00 70.03 266 A 1 
ATOM   2100 O OE1 . GLN A 1 266 ? -88.643  -1.270  -32.136 1.00 64.77 266 A 1 
ATOM   2101 N NE2 . GLN A 1 266 ? -87.985  -2.980  -30.952 1.00 60.09 266 A 1 
ATOM   2102 N N   . ILE A 1 267 ? -89.370  -2.109  -37.654 1.00 83.65 267 A 1 
ATOM   2103 C CA  . ILE A 1 267 ? -90.020  -1.452  -38.787 1.00 81.92 267 A 1 
ATOM   2104 C C   . ILE A 1 267 ? -90.555  -2.494  -39.777 1.00 81.08 267 A 1 
ATOM   2105 O O   . ILE A 1 267 ? -91.695  -2.360  -40.238 1.00 80.64 267 A 1 
ATOM   2106 C CB  . ILE A 1 267 ? -89.064  -0.450  -39.463 1.00 81.31 267 A 1 
ATOM   2107 C CG1 . ILE A 1 267 ? -88.788  0.752   -38.530 1.00 74.66 267 A 1 
ATOM   2108 C CG2 . ILE A 1 267 ? -89.654  0.068   -40.789 1.00 70.07 267 A 1 
ATOM   2109 C CD1 . ILE A 1 267 ? -87.560  1.587   -38.940 1.00 64.06 267 A 1 
ATOM   2110 N N   . SER A 1 268 ? -89.809  -3.540  -40.073 1.00 78.55 268 A 1 
ATOM   2111 C CA  . SER A 1 268 ? -90.260  -4.607  -40.964 1.00 78.44 268 A 1 
ATOM   2112 C C   . SER A 1 268 ? -91.466  -5.353  -40.394 1.00 78.11 268 A 1 
ATOM   2113 O O   . SER A 1 268 ? -92.474  -5.481  -41.092 1.00 74.31 268 A 1 
ATOM   2114 C CB  . SER A 1 268 ? -89.123  -5.559  -41.342 1.00 76.35 268 A 1 
ATOM   2115 O OG  . SER A 1 268 ? -88.732  -6.447  -40.326 1.00 66.77 268 A 1 
ATOM   2116 N N   . ASP A 1 269 ? -91.467  -5.705  -39.122 1.00 77.58 269 A 1 
ATOM   2117 C CA  . ASP A 1 269 ? -92.584  -6.382  -38.466 1.00 77.70 269 A 1 
ATOM   2118 C C   . ASP A 1 269 ? -93.839  -5.494  -38.420 1.00 76.15 269 A 1 
ATOM   2119 O O   . ASP A 1 269 ? -94.954  -5.944  -38.712 1.00 72.63 269 A 1 
ATOM   2120 C CB  . ASP A 1 269 ? -92.178  -6.801  -37.045 1.00 76.32 269 A 1 
ATOM   2121 C CG  . ASP A 1 269 ? -91.218  -7.995  -36.995 1.00 69.63 269 A 1 
ATOM   2122 O OD1 . ASP A 1 269 ? -91.132  -8.739  -37.997 1.00 62.93 269 A 1 
ATOM   2123 O OD2 . ASP A 1 269 ? -90.606  -8.190  -35.921 1.00 63.22 269 A 1 
ATOM   2124 N N   . THR A 1 270 ? -93.676  -4.188  -38.108 1.00 75.83 270 A 1 
ATOM   2125 C CA  . THR A 1 270 ? -94.792  -3.233  -38.096 1.00 75.47 270 A 1 
ATOM   2126 C C   . THR A 1 270 ? -95.395  -3.052  -39.490 1.00 74.66 270 A 1 
ATOM   2127 O O   . THR A 1 270 ? -96.621  -2.971  -39.628 1.00 71.17 270 A 1 
ATOM   2128 C CB  . THR A 1 270 ? -94.372  -1.865  -37.531 1.00 73.49 270 A 1 
ATOM   2129 O OG1 . THR A 1 270 ? -93.586  -1.983  -36.362 1.00 65.79 270 A 1 
ATOM   2130 C CG2 . THR A 1 270 ? -95.588  -1.032  -37.110 1.00 62.87 270 A 1 
ATOM   2131 N N   . SER A 1 271 ? -94.593  -3.031  -40.532 1.00 73.51 271 A 1 
ATOM   2132 C CA  . SER A 1 271 ? -95.070  -2.935  -41.917 1.00 73.44 271 A 1 
ATOM   2133 C C   . SER A 1 271 ? -95.871  -4.167  -42.349 1.00 72.38 271 A 1 
ATOM   2134 O O   . SER A 1 271 ? -96.892  -4.023  -43.027 1.00 69.32 271 A 1 
ATOM   2135 C CB  . SER A 1 271 ? -93.914  -2.656  -42.873 1.00 71.65 271 A 1 
ATOM   2136 O OG  . SER A 1 271 ? -93.098  -3.788  -43.098 1.00 62.37 271 A 1 
ATOM   2137 N N   . VAL A 1 272 ? -95.473  -5.336  -41.897 1.00 68.93 272 A 1 
ATOM   2138 C CA  . VAL A 1 272 ? -96.190  -6.583  -42.183 1.00 69.52 272 A 1 
ATOM   2139 C C   . VAL A 1 272 ? -97.576  -6.578  -41.530 1.00 69.06 272 A 1 
ATOM   2140 O O   . VAL A 1 272 ? -98.571  -6.867  -42.192 1.00 66.95 272 A 1 
ATOM   2141 C CB  . VAL A 1 272 ? -95.368  -7.811  -41.746 1.00 68.18 272 A 1 
ATOM   2142 C CG1 . VAL A 1 272 ? -96.155  -9.116  -41.874 1.00 61.09 272 A 1 
ATOM   2143 C CG2 . VAL A 1 272 ? -94.113  -7.967  -42.616 1.00 61.32 272 A 1 
ATOM   2144 N N   . VAL A 1 273 ? -97.676  -6.163  -40.249 1.00 64.86 273 A 1 
ATOM   2145 C CA  . VAL A 1 273 ? -98.954  -6.090  -39.526 1.00 66.70 273 A 1 
ATOM   2146 C C   . VAL A 1 273 ? -99.904  -5.066  -40.158 1.00 65.40 273 A 1 
ATOM   2147 O O   . VAL A 1 273 ? -101.091 -5.336  -40.330 1.00 62.40 273 A 1 
ATOM   2148 C CB  . VAL A 1 273 ? -98.721  -5.783  -38.034 1.00 65.53 273 A 1 
ATOM   2149 C CG1 . VAL A 1 273 ? -100.023 -5.604  -37.262 1.00 57.92 273 A 1 
ATOM   2150 C CG2 . VAL A 1 273 ? -97.952  -6.926  -37.350 1.00 57.60 273 A 1 
ATOM   2151 N N   . LEU A 1 274 ? -99.418  -3.886  -40.553 1.00 66.91 274 A 1 
ATOM   2152 C CA  . LEU A 1 274 ? -100.223 -2.857  -41.213 1.00 66.33 274 A 1 
ATOM   2153 C C   . LEU A 1 274 ? -100.724 -3.276  -42.596 1.00 65.57 274 A 1 
ATOM   2154 O O   . LEU A 1 274 ? -101.856 -2.944  -42.963 1.00 62.90 274 A 1 
ATOM   2155 C CB  . LEU A 1 274 ? -99.404  -1.556  -41.304 1.00 64.86 274 A 1 
ATOM   2156 C CG  . LEU A 1 274 ? -99.448  -0.748  -39.996 1.00 58.92 274 A 1 
ATOM   2157 C CD1 . LEU A 1 274 ? -98.287  0.241   -39.936 1.00 52.70 274 A 1 
ATOM   2158 C CD2 . LEU A 1 274 ? -100.748 0.047   -39.885 1.00 55.26 274 A 1 
ATOM   2159 N N   . SER A 1 275 ? -99.954  -4.018  -43.355 1.00 64.69 275 A 1 
ATOM   2160 C CA  . SER A 1 275 ? -100.358 -4.490  -44.680 1.00 64.09 275 A 1 
ATOM   2161 C C   . SER A 1 275 ? -101.444 -5.569  -44.643 1.00 62.24 275 A 1 
ATOM   2162 O O   . SER A 1 275 ? -102.198 -5.714  -45.614 1.00 60.31 275 A 1 
ATOM   2163 C CB  . SER A 1 275 ? -99.134  -4.967  -45.464 1.00 62.53 275 A 1 
ATOM   2164 O OG  . SER A 1 275 ? -98.562  -6.130  -44.904 1.00 55.70 275 A 1 
ATOM   2165 N N   . MET A 1 276 ? -101.591 -6.289  -43.522 1.00 59.20 276 A 1 
ATOM   2166 C CA  . MET A 1 276 ? -102.600 -7.345  -43.399 1.00 59.19 276 A 1 
ATOM   2167 C C   . MET A 1 276 ? -104.028 -6.832  -43.229 1.00 59.04 276 A 1 
ATOM   2168 O O   . MET A 1 276 ? -104.939 -7.391  -43.852 1.00 55.25 276 A 1 
ATOM   2169 C CB  . MET A 1 276 ? -102.239 -8.280  -42.236 1.00 57.39 276 A 1 
ATOM   2170 C CG  . MET A 1 276 ? -101.351 -9.436  -42.693 1.00 52.69 276 A 1 
ATOM   2171 S SD  . MET A 1 276 ? -101.113 -10.694 -41.418 1.00 46.69 276 A 1 
ATOM   2172 C CE  . MET A 1 276 ? -100.885 -12.153 -42.446 1.00 44.78 276 A 1 
ATOM   2173 N N   . ASP A 1 277 ? -104.272 -5.794  -42.385 1.00 54.14 277 A 1 
ATOM   2174 C CA  . ASP A 1 277 ? -105.641 -5.494  -41.940 1.00 54.11 277 A 1 
ATOM   2175 C C   . ASP A 1 277 ? -106.368 -4.444  -42.790 1.00 53.66 277 A 1 
ATOM   2176 O O   . ASP A 1 277 ? -107.566 -4.558  -43.066 1.00 49.98 277 A 1 
ATOM   2177 C CB  . ASP A 1 277 ? -105.592 -5.104  -40.445 1.00 51.40 277 A 1 
ATOM   2178 C CG  . ASP A 1 277 ? -106.854 -5.462  -39.653 1.00 45.55 277 A 1 
ATOM   2179 O OD1 . ASP A 1 277 ? -107.665 -6.284  -40.121 1.00 43.80 277 A 1 
ATOM   2180 O OD2 . ASP A 1 277 ? -106.976 -4.925  -38.533 1.00 44.60 277 A 1 
ATOM   2181 N N   . ASN A 1 278 ? -105.720 -3.375  -43.240 1.00 52.70 278 A 1 
ATOM   2182 C CA  . ASN A 1 278 ? -106.394 -2.254  -43.884 1.00 52.98 278 A 1 
ATOM   2183 C C   . ASN A 1 278 ? -106.571 -2.454  -45.390 1.00 53.27 278 A 1 
ATOM   2184 O O   . ASN A 1 278 ? -105.749 -2.058  -46.217 1.00 50.18 278 A 1 
ATOM   2185 C CB  . ASN A 1 278 ? -105.707 -0.927  -43.517 1.00 50.25 278 A 1 
ATOM   2186 C CG  . ASN A 1 278 ? -106.246 -0.330  -42.229 1.00 46.17 278 A 1 
ATOM   2187 O OD1 . ASN A 1 278 ? -107.402 -0.454  -41.879 1.00 43.83 278 A 1 
ATOM   2188 N ND2 . ASN A 1 278 ? -105.418 0.392   -41.510 1.00 44.17 278 A 1 
ATOM   2189 N N   . SER A 1 279 ? -107.737 -2.896  -45.750 1.00 52.74 279 A 1 
ATOM   2190 C CA  . SER A 1 279 ? -108.248 -2.845  -47.131 1.00 54.05 279 A 1 
ATOM   2191 C C   . SER A 1 279 ? -108.433 -1.418  -47.682 1.00 54.83 279 A 1 
ATOM   2192 O O   . SER A 1 279 ? -108.696 -1.244  -48.869 1.00 50.83 279 A 1 
ATOM   2193 C CB  . SER A 1 279 ? -109.583 -3.583  -47.200 1.00 50.28 279 A 1 
ATOM   2194 O OG  . SER A 1 279 ? -110.523 -3.012  -46.321 1.00 46.39 279 A 1 
ATOM   2195 N N   . ARG A 1 280 ? -108.374 -0.372  -46.836 1.00 55.43 280 A 1 
ATOM   2196 C CA  . ARG A 1 280 ? -108.462 1.020   -47.254 1.00 56.80 280 A 1 
ATOM   2197 C C   . ARG A 1 280 ? -107.082 1.541   -47.661 1.00 57.60 280 A 1 
ATOM   2198 O O   . ARG A 1 280 ? -106.106 1.350   -46.956 1.00 54.04 280 A 1 
ATOM   2199 C CB  . ARG A 1 280 ? -109.096 1.903   -46.167 1.00 53.40 280 A 1 
ATOM   2200 C CG  . ARG A 1 280 ? -110.601 1.662   -46.082 1.00 49.78 280 A 1 
ATOM   2201 C CD  . ARG A 1 280 ? -111.240 2.628   -45.081 1.00 47.20 280 A 1 
ATOM   2202 N NE  . ARG A 1 280 ? -112.694 2.471   -45.042 1.00 43.31 280 A 1 
ATOM   2203 C CZ  . ARG A 1 280 ? -113.533 3.161   -44.290 1.00 39.53 280 A 1 
ATOM   2204 N NH1 . ARG A 1 280 ? -113.104 4.078   -43.470 1.00 36.95 280 A 1 
ATOM   2205 N NH2 . ARG A 1 280 ? -114.813 2.942   -44.345 1.00 36.08 280 A 1 
ATOM   2206 N N   . SER A 1 281 ? -107.067 2.266   -48.761 1.00 59.78 281 A 1 
ATOM   2207 C CA  . SER A 1 281 ? -105.904 2.818   -49.461 1.00 61.28 281 A 1 
ATOM   2208 C C   . SER A 1 281 ? -105.205 3.986   -48.729 1.00 62.61 281 A 1 
ATOM   2209 O O   . SER A 1 281 ? -104.909 5.005   -49.349 1.00 58.29 281 A 1 
ATOM   2210 C CB  . SER A 1 281 ? -106.357 3.267   -50.846 1.00 56.40 281 A 1 
ATOM   2211 O OG  . SER A 1 281 ? -107.331 4.283   -50.718 1.00 50.42 281 A 1 
ATOM   2212 N N   . LEU A 1 282 ? -105.080 3.908   -47.428 1.00 60.82 282 A 1 
ATOM   2213 C CA  . LEU A 1 282 ? -104.196 4.838   -46.732 1.00 61.93 282 A 1 
ATOM   2214 C C   . LEU A 1 282 ? -102.770 4.489   -47.136 1.00 64.45 282 A 1 
ATOM   2215 O O   . LEU A 1 282 ? -102.348 3.343   -46.971 1.00 60.95 282 A 1 
ATOM   2216 C CB  . LEU A 1 282 ? -104.424 4.762   -45.216 1.00 57.82 282 A 1 
ATOM   2217 C CG  . LEU A 1 282 ? -105.561 5.699   -44.757 1.00 53.48 282 A 1 
ATOM   2218 C CD1 . LEU A 1 282 ? -106.187 5.212   -43.450 1.00 50.38 282 A 1 
ATOM   2219 C CD2 . LEU A 1 282 ? -105.041 7.117   -44.540 1.00 49.57 282 A 1 
ATOM   2220 N N   . ASP A 1 283 ? -102.093 5.513   -47.666 1.00 66.93 283 A 1 
ATOM   2221 C CA  . ASP A 1 283 ? -100.702 5.413   -48.116 1.00 69.78 283 A 1 
ATOM   2222 C C   . ASP A 1 283 ? -99.739  5.311   -46.905 1.00 71.37 283 A 1 
ATOM   2223 O O   . ASP A 1 283 ? -98.898  6.166   -46.650 1.00 67.50 283 A 1 
ATOM   2224 C CB  . ASP A 1 283 ? -100.423 6.594   -49.061 1.00 65.23 283 A 1 
ATOM   2225 C CG  . ASP A 1 283 ? -99.137  6.447   -49.872 1.00 59.08 283 A 1 
ATOM   2226 O OD1 . ASP A 1 283 ? -98.535  5.352   -49.830 1.00 54.60 283 A 1 
ATOM   2227 O OD2 . ASP A 1 283 ? -98.798  7.435   -50.550 1.00 54.87 283 A 1 
ATOM   2228 N N   . MET A 1 284 ? -99.981  4.296   -46.080 1.00 73.99 284 A 1 
ATOM   2229 C CA  . MET A 1 284 ? -99.201  4.017   -44.872 1.00 74.69 284 A 1 
ATOM   2230 C C   . MET A 1 284 ? -97.758  3.652   -45.215 1.00 77.02 284 A 1 
ATOM   2231 O O   . MET A 1 284 ? -96.864  3.964   -44.429 1.00 73.78 284 A 1 
ATOM   2232 C CB  . MET A 1 284 ? -99.838  2.891   -44.060 1.00 70.59 284 A 1 
ATOM   2233 C CG  . MET A 1 284 ? -101.081 3.328   -43.270 1.00 65.66 284 A 1 
ATOM   2234 S SD  . MET A 1 284 ? -100.963 3.005   -41.518 1.00 60.35 284 A 1 
ATOM   2235 C CE  . MET A 1 284 ? -102.676 3.227   -41.007 1.00 54.60 284 A 1 
ATOM   2236 N N   . ASP A 1 285 ? -97.533  3.058   -46.365 1.00 76.31 285 A 1 
ATOM   2237 C CA  . ASP A 1 285 ? -96.193  2.649   -46.775 1.00 77.12 285 A 1 
ATOM   2238 C C   . ASP A 1 285 ? -95.269  3.860   -46.949 1.00 79.07 285 A 1 
ATOM   2239 O O   . ASP A 1 285 ? -94.107  3.822   -46.545 1.00 76.60 285 A 1 
ATOM   2240 C CB  . ASP A 1 285 ? -96.277  1.828   -48.074 1.00 73.35 285 A 1 
ATOM   2241 C CG  . ASP A 1 285 ? -96.892  0.431   -47.880 1.00 68.17 285 A 1 
ATOM   2242 O OD1 . ASP A 1 285 ? -96.844  -0.081  -46.744 1.00 61.71 285 A 1 
ATOM   2243 O OD2 . ASP A 1 285 ? -97.379  -0.125  -48.885 1.00 60.31 285 A 1 
ATOM   2244 N N   . SER A 1 286 ? -95.819  4.992   -47.471 1.00 79.87 286 A 1 
ATOM   2245 C CA  . SER A 1 286 ? -95.042  6.226   -47.605 1.00 79.91 286 A 1 
ATOM   2246 C C   . SER A 1 286 ? -94.685  6.843   -46.244 1.00 80.11 286 A 1 
ATOM   2247 O O   . SER A 1 286 ? -93.535  7.240   -46.033 1.00 77.90 286 A 1 
ATOM   2248 C CB  . SER A 1 286 ? -95.777  7.244   -48.486 1.00 76.83 286 A 1 
ATOM   2249 O OG  . SER A 1 286 ? -96.910  7.802   -47.851 1.00 66.60 286 A 1 
ATOM   2250 N N   . ILE A 1 287 ? -95.633  6.849   -45.288 1.00 81.93 287 A 1 
ATOM   2251 C CA  . ILE A 1 287 ? -95.411  7.367   -43.932 1.00 81.08 287 A 1 
ATOM   2252 C C   . ILE A 1 287 ? -94.392  6.496   -43.187 1.00 82.46 287 A 1 
ATOM   2253 O O   . ILE A 1 287 ? -93.488  7.023   -42.535 1.00 82.28 287 A 1 
ATOM   2254 C CB  . ILE A 1 287 ? -96.747  7.460   -43.168 1.00 78.26 287 A 1 
ATOM   2255 C CG1 . ILE A 1 287 ? -97.709  8.450   -43.863 1.00 72.01 287 A 1 
ATOM   2256 C CG2 . ILE A 1 287 ? -96.502  7.895   -41.703 1.00 68.77 287 A 1 
ATOM   2257 C CD1 . ILE A 1 287 ? -99.126  8.465   -43.282 1.00 63.86 287 A 1 
ATOM   2258 N N   . ILE A 1 288 ? -94.520  5.189   -43.301 1.00 82.05 288 A 1 
ATOM   2259 C CA  . ILE A 1 288 ? -93.565  4.264   -42.680 1.00 82.45 288 A 1 
ATOM   2260 C C   . ILE A 1 288 ? -92.168  4.439   -43.278 1.00 83.77 288 A 1 
ATOM   2261 O O   . ILE A 1 288 ? -91.187  4.468   -42.530 1.00 84.53 288 A 1 
ATOM   2262 C CB  . ILE A 1 288 ? -94.069  2.812   -42.803 1.00 80.22 288 A 1 
ATOM   2263 C CG1 . ILE A 1 288 ? -95.334  2.613   -41.940 1.00 73.47 288 A 1 
ATOM   2264 C CG2 . ILE A 1 288 ? -92.982  1.806   -42.368 1.00 68.95 288 A 1 
ATOM   2265 C CD1 . ILE A 1 288 ? -96.083  1.313   -42.247 1.00 63.53 288 A 1 
ATOM   2266 N N   . ALA A 1 289 ? -92.091  4.618   -44.593 1.00 82.10 289 A 1 
ATOM   2267 C CA  . ALA A 1 289 ? -90.815  4.858   -45.261 1.00 83.17 289 A 1 
ATOM   2268 C C   . ALA A 1 289 ? -90.176  6.178   -44.811 1.00 84.15 289 A 1 
ATOM   2269 O O   . ALA A 1 289 ? -88.969  6.222   -44.550 1.00 82.89 289 A 1 
ATOM   2270 C CB  . ALA A 1 289 ? -91.028  4.807   -46.774 1.00 81.56 289 A 1 
ATOM   2271 N N   . GLU A 1 290 ? -90.972  7.251   -44.660 1.00 86.62 290 A 1 
ATOM   2272 C CA  . GLU A 1 290 ? -90.483  8.557   -44.201 1.00 85.40 290 A 1 
ATOM   2273 C C   . GLU A 1 290 ? -90.028  8.514   -42.732 1.00 85.66 290 A 1 
ATOM   2274 O O   . GLU A 1 290 ? -88.930  8.977   -42.408 1.00 84.52 290 A 1 
ATOM   2275 C CB  . GLU A 1 290 ? -91.577  9.611   -44.431 1.00 84.17 290 A 1 
ATOM   2276 C CG  . GLU A 1 290 ? -91.045  11.035  -44.258 1.00 74.81 290 A 1 
ATOM   2277 C CD  . GLU A 1 290 ? -92.074  12.126  -44.608 1.00 67.38 290 A 1 
ATOM   2278 O OE1 . GLU A 1 290 ? -91.640  13.294  -44.752 1.00 61.35 290 A 1 
ATOM   2279 O OE2 . GLU A 1 290 ? -93.270  11.803  -44.726 1.00 60.86 290 A 1 
ATOM   2280 N N   . VAL A 1 291 ? -90.828  7.893   -41.848 1.00 83.77 291 A 1 
ATOM   2281 C CA  . VAL A 1 291 ? -90.450  7.701   -40.442 1.00 83.24 291 A 1 
ATOM   2282 C C   . VAL A 1 291 ? -89.181  6.853   -40.325 1.00 84.05 291 A 1 
ATOM   2283 O O   . VAL A 1 291 ? -88.277  7.200   -39.563 1.00 84.92 291 A 1 
ATOM   2284 C CB  . VAL A 1 291 ? -91.610  7.079   -39.644 1.00 81.41 291 A 1 
ATOM   2285 C CG1 . VAL A 1 291 ? -91.211  6.680   -38.219 1.00 73.51 291 A 1 
ATOM   2286 C CG2 . VAL A 1 291 ? -92.771  8.081   -39.509 1.00 72.19 291 A 1 
ATOM   2287 N N   . LYS A 1 292 ? -89.100  5.801   -41.108 1.00 86.27 292 A 1 
ATOM   2288 C CA  . LYS A 1 292 ? -87.897  4.970   -41.152 1.00 85.97 292 A 1 
ATOM   2289 C C   . LYS A 1 292 ? -86.668  5.770   -41.593 1.00 86.55 292 A 1 
ATOM   2290 O O   . LYS A 1 292 ? -85.629  5.694   -40.940 1.00 88.00 292 A 1 
ATOM   2291 C CB  . LYS A 1 292 ? -88.147  3.761   -42.055 1.00 84.74 292 A 1 
ATOM   2292 C CG  . LYS A 1 292 ? -86.942  2.809   -42.055 1.00 75.74 292 A 1 
ATOM   2293 C CD  . LYS A 1 292 ? -87.214  1.576   -42.920 1.00 71.03 292 A 1 
ATOM   2294 C CE  . LYS A 1 292 ? -85.962  0.713   -42.913 1.00 63.28 292 A 1 
ATOM   2295 N NZ  . LYS A 1 292 ? -86.127  -0.520  -43.704 1.00 54.85 292 A 1 
ATOM   2296 N N   . ALA A 1 293 ? -86.822  6.582   -42.645 1.00 87.48 293 A 1 
ATOM   2297 C CA  . ALA A 1 293 ? -85.738  7.429   -43.119 1.00 87.68 293 A 1 
ATOM   2298 C C   . ALA A 1 293 ? -85.323  8.460   -42.061 1.00 88.15 293 A 1 
ATOM   2299 O O   . ALA A 1 293 ? -84.125  8.673   -41.847 1.00 86.34 293 A 1 
ATOM   2300 C CB  . ALA A 1 293 ? -86.174  8.093   -44.426 1.00 86.80 293 A 1 
ATOM   2301 N N   . GLN A 1 294 ? -86.295  9.079   -41.346 1.00 89.97 294 A 1 
ATOM   2302 C CA  . GLN A 1 294 ? -85.996  9.994   -40.239 1.00 88.53 294 A 1 
ATOM   2303 C C   . GLN A 1 294 ? -85.277  9.293   -39.079 1.00 89.09 294 A 1 
ATOM   2304 O O   . GLN A 1 294 ? -84.300  9.832   -38.560 1.00 87.69 294 A 1 
ATOM   2305 C CB  . GLN A 1 294 ? -87.273  10.654  -39.722 1.00 87.41 294 A 1 
ATOM   2306 C CG  . GLN A 1 294 ? -87.772  11.752  -40.664 1.00 77.31 294 A 1 
ATOM   2307 C CD  . GLN A 1 294 ? -89.027  12.467  -40.145 1.00 71.76 294 A 1 
ATOM   2308 O OE1 . GLN A 1 294 ? -89.519  12.234  -39.052 1.00 65.11 294 A 1 
ATOM   2309 N NE2 . GLN A 1 294 ? -89.572  13.382  -40.908 1.00 60.33 294 A 1 
ATOM   2310 N N   . TYR A 1 295 ? -85.724  8.105   -38.674 1.00 87.10 295 A 1 
ATOM   2311 C CA  . TYR A 1 295 ? -85.051  7.350   -37.619 1.00 86.64 295 A 1 
ATOM   2312 C C   . TYR A 1 295 ? -83.634  6.931   -38.014 1.00 86.79 295 A 1 
ATOM   2313 O O   . TYR A 1 295 ? -82.715  7.065   -37.203 1.00 87.16 295 A 1 
ATOM   2314 C CB  . TYR A 1 295 ? -85.886  6.126   -37.216 1.00 84.05 295 A 1 
ATOM   2315 C CG  . TYR A 1 295 ? -86.871  6.408   -36.105 1.00 75.99 295 A 1 
ATOM   2316 C CD1 . TYR A 1 295 ? -86.410  6.538   -34.773 1.00 67.07 295 A 1 
ATOM   2317 C CD2 . TYR A 1 295 ? -88.245  6.537   -36.364 1.00 66.05 295 A 1 
ATOM   2318 C CE1 . TYR A 1 295 ? -87.304  6.797   -33.716 1.00 60.22 295 A 1 
ATOM   2319 C CE2 . TYR A 1 295 ? -89.145  6.799   -35.325 1.00 59.76 295 A 1 
ATOM   2320 C CZ  . TYR A 1 295 ? -88.674  6.930   -34.009 1.00 61.04 295 A 1 
ATOM   2321 O OH  . TYR A 1 295 ? -89.555  7.184   -32.981 1.00 57.24 295 A 1 
ATOM   2322 N N   . GLU A 1 296 ? -83.452  6.495   -39.250 1.00 89.15 296 A 1 
ATOM   2323 C CA  . GLU A 1 296 ? -82.118  6.169   -39.758 1.00 88.56 296 A 1 
ATOM   2324 C C   . GLU A 1 296 ? -81.213  7.408   -39.819 1.00 88.69 296 A 1 
ATOM   2325 O O   . GLU A 1 296 ? -80.045  7.322   -39.443 1.00 88.05 296 A 1 
ATOM   2326 C CB  . GLU A 1 296 ? -82.199  5.502   -41.142 1.00 87.96 296 A 1 
ATOM   2327 C CG  . GLU A 1 296 ? -82.599  4.026   -41.057 1.00 76.67 296 A 1 
ATOM   2328 C CD  . GLU A 1 296 ? -82.564  3.289   -42.411 1.00 69.35 296 A 1 
ATOM   2329 O OE1 . GLU A 1 296 ? -82.683  2.030   -42.392 1.00 64.11 296 A 1 
ATOM   2330 O OE2 . GLU A 1 296 ? -82.433  3.939   -43.468 1.00 62.26 296 A 1 
ATOM   2331 N N   . ASP A 1 297 ? -81.744  8.583   -40.218 1.00 88.30 297 A 1 
ATOM   2332 C CA  . ASP A 1 297 ? -80.964  9.826   -40.255 1.00 89.08 297 A 1 
ATOM   2333 C C   . ASP A 1 297 ? -80.585  10.294  -38.847 1.00 89.02 297 A 1 
ATOM   2334 O O   . ASP A 1 297 ? -79.435  10.661  -38.596 1.00 88.00 297 A 1 
ATOM   2335 C CB  . ASP A 1 297 ? -81.718  10.911  -41.039 1.00 88.61 297 A 1 
ATOM   2336 C CG  . ASP A 1 297 ? -80.829  12.124  -41.363 1.00 79.92 297 A 1 
ATOM   2337 O OD1 . ASP A 1 297 ? -79.675  11.925  -41.800 1.00 71.52 297 A 1 
ATOM   2338 O OD2 . ASP A 1 297 ? -81.280  13.276  -41.189 1.00 71.42 297 A 1 
ATOM   2339 N N   . ILE A 1 298 ? -81.517  10.228  -37.880 1.00 89.46 298 A 1 
ATOM   2340 C CA  . ILE A 1 298 ? -81.243  10.554  -36.475 1.00 88.45 298 A 1 
ATOM   2341 C C   . ILE A 1 298 ? -80.203  9.594   -35.881 1.00 88.70 298 A 1 
ATOM   2342 O O   . ILE A 1 298 ? -79.239  10.048  -35.256 1.00 88.53 298 A 1 
ATOM   2343 C CB  . ILE A 1 298 ? -82.550  10.562  -35.648 1.00 87.59 298 A 1 
ATOM   2344 C CG1 . ILE A 1 298 ? -83.446  11.752  -36.065 1.00 80.12 298 A 1 
ATOM   2345 C CG2 . ILE A 1 298 ? -82.257  10.659  -34.134 1.00 76.96 298 A 1 
ATOM   2346 C CD1 . ILE A 1 298 ? -84.888  11.653  -35.556 1.00 70.35 298 A 1 
ATOM   2347 N N   . ALA A 1 299 ? -80.359  8.307   -36.100 1.00 88.68 299 A 1 
ATOM   2348 C CA  . ALA A 1 299 ? -79.410  7.309   -35.609 1.00 87.90 299 A 1 
ATOM   2349 C C   . ALA A 1 299 ? -78.024  7.490   -36.230 1.00 88.35 299 A 1 
ATOM   2350 O O   . ALA A 1 299 ? -77.016  7.475   -35.516 1.00 88.62 299 A 1 
ATOM   2351 C CB  . ALA A 1 299 ? -79.975  5.911   -35.890 1.00 86.86 299 A 1 
ATOM   2352 N N   . ASN A 1 300 ? -77.992  7.768   -37.523 1.00 88.20 300 A 1 
ATOM   2353 C CA  . ASN A 1 300 ? -76.737  8.018   -38.219 1.00 89.00 300 A 1 
ATOM   2354 C C   . ASN A 1 300 ? -76.066  9.313   -37.753 1.00 89.22 300 A 1 
ATOM   2355 O O   . ASN A 1 300 ? -74.857  9.317   -37.538 1.00 87.93 300 A 1 
ATOM   2356 C CB  . ASN A 1 300 ? -76.980  8.039   -39.739 1.00 88.21 300 A 1 
ATOM   2357 C CG  . ASN A 1 300 ? -77.120  6.647   -40.329 1.00 83.56 300 A 1 
ATOM   2358 O OD1 . ASN A 1 300 ? -76.508  5.687   -39.898 1.00 75.16 300 A 1 
ATOM   2359 N ND2 . ASN A 1 300 ? -77.902  6.512   -41.379 1.00 73.52 300 A 1 
ATOM   2360 N N   . ARG A 1 301 ? -76.814  10.403  -37.537 1.00 87.79 301 A 1 
ATOM   2361 C CA  . ARG A 1 301 ? -76.263  11.653  -36.978 1.00 88.43 301 A 1 
ATOM   2362 C C   . ARG A 1 301 ? -75.756  11.457  -35.564 1.00 89.37 301 A 1 
ATOM   2363 O O   . ARG A 1 301 ? -74.624  11.842  -35.283 1.00 86.88 301 A 1 
ATOM   2364 C CB  . ARG A 1 301 ? -77.303  12.774  -37.010 1.00 87.43 301 A 1 
ATOM   2365 C CG  . ARG A 1 301 ? -77.490  13.335  -38.413 1.00 77.45 301 A 1 
ATOM   2366 C CD  . ARG A 1 301 ? -78.510  14.464  -38.339 1.00 75.30 301 A 1 
ATOM   2367 N NE  . ARG A 1 301 ? -79.003  14.803  -39.668 1.00 66.90 301 A 1 
ATOM   2368 C CZ  . ARG A 1 301 ? -79.721  15.846  -39.998 1.00 60.08 301 A 1 
ATOM   2369 N NH1 . ARG A 1 301 ? -79.959  16.819  -39.162 1.00 55.78 301 A 1 
ATOM   2370 N NH2 . ARG A 1 301 ? -80.229  15.908  -41.193 1.00 53.20 301 A 1 
ATOM   2371 N N   . SER A 1 302 ? -76.537  10.846  -34.691 1.00 88.04 302 A 1 
ATOM   2372 C CA  . SER A 1 302 ? -76.131  10.574  -33.312 1.00 87.55 302 A 1 
ATOM   2373 C C   . SER A 1 302 ? -74.865  9.721   -33.261 1.00 88.26 302 A 1 
ATOM   2374 O O   . SER A 1 302 ? -73.932  10.031  -32.520 1.00 87.41 302 A 1 
ATOM   2375 C CB  . SER A 1 302 ? -77.270  9.874   -32.566 1.00 85.67 302 A 1 
ATOM   2376 O OG  . SER A 1 302 ? -76.929  9.688   -31.215 1.00 74.61 302 A 1 
ATOM   2377 N N   . ARG A 1 303 ? -74.796  8.720   -34.106 1.00 87.91 303 A 1 
ATOM   2378 C CA  . ARG A 1 303 ? -73.603  7.887   -34.235 1.00 88.53 303 A 1 
ATOM   2379 C C   . ARG A 1 303 ? -72.410  8.695   -34.754 1.00 88.99 303 A 1 
ATOM   2380 O O   . ARG A 1 303 ? -71.326  8.585   -34.194 1.00 89.63 303 A 1 
ATOM   2381 C CB  . ARG A 1 303 ? -73.926  6.683   -35.116 1.00 88.27 303 A 1 
ATOM   2382 C CG  . ARG A 1 303 ? -72.699  5.788   -35.286 1.00 80.70 303 A 1 
ATOM   2383 C CD  . ARG A 1 303 ? -73.041  4.560   -36.135 1.00 76.97 303 A 1 
ATOM   2384 N NE  . ARG A 1 303 ? -71.811  4.061   -36.765 1.00 67.69 303 A 1 
ATOM   2385 C CZ  . ARG A 1 303 ? -71.740  3.139   -37.693 1.00 59.98 303 A 1 
ATOM   2386 N NH1 . ARG A 1 303 ? -72.776  2.429   -38.071 1.00 54.92 303 A 1 
ATOM   2387 N NH2 . ARG A 1 303 ? -70.614  2.938   -38.280 1.00 53.32 303 A 1 
ATOM   2388 N N   . ALA A 1 304 ? -72.608  9.527   -35.776 1.00 89.62 304 A 1 
ATOM   2389 C CA  . ALA A 1 304 ? -71.533  10.348  -36.337 1.00 89.95 304 A 1 
ATOM   2390 C C   . ALA A 1 304 ? -71.020  11.387  -35.334 1.00 90.21 304 A 1 
ATOM   2391 O O   . ALA A 1 304 ? -69.813  11.595  -35.226 1.00 88.85 304 A 1 
ATOM   2392 C CB  . ALA A 1 304 ? -72.031  11.009  -37.623 1.00 89.50 304 A 1 
ATOM   2393 N N   . GLU A 1 305 ? -71.926  12.021  -34.558 1.00 90.30 305 A 1 
ATOM   2394 C CA  . GLU A 1 305 ? -71.549  12.942  -33.485 1.00 89.21 305 A 1 
ATOM   2395 C C   . GLU A 1 305 ? -70.785  12.228  -32.372 1.00 88.49 305 A 1 
ATOM   2396 O O   . GLU A 1 305 ? -69.741  12.722  -31.935 1.00 88.06 305 A 1 
ATOM   2397 C CB  . GLU A 1 305 ? -72.785  13.637  -32.900 1.00 89.17 305 A 1 
ATOM   2398 C CG  . GLU A 1 305 ? -73.290  14.767  -33.797 1.00 77.22 305 A 1 
ATOM   2399 C CD  . GLU A 1 305 ? -74.508  15.508  -33.212 1.00 70.08 305 A 1 
ATOM   2400 O OE1 . GLU A 1 305 ? -74.921  16.524  -33.839 1.00 64.22 305 A 1 
ATOM   2401 O OE2 . GLU A 1 305 ? -75.036  15.083  -32.165 1.00 63.96 305 A 1 
ATOM   2402 N N   . ALA A 1 306 ? -71.246  11.070  -31.934 1.00 88.30 306 A 1 
ATOM   2403 C CA  . ALA A 1 306 ? -70.551  10.282  -30.927 1.00 87.61 306 A 1 
ATOM   2404 C C   . ALA A 1 306 ? -69.169  9.842   -31.412 1.00 87.89 306 A 1 
ATOM   2405 O O   . ALA A 1 306 ? -68.172  10.101  -30.741 1.00 87.51 306 A 1 
ATOM   2406 C CB  . ALA A 1 306 ? -71.429  9.088   -30.529 1.00 86.58 306 A 1 
ATOM   2407 N N   . GLU A 1 307 ? -69.084  9.286   -32.609 1.00 89.65 307 A 1 
ATOM   2408 C CA  . GLU A 1 307 ? -67.812  8.890   -33.216 1.00 88.50 307 A 1 
ATOM   2409 C C   . GLU A 1 307 ? -66.864  10.093  -33.368 1.00 88.19 307 A 1 
ATOM   2410 O O   . GLU A 1 307 ? -65.688  9.986   -33.020 1.00 88.61 307 A 1 
ATOM   2411 C CB  . GLU A 1 307 ? -68.036  8.211   -34.581 1.00 88.82 307 A 1 
ATOM   2412 C CG  . GLU A 1 307 ? -68.544  6.764   -34.474 1.00 77.29 307 A 1 
ATOM   2413 C CD  . GLU A 1 307 ? -68.678  6.043   -35.835 1.00 69.96 307 A 1 
ATOM   2414 O OE1 . GLU A 1 307 ? -68.886  4.787   -35.843 1.00 64.99 307 A 1 
ATOM   2415 O OE2 . GLU A 1 307 ? -68.554  6.675   -36.905 1.00 62.93 307 A 1 
ATOM   2416 N N   . SER A 1 308 ? -67.397  11.251  -33.804 1.00 89.49 308 A 1 
ATOM   2417 C CA  . SER A 1 308 ? -66.597  12.475  -33.910 1.00 90.19 308 A 1 
ATOM   2418 C C   . SER A 1 308 ? -66.081  12.951  -32.554 1.00 90.77 308 A 1 
ATOM   2419 O O   . SER A 1 308 ? -64.898  13.288  -32.422 1.00 89.82 308 A 1 
ATOM   2420 C CB  . SER A 1 308 ? -67.418  13.578  -34.574 1.00 89.67 308 A 1 
ATOM   2421 O OG  . SER A 1 308 ? -66.629  14.746  -34.752 1.00 74.49 308 A 1 
ATOM   2422 N N   . MET A 1 309 ? -66.892  12.940  -31.507 1.00 88.36 309 A 1 
ATOM   2423 C CA  . MET A 1 309 ? -66.508  13.352  -30.163 1.00 88.08 309 A 1 
ATOM   2424 C C   . MET A 1 309 ? -65.445  12.424  -29.559 1.00 89.06 309 A 1 
ATOM   2425 O O   . MET A 1 309 ? -64.477  12.888  -28.965 1.00 87.73 309 A 1 
ATOM   2426 C CB  . MET A 1 309 ? -67.748  13.421  -29.281 1.00 86.67 309 A 1 
ATOM   2427 C CG  . MET A 1 309 ? -67.487  14.196  -27.985 1.00 75.73 309 A 1 
ATOM   2428 S SD  . MET A 1 309 ? -68.805  14.111  -26.740 1.00 68.43 309 A 1 
ATOM   2429 C CE  . MET A 1 309 ? -70.230  14.683  -27.677 1.00 59.44 309 A 1 
ATOM   2430 N N   . TYR A 1 310 ? -65.648  11.128  -29.740 1.00 88.63 310 A 1 
ATOM   2431 C CA  . TYR A 1 310 ? -64.651  10.152  -29.292 1.00 88.59 310 A 1 
ATOM   2432 C C   . TYR A 1 310 ? -63.357  10.236  -30.099 1.00 89.23 310 A 1 
ATOM   2433 O O   . TYR A 1 310 ? -62.284  10.139  -29.514 1.00 90.26 310 A 1 
ATOM   2434 C CB  . TYR A 1 310 ? -65.235  8.737   -29.329 1.00 86.94 310 A 1 
ATOM   2435 C CG  . TYR A 1 310 ? -66.121  8.422   -28.145 1.00 77.45 310 A 1 
ATOM   2436 C CD1 . TYR A 1 310 ? -65.557  8.302   -26.854 1.00 68.47 310 A 1 
ATOM   2437 C CD2 . TYR A 1 310 ? -67.493  8.240   -28.314 1.00 67.72 310 A 1 
ATOM   2438 C CE1 . TYR A 1 310 ? -66.372  8.019   -25.740 1.00 60.18 310 A 1 
ATOM   2439 C CE2 . TYR A 1 310 ? -68.320  7.961   -27.209 1.00 60.91 310 A 1 
ATOM   2440 C CZ  . TYR A 1 310 ? -67.753  7.859   -25.926 1.00 62.33 310 A 1 
ATOM   2441 O OH  . TYR A 1 310 ? -68.563  7.601   -24.841 1.00 58.88 310 A 1 
ATOM   2442 N N   . GLN A 1 311 ? -63.432  10.511  -31.393 1.00 88.63 311 A 1 
ATOM   2443 C CA  . GLN A 1 311 ? -62.260  10.696  -32.236 1.00 89.11 311 A 1 
ATOM   2444 C C   . GLN A 1 311 ? -61.442  11.927  -31.809 1.00 89.42 311 A 1 
ATOM   2445 O O   . GLN A 1 311 ? -60.227  11.825  -31.653 1.00 88.99 311 A 1 
ATOM   2446 C CB  . GLN A 1 311 ? -62.708  10.779  -33.705 1.00 88.87 311 A 1 
ATOM   2447 C CG  . GLN A 1 311 ? -61.528  10.822  -34.690 1.00 79.24 311 A 1 
ATOM   2448 C CD  . GLN A 1 311 ? -60.688  9.545   -34.682 1.00 72.83 311 A 1 
ATOM   2449 O OE1 . GLN A 1 311 ? -61.127  8.451   -34.339 1.00 67.72 311 A 1 
ATOM   2450 N NE2 . GLN A 1 311 ? -59.443  9.651   -35.078 1.00 61.20 311 A 1 
ATOM   2451 N N   . ILE A 1 312 ? -62.122  13.054  -31.524 1.00 89.74 312 A 1 
ATOM   2452 C CA  . ILE A 1 312 ? -61.452  14.269  -31.018 1.00 89.62 312 A 1 
ATOM   2453 C C   . ILE A 1 312 ? -60.762  13.982  -29.683 1.00 90.26 312 A 1 
ATOM   2454 O O   . ILE A 1 312 ? -59.579  14.277  -29.520 1.00 89.36 312 A 1 
ATOM   2455 C CB  . ILE A 1 312 ? -62.456  15.431  -30.912 1.00 90.00 312 A 1 
ATOM   2456 C CG1 . ILE A 1 312 ? -62.915  15.884  -32.312 1.00 84.45 312 A 1 
ATOM   2457 C CG2 . ILE A 1 312 ? -61.842  16.628  -30.157 1.00 82.74 312 A 1 
ATOM   2458 C CD1 . ILE A 1 312 ? -64.186  16.760  -32.305 1.00 75.56 312 A 1 
ATOM   2459 N N   . LYS A 1 313 ? -61.457  13.341  -28.731 1.00 86.87 313 A 1 
ATOM   2460 C CA  . LYS A 1 313 ? -60.854  12.958  -27.447 1.00 86.37 313 A 1 
ATOM   2461 C C   . LYS A 1 313 ? -59.683  11.996  -27.619 1.00 86.92 313 A 1 
ATOM   2462 O O   . LYS A 1 313 ? -58.694  12.112  -26.897 1.00 88.83 313 A 1 
ATOM   2463 C CB  . LYS A 1 313 ? -61.898  12.310  -26.545 1.00 86.15 313 A 1 
ATOM   2464 C CG  . LYS A 1 313 ? -62.799  13.340  -25.869 1.00 76.10 313 A 1 
ATOM   2465 C CD  . LYS A 1 313 ? -63.757  12.620  -24.919 1.00 71.79 313 A 1 
ATOM   2466 C CE  . LYS A 1 313 ? -64.615  13.614  -24.167 1.00 64.44 313 A 1 
ATOM   2467 N NZ  . LYS A 1 313 ? -65.549  12.917  -23.253 1.00 56.36 313 A 1 
ATOM   2468 N N   . TYR A 1 314 ? -59.792  11.075  -28.533 1.00 90.17 314 A 1 
ATOM   2469 C CA  . TYR A 1 314 ? -58.715  10.142  -28.839 1.00 90.32 314 A 1 
ATOM   2470 C C   . TYR A 1 314 ? -57.479  10.874  -29.369 1.00 90.55 314 A 1 
ATOM   2471 O O   . TYR A 1 314 ? -56.378  10.641  -28.879 1.00 90.91 314 A 1 
ATOM   2472 C CB  . TYR A 1 314 ? -59.224  9.082   -29.828 1.00 89.44 314 A 1 
ATOM   2473 C CG  . TYR A 1 314 ? -58.197  8.035   -30.168 1.00 86.09 314 A 1 
ATOM   2474 C CD1 . TYR A 1 314 ? -57.266  8.251   -31.202 1.00 75.32 314 A 1 
ATOM   2475 C CD2 . TYR A 1 314 ? -58.156  6.832   -29.441 1.00 76.04 314 A 1 
ATOM   2476 C CE1 . TYR A 1 314 ? -56.296  7.284   -31.506 1.00 70.14 314 A 1 
ATOM   2477 C CE2 . TYR A 1 314 ? -57.190  5.857   -29.737 1.00 71.45 314 A 1 
ATOM   2478 C CZ  . TYR A 1 314 ? -56.258  6.085   -30.766 1.00 71.06 314 A 1 
ATOM   2479 O OH  . TYR A 1 314 ? -55.302  5.131   -31.037 1.00 70.80 314 A 1 
ATOM   2480 N N   . GLU A 1 315 ? -57.673  11.813  -30.307 1.00 90.07 315 A 1 
ATOM   2481 C CA  . GLU A 1 315 ? -56.582  12.618  -30.873 1.00 90.02 315 A 1 
ATOM   2482 C C   . GLU A 1 315 ? -55.932  13.530  -29.822 1.00 89.88 315 A 1 
ATOM   2483 O O   . GLU A 1 315 ? -54.705  13.625  -29.760 1.00 89.46 315 A 1 
ATOM   2484 C CB  . GLU A 1 315 ? -57.101  13.434  -32.061 1.00 90.67 315 A 1 
ATOM   2485 C CG  . GLU A 1 315 ? -57.336  12.545  -33.292 1.00 80.78 315 A 1 
ATOM   2486 C CD  . GLU A 1 315 ? -57.956  13.286  -34.488 1.00 73.33 315 A 1 
ATOM   2487 O OE1 . GLU A 1 315 ? -58.379  12.566  -35.443 1.00 67.01 315 A 1 
ATOM   2488 O OE2 . GLU A 1 315 ? -58.003  14.533  -34.473 1.00 66.03 315 A 1 
ATOM   2489 N N   . GLU A 1 316 ? -56.730  14.146  -28.940 1.00 89.23 316 A 1 
ATOM   2490 C CA  . GLU A 1 316 ? -56.212  14.931  -27.816 1.00 88.89 316 A 1 
ATOM   2491 C C   . GLU A 1 316 ? -55.363  14.086  -26.860 1.00 88.24 316 A 1 
ATOM   2492 O O   . GLU A 1 316 ? -54.249  14.471  -26.512 1.00 87.96 316 A 1 
ATOM   2493 C CB  . GLU A 1 316 ? -57.363  15.577  -27.027 1.00 89.52 316 A 1 
ATOM   2494 C CG  . GLU A 1 316 ? -57.964  16.803  -27.725 1.00 77.45 316 A 1 
ATOM   2495 C CD  . GLU A 1 316 ? -59.081  17.471  -26.905 1.00 72.06 316 A 1 
ATOM   2496 O OE1 . GLU A 1 316 ? -59.455  18.612  -27.271 1.00 65.66 316 A 1 
ATOM   2497 O OE2 . GLU A 1 316 ? -59.558  16.861  -25.920 1.00 67.31 316 A 1 
ATOM   2498 N N   . LEU A 1 317 ? -55.862  12.926  -26.468 1.00 86.50 317 A 1 
ATOM   2499 C CA  . LEU A 1 317 ? -55.134  12.003  -25.598 1.00 84.63 317 A 1 
ATOM   2500 C C   . LEU A 1 317 ? -53.858  11.482  -26.264 1.00 83.91 317 A 1 
ATOM   2501 O O   . LEU A 1 317 ? -52.826  11.374  -25.603 1.00 86.19 317 A 1 
ATOM   2502 C CB  . LEU A 1 317 ? -56.045  10.830  -25.215 1.00 84.86 317 A 1 
ATOM   2503 C CG  . LEU A 1 317 ? -57.077  11.177  -24.134 1.00 76.73 317 A 1 
ATOM   2504 C CD1 . LEU A 1 317 ? -58.085  10.029  -24.016 1.00 67.39 317 A 1 
ATOM   2505 C CD2 . LEU A 1 317 ? -56.443  11.367  -22.759 1.00 68.71 317 A 1 
ATOM   2506 N N   . GLN A 1 318 ? -53.915  11.209  -27.552 1.00 87.03 318 A 1 
ATOM   2507 C CA  . GLN A 1 318 ? -52.750  10.755  -28.303 1.00 87.23 318 A 1 
ATOM   2508 C C   . GLN A 1 318 ? -51.686  11.858  -28.417 1.00 87.04 318 A 1 
ATOM   2509 O O   . GLN A 1 318 ? -50.497  11.592  -28.250 1.00 87.49 318 A 1 
ATOM   2510 C CB  . GLN A 1 318 ? -53.224  10.245  -29.669 1.00 87.50 318 A 1 
ATOM   2511 C CG  . GLN A 1 318 ? -52.165  9.361   -30.342 1.00 77.15 318 A 1 
ATOM   2512 C CD  . GLN A 1 318 ? -52.664  8.782   -31.670 1.00 71.13 318 A 1 
ATOM   2513 O OE1 . GLN A 1 318 ? -53.484  9.331   -32.362 1.00 65.92 318 A 1 
ATOM   2514 N NE2 . GLN A 1 318 ? -52.152  7.647   -32.087 1.00 60.35 318 A 1 
ATOM   2515 N N   . SER A 1 319 ? -52.118  13.104  -28.606 1.00 87.11 319 A 1 
ATOM   2516 C CA  . SER A 1 319 ? -51.230  14.272  -28.607 1.00 88.01 319 A 1 
ATOM   2517 C C   . SER A 1 319 ? -50.586  14.493  -27.230 1.00 88.21 319 A 1 
ATOM   2518 O O   . SER A 1 319 ? -49.374  14.696  -27.139 1.00 86.76 319 A 1 
ATOM   2519 C CB  . SER A 1 319 ? -52.019  15.511  -29.033 1.00 87.99 319 A 1 
ATOM   2520 O OG  . SER A 1 319 ? -51.155  16.631  -29.143 1.00 73.37 319 A 1 
ATOM   2521 N N   . LEU A 1 320 ? -51.357  14.398  -26.151 1.00 86.58 320 A 1 
ATOM   2522 C CA  . LEU A 1 320 ? -50.858  14.473  -24.779 1.00 86.10 320 A 1 
ATOM   2523 C C   . LEU A 1 320 ? -49.861  13.353  -24.466 1.00 85.39 320 A 1 
ATOM   2524 O O   . LEU A 1 320 ? -48.769  13.624  -23.966 1.00 84.46 320 A 1 
ATOM   2525 C CB  . LEU A 1 320 ? -52.053  14.449  -23.810 1.00 86.26 320 A 1 
ATOM   2526 C CG  . LEU A 1 320 ? -52.572  15.861  -23.483 1.00 76.38 320 A 1 
ATOM   2527 C CD1 . LEU A 1 320 ? -54.053  15.840  -23.150 1.00 66.80 320 A 1 
ATOM   2528 C CD2 . LEU A 1 320 ? -51.822  16.442  -22.292 1.00 69.21 320 A 1 
ATOM   2529 N N   . ALA A 1 321 ? -50.193  12.134  -24.813 1.00 84.62 321 A 1 
ATOM   2530 C CA  . ALA A 1 321 ? -49.304  10.994  -24.628 1.00 83.68 321 A 1 
ATOM   2531 C C   . ALA A 1 321 ? -48.003  11.147  -25.438 1.00 83.37 321 A 1 
ATOM   2532 O O   . ALA A 1 321 ? -46.925  10.801  -24.950 1.00 83.72 321 A 1 
ATOM   2533 C CB  . ALA A 1 321 ? -50.050  9.714   -25.011 1.00 83.30 321 A 1 
ATOM   2534 N N   . GLY A 1 322 ? -48.098  11.714  -26.632 1.00 86.36 322 A 1 
ATOM   2535 C CA  . GLY A 1 322 ? -46.940  12.054  -27.459 1.00 86.67 322 A 1 
ATOM   2536 C C   . GLY A 1 322 ? -46.029  13.081  -26.786 1.00 87.91 322 A 1 
ATOM   2537 O O   . GLY A 1 322 ? -44.830  12.830  -26.645 1.00 86.93 322 A 1 
ATOM   2538 N N   . LYS A 1 323 ? -46.592  14.181  -26.269 1.00 85.57 323 A 1 
ATOM   2539 C CA  . LYS A 1 323 ? -45.837  15.207  -25.534 1.00 86.74 323 A 1 
ATOM   2540 C C   . LYS A 1 323 ? -45.156  14.635  -24.294 1.00 87.42 323 A 1 
ATOM   2541 O O   . LYS A 1 323 ? -43.956  14.823  -24.125 1.00 85.82 323 A 1 
ATOM   2542 C CB  . LYS A 1 323 ? -46.748  16.368  -25.134 1.00 85.93 323 A 1 
ATOM   2543 C CG  . LYS A 1 323 ? -47.096  17.260  -26.327 1.00 74.65 323 A 1 
ATOM   2544 C CD  . LYS A 1 323 ? -48.038  18.372  -25.867 1.00 71.30 323 A 1 
ATOM   2545 C CE  . LYS A 1 323 ? -48.421  19.264  -27.050 1.00 62.40 323 A 1 
ATOM   2546 N NZ  . LYS A 1 323 ? -49.350  20.326  -26.626 1.00 54.14 323 A 1 
ATOM   2547 N N   . HIS A 1 324 ? -45.884  13.900  -23.477 1.00 86.21 324 A 1 
ATOM   2548 C CA  . HIS A 1 324 ? -45.291  13.240  -22.313 1.00 85.33 324 A 1 
ATOM   2549 C C   . HIS A 1 324 ? -44.206  12.230  -22.703 1.00 86.17 324 A 1 
ATOM   2550 O O   . HIS A 1 324 ? -43.204  12.099  -22.003 1.00 85.27 324 A 1 
ATOM   2551 C CB  . HIS A 1 324 ? -46.384  12.547  -21.497 1.00 83.56 324 A 1 
ATOM   2552 C CG  . HIS A 1 324 ? -47.165  13.498  -20.637 1.00 77.72 324 A 1 
ATOM   2553 N ND1 . HIS A 1 324 ? -46.644  14.308  -19.658 1.00 63.77 324 A 1 
ATOM   2554 C CD2 . HIS A 1 324 ? -48.516  13.707  -20.653 1.00 64.22 324 A 1 
ATOM   2555 C CE1 . HIS A 1 324 ? -47.667  14.987  -19.106 1.00 60.46 324 A 1 
ATOM   2556 N NE2 . HIS A 1 324 ? -48.807  14.645  -19.674 1.00 61.69 324 A 1 
ATOM   2557 N N   . GLY A 1 325 ? -44.363  11.554  -23.817 1.00 84.87 325 A 1 
ATOM   2558 C CA  . GLY A 1 325 ? -43.347  10.650  -24.347 1.00 85.01 325 A 1 
ATOM   2559 C C   . GLY A 1 325 ? -42.059  11.365  -24.763 1.00 86.66 325 A 1 
ATOM   2560 O O   . GLY A 1 325 ? -40.967  10.851  -24.499 1.00 86.19 325 A 1 
ATOM   2561 N N   . ASP A 1 326 ? -42.178  12.541  -25.369 1.00 88.29 326 A 1 
ATOM   2562 C CA  . ASP A 1 326 ? -41.029  13.350  -25.768 1.00 89.59 326 A 1 
ATOM   2563 C C   . ASP A 1 326 ? -40.338  13.990  -24.564 1.00 89.58 326 A 1 
ATOM   2564 O O   . ASP A 1 326 ? -39.109  13.908  -24.456 1.00 88.06 326 A 1 
ATOM   2565 C CB  . ASP A 1 326 ? -41.451  14.393  -26.811 1.00 88.68 326 A 1 
ATOM   2566 C CG  . ASP A 1 326 ? -41.729  13.789  -28.192 1.00 81.43 326 A 1 
ATOM   2567 O OD1 . ASP A 1 326 ? -41.197  12.687  -28.499 1.00 73.11 326 A 1 
ATOM   2568 O OD2 . ASP A 1 326 ? -42.420  14.471  -28.979 1.00 73.45 326 A 1 
ATOM   2569 N N   . ASP A 1 327 ? -41.109  14.523  -23.609 1.00 87.61 327 A 1 
ATOM   2570 C CA  . ASP A 1 327 ? -40.573  15.026  -22.344 1.00 88.56 327 A 1 
ATOM   2571 C C   . ASP A 1 327 ? -39.841  13.926  -21.580 1.00 87.79 327 A 1 
ATOM   2572 O O   . ASP A 1 327 ? -38.680  14.104  -21.191 1.00 86.29 327 A 1 
ATOM   2573 C CB  . ASP A 1 327 ? -41.692  15.648  -21.486 1.00 87.83 327 A 1 
ATOM   2574 C CG  . ASP A 1 327 ? -42.096  17.054  -21.948 1.00 79.98 327 A 1 
ATOM   2575 O OD1 . ASP A 1 327 ? -41.227  17.783  -22.481 1.00 71.84 327 A 1 
ATOM   2576 O OD2 . ASP A 1 327 ? -43.261  17.426  -21.705 1.00 72.85 327 A 1 
ATOM   2577 N N   . LEU A 1 328 ? -40.431  12.754  -21.466 1.00 85.07 328 A 1 
ATOM   2578 C CA  . LEU A 1 328 ? -39.799  11.605  -20.840 1.00 83.94 328 A 1 
ATOM   2579 C C   . LEU A 1 328 ? -38.469  11.233  -21.515 1.00 83.57 328 A 1 
ATOM   2580 O O   . LEU A 1 328 ? -37.501  10.865  -20.845 1.00 85.33 328 A 1 
ATOM   2581 C CB  . LEU A 1 328 ? -40.773  10.415  -20.915 1.00 84.23 328 A 1 
ATOM   2582 C CG  . LEU A 1 328 ? -40.389  9.279   -19.952 1.00 80.30 328 A 1 
ATOM   2583 C CD1 . LEU A 1 328 ? -41.095  9.463   -18.618 1.00 68.17 328 A 1 
ATOM   2584 C CD2 . LEU A 1 328 ? -40.795  7.922   -20.511 1.00 71.50 328 A 1 
ATOM   2585 N N   . ARG A 1 329 ? -38.430  11.309  -22.848 1.00 85.47 329 A 1 
ATOM   2586 C CA  . ARG A 1 329 ? -37.211  10.986  -23.605 1.00 87.21 329 A 1 
ATOM   2587 C C   . ARG A 1 329 ? -36.108  12.023  -23.375 1.00 88.41 329 A 1 
ATOM   2588 O O   . ARG A 1 329 ? -34.951  11.640  -23.220 1.00 88.91 329 A 1 
ATOM   2589 C CB  . ARG A 1 329 ? -37.569  10.844  -25.089 1.00 87.95 329 A 1 
ATOM   2590 C CG  . ARG A 1 329 ? -36.548  9.976   -25.824 1.00 77.35 329 A 1 
ATOM   2591 C CD  . ARG A 1 329 ? -36.858  9.921   -27.331 1.00 75.30 329 A 1 
ATOM   2592 N NE  . ARG A 1 329 ? -38.206  9.372   -27.609 1.00 66.02 329 A 1 
ATOM   2593 C CZ  . ARG A 1 329 ? -38.936  9.589   -28.694 1.00 57.00 329 A 1 
ATOM   2594 N NH1 . ARG A 1 329 ? -38.459  10.237  -29.716 1.00 52.98 329 A 1 
ATOM   2595 N NH2 . ARG A 1 329 ? -40.163  9.170   -28.769 1.00 52.60 329 A 1 
ATOM   2596 N N   . ARG A 1 330 ? -36.486  13.305  -23.309 1.00 89.72 330 A 1 
ATOM   2597 C CA  . ARG A 1 330 ? -35.562  14.397  -22.970 1.00 90.21 330 A 1 
ATOM   2598 C C   . ARG A 1 330 ? -35.002  14.222  -21.566 1.00 90.30 330 A 1 
ATOM   2599 O O   . ARG A 1 330 ? -33.781  14.143  -21.409 1.00 89.58 330 A 1 
ATOM   2600 C CB  . ARG A 1 330 ? -36.289  15.740  -23.149 1.00 90.28 330 A 1 
ATOM   2601 C CG  . ARG A 1 330 ? -35.363  16.925  -22.839 1.00 80.25 330 A 1 
ATOM   2602 C CD  . ARG A 1 330 ? -36.079  18.269  -22.999 1.00 77.76 330 A 1 
ATOM   2603 N NE  . ARG A 1 330 ? -37.248  18.361  -22.101 1.00 67.92 330 A 1 
ATOM   2604 C CZ  . ARG A 1 330 ? -38.097  19.368  -22.015 1.00 60.76 330 A 1 
ATOM   2605 N NH1 . ARG A 1 330 ? -37.902  20.471  -22.677 1.00 55.88 330 A 1 
ATOM   2606 N NH2 . ARG A 1 330 ? -39.155  19.266  -21.269 1.00 54.36 330 A 1 
ATOM   2607 N N   . THR A 1 331 ? -35.854  14.035  -20.571 1.00 87.08 331 A 1 
ATOM   2608 C CA  . THR A 1 331 ? -35.433  13.875  -19.173 1.00 84.68 331 A 1 
ATOM   2609 C C   . THR A 1 331 ? -34.578  12.624  -18.971 1.00 84.87 331 A 1 
ATOM   2610 O O   . THR A 1 331 ? -33.586  12.658  -18.240 1.00 86.38 331 A 1 
ATOM   2611 C CB  . THR A 1 331 ? -36.651  13.861  -18.245 1.00 84.70 331 A 1 
ATOM   2612 O OG1 . THR A 1 331 ? -37.561  14.886  -18.560 1.00 75.15 331 A 1 
ATOM   2613 C CG2 . THR A 1 331 ? -36.267  14.092  -16.800 1.00 70.15 331 A 1 
ATOM   2614 N N   . LYS A 1 332 ? -34.875  11.537  -19.673 1.00 85.48 332 A 1 
ATOM   2615 C CA  . LYS A 1 332 ? -33.990  10.356  -19.670 1.00 85.85 332 A 1 
ATOM   2616 C C   . LYS A 1 332 ? -32.600  10.649  -20.231 1.00 86.27 332 A 1 
ATOM   2617 O O   . LYS A 1 332 ? -31.621  10.071  -19.755 1.00 88.27 332 A 1 
ATOM   2618 C CB  . LYS A 1 332 ? -34.612  9.203   -20.464 1.00 86.36 332 A 1 
ATOM   2619 C CG  . LYS A 1 332 ? -35.649  8.438   -19.623 1.00 77.89 332 A 1 
ATOM   2620 C CD  . LYS A 1 332 ? -36.197  7.237   -20.387 1.00 74.90 332 A 1 
ATOM   2621 C CE  . LYS A 1 332 ? -37.139  6.483   -19.453 1.00 64.67 332 A 1 
ATOM   2622 N NZ  . LYS A 1 332 ? -37.533  5.152   -19.970 1.00 56.16 332 A 1 
ATOM   2623 N N   . THR A 1 333 ? -32.512  11.507  -21.229 1.00 89.11 333 A 1 
ATOM   2624 C CA  . THR A 1 333 ? -31.222  11.909  -21.811 1.00 88.79 333 A 1 
ATOM   2625 C C   . THR A 1 333 ? -30.426  12.741  -20.805 1.00 89.09 333 A 1 
ATOM   2626 O O   . THR A 1 333 ? -29.266  12.424  -20.552 1.00 88.50 333 A 1 
ATOM   2627 C CB  . THR A 1 333 ? -31.404  12.655  -23.134 1.00 89.21 333 A 1 
ATOM   2628 O OG1 . THR A 1 333 ? -32.232  11.899  -24.000 1.00 79.91 333 A 1 
ATOM   2629 C CG2 . THR A 1 333 ? -30.078  12.858  -23.863 1.00 75.48 333 A 1 
ATOM   2630 N N   . GLU A 1 334 ? -31.076  13.703  -20.153 1.00 87.78 334 A 1 
ATOM   2631 C CA  . GLU A 1 334 ? -30.478  14.515  -19.088 1.00 87.48 334 A 1 
ATOM   2632 C C   . GLU A 1 334 ? -29.976  13.645  -17.914 1.00 86.98 334 A 1 
ATOM   2633 O O   . GLU A 1 334 ? -28.831  13.767  -17.490 1.00 87.04 334 A 1 
ATOM   2634 C CB  . GLU A 1 334 ? -31.509  15.542  -18.595 1.00 89.05 334 A 1 
ATOM   2635 C CG  . GLU A 1 334 ? -31.824  16.619  -19.640 1.00 76.84 334 A 1 
ATOM   2636 C CD  . GLU A 1 334 ? -33.039  17.495  -19.306 1.00 71.15 334 A 1 
ATOM   2637 O OE1 . GLU A 1 334 ? -33.400  18.337  -20.159 1.00 64.37 334 A 1 
ATOM   2638 O OE2 . GLU A 1 334 ? -33.659  17.293  -18.245 1.00 64.96 334 A 1 
ATOM   2639 N N   . ILE A 1 335 ? -30.779  12.683  -17.465 1.00 85.73 335 A 1 
ATOM   2640 C CA  . ILE A 1 335 ? -30.377  11.713  -16.437 1.00 83.69 335 A 1 
ATOM   2641 C C   . ILE A 1 335 ? -29.158  10.898  -16.879 1.00 83.21 335 A 1 
ATOM   2642 O O   . ILE A 1 335 ? -28.247  10.655  -16.080 1.00 86.65 335 A 1 
ATOM   2643 C CB  . ILE A 1 335 ? -31.562  10.792  -16.087 1.00 84.56 335 A 1 
ATOM   2644 C CG1 . ILE A 1 335 ? -32.589  11.569  -15.243 1.00 79.48 335 A 1 
ATOM   2645 C CG2 . ILE A 1 335 ? -31.111  9.524   -15.340 1.00 74.89 335 A 1 
ATOM   2646 C CD1 . ILE A 1 335 ? -33.894  10.818  -15.003 1.00 67.47 335 A 1 
ATOM   2647 N N   . SER A 1 336 ? -29.126  10.475  -18.134 1.00 85.92 336 A 1 
ATOM   2648 C CA  . SER A 1 336 ? -27.987  9.726   -18.661 1.00 86.38 336 A 1 
ATOM   2649 C C   . SER A 1 336 ? -26.706  10.565  -18.666 1.00 87.07 336 A 1 
ATOM   2650 O O   . SER A 1 336 ? -25.637  10.047  -18.336 1.00 87.60 336 A 1 
ATOM   2651 C CB  . SER A 1 336 ? -28.286  9.216   -20.071 1.00 87.61 336 A 1 
ATOM   2652 O OG  . SER A 1 336 ? -27.243  8.371   -20.517 1.00 75.53 336 A 1 
ATOM   2653 N N   . GLU A 1 337 ? -26.800  11.858  -19.000 1.00 88.78 337 A 1 
ATOM   2654 C CA  . GLU A 1 337 ? -25.670  12.783  -18.930 1.00 89.01 337 A 1 
ATOM   2655 C C   . GLU A 1 337 ? -25.214  13.006  -17.482 1.00 88.68 337 A 1 
ATOM   2656 O O   . GLU A 1 337 ? -24.015  12.930  -17.203 1.00 88.69 337 A 1 
ATOM   2657 C CB  . GLU A 1 337 ? -26.022  14.115  -19.601 1.00 90.69 337 A 1 
ATOM   2658 C CG  . GLU A 1 337 ? -26.104  13.965  -21.119 1.00 77.61 337 A 1 
ATOM   2659 C CD  . GLU A 1 337 ? -26.349  15.288  -21.863 1.00 70.02 337 A 1 
ATOM   2660 O OE1 . GLU A 1 337 ? -26.250  15.245  -23.108 1.00 62.23 337 A 1 
ATOM   2661 O OE2 . GLU A 1 337 ? -26.589  16.311  -21.195 1.00 61.51 337 A 1 
ATOM   2662 N N   . MET A 1 338 ? -26.143  13.183  -16.544 1.00 86.56 338 A 1 
ATOM   2663 C CA  . MET A 1 338 ? -25.819  13.293  -15.125 1.00 85.22 338 A 1 
ATOM   2664 C C   . MET A 1 338 ? -25.146  12.040  -14.574 1.00 86.22 338 A 1 
ATOM   2665 O O   . MET A 1 338 ? -24.127  12.147  -13.886 1.00 87.47 338 A 1 
ATOM   2666 C CB  . MET A 1 338 ? -27.077  13.585  -14.313 1.00 86.19 338 A 1 
ATOM   2667 C CG  . MET A 1 338 ? -27.490  15.040  -14.500 1.00 77.53 338 A 1 
ATOM   2668 S SD  . MET A 1 338 ? -28.750  15.537  -13.323 1.00 70.29 338 A 1 
ATOM   2669 C CE  . MET A 1 338 ? -28.817  17.273  -13.781 1.00 60.67 338 A 1 
ATOM   2670 N N   . ASN A 1 339 ? -25.627  10.875  -14.937 1.00 84.48 339 A 1 
ATOM   2671 C CA  . ASN A 1 339 ? -24.996  9.620   -14.544 1.00 84.99 339 A 1 
ATOM   2672 C C   . ASN A 1 339 ? -23.560  9.503   -15.060 1.00 85.74 339 A 1 
ATOM   2673 O O   . ASN A 1 339 ? -22.669  9.090   -14.313 1.00 86.32 339 A 1 
ATOM   2674 C CB  . ASN A 1 339 ? -25.851  8.449   -15.035 1.00 85.26 339 A 1 
ATOM   2675 C CG  . ASN A 1 339 ? -27.029  8.154   -14.125 1.00 83.44 339 A 1 
ATOM   2676 O OD1 . ASN A 1 339 ? -27.006  8.410   -12.932 1.00 73.04 339 A 1 
ATOM   2677 N ND2 . ASN A 1 339 ? -28.060  7.535   -14.652 1.00 73.30 339 A 1 
ATOM   2678 N N   . ARG A 1 340 ? -23.309  9.929   -16.302 1.00 85.53 340 A 1 
ATOM   2679 C CA  . ARG A 1 340 ? -21.935  9.983   -16.835 1.00 87.90 340 A 1 
ATOM   2680 C C   . ARG A 1 340 ? -21.062  10.960  -16.060 1.00 89.42 340 A 1 
ATOM   2681 O O   . ARG A 1 340 ? -19.914  10.638  -15.771 1.00 88.72 340 A 1 
ATOM   2682 C CB  . ARG A 1 340 ? -21.951  10.368  -18.316 1.00 88.52 340 A 1 
ATOM   2683 C CG  . ARG A 1 340 ? -22.472  9.235   -19.203 1.00 79.13 340 A 1 
ATOM   2684 C CD  . ARG A 1 340 ? -22.567  9.752   -20.638 1.00 77.91 340 A 1 
ATOM   2685 N NE  . ARG A 1 340 ? -23.204  8.768   -21.525 1.00 67.94 340 A 1 
ATOM   2686 C CZ  . ARG A 1 340 ? -23.424  8.940   -22.811 1.00 59.35 340 A 1 
ATOM   2687 N NH1 . ARG A 1 340 ? -23.026  10.011  -23.444 1.00 54.63 340 A 1 
ATOM   2688 N NH2 . ARG A 1 340 ? -24.060  8.026   -23.488 1.00 54.27 340 A 1 
ATOM   2689 N N   . ASN A 1 341 ? -21.598  12.112  -15.675 1.00 85.76 341 A 1 
ATOM   2690 C CA  . ASN A 1 341 ? -20.885  13.083  -14.855 1.00 86.95 341 A 1 
ATOM   2691 C C   . ASN A 1 341 ? -20.569  12.528  -13.460 1.00 87.90 341 A 1 
ATOM   2692 O O   . ASN A 1 341 ? -19.435  12.653  -13.006 1.00 86.99 341 A 1 
ATOM   2693 C CB  . ASN A 1 341 ? -21.681  14.391  -14.787 1.00 86.48 341 A 1 
ATOM   2694 C CG  . ASN A 1 341 ? -21.621  15.190  -16.070 1.00 81.72 341 A 1 
ATOM   2695 O OD1 . ASN A 1 341 ? -20.715  15.064  -16.880 1.00 72.44 341 A 1 
ATOM   2696 N ND2 . ASN A 1 341 ? -22.570  16.081  -16.269 1.00 72.49 341 A 1 
ATOM   2697 N N   . ILE A 1 342 ? -21.517  11.866  -12.821 1.00 85.51 342 A 1 
ATOM   2698 C CA  . ILE A 1 342 ? -21.302  11.201  -11.527 1.00 83.83 342 A 1 
ATOM   2699 C C   . ILE A 1 342 ? -20.208  10.135  -11.644 1.00 83.27 342 A 1 
ATOM   2700 O O   . ILE A 1 342 ? -19.292  10.115  -10.819 1.00 87.09 342 A 1 
ATOM   2701 C CB  . ILE A 1 342 ? -22.625  10.607  -10.990 1.00 85.67 342 A 1 
ATOM   2702 C CG1 . ILE A 1 342 ? -23.598  11.742  -10.583 1.00 78.81 342 A 1 
ATOM   2703 C CG2 . ILE A 1 342 ? -22.378  9.671   -9.792  1.00 74.81 342 A 1 
ATOM   2704 C CD1 . ILE A 1 342 ? -25.034  11.276  -10.376 1.00 67.46 342 A 1 
ATOM   2705 N N   . SER A 1 343 ? -20.256  9.292   -12.667 1.00 86.11 343 A 1 
ATOM   2706 C CA  . SER A 1 343 ? -19.228  8.274   -12.893 1.00 86.14 343 A 1 
ATOM   2707 C C   . SER A 1 343 ? -17.852  8.896   -13.134 1.00 86.89 343 A 1 
ATOM   2708 O O   . SER A 1 343 ? -16.854  8.427   -12.586 1.00 86.93 343 A 1 
ATOM   2709 C CB  . SER A 1 343 ? -19.600  7.382   -14.082 1.00 87.29 343 A 1 
ATOM   2710 O OG  . SER A 1 343 ? -20.852  6.763   -13.888 1.00 75.30 343 A 1 
ATOM   2711 N N   . ARG A 1 344 ? -17.782  9.998   -13.903 1.00 87.24 344 A 1 
ATOM   2712 C CA  . ARG A 1 344 ? -16.543  10.750  -14.122 1.00 88.58 344 A 1 
ATOM   2713 C C   . ARG A 1 344 ? -15.992  11.325  -12.827 1.00 89.40 344 A 1 
ATOM   2714 O O   . ARG A 1 344 ? -14.818  11.136  -12.533 1.00 88.80 344 A 1 
ATOM   2715 C CB  . ARG A 1 344 ? -16.794  11.845  -15.171 1.00 89.61 344 A 1 
ATOM   2716 C CG  . ARG A 1 344 ? -15.510  12.620  -15.512 1.00 80.98 344 A 1 
ATOM   2717 C CD  . ARG A 1 344 ? -15.772  13.743  -16.533 1.00 78.35 344 A 1 
ATOM   2718 N NE  . ARG A 1 344 ? -16.647  14.797  -16.001 1.00 68.69 344 A 1 
ATOM   2719 C CZ  . ARG A 1 344 ? -16.290  15.805  -15.215 1.00 60.39 344 A 1 
ATOM   2720 N NH1 . ARG A 1 344 ? -15.044  16.002  -14.853 1.00 55.42 344 A 1 
ATOM   2721 N NH2 . ARG A 1 344 ? -17.181  16.644  -14.778 1.00 53.41 344 A 1 
ATOM   2722 N N   . LEU A 1 345 ? -16.829  11.967  -12.009 1.00 83.50 345 A 1 
ATOM   2723 C CA  . LEU A 1 345 ? -16.428  12.514  -10.713 1.00 81.84 345 A 1 
ATOM   2724 C C   . LEU A 1 345 ? -15.951  11.423  -9.751  1.00 80.90 345 A 1 
ATOM   2725 O O   . LEU A 1 345 ? -14.966  11.611  -9.041  1.00 86.00 345 A 1 
ATOM   2726 C CB  . LEU A 1 345 ? -17.602  13.290  -10.100 1.00 84.69 345 A 1 
ATOM   2727 C CG  . LEU A 1 345 ? -17.891  14.648  -10.773 1.00 80.88 345 A 1 
ATOM   2728 C CD1 . LEU A 1 345 ? -19.212  15.196  -10.235 1.00 70.66 345 A 1 
ATOM   2729 C CD2 . LEU A 1 345 ? -16.806  15.674  -10.505 1.00 73.96 345 A 1 
ATOM   2730 N N   . GLN A 1 346 ? -16.592  10.260  -9.741  1.00 84.34 346 A 1 
ATOM   2731 C CA  . GLN A 1 346 ? -16.144  9.123   -8.952  1.00 83.70 346 A 1 
ATOM   2732 C C   . GLN A 1 346 ? -14.745  8.653   -9.367  1.00 83.49 346 A 1 
ATOM   2733 O O   . GLN A 1 346 ? -13.897  8.455   -8.499  1.00 84.36 346 A 1 
ATOM   2734 C CB  . GLN A 1 346 ? -17.138  7.965   -9.068  1.00 84.30 346 A 1 
ATOM   2735 C CG  . GLN A 1 346 ? -18.404  8.213   -8.235  1.00 78.67 346 A 1 
ATOM   2736 C CD  . GLN A 1 346 ? -19.441  7.099   -8.400  1.00 73.42 346 A 1 
ATOM   2737 O OE1 . GLN A 1 346 ? -19.327  6.176   -9.172  1.00 67.40 346 A 1 
ATOM   2738 N NE2 . GLN A 1 346 ? -20.506  7.121   -7.638  1.00 61.87 346 A 1 
ATOM   2739 N N   . ALA A 1 347 ? -14.494  8.542   -10.667 1.00 87.79 347 A 1 
ATOM   2740 C CA  . ALA A 1 347 ? -13.179  8.171   -11.177 1.00 88.73 347 A 1 
ATOM   2741 C C   . ALA A 1 347 ? -12.106  9.226   -10.832 1.00 89.47 347 A 1 
ATOM   2742 O O   . ALA A 1 347 ? -10.998  8.875   -10.431 1.00 87.75 347 A 1 
ATOM   2743 C CB  . ALA A 1 347 ? -13.296  7.948   -12.689 1.00 89.13 347 A 1 
ATOM   2744 N N   . GLU A 1 348 ? -12.444  10.516  -10.926 1.00 87.02 348 A 1 
ATOM   2745 C CA  . GLU A 1 348 ? -11.560  11.608  -10.520 1.00 86.90 348 A 1 
ATOM   2746 C C   . GLU A 1 348 ? -11.238  11.551  -9.019  1.00 86.51 348 A 1 
ATOM   2747 O O   . GLU A 1 348 ? -10.073  11.635  -8.638  1.00 87.35 348 A 1 
ATOM   2748 C CB  . GLU A 1 348 ? -12.171  12.967  -10.896 1.00 88.98 348 A 1 
ATOM   2749 C CG  . GLU A 1 348 ? -12.092  13.253  -12.403 1.00 75.50 348 A 1 
ATOM   2750 C CD  . GLU A 1 348 ? -12.781  14.558  -12.836 1.00 70.70 348 A 1 
ATOM   2751 O OE1 . GLU A 1 348 ? -13.025  14.723  -14.057 1.00 64.03 348 A 1 
ATOM   2752 O OE2 . GLU A 1 348 ? -13.073  15.413  -11.981 1.00 64.61 348 A 1 
ATOM   2753 N N   . ILE A 1 349 ? -12.231  11.333  -8.174  1.00 84.43 349 A 1 
ATOM   2754 C CA  . ILE A 1 349 ? -12.058  11.165  -6.723  1.00 81.98 349 A 1 
ATOM   2755 C C   . ILE A 1 349 ? -11.145  9.978   -6.408  1.00 80.42 349 A 1 
ATOM   2756 O O   . ILE A 1 349 ? -10.283  10.067  -5.529  1.00 85.51 349 A 1 
ATOM   2757 C CB  . ILE A 1 349 ? -13.437  11.004  -6.048  1.00 84.16 349 A 1 
ATOM   2758 C CG1 . ILE A 1 349 ? -14.168  12.371  -5.995  1.00 77.75 349 A 1 
ATOM   2759 C CG2 . ILE A 1 349 ? -13.338  10.411  -4.636  1.00 73.55 349 A 1 
ATOM   2760 C CD1 . ILE A 1 349 ? -15.668  12.262  -5.696  1.00 66.43 349 A 1 
ATOM   2761 N N   . GLU A 1 350 ? -11.317  8.869   -7.103  1.00 86.92 350 A 1 
ATOM   2762 C CA  . GLU A 1 350 ? -10.505  7.672   -6.894  1.00 87.53 350 A 1 
ATOM   2763 C C   . GLU A 1 350 ? -9.051   7.894   -7.337  1.00 87.11 350 A 1 
ATOM   2764 O O   . GLU A 1 350 ? -8.118   7.546   -6.617  1.00 86.42 350 A 1 
ATOM   2765 C CB  . GLU A 1 350 ? -11.195  6.499   -7.599  1.00 88.19 350 A 1 
ATOM   2766 C CG  . GLU A 1 350 ? -10.778  5.144   -7.005  1.00 76.66 350 A 1 
ATOM   2767 C CD  . GLU A 1 350 ? -11.712  4.001   -7.436  1.00 70.48 350 A 1 
ATOM   2768 O OE1 . GLU A 1 350 ? -11.840  3.042   -6.638  1.00 63.70 350 A 1 
ATOM   2769 O OE2 . GLU A 1 350 ? -12.325  4.105   -8.520  1.00 62.56 350 A 1 
ATOM   2770 N N   . GLY A 1 351 ? -8.866   8.582   -8.456  1.00 87.66 351 A 1 
ATOM   2771 C CA  . GLY A 1 351 ? -7.551   9.036   -8.916  1.00 88.02 351 A 1 
ATOM   2772 C C   . GLY A 1 351 ? -6.858   9.961   -7.909  1.00 89.68 351 A 1 
ATOM   2773 O O   . GLY A 1 351 ? -5.692   9.744   -7.571  1.00 89.12 351 A 1 
ATOM   2774 N N   . LEU A 1 352 ? -7.577   10.933  -7.360  1.00 86.77 352 A 1 
ATOM   2775 C CA  . LEU A 1 352 ? -7.063   11.836  -6.335  1.00 85.82 352 A 1 
ATOM   2776 C C   . LEU A 1 352 ? -6.679   11.106  -5.045  1.00 84.53 352 A 1 
ATOM   2777 O O   . LEU A 1 352 ? -5.639   11.397  -4.455  1.00 88.38 352 A 1 
ATOM   2778 C CB  . LEU A 1 352 ? -8.103   12.933  -6.042  1.00 87.32 352 A 1 
ATOM   2779 C CG  . LEU A 1 352 ? -8.246   14.000  -7.142  1.00 81.67 352 A 1 
ATOM   2780 C CD1 . LEU A 1 352 ? -9.466   14.873  -6.862  1.00 71.45 352 A 1 
ATOM   2781 C CD2 . LEU A 1 352 ? -7.019   14.908  -7.221  1.00 74.21 352 A 1 
ATOM   2782 N N   . LYS A 1 353 ? -7.475   10.125  -4.619  1.00 84.84 353 A 1 
ATOM   2783 C CA  . LYS A 1 353 ? -7.126   9.272   -3.475  1.00 85.32 353 A 1 
ATOM   2784 C C   . LYS A 1 353 ? -5.828   8.501   -3.712  1.00 84.68 353 A 1 
ATOM   2785 O O   . LYS A 1 353 ? -4.986   8.444   -2.817  1.00 87.09 353 A 1 
ATOM   2786 C CB  . LYS A 1 353 ? -8.242   8.272   -3.177  1.00 85.29 353 A 1 
ATOM   2787 C CG  . LYS A 1 353 ? -9.423   8.897   -2.431  1.00 81.83 353 A 1 
ATOM   2788 C CD  . LYS A 1 353 ? -10.509  7.844   -2.263  1.00 78.68 353 A 1 
ATOM   2789 C CE  . LYS A 1 353 ? -11.679  8.401   -1.474  1.00 69.56 353 A 1 
ATOM   2790 N NZ  . LYS A 1 353 ? -12.792  7.426   -1.388  1.00 60.05 353 A 1 
ATOM   2791 N N   . GLY A 1 354 ? -5.655   7.937   -4.893  1.00 88.33 354 A 1 
ATOM   2792 C CA  . GLY A 1 354 ? -4.431   7.241   -5.279  1.00 88.50 354 A 1 
ATOM   2793 C C   . GLY A 1 354 ? -3.209   8.157   -5.264  1.00 89.38 354 A 1 
ATOM   2794 O O   . GLY A 1 354 ? -2.175   7.803   -4.690  1.00 87.81 354 A 1 
ATOM   2795 N N   . GLN A 1 355 ? -3.340   9.357   -5.807  1.00 85.40 355 A 1 
ATOM   2796 C CA  . GLN A 1 355 ? -2.274   10.361  -5.772  1.00 85.73 355 A 1 
ATOM   2797 C C   . GLN A 1 355 ? -1.940   10.795  -4.343  1.00 86.63 355 A 1 
ATOM   2798 O O   . GLN A 1 355 ? -0.763   10.843  -3.988  1.00 86.12 355 A 1 
ATOM   2799 C CB  . GLN A 1 355 ? -2.670   11.582  -6.612  1.00 86.12 355 A 1 
ATOM   2800 C CG  . GLN A 1 355 ? -2.596   11.286  -8.115  1.00 75.27 355 A 1 
ATOM   2801 C CD  . GLN A 1 355 ? -3.004   12.483  -8.975  1.00 71.63 355 A 1 
ATOM   2802 O OE1 . GLN A 1 355 ? -3.383   13.532  -8.507  1.00 65.53 355 A 1 
ATOM   2803 N NE2 . GLN A 1 355 ? -2.918   12.372  -10.283 1.00 60.52 355 A 1 
ATOM   2804 N N   . ARG A 1 356 ? -2.943   11.043  -3.516  1.00 86.54 356 A 1 
ATOM   2805 C CA  . ARG A 1 356 ? -2.733   11.384  -2.106  1.00 86.75 356 A 1 
ATOM   2806 C C   . ARG A 1 356 ? -1.985   10.288  -1.358  1.00 85.27 356 A 1 
ATOM   2807 O O   . ARG A 1 356 ? -1.005   10.574  -0.695  1.00 87.42 356 A 1 
ATOM   2808 C CB  . ARG A 1 356 ? -4.080   11.691  -1.427  1.00 87.28 356 A 1 
ATOM   2809 C CG  . ARG A 1 356 ? -3.851   12.405  -0.086  1.00 85.66 356 A 1 
ATOM   2810 C CD  . ARG A 1 356 ? -5.134   12.512  0.730   1.00 80.32 356 A 1 
ATOM   2811 N NE  . ARG A 1 356 ? -5.440   11.211  1.347   1.00 70.07 356 A 1 
ATOM   2812 C CZ  . ARG A 1 356 ? -6.567   10.860  1.914   1.00 64.20 356 A 1 
ATOM   2813 N NH1 . ARG A 1 356 ? -7.600   11.664  1.974   1.00 58.59 356 A 1 
ATOM   2814 N NH2 . ARG A 1 356 ? -6.649   9.689   2.463   1.00 55.57 356 A 1 
ATOM   2815 N N   . ALA A 1 357 ? -2.399   9.029   -1.514  1.00 88.83 357 A 1 
ATOM   2816 C CA  . ALA A 1 357 ? -1.726   7.901   -0.875  1.00 89.15 357 A 1 
ATOM   2817 C C   . ALA A 1 357 ? -0.259   7.761   -1.328  1.00 89.19 357 A 1 
ATOM   2818 O O   . ALA A 1 357 ? 0.624    7.492   -0.514  1.00 87.56 357 A 1 
ATOM   2819 C CB  . ALA A 1 357 ? -2.524   6.632   -1.177  1.00 89.03 357 A 1 
ATOM   2820 N N   . SER A 1 358 ? 0.014    8.002   -2.610  1.00 87.58 358 A 1 
ATOM   2821 C CA  . SER A 1 358 ? 1.386    8.010   -3.128  1.00 88.23 358 A 1 
ATOM   2822 C C   . SER A 1 358 ? 2.232    9.145   -2.529  1.00 88.52 358 A 1 
ATOM   2823 O O   . SER A 1 358 ? 3.392    8.923   -2.198  1.00 87.96 358 A 1 
ATOM   2824 C CB  . SER A 1 358 ? 1.356    8.134   -4.655  1.00 88.32 358 A 1 
ATOM   2825 O OG  . SER A 1 358 ? 2.666    8.036   -5.172  1.00 74.34 358 A 1 
ATOM   2826 N N   . LEU A 1 359 ? 1.666    10.326  -2.368  1.00 83.80 359 A 1 
ATOM   2827 C CA  . LEU A 1 359 ? 2.340    11.468  -1.749  1.00 81.40 359 A 1 
ATOM   2828 C C   . LEU A 1 359 ? 2.588    11.239  -0.260  1.00 80.58 359 A 1 
ATOM   2829 O O   . LEU A 1 359 ? 3.690    11.496  0.214   1.00 85.97 359 A 1 
ATOM   2830 C CB  . LEU A 1 359 ? 1.514    12.748  -1.978  1.00 83.83 359 A 1 
ATOM   2831 C CG  . LEU A 1 359 ? 1.574    13.284  -3.417  1.00 78.38 359 A 1 
ATOM   2832 C CD1 . LEU A 1 359 ? 0.514    14.364  -3.599  1.00 68.78 359 A 1 
ATOM   2833 C CD2 . LEU A 1 359 ? 2.932    13.903  -3.745  1.00 71.45 359 A 1 
ATOM   2834 N N   . GLU A 1 360 ? 1.619    10.705  0.465   1.00 86.18 360 A 1 
ATOM   2835 C CA  . GLU A 1 360 ? 1.765    10.342  1.875   1.00 85.27 360 A 1 
ATOM   2836 C C   . GLU A 1 360 ? 2.890    9.306   2.083   1.00 84.13 360 A 1 
ATOM   2837 O O   . GLU A 1 360 ? 3.724    9.454   2.973   1.00 85.09 360 A 1 
ATOM   2838 C CB  . GLU A 1 360 ? 0.427    9.785   2.411   1.00 86.33 360 A 1 
ATOM   2839 C CG  . GLU A 1 360 ? -0.651   10.861  2.655   1.00 79.44 360 A 1 
ATOM   2840 C CD  . GLU A 1 360 ? -2.064   10.311  2.953   1.00 72.85 360 A 1 
ATOM   2841 O OE1 . GLU A 1 360 ? -2.994   11.111  3.186   1.00 65.44 360 A 1 
ATOM   2842 O OE2 . GLU A 1 360 ? -2.280   9.079   2.915   1.00 64.18 360 A 1 
ATOM   2843 N N   . ALA A 1 361 ? 2.974    8.299   1.199   1.00 88.36 361 A 1 
ATOM   2844 C CA  . ALA A 1 361 ? 4.066    7.333   1.231   1.00 89.22 361 A 1 
ATOM   2845 C C   . ALA A 1 361 ? 5.437    7.970   0.944   1.00 89.22 361 A 1 
ATOM   2846 O O   . ALA A 1 361 ? 6.418    7.653   1.611   1.00 87.99 361 A 1 
ATOM   2847 C CB  . ALA A 1 361 ? 3.745    6.203   0.243   1.00 89.48 361 A 1 
ATOM   2848 N N   . ALA A 1 362 ? 5.502    8.884   -0.032  1.00 87.17 362 A 1 
ATOM   2849 C CA  . ALA A 1 362 ? 6.730    9.599   -0.347  1.00 86.58 362 A 1 
ATOM   2850 C C   . ALA A 1 362 ? 7.190    10.518  0.805   1.00 87.11 362 A 1 
ATOM   2851 O O   . ALA A 1 362 ? 8.380    10.578  1.098   1.00 86.45 362 A 1 
ATOM   2852 C CB  . ALA A 1 362 ? 6.518    10.392  -1.644  1.00 87.23 362 A 1 
ATOM   2853 N N   . ILE A 1 363 ? 6.259    11.178  1.475   1.00 84.98 363 A 1 
ATOM   2854 C CA  . ILE A 1 363 ? 6.525    11.989  2.671   1.00 82.84 363 A 1 
ATOM   2855 C C   . ILE A 1 363 ? 7.092    11.113  3.788   1.00 81.56 363 A 1 
ATOM   2856 O O   . ILE A 1 363 ? 8.154    11.430  4.313   1.00 86.22 363 A 1 
ATOM   2857 C CB  . ILE A 1 363 ? 5.241    12.733  3.116   1.00 83.91 363 A 1 
ATOM   2858 C CG1 . ILE A 1 363 ? 4.922    13.865  2.115   1.00 77.92 363 A 1 
ATOM   2859 C CG2 . ILE A 1 363 ? 5.371    13.300  4.539   1.00 74.79 363 A 1 
ATOM   2860 C CD1 . ILE A 1 363 ? 3.510    14.444  2.274   1.00 67.75 363 A 1 
ATOM   2861 N N   . ALA A 1 364 ? 6.443    9.992   4.096   1.00 86.90 364 A 1 
ATOM   2862 C CA  . ALA A 1 364 ? 6.902    9.088   5.149   1.00 87.64 364 A 1 
ATOM   2863 C C   . ALA A 1 364 ? 8.318    8.545   4.875   1.00 87.84 364 A 1 
ATOM   2864 O O   . ALA A 1 364 ? 9.153    8.497   5.771   1.00 86.37 364 A 1 
ATOM   2865 C CB  . ALA A 1 364 ? 5.879    7.955   5.285   1.00 87.68 364 A 1 
ATOM   2866 N N   . ASP A 1 365 ? 8.621    8.191   3.630   1.00 88.99 365 A 1 
ATOM   2867 C CA  . ASP A 1 365 ? 9.953    7.725   3.234   1.00 89.23 365 A 1 
ATOM   2868 C C   . ASP A 1 365 ? 11.008   8.855   3.306   1.00 88.03 365 A 1 
ATOM   2869 O O   . ASP A 1 365 ? 12.138   8.636   3.757   1.00 87.13 365 A 1 
ATOM   2870 C CB  . ASP A 1 365 ? 9.863    7.121   1.824   1.00 89.24 365 A 1 
ATOM   2871 C CG  . ASP A 1 365 ? 11.190   6.535   1.351   1.00 80.01 365 A 1 
ATOM   2872 O OD1 . ASP A 1 365 ? 11.811   5.736   2.085   1.00 71.62 365 A 1 
ATOM   2873 O OD2 . ASP A 1 365 ? 11.623   6.902   0.235   1.00 71.55 365 A 1 
ATOM   2874 N N   . ALA A 1 366 ? 10.649   10.069  2.923   1.00 86.74 366 A 1 
ATOM   2875 C CA  . ALA A 1 366 ? 11.530   11.231  3.033   1.00 86.31 366 A 1 
ATOM   2876 C C   . ALA A 1 366 ? 11.825   11.592  4.497   1.00 86.22 366 A 1 
ATOM   2877 O O   . ALA A 1 366 ? 12.983   11.808  4.848   1.00 86.48 366 A 1 
ATOM   2878 C CB  . ALA A 1 366 ? 10.906   12.410  2.266   1.00 86.21 366 A 1 
ATOM   2879 N N   . GLU A 1 367 ? 10.817   11.569  5.359   1.00 85.78 367 A 1 
ATOM   2880 C CA  . GLU A 1 367 ? 10.966   11.790  6.801   1.00 85.67 367 A 1 
ATOM   2881 C C   . GLU A 1 367 ? 11.868   10.730  7.436   1.00 84.68 367 A 1 
ATOM   2882 O O   . GLU A 1 367 ? 12.814   11.067  8.143   1.00 85.39 367 A 1 
ATOM   2883 C CB  . GLU A 1 367 ? 9.602    11.776  7.496   1.00 85.92 367 A 1 
ATOM   2884 C CG  . GLU A 1 367 ? 8.813    13.072  7.257   1.00 77.65 367 A 1 
ATOM   2885 C CD  . GLU A 1 367 ? 7.452    13.101  7.964   1.00 71.80 367 A 1 
ATOM   2886 O OE1 . GLU A 1 367 ? 6.886    14.215  8.068   1.00 64.56 367 A 1 
ATOM   2887 O OE2 . GLU A 1 367 ? 6.969    12.035  8.407   1.00 63.97 367 A 1 
ATOM   2888 N N   . GLN A 1 368 ? 11.628   9.464   7.126   1.00 90.60 368 A 1 
ATOM   2889 C CA  . GLN A 1 368 ? 12.422   8.373   7.674   1.00 91.46 368 A 1 
ATOM   2890 C C   . GLN A 1 368 ? 13.888   8.453   7.245   1.00 90.83 368 A 1 
ATOM   2891 O O   . GLN A 1 368 ? 14.794   8.278   8.069   1.00 89.58 368 A 1 
ATOM   2892 C CB  . GLN A 1 368 ? 11.784   7.042   7.254   1.00 91.68 368 A 1 
ATOM   2893 C CG  . GLN A 1 368 ? 12.429   5.862   7.998   1.00 81.57 368 A 1 
ATOM   2894 C CD  . GLN A 1 368 ? 11.820   4.510   7.614   1.00 75.31 368 A 1 
ATOM   2895 O OE1 . GLN A 1 368 ? 11.026   4.354   6.704   1.00 67.73 368 A 1 
ATOM   2896 N NE2 . GLN A 1 368 ? 12.197   3.452   8.299   1.00 62.64 368 A 1 
ATOM   2897 N N   . ARG A 1 369 ? 14.157   8.759   5.975   1.00 88.72 369 A 1 
ATOM   2898 C CA  . ARG A 1 369 ? 15.521   8.967   5.472   1.00 88.14 369 A 1 
ATOM   2899 C C   . ARG A 1 369 ? 16.188   10.188  6.101   1.00 87.71 369 A 1 
ATOM   2900 O O   . ARG A 1 369 ? 17.350   10.100  6.493   1.00 85.28 369 A 1 
ATOM   2901 C CB  . ARG A 1 369 ? 15.505   9.082   3.940   1.00 87.23 369 A 1 
ATOM   2902 C CG  . ARG A 1 369 ? 15.334   7.694   3.288   1.00 78.52 369 A 1 
ATOM   2903 C CD  . ARG A 1 369 ? 15.439   7.771   1.763   1.00 76.57 369 A 1 
ATOM   2904 N NE  . ARG A 1 369 ? 14.246   8.378   1.162   1.00 66.98 369 A 1 
ATOM   2905 C CZ  . ARG A 1 369 ? 14.056   8.620   -0.120  1.00 60.97 369 A 1 
ATOM   2906 N NH1 . ARG A 1 369 ? 14.979   8.381   -1.008  1.00 56.05 369 A 1 
ATOM   2907 N NH2 . ARG A 1 369 ? 12.924   9.097   -0.533  1.00 54.70 369 A 1 
ATOM   2908 N N   . GLY A 1 370 ? 15.465   11.277  6.228   1.00 84.49 370 A 1 
ATOM   2909 C CA  . GLY A 1 370 ? 15.950   12.483  6.891   1.00 82.09 370 A 1 
ATOM   2910 C C   . GLY A 1 370 ? 16.305   12.237  8.354   1.00 82.33 370 A 1 
ATOM   2911 O O   . GLY A 1 370 ? 17.399   12.585  8.796   1.00 83.65 370 A 1 
ATOM   2912 N N   . GLU A 1 371 ? 15.442   11.544  9.096   1.00 87.44 371 A 1 
ATOM   2913 C CA  . GLU A 1 371 ? 15.677   11.230  10.504  1.00 88.43 371 A 1 
ATOM   2914 C C   . GLU A 1 371 ? 16.878   10.291  10.707  1.00 87.62 371 A 1 
ATOM   2915 O O   . GLU A 1 371 ? 17.692   10.501  11.611  1.00 87.57 371 A 1 
ATOM   2916 C CB  . GLU A 1 371 ? 14.400   10.622  11.113  1.00 88.55 371 A 1 
ATOM   2917 C CG  . GLU A 1 371 ? 14.373   10.829  12.633  1.00 76.01 371 A 1 
ATOM   2918 C CD  . GLU A 1 371 ? 13.328   9.977   13.371  1.00 69.16 371 A 1 
ATOM   2919 O OE1 . GLU A 1 371 ? 13.537   9.792   14.592  1.00 61.11 371 A 1 
ATOM   2920 O OE2 . GLU A 1 371 ? 12.418   9.420   12.746  1.00 60.71 371 A 1 
ATOM   2921 N N   . LEU A 1 372 ? 17.039   9.295   9.833   1.00 87.90 372 A 1 
ATOM   2922 C CA  . LEU A 1 372 ? 18.205   8.414   9.831   1.00 88.62 372 A 1 
ATOM   2923 C C   . LEU A 1 372 ? 19.504   9.184   9.539   1.00 88.51 372 A 1 
ATOM   2924 O O   . LEU A 1 372 ? 20.488   9.000   10.256  1.00 87.49 372 A 1 
ATOM   2925 C CB  . LEU A 1 372 ? 18.003   7.283   8.808   1.00 88.65 372 A 1 
ATOM   2926 C CG  . LEU A 1 372 ? 17.158   6.108   9.345   1.00 79.41 372 A 1 
ATOM   2927 C CD1 . LEU A 1 372 ? 16.655   5.248   8.189   1.00 70.93 372 A 1 
ATOM   2928 C CD2 . LEU A 1 372 ? 17.974   5.217   10.279  1.00 71.67 372 A 1 
ATOM   2929 N N   . ALA A 1 373 ? 19.495   10.065  8.545   1.00 86.51 373 A 1 
ATOM   2930 C CA  . ALA A 1 373 ? 20.651   10.894  8.198   1.00 86.39 373 A 1 
ATOM   2931 C C   . ALA A 1 373 ? 21.042   11.834  9.355   1.00 86.57 373 A 1 
ATOM   2932 O O   . ALA A 1 373 ? 22.220   11.959  9.685   1.00 86.42 373 A 1 
ATOM   2933 C CB  . ALA A 1 373 ? 20.340   11.662  6.915   1.00 86.38 373 A 1 
ATOM   2934 N N   . ILE A 1 374 ? 20.060   12.432  10.034  1.00 84.00 374 A 1 
ATOM   2935 C CA  . ILE A 1 374 ? 20.295   13.278  11.213  1.00 83.51 374 A 1 
ATOM   2936 C C   . ILE A 1 374 ? 20.879   12.463  12.371  1.00 82.96 374 A 1 
ATOM   2937 O O   . ILE A 1 374 ? 21.828   12.908  13.011  1.00 86.07 374 A 1 
ATOM   2938 C CB  . ILE A 1 374 ? 18.994   13.983  11.639  1.00 83.65 374 A 1 
ATOM   2939 C CG1 . ILE A 1 374 ? 18.553   15.018  10.575  1.00 78.21 374 A 1 
ATOM   2940 C CG2 . ILE A 1 374 ? 19.152   14.700  12.999  1.00 75.30 374 A 1 
ATOM   2941 C CD1 . ILE A 1 374 ? 17.073   15.402  10.724  1.00 67.71 374 A 1 
ATOM   2942 N N   . LYS A 1 375 ? 20.346   11.271  12.642  1.00 88.43 375 A 1 
ATOM   2943 C CA  . LYS A 1 375 ? 20.861   10.395  13.701  1.00 89.02 375 A 1 
ATOM   2944 C C   . LYS A 1 375 ? 22.302   9.968   13.430  1.00 89.42 375 A 1 
ATOM   2945 O O   . LYS A 1 375 ? 23.130   10.051  14.341  1.00 89.26 375 A 1 
ATOM   2946 C CB  . LYS A 1 375 ? 19.949   9.169   13.885  1.00 89.04 375 A 1 
ATOM   2947 C CG  . LYS A 1 375 ? 18.702   9.514   14.721  1.00 78.45 375 A 1 
ATOM   2948 C CD  . LYS A 1 375 ? 17.717   8.338   14.791  1.00 76.03 375 A 1 
ATOM   2949 C CE  . LYS A 1 375 ? 16.495   8.764   15.611  1.00 64.67 375 A 1 
ATOM   2950 N NZ  . LYS A 1 375 ? 15.288   7.926   15.383  1.00 57.28 375 A 1 
ATOM   2951 N N   . ASP A 1 376 ? 22.628   9.586   12.199  1.00 87.00 376 A 1 
ATOM   2952 C CA  . ASP A 1 376 ? 23.988   9.220   11.802  1.00 86.61 376 A 1 
ATOM   2953 C C   . ASP A 1 376 ? 24.952   10.423  11.896  1.00 86.31 376 A 1 
ATOM   2954 O O   . ASP A 1 376 ? 26.035   10.316  12.471  1.00 85.60 376 A 1 
ATOM   2955 C CB  . ASP A 1 376 ? 23.970   8.622   10.384  1.00 86.73 376 A 1 
ATOM   2956 C CG  . ASP A 1 376 ? 25.347   8.109   9.947   1.00 81.12 376 A 1 
ATOM   2957 O OD1 . ASP A 1 376 ? 25.974   7.344   10.703  1.00 71.82 376 A 1 
ATOM   2958 O OD2 . ASP A 1 376 ? 25.821   8.495   8.856   1.00 70.92 376 A 1 
ATOM   2959 N N   . ALA A 1 377 ? 24.540   11.587  11.429  1.00 86.72 377 A 1 
ATOM   2960 C CA  . ALA A 1 377 ? 25.323   12.815  11.543  1.00 85.71 377 A 1 
ATOM   2961 C C   . ALA A 1 377 ? 25.594   13.201  13.007  1.00 85.77 377 A 1 
ATOM   2962 O O   . ALA A 1 377 ? 26.738   13.498  13.365  1.00 87.45 377 A 1 
ATOM   2963 C CB  . ALA A 1 377 ? 24.588   13.932  10.790  1.00 86.26 377 A 1 
ATOM   2964 N N   . ASN A 1 378 ? 24.593   13.132  13.864  1.00 86.28 378 A 1 
ATOM   2965 C CA  . ASN A 1 378 ? 24.740   13.419  15.287  1.00 86.71 378 A 1 
ATOM   2966 C C   . ASN A 1 378 ? 25.636   12.402  16.006  1.00 87.01 378 A 1 
ATOM   2967 O O   . ASN A 1 378 ? 26.451   12.795  16.849  1.00 87.26 378 A 1 
ATOM   2968 C CB  . ASN A 1 378 ? 23.349   13.472  15.942  1.00 85.56 378 A 1 
ATOM   2969 C CG  . ASN A 1 378 ? 22.591   14.755  15.648  1.00 83.46 378 A 1 
ATOM   2970 O OD1 . ASN A 1 378 ? 23.134   15.776  15.292  1.00 73.20 378 A 1 
ATOM   2971 N ND2 . ASN A 1 378 ? 21.286   14.752  15.844  1.00 73.29 378 A 1 
ATOM   2972 N N   . ALA A 1 379 ? 25.546   11.118  15.663  1.00 89.19 379 A 1 
ATOM   2973 C CA  . ALA A 1 379 ? 26.421   10.086  16.210  1.00 90.19 379 A 1 
ATOM   2974 C C   . ALA A 1 379 ? 27.890   10.356  15.842  1.00 90.54 379 A 1 
ATOM   2975 O O   . ALA A 1 379 ? 28.752   10.391  16.725  1.00 89.09 379 A 1 
ATOM   2976 C CB  . ALA A 1 379 ? 25.947   8.712   15.726  1.00 90.06 379 A 1 
ATOM   2977 N N   . LYS A 1 380 ? 28.167   10.645  14.567  1.00 87.07 380 A 1 
ATOM   2978 C CA  . LYS A 1 380 ? 29.509   11.009  14.091  1.00 86.67 380 A 1 
ATOM   2979 C C   . LYS A 1 380 ? 30.031   12.282  14.751  1.00 87.17 380 A 1 
ATOM   2980 O O   . LYS A 1 380 ? 31.199   12.343  15.124  1.00 88.19 380 A 1 
ATOM   2981 C CB  . LYS A 1 380 ? 29.477   11.190  12.570  1.00 86.86 380 A 1 
ATOM   2982 C CG  . LYS A 1 380 ? 29.375   9.833   11.849  1.00 80.41 380 A 1 
ATOM   2983 C CD  . LYS A 1 380 ? 29.122   10.031  10.353  1.00 76.11 380 A 1 
ATOM   2984 C CE  . LYS A 1 380 ? 29.038   8.675   9.676   1.00 68.02 380 A 1 
ATOM   2985 N NZ  . LYS A 1 380 ? 28.376   8.744   8.363   1.00 60.86 380 A 1 
ATOM   2986 N N   . LEU A 1 381 ? 29.187   13.276  14.933  1.00 86.12 381 A 1 
ATOM   2987 C CA  . LEU A 1 381 ? 29.549   14.516  15.607  1.00 85.48 381 A 1 
ATOM   2988 C C   . LEU A 1 381 ? 29.923   14.269  17.074  1.00 84.21 381 A 1 
ATOM   2989 O O   . LEU A 1 381 ? 30.960   14.749  17.531  1.00 87.39 381 A 1 
ATOM   2990 C CB  . LEU A 1 381 ? 28.405   15.527  15.441  1.00 86.51 381 A 1 
ATOM   2991 C CG  . LEU A 1 381 ? 28.850   16.978  15.740  1.00 83.62 381 A 1 
ATOM   2992 C CD1 . LEU A 1 381 ? 28.381   17.920  14.650  1.00 71.12 381 A 1 
ATOM   2993 C CD2 . LEU A 1 381 ? 28.282   17.491  17.063  1.00 73.98 381 A 1 
ATOM   2994 N N   . SER A 1 382 ? 29.178   13.452  17.789  1.00 88.70 382 A 1 
ATOM   2995 C CA  . SER A 1 382 ? 29.479   13.062  19.171  1.00 88.80 382 A 1 
ATOM   2996 C C   . SER A 1 382 ? 30.791   12.287  19.285  1.00 89.16 382 A 1 
ATOM   2997 O O   . SER A 1 382 ? 31.600   12.558  20.180  1.00 88.98 382 A 1 
ATOM   2998 C CB  . SER A 1 382 ? 28.311   12.236  19.728  1.00 88.81 382 A 1 
ATOM   2999 O OG  . SER A 1 382 ? 28.521   11.940  21.091  1.00 76.05 382 A 1 
ATOM   3000 N N   . GLU A 1 383 ? 31.060   11.347  18.363  1.00 89.61 383 A 1 
ATOM   3001 C CA  . GLU A 1 383 ? 32.339   10.632  18.318  1.00 89.88 383 A 1 
ATOM   3002 C C   . GLU A 1 383 ? 33.516   11.572  18.065  1.00 89.57 383 A 1 
ATOM   3003 O O   . GLU A 1 383 ? 34.559   11.452  18.720  1.00 89.04 383 A 1 
ATOM   3004 C CB  . GLU A 1 383 ? 32.314   9.545   17.236  1.00 90.10 383 A 1 
ATOM   3005 C CG  . GLU A 1 383 ? 31.500   8.313   17.651  1.00 78.60 383 A 1 
ATOM   3006 C CD  . GLU A 1 383 ? 31.566   7.169   16.628  1.00 73.77 383 A 1 
ATOM   3007 O OE1 . GLU A 1 383 ? 31.094   6.061   16.981  1.00 64.63 383 A 1 
ATOM   3008 O OE2 . GLU A 1 383 ? 32.105   7.377   15.518  1.00 66.87 383 A 1 
ATOM   3009 N N   . LEU A 1 384 ? 33.367   12.526  17.170  1.00 85.59 384 A 1 
ATOM   3010 C CA  . LEU A 1 384 ? 34.372   13.536  16.881  1.00 82.77 384 A 1 
ATOM   3011 C C   . LEU A 1 384 ? 34.650   14.455  18.062  1.00 82.21 384 A 1 
ATOM   3012 O O   . LEU A 1 384 ? 35.811   14.720  18.366  1.00 87.99 384 A 1 
ATOM   3013 C CB  . LEU A 1 384 ? 33.910   14.388  15.702  1.00 85.18 384 A 1 
ATOM   3014 C CG  . LEU A 1 384 ? 34.199   13.735  14.345  1.00 77.81 384 A 1 
ATOM   3015 C CD1 . LEU A 1 384 ? 33.444   14.551  13.291  1.00 68.09 384 A 1 
ATOM   3016 C CD2 . LEU A 1 384 ? 35.704   13.745  14.060  1.00 70.70 384 A 1 
ATOM   3017 N N   . GLU A 1 385 ? 33.619   14.912  18.741  1.00 87.68 385 A 1 
ATOM   3018 C CA  . GLU A 1 385 ? 33.767   15.741  19.933  1.00 87.05 385 A 1 
ATOM   3019 C C   . GLU A 1 385 ? 34.484   14.980  21.054  1.00 86.13 385 A 1 
ATOM   3020 O O   . GLU A 1 385 ? 35.387   15.521  21.693  1.00 88.05 385 A 1 
ATOM   3021 C CB  . GLU A 1 385 ? 32.402   16.220  20.421  1.00 88.05 385 A 1 
ATOM   3022 C CG  . GLU A 1 385 ? 31.829   17.349  19.552  1.00 79.05 385 A 1 
ATOM   3023 C CD  . GLU A 1 385 ? 30.500   17.891  20.083  1.00 72.15 385 A 1 
ATOM   3024 O OE1 . GLU A 1 385 ? 30.105   18.980  19.599  1.00 65.40 385 A 1 
ATOM   3025 O OE2 . GLU A 1 385 ? 29.897   17.259  20.978  1.00 64.41 385 A 1 
ATOM   3026 N N   . ALA A 1 386 ? 34.153   13.698  21.243  1.00 89.96 386 A 1 
ATOM   3027 C CA  . ALA A 1 386 ? 34.832   12.841  22.211  1.00 90.42 386 A 1 
ATOM   3028 C C   . ALA A 1 386 ? 36.308   12.615  21.836  1.00 90.40 386 A 1 
ATOM   3029 O O   . ALA A 1 386 ? 37.179   12.689  22.707  1.00 89.47 386 A 1 
ATOM   3030 C CB  . ALA A 1 386 ? 34.058   11.524  22.317  1.00 90.51 386 A 1 
ATOM   3031 N N   . ALA A 1 387 ? 36.617   12.377  20.565  1.00 89.67 387 A 1 
ATOM   3032 C CA  . ALA A 1 387 ? 37.985   12.240  20.075  1.00 89.03 387 A 1 
ATOM   3033 C C   . ALA A 1 387 ? 38.777   13.544  20.244  1.00 89.75 387 A 1 
ATOM   3034 O O   . ALA A 1 387 ? 39.910   13.525  20.726  1.00 89.14 387 A 1 
ATOM   3035 C CB  . ALA A 1 387 ? 37.949   11.778  18.617  1.00 89.28 387 A 1 
ATOM   3036 N N   . LEU A 1 388 ? 38.185   14.680  19.929  1.00 86.24 388 A 1 
ATOM   3037 C CA  . LEU A 1 388 ? 38.782   15.999  20.093  1.00 84.14 388 A 1 
ATOM   3038 C C   . LEU A 1 388 ? 39.078   16.318  21.562  1.00 82.34 388 A 1 
ATOM   3039 O O   . LEU A 1 388 ? 40.152   16.834  21.883  1.00 87.23 388 A 1 
ATOM   3040 C CB  . LEU A 1 388 ? 37.819   17.046  19.492  1.00 86.81 388 A 1 
ATOM   3041 C CG  . LEU A 1 388 ? 38.472   18.441  19.342  1.00 84.25 388 A 1 
ATOM   3042 C CD1 . LEU A 1 388 ? 39.234   18.547  18.037  1.00 71.83 388 A 1 
ATOM   3043 C CD2 . LEU A 1 388 ? 37.411   19.537  19.380  1.00 75.08 388 A 1 
ATOM   3044 N N   . GLN A 1 389 ? 38.159   15.972  22.466  1.00 88.11 389 A 1 
ATOM   3045 C CA  . GLN A 1 389 ? 38.367   16.127  23.907  1.00 88.41 389 A 1 
ATOM   3046 C C   . GLN A 1 389 ? 39.524   15.263  24.412  1.00 88.97 389 A 1 
ATOM   3047 O O   . GLN A 1 389 ? 40.387   15.763  25.135  1.00 88.54 389 A 1 
ATOM   3048 C CB  . GLN A 1 389 ? 37.079   15.790  24.669  1.00 88.52 389 A 1 
ATOM   3049 C CG  . GLN A 1 389 ? 36.090   16.969  24.722  1.00 78.84 389 A 1 
ATOM   3050 C CD  . GLN A 1 389 ? 36.563   18.139  25.595  1.00 73.44 389 A 1 
ATOM   3051 O OE1 . GLN A 1 389 ? 37.610   18.131  26.208  1.00 67.75 389 A 1 
ATOM   3052 N NE2 . GLN A 1 389 ? 35.799   19.194  25.668  1.00 61.64 389 A 1 
ATOM   3053 N N   . ARG A 1 390 ? 39.623   13.987  23.992  1.00 87.12 390 A 1 
ATOM   3054 C CA  . ARG A 1 390 ? 40.757   13.122  24.336  1.00 88.05 390 A 1 
ATOM   3055 C C   . ARG A 1 390 ? 42.072   13.675  23.795  1.00 89.06 390 A 1 
ATOM   3056 O O   . ARG A 1 390 ? 43.036   13.768  24.547  1.00 88.06 390 A 1 
ATOM   3057 C CB  . ARG A 1 390 ? 40.539   11.696  23.816  1.00 88.42 390 A 1 
ATOM   3058 C CG  . ARG A 1 390 ? 39.468   10.938  24.608  1.00 76.78 390 A 1 
ATOM   3059 C CD  . ARG A 1 390 ? 39.327   9.529   24.041  1.00 76.70 390 A 1 
ATOM   3060 N NE  . ARG A 1 390 ? 37.990   8.985   24.272  1.00 67.00 390 A 1 
ATOM   3061 C CZ  . ARG A 1 390 ? 37.518   7.859   23.782  1.00 59.72 390 A 1 
ATOM   3062 N NH1 . ARG A 1 390 ? 38.280   7.023   23.123  1.00 54.62 390 A 1 
ATOM   3063 N NH2 . ARG A 1 390 ? 36.254   7.547   23.925  1.00 54.05 390 A 1 
ATOM   3064 N N   . ALA A 1 391 ? 42.119   14.097  22.549  1.00 87.08 391 A 1 
ATOM   3065 C CA  . ALA A 1 391 ? 43.309   14.689  21.945  1.00 85.21 391 A 1 
ATOM   3066 C C   . ALA A 1 391 ? 43.760   15.950  22.702  1.00 85.12 391 A 1 
ATOM   3067 O O   . ALA A 1 391 ? 44.945   16.101  22.997  1.00 87.09 391 A 1 
ATOM   3068 C CB  . ALA A 1 391 ? 43.029   14.978  20.468  1.00 87.14 391 A 1 
ATOM   3069 N N   . LYS A 1 392 ? 42.827   16.821  23.091  1.00 86.92 392 A 1 
ATOM   3070 C CA  . LYS A 1 392 ? 43.130   18.004  23.912  1.00 87.01 392 A 1 
ATOM   3071 C C   . LYS A 1 392 ? 43.682   17.633  25.288  1.00 86.37 392 A 1 
ATOM   3072 O O   . LYS A 1 392 ? 44.646   18.251  25.736  1.00 89.47 392 A 1 
ATOM   3073 C CB  . LYS A 1 392 ? 41.879   18.875  24.084  1.00 88.15 392 A 1 
ATOM   3074 C CG  . LYS A 1 392 ? 41.577   19.729  22.844  1.00 81.69 392 A 1 
ATOM   3075 C CD  . LYS A 1 392 ? 40.301   20.547  23.075  1.00 79.08 392 A 1 
ATOM   3076 C CE  . LYS A 1 392 ? 40.004   21.444  21.881  1.00 69.36 392 A 1 
ATOM   3077 N NZ  . LYS A 1 392 ? 38.759   22.217  22.075  1.00 61.39 392 A 1 
ATOM   3078 N N   . GLN A 1 393 ? 43.111   16.636  25.954  1.00 90.36 393 A 1 
ATOM   3079 C CA  . GLN A 1 393 ? 43.588   16.158  27.251  1.00 90.73 393 A 1 
ATOM   3080 C C   . GLN A 1 393 ? 44.993   15.553  27.142  1.00 90.77 393 A 1 
ATOM   3081 O O   . GLN A 1 393 ? 45.863   15.870  27.952  1.00 89.14 393 A 1 
ATOM   3082 C CB  . GLN A 1 393 ? 42.626   15.129  27.829  1.00 90.27 393 A 1 
ATOM   3083 C CG  . GLN A 1 393 ? 41.349   15.782  28.394  1.00 82.20 393 A 1 
ATOM   3084 C CD  . GLN A 1 393 ? 40.351   14.748  28.939  1.00 77.80 393 A 1 
ATOM   3085 O OE1 . GLN A 1 393 ? 40.570   13.543  28.901  1.00 70.49 393 A 1 
ATOM   3086 N NE2 . GLN A 1 393 ? 39.242   15.178  29.466  1.00 64.97 393 A 1 
ATOM   3087 N N   . ASP A 1 394 ? 45.239   14.725  26.126  1.00 89.07 394 A 1 
ATOM   3088 C CA  . ASP A 1 394 ? 46.551   14.140  25.872  1.00 88.46 394 A 1 
ATOM   3089 C C   . ASP A 1 394 ? 47.602   15.201  25.542  1.00 88.20 394 A 1 
ATOM   3090 O O   . ASP A 1 394 ? 48.717   15.151  26.068  1.00 87.57 394 A 1 
ATOM   3091 C CB  . ASP A 1 394 ? 46.453   13.124  24.728  1.00 88.70 394 A 1 
ATOM   3092 C CG  . ASP A 1 394 ? 46.058   11.721  25.181  1.00 82.70 394 A 1 
ATOM   3093 O OD1 . ASP A 1 394 ? 46.437   11.342  26.309  1.00 74.59 394 A 1 
ATOM   3094 O OD2 . ASP A 1 394 ? 45.543   10.955  24.341  1.00 75.23 394 A 1 
ATOM   3095 N N   . MET A 1 395 ? 47.275   16.185  24.754  1.00 86.83 395 A 1 
ATOM   3096 C CA  . MET A 1 395 ? 48.151   17.306  24.429  1.00 85.55 395 A 1 
ATOM   3097 C C   . MET A 1 395 ? 48.470   18.153  25.667  1.00 85.49 395 A 1 
ATOM   3098 O O   . MET A 1 395 ? 49.617   18.513  25.897  1.00 87.61 395 A 1 
ATOM   3099 C CB  . MET A 1 395 ? 47.501   18.137  23.325  1.00 85.47 395 A 1 
ATOM   3100 C CG  . MET A 1 395 ? 48.463   19.168  22.729  1.00 78.72 395 A 1 
ATOM   3101 S SD  . MET A 1 395 ? 47.697   20.167  21.435  1.00 70.57 395 A 1 
ATOM   3102 C CE  . MET A 1 395 ? 49.120   21.053  20.787  1.00 62.17 395 A 1 
ATOM   3103 N N   . ALA A 1 396 ? 47.473   18.409  26.512  1.00 87.73 396 A 1 
ATOM   3104 C CA  . ALA A 1 396 ? 47.671   19.117  27.771  1.00 88.79 396 A 1 
ATOM   3105 C C   . ALA A 1 396 ? 48.575   18.340  28.735  1.00 88.58 396 A 1 
ATOM   3106 O O   . ALA A 1 396 ? 49.442   18.932  29.381  1.00 88.11 396 A 1 
ATOM   3107 C CB  . ALA A 1 396 ? 46.306   19.405  28.405  1.00 88.75 396 A 1 
ATOM   3108 N N   . ARG A 1 397 ? 48.425   17.008  28.819  1.00 88.05 397 A 1 
ATOM   3109 C CA  . ARG A 1 397 ? 49.305   16.141  29.615  1.00 89.08 397 A 1 
ATOM   3110 C C   . ARG A 1 397 ? 50.732   16.174  29.089  1.00 89.96 397 A 1 
ATOM   3111 O O   . ARG A 1 397 ? 51.647   16.405  29.874  1.00 88.61 397 A 1 
ATOM   3112 C CB  . ARG A 1 397 ? 48.731   14.719  29.645  1.00 89.14 397 A 1 
ATOM   3113 C CG  . ARG A 1 397 ? 49.593   13.800  30.538  1.00 79.95 397 A 1 
ATOM   3114 C CD  . ARG A 1 397 ? 49.032   12.369  30.591  1.00 78.63 397 A 1 
ATOM   3115 N NE  . ARG A 1 397 ? 49.045   11.752  29.252  1.00 68.53 397 A 1 
ATOM   3116 C CZ  . ARG A 1 397 ? 48.354   10.674  28.873  1.00 61.61 397 A 1 
ATOM   3117 N NH1 . ARG A 1 397 ? 47.684   9.973   29.735  1.00 55.78 397 A 1 
ATOM   3118 N NH2 . ARG A 1 397 ? 48.325   10.326  27.628  1.00 55.29 397 A 1 
ATOM   3119 N N   . GLN A 1 398 ? 50.954   16.029  27.780  1.00 85.24 398 A 1 
ATOM   3120 C CA  . GLN A 1 398 ? 52.287   16.118  27.179  1.00 84.05 398 A 1 
ATOM   3121 C C   . GLN A 1 398 ? 52.934   17.485  27.376  1.00 84.38 398 A 1 
ATOM   3122 O O   . GLN A 1 398 ? 54.137   17.555  27.604  1.00 84.30 398 A 1 
ATOM   3123 C CB  . GLN A 1 398 ? 52.219   15.819  25.684  1.00 85.31 398 A 1 
ATOM   3124 C CG  . GLN A 1 398 ? 52.189   14.324  25.414  1.00 77.92 398 A 1 
ATOM   3125 C CD  . GLN A 1 398 ? 52.329   14.018  23.925  1.00 73.27 398 A 1 
ATOM   3126 O OE1 . GLN A 1 398 ? 51.892   14.753  23.056  1.00 66.64 398 A 1 
ATOM   3127 N NE2 . GLN A 1 398 ? 52.944   12.919  23.569  1.00 63.16 398 A 1 
ATOM   3128 N N   . LEU A 1 399 ? 52.171   18.550  27.321  1.00 84.66 399 A 1 
ATOM   3129 C CA  . LEU A 1 399 ? 52.659   19.893  27.604  1.00 83.94 399 A 1 
ATOM   3130 C C   . LEU A 1 399 ? 53.142   20.034  29.046  1.00 83.25 399 A 1 
ATOM   3131 O O   . LEU A 1 399 ? 54.189   20.635  29.265  1.00 85.84 399 A 1 
ATOM   3132 C CB  . LEU A 1 399 ? 51.562   20.919  27.276  1.00 86.16 399 A 1 
ATOM   3133 C CG  . LEU A 1 399 ? 51.841   21.650  25.952  1.00 77.21 399 A 1 
ATOM   3134 C CD1 . LEU A 1 399 ? 50.537   22.099  25.297  1.00 66.74 399 A 1 
ATOM   3135 C CD2 . LEU A 1 399 ? 52.718   22.882  26.185  1.00 71.21 399 A 1 
ATOM   3136 N N   . ARG A 1 400 ? 52.433   19.446  30.019  1.00 85.38 400 A 1 
ATOM   3137 C CA  . ARG A 1 400 ? 52.882   19.421  31.421  1.00 85.65 400 A 1 
ATOM   3138 C C   . ARG A 1 400 ? 54.144   18.593  31.593  1.00 86.25 400 A 1 
ATOM   3139 O O   . ARG A 1 400 ? 55.105   19.091  32.156  1.00 86.92 400 A 1 
ATOM   3140 C CB  . ARG A 1 400 ? 51.780   18.903  32.343  1.00 87.04 400 A 1 
ATOM   3141 C CG  . ARG A 1 400 ? 50.652   19.910  32.522  1.00 77.09 400 A 1 
ATOM   3142 C CD  . ARG A 1 400 ? 49.598   19.312  33.455  1.00 75.64 400 A 1 
ATOM   3143 N NE  . ARG A 1 400 ? 48.367   20.111  33.475  1.00 65.82 400 A 1 
ATOM   3144 C CZ  . ARG A 1 400 ? 47.260   19.801  34.125  1.00 58.24 400 A 1 
ATOM   3145 N NH1 . ARG A 1 400 ? 47.195   18.748  34.886  1.00 53.80 400 A 1 
ATOM   3146 N NH2 . ARG A 1 400 ? 46.205   20.551  33.999  1.00 54.37 400 A 1 
ATOM   3147 N N   . GLU A 1 401 ? 54.181   17.374  31.052  1.00 87.31 401 A 1 
ATOM   3148 C CA  . GLU A 1 401 ? 55.369   16.509  31.096  1.00 86.51 401 A 1 
ATOM   3149 C C   . GLU A 1 401 ? 56.584   17.200  30.458  1.00 86.06 401 A 1 
ATOM   3150 O O   . GLU A 1 401 ? 57.692   17.149  30.998  1.00 84.42 401 A 1 
ATOM   3151 C CB  . GLU A 1 401 ? 55.088   15.186  30.361  1.00 87.47 401 A 1 
ATOM   3152 C CG  . GLU A 1 401 ? 54.137   14.239  31.115  1.00 80.20 401 A 1 
ATOM   3153 C CD  . GLU A 1 401 ? 53.738   12.989  30.302  1.00 76.05 401 A 1 
ATOM   3154 O OE1 . GLU A 1 401 ? 52.853   12.231  30.775  1.00 68.35 401 A 1 
ATOM   3155 O OE2 . GLU A 1 401 ? 54.279   12.773  29.192  1.00 70.43 401 A 1 
ATOM   3156 N N   . TYR A 1 402 ? 56.384   17.875  29.341  1.00 88.96 402 A 1 
ATOM   3157 C CA  . TYR A 1 402 ? 57.424   18.667  28.688  1.00 87.54 402 A 1 
ATOM   3158 C C   . TYR A 1 402 ? 57.899   19.841  29.545  1.00 85.69 402 A 1 
ATOM   3159 O O   . TYR A 1 402 ? 59.106   20.074  29.641  1.00 87.85 402 A 1 
ATOM   3160 C CB  . TYR A 1 402 ? 56.905   19.150  27.335  1.00 88.06 402 A 1 
ATOM   3161 C CG  . TYR A 1 402 ? 57.880   20.044  26.595  1.00 84.83 402 A 1 
ATOM   3162 C CD1 . TYR A 1 402 ? 57.766   21.443  26.679  1.00 73.37 402 A 1 
ATOM   3163 C CD2 . TYR A 1 402 ? 58.927   19.474  25.861  1.00 73.97 402 A 1 
ATOM   3164 C CE1 . TYR A 1 402 ? 58.681   22.270  26.018  1.00 69.07 402 A 1 
ATOM   3165 C CE2 . TYR A 1 402 ? 59.853   20.289  25.202  1.00 70.30 402 A 1 
ATOM   3166 C CZ  . TYR A 1 402 ? 59.722   21.689  25.275  1.00 72.05 402 A 1 
ATOM   3167 O OH  . TYR A 1 402 ? 60.637   22.492  24.621  1.00 73.32 402 A 1 
ATOM   3168 N N   . GLN A 1 403 ? 56.999   20.573  30.185  1.00 85.56 403 A 1 
ATOM   3169 C CA  . GLN A 1 403 ? 57.365   21.667  31.085  1.00 84.71 403 A 1 
ATOM   3170 C C   . GLN A 1 403 ? 58.144   21.167  32.298  1.00 84.86 403 A 1 
ATOM   3171 O O   . GLN A 1 403 ? 59.140   21.785  32.662  1.00 85.00 403 A 1 
ATOM   3172 C CB  . GLN A 1 403 ? 56.118   22.418  31.548  1.00 85.14 403 A 1 
ATOM   3173 C CG  . GLN A 1 403 ? 55.653   23.448  30.514  1.00 75.67 403 A 1 
ATOM   3174 C CD  . GLN A 1 403 ? 54.401   24.207  30.971  1.00 70.32 403 A 1 
ATOM   3175 O OE1 . GLN A 1 403 ? 53.656   23.793  31.846  1.00 65.41 403 A 1 
ATOM   3176 N NE2 . GLN A 1 403 ? 54.124   25.348  30.395  1.00 58.58 403 A 1 
ATOM   3177 N N   . GLU A 1 404 ? 57.731   20.042  32.893  1.00 85.86 404 A 1 
ATOM   3178 C CA  . GLU A 1 404 ? 58.460   19.419  34.003  1.00 85.93 404 A 1 
ATOM   3179 C C   . GLU A 1 404 ? 59.871   19.007  33.578  1.00 84.83 404 A 1 
ATOM   3180 O O   . GLU A 1 404 ? 60.840   19.331  34.261  1.00 83.41 404 A 1 
ATOM   3181 C CB  . GLU A 1 404 ? 57.685   18.206  34.541  1.00 87.21 404 A 1 
ATOM   3182 C CG  . GLU A 1 404 ? 56.463   18.625  35.360  1.00 77.03 404 A 1 
ATOM   3183 C CD  . GLU A 1 404 ? 55.631   17.442  35.860  1.00 70.71 404 A 1 
ATOM   3184 O OE1 . GLU A 1 404 ? 54.590   17.714  36.506  1.00 63.16 404 A 1 
ATOM   3185 O OE2 . GLU A 1 404 ? 56.006   16.275  35.609  1.00 64.55 404 A 1 
ATOM   3186 N N   . LEU A 1 405 ? 60.012   18.358  32.419  1.00 86.07 405 A 1 
ATOM   3187 C CA  . LEU A 1 405 ? 61.309   17.993  31.846  1.00 84.12 405 A 1 
ATOM   3188 C C   . LEU A 1 405 ? 62.203   19.211  31.581  1.00 82.18 405 A 1 
ATOM   3189 O O   . LEU A 1 405 ? 63.384   19.186  31.910  1.00 84.39 405 A 1 
ATOM   3190 C CB  . LEU A 1 405 ? 61.082   17.185  30.563  1.00 85.04 405 A 1 
ATOM   3191 C CG  . LEU A 1 405 ? 61.199   15.674  30.817  1.00 78.47 405 A 1 
ATOM   3192 C CD1 . LEU A 1 405 ? 60.252   14.884  29.931  1.00 68.55 405 A 1 
ATOM   3193 C CD2 . LEU A 1 405 ? 62.619   15.207  30.532  1.00 70.08 405 A 1 
ATOM   3194 N N   . MET A 1 406 ? 61.637   20.261  31.020  1.00 85.86 406 A 1 
ATOM   3195 C CA  . MET A 1 406 ? 62.368   21.508  30.778  1.00 86.17 406 A 1 
ATOM   3196 C C   . MET A 1 406 ? 62.811   22.172  32.078  1.00 86.56 406 A 1 
ATOM   3197 O O   . MET A 1 406 ? 63.939   22.647  32.157  1.00 87.39 406 A 1 
ATOM   3198 C CB  . MET A 1 406 ? 61.501   22.476  29.963  1.00 85.81 406 A 1 
ATOM   3199 C CG  . MET A 1 406 ? 61.494   22.137  28.473  1.00 76.93 406 A 1 
ATOM   3200 S SD  . MET A 1 406 ? 63.104   22.259  27.627  1.00 70.09 406 A 1 
ATOM   3201 C CE  . MET A 1 406 ? 63.469   24.021  27.807  1.00 61.16 406 A 1 
ATOM   3202 N N   . ASN A 1 407 ? 62.004   22.164  33.114  1.00 86.66 407 A 1 
ATOM   3203 C CA  . ASN A 1 407 ? 62.361   22.703  34.422  1.00 87.40 407 A 1 
ATOM   3204 C C   . ASN A 1 407 ? 63.500   21.907  35.064  1.00 86.77 407 A 1 
ATOM   3205 O O   . ASN A 1 407 ? 64.448   22.507  35.570  1.00 86.71 407 A 1 
ATOM   3206 C CB  . ASN A 1 407 ? 61.120   22.711  35.326  1.00 87.27 407 A 1 
ATOM   3207 C CG  . ASN A 1 407 ? 60.109   23.784  34.955  1.00 81.55 407 A 1 
ATOM   3208 O OD1 . ASN A 1 407 ? 60.388   24.757  34.273  1.00 73.02 407 A 1 
ATOM   3209 N ND2 . ASN A 1 407 ? 58.888   23.652  35.436  1.00 71.82 407 A 1 
ATOM   3210 N N   . VAL A 1 408 ? 63.446   20.558  35.008  1.00 85.69 408 A 1 
ATOM   3211 C CA  . VAL A 1 408 ? 64.531   19.700  35.504  1.00 86.32 408 A 1 
ATOM   3212 C C   . VAL A 1 408 ? 65.813   19.931  34.715  1.00 86.43 408 A 1 
ATOM   3213 O O   . VAL A 1 408 ? 66.878   20.060  35.312  1.00 85.18 408 A 1 
ATOM   3214 C CB  . VAL A 1 408 ? 64.123   18.216  35.483  1.00 86.22 408 A 1 
ATOM   3215 C CG1 . VAL A 1 408 ? 65.272   17.289  35.859  1.00 77.89 408 A 1 
ATOM   3216 C CG2 . VAL A 1 408 ? 62.994   17.940  36.479  1.00 77.10 408 A 1 
ATOM   3217 N N   . LYS A 1 409 ? 65.732   20.026  33.392  1.00 86.84 409 A 1 
ATOM   3218 C CA  . LYS A 1 409 ? 66.882   20.328  32.541  1.00 85.43 409 A 1 
ATOM   3219 C C   . LYS A 1 409 ? 67.504   21.677  32.906  1.00 84.17 409 A 1 
ATOM   3220 O O   . LYS A 1 409 ? 68.713   21.738  33.122  1.00 85.13 409 A 1 
ATOM   3221 C CB  . LYS A 1 409 ? 66.476   20.255  31.062  1.00 85.59 409 A 1 
ATOM   3222 C CG  . LYS A 1 409 ? 67.715   20.501  30.174  1.00 84.29 409 A 1 
ATOM   3223 C CD  . LYS A 1 409 ? 67.420   20.453  28.679  1.00 78.70 409 A 1 
ATOM   3224 C CE  . LYS A 1 409 ? 68.725   20.858  28.000  1.00 72.52 409 A 1 
ATOM   3225 N NZ  . LYS A 1 409 ? 68.712   20.661  26.540  1.00 64.40 409 A 1 
ATOM   3226 N N   . LEU A 1 410 ? 66.729   22.715  33.015  1.00 86.68 410 A 1 
ATOM   3227 C CA  . LEU A 1 410 ? 67.211   24.039  33.408  1.00 86.04 410 A 1 
ATOM   3228 C C   . LEU A 1 410 ? 67.879   24.030  34.784  1.00 85.55 410 A 1 
ATOM   3229 O O   . LEU A 1 410 ? 68.927   24.656  34.951  1.00 84.39 410 A 1 
ATOM   3230 C CB  . LEU A 1 410 ? 66.031   25.032  33.403  1.00 86.21 410 A 1 
ATOM   3231 C CG  . LEU A 1 410 ? 65.694   25.584  32.012  1.00 77.21 410 A 1 
ATOM   3232 C CD1 . LEU A 1 410 ? 64.296   26.201  32.017  1.00 67.82 410 A 1 
ATOM   3233 C CD2 . LEU A 1 410 ? 66.689   26.654  31.579  1.00 70.58 410 A 1 
ATOM   3234 N N   . ALA A 1 411 ? 67.333   23.295  35.758  1.00 86.10 411 A 1 
ATOM   3235 C CA  . ALA A 1 411 ? 67.941   23.157  37.076  1.00 87.21 411 A 1 
ATOM   3236 C C   . ALA A 1 411 ? 69.308   22.469  37.002  1.00 86.49 411 A 1 
ATOM   3237 O O   . ALA A 1 411 ? 70.257   22.928  37.638  1.00 84.13 411 A 1 
ATOM   3238 C CB  . ALA A 1 411 ? 66.968   22.404  37.992  1.00 87.06 411 A 1 
ATOM   3239 N N   . LEU A 1 412 ? 69.444   21.402  36.193  1.00 85.96 412 A 1 
ATOM   3240 C CA  . LEU A 1 412 ? 70.710   20.704  35.965  1.00 83.60 412 A 1 
ATOM   3241 C C   . LEU A 1 412 ? 71.733   21.580  35.230  1.00 82.60 412 A 1 
ATOM   3242 O O   . LEU A 1 412 ? 72.893   21.596  35.613  1.00 84.45 412 A 1 
ATOM   3243 C CB  . LEU A 1 412 ? 70.456   19.420  35.179  1.00 84.55 412 A 1 
ATOM   3244 C CG  . LEU A 1 412 ? 69.772   18.310  36.000  1.00 81.54 412 A 1 
ATOM   3245 C CD1 . LEU A 1 412 ? 69.309   17.190  35.069  1.00 71.80 412 A 1 
ATOM   3246 C CD2 . LEU A 1 412 ? 70.710   17.703  37.033  1.00 73.95 412 A 1 
ATOM   3247 N N   . ASP A 1 413 ? 71.330   22.330  34.237  1.00 87.05 413 A 1 
ATOM   3248 C CA  . ASP A 1 413 ? 72.205   23.248  33.509  1.00 86.28 413 A 1 
ATOM   3249 C C   . ASP A 1 413 ? 72.756   24.347  34.428  1.00 85.04 413 A 1 
ATOM   3250 O O   . ASP A 1 413 ? 73.947   24.671  34.375  1.00 85.58 413 A 1 
ATOM   3251 C CB  . ASP A 1 413 ? 71.456   23.869  32.315  1.00 86.57 413 A 1 
ATOM   3252 C CG  . ASP A 1 413 ? 71.175   22.900  31.155  1.00 83.79 413 A 1 
ATOM   3253 O OD1 . ASP A 1 413 ? 71.911   21.907  30.998  1.00 76.15 413 A 1 
ATOM   3254 O OD2 . ASP A 1 413 ? 70.253   23.190  30.364  1.00 76.47 413 A 1 
ATOM   3255 N N   . ILE A 1 414 ? 71.934   24.879  35.324  1.00 86.48 414 A 1 
ATOM   3256 C CA  . ILE A 1 414 ? 72.359   25.846  36.350  1.00 86.51 414 A 1 
ATOM   3257 C C   . ILE A 1 414 ? 73.349   25.203  37.319  1.00 86.13 414 A 1 
ATOM   3258 O O   . ILE A 1 414 ? 74.363   25.814  37.659  1.00 84.64 414 A 1 
ATOM   3259 C CB  . ILE A 1 414 ? 71.147   26.441  37.094  1.00 87.07 414 A 1 
ATOM   3260 C CG1 . ILE A 1 414 ? 70.325   27.335  36.143  1.00 83.79 414 A 1 
ATOM   3261 C CG2 . ILE A 1 414 ? 71.576   27.261  38.320  1.00 81.76 414 A 1 
ATOM   3262 C CD1 . ILE A 1 414 ? 68.911   27.656  36.677  1.00 73.19 414 A 1 
ATOM   3263 N N   . GLU A 1 415 ? 73.092   23.953  37.764  1.00 82.07 415 A 1 
ATOM   3264 C CA  . GLU A 1 415 ? 73.983   23.227  38.666  1.00 81.72 415 A 1 
ATOM   3265 C C   . GLU A 1 415 ? 75.338   22.946  38.001  1.00 80.93 415 A 1 
ATOM   3266 O O   . GLU A 1 415 ? 76.384   23.254  38.577  1.00 81.38 415 A 1 
ATOM   3267 C CB  . GLU A 1 415 ? 73.283   21.958  39.172  1.00 82.58 415 A 1 
ATOM   3268 C CG  . GLU A 1 415 ? 74.013   21.357  40.384  1.00 76.11 415 A 1 
ATOM   3269 C CD  . GLU A 1 415 ? 73.299   20.160  41.048  1.00 70.79 415 A 1 
ATOM   3270 O OE1 . GLU A 1 415 ? 73.788   19.713  42.124  1.00 63.49 415 A 1 
ATOM   3271 O OE2 . GLU A 1 415 ? 72.303   19.649  40.507  1.00 63.19 415 A 1 
ATOM   3272 N N   . ILE A 1 416 ? 75.359   22.471  36.749  1.00 87.68 416 A 1 
ATOM   3273 C CA  . ILE A 1 416 ? 76.586   22.254  35.961  1.00 84.85 416 A 1 
ATOM   3274 C C   . ILE A 1 416 ? 77.351   23.564  35.769  1.00 83.15 416 A 1 
ATOM   3275 O O   . ILE A 1 416 ? 78.570   23.597  35.968  1.00 85.23 416 A 1 
ATOM   3276 C CB  . ILE A 1 416 ? 76.241   21.612  34.595  1.00 85.30 416 A 1 
ATOM   3277 C CG1 . ILE A 1 416 ? 75.785   20.152  34.797  1.00 83.14 416 A 1 
ATOM   3278 C CG2 . ILE A 1 416 ? 77.446   21.647  33.639  1.00 80.30 416 A 1 
ATOM   3279 C CD1 . ILE A 1 416 ? 75.099   19.549  33.571  1.00 72.84 416 A 1 
ATOM   3280 N N   . ALA A 1 417 ? 76.688   24.655  35.416  1.00 86.74 417 A 1 
ATOM   3281 C CA  . ALA A 1 417 ? 77.318   25.962  35.262  1.00 87.35 417 A 1 
ATOM   3282 C C   . ALA A 1 417 ? 77.933   26.468  36.571  1.00 87.01 417 A 1 
ATOM   3283 O O   . ALA A 1 417 ? 79.028   27.038  36.573  1.00 85.84 417 A 1 
ATOM   3284 C CB  . ALA A 1 417 ? 76.279   26.947  34.717  1.00 87.61 417 A 1 
ATOM   3285 N N   . THR A 1 418 ? 77.259   26.207  37.691  1.00 87.55 418 A 1 
ATOM   3286 C CA  . THR A 1 418 ? 77.751   26.560  39.029  1.00 87.12 418 A 1 
ATOM   3287 C C   . THR A 1 418 ? 78.986   25.746  39.390  1.00 86.45 418 A 1 
ATOM   3288 O O   . THR A 1 418 ? 79.982   26.320  39.824  1.00 85.12 418 A 1 
ATOM   3289 C CB  . THR A 1 418 ? 76.659   26.382  40.084  1.00 86.67 418 A 1 
ATOM   3290 O OG1 . THR A 1 418 ? 75.510   27.115  39.725  1.00 79.05 418 A 1 
ATOM   3291 C CG2 . THR A 1 418 ? 77.099   26.909  41.449  1.00 76.54 418 A 1 
ATOM   3292 N N   . TYR A 1 419 ? 78.948   24.404  39.155  1.00 89.28 419 A 1 
ATOM   3293 C CA  . TYR A 1 419 ? 80.121   23.562  39.391  1.00 88.12 419 A 1 
ATOM   3294 C C   . TYR A 1 419 ? 81.284   23.904  38.469  1.00 87.30 419 A 1 
ATOM   3295 O O   . TYR A 1 419 ? 82.422   23.955  38.940  1.00 86.08 419 A 1 
ATOM   3296 C CB  . TYR A 1 419 ? 79.753   22.079  39.261  1.00 86.53 419 A 1 
ATOM   3297 C CG  . TYR A 1 419 ? 78.933   21.530  40.400  1.00 83.54 419 A 1 
ATOM   3298 C CD1 . TYR A 1 419 ? 79.354   21.722  41.733  1.00 73.84 419 A 1 
ATOM   3299 C CD2 . TYR A 1 419 ? 77.755   20.801  40.140  1.00 72.02 419 A 1 
ATOM   3300 C CE1 . TYR A 1 419 ? 78.580   21.226  42.802  1.00 67.16 419 A 1 
ATOM   3301 C CE2 . TYR A 1 419 ? 76.990   20.304  41.198  1.00 65.36 419 A 1 
ATOM   3302 C CZ  . TYR A 1 419 ? 77.398   20.529  42.523  1.00 68.78 419 A 1 
ATOM   3303 O OH  . TYR A 1 419 ? 76.628   20.068  43.565  1.00 68.61 419 A 1 
ATOM   3304 N N   . ARG A 1 420 ? 81.038   24.205  37.173  1.00 83.80 420 A 1 
ATOM   3305 C CA  . ARG A 1 420 ? 82.101   24.680  36.278  1.00 83.66 420 A 1 
ATOM   3306 C C   . ARG A 1 420 ? 82.743   25.960  36.785  1.00 83.08 420 A 1 
ATOM   3307 O O   . ARG A 1 420 ? 83.964   26.011  36.886  1.00 83.90 420 A 1 
ATOM   3308 C CB  . ARG A 1 420 ? 81.588   24.876  34.851  1.00 84.79 420 A 1 
ATOM   3309 C CG  . ARG A 1 420 ? 81.480   23.545  34.104  1.00 78.10 420 A 1 
ATOM   3310 C CD  . ARG A 1 420 ? 81.050   23.801  32.661  1.00 76.62 420 A 1 
ATOM   3311 N NE  . ARG A 1 420 ? 80.898   22.542  31.920  1.00 67.92 420 A 1 
ATOM   3312 C CZ  . ARG A 1 420 ? 80.481   22.423  30.677  1.00 60.88 420 A 1 
ATOM   3313 N NH1 . ARG A 1 420 ? 80.210   23.482  29.937  1.00 55.87 420 A 1 
ATOM   3314 N NH2 . ARG A 1 420 ? 80.326   21.241  30.144  1.00 55.42 420 A 1 
ATOM   3315 N N   . LYS A 1 421 ? 82.006   26.940  37.220  1.00 86.30 421 A 1 
ATOM   3316 C CA  . LYS A 1 421 ? 82.547   28.174  37.812  1.00 86.68 421 A 1 
ATOM   3317 C C   . LYS A 1 421 ? 83.342   27.907  39.085  1.00 86.49 421 A 1 
ATOM   3318 O O   . LYS A 1 421 ? 84.360   28.563  39.303  1.00 83.57 421 A 1 
ATOM   3319 C CB  . LYS A 1 421 ? 81.425   29.165  38.126  1.00 86.18 421 A 1 
ATOM   3320 C CG  . LYS A 1 421 ? 81.078   30.014  36.912  1.00 76.85 421 A 1 
ATOM   3321 C CD  . LYS A 1 421 ? 80.059   31.090  37.307  1.00 73.01 421 A 1 
ATOM   3322 C CE  . LYS A 1 421 ? 79.823   32.023  36.126  1.00 65.34 421 A 1 
ATOM   3323 N NZ  . LYS A 1 421 ? 78.879   33.101  36.466  1.00 56.94 421 A 1 
ATOM   3324 N N   . LEU A 1 422 ? 82.880   26.970  39.922  1.00 86.81 422 A 1 
ATOM   3325 C CA  . LEU A 1 422 ? 83.618   26.591  41.124  1.00 85.91 422 A 1 
ATOM   3326 C C   . LEU A 1 422 ? 84.950   25.918  40.768  1.00 85.20 422 A 1 
ATOM   3327 O O   . LEU A 1 422 ? 85.978   26.287  41.349  1.00 83.48 422 A 1 
ATOM   3328 C CB  . LEU A 1 422 ? 82.755   25.672  42.004  1.00 85.69 422 A 1 
ATOM   3329 C CG  . LEU A 1 422 ? 81.655   26.411  42.783  1.00 80.12 422 A 1 
ATOM   3330 C CD1 . LEU A 1 422 ? 80.665   25.398  43.372  1.00 71.43 422 A 1 
ATOM   3331 C CD2 . LEU A 1 422 ? 82.231   27.222  43.951  1.00 71.54 422 A 1 
ATOM   3332 N N   . LEU A 1 423 ? 84.946   24.998  39.792  1.00 85.35 423 A 1 
ATOM   3333 C CA  . LEU A 1 423 ? 86.148   24.318  39.319  1.00 83.88 423 A 1 
ATOM   3334 C C   . LEU A 1 423 ? 87.132   25.296  38.675  1.00 82.38 423 A 1 
ATOM   3335 O O   . LEU A 1 423 ? 88.299   25.311  39.046  1.00 82.24 423 A 1 
ATOM   3336 C CB  . LEU A 1 423 ? 85.759   23.209  38.328  1.00 83.16 423 A 1 
ATOM   3337 C CG  . LEU A 1 423 ? 85.040   22.010  38.970  1.00 78.54 423 A 1 
ATOM   3338 C CD1 . LEU A 1 423 ? 84.442   21.101  37.890  1.00 69.91 423 A 1 
ATOM   3339 C CD2 . LEU A 1 423 ? 85.965   21.173  39.836  1.00 69.97 423 A 1 
ATOM   3340 N N   . GLU A 1 424 ? 86.690   26.155  37.782  1.00 85.68 424 A 1 
ATOM   3341 C CA  . GLU A 1 424 ? 87.516   27.212  37.176  1.00 84.85 424 A 1 
ATOM   3342 C C   . GLU A 1 424 ? 88.082   28.168  38.234  1.00 82.44 424 A 1 
ATOM   3343 O O   . GLU A 1 424 ? 89.236   28.600  38.156  1.00 78.48 424 A 1 
ATOM   3344 C CB  . GLU A 1 424 ? 86.661   28.024  36.182  1.00 83.76 424 A 1 
ATOM   3345 C CG  . GLU A 1 424 ? 86.329   27.280  34.882  1.00 76.66 424 A 1 
ATOM   3346 C CD  . GLU A 1 424 ? 85.277   28.007  34.018  1.00 70.69 424 A 1 
ATOM   3347 O OE1 . GLU A 1 424 ? 84.851   27.409  32.997  1.00 63.53 424 A 1 
ATOM   3348 O OE2 . GLU A 1 424 ? 84.863   29.128  34.376  1.00 64.31 424 A 1 
ATOM   3349 N N   . GLY A 1 425 ? 87.312   28.475  39.264  1.00 84.55 425 A 1 
ATOM   3350 C CA  . GLY A 1 425 ? 87.750   29.294  40.388  1.00 83.13 425 A 1 
ATOM   3351 C C   . GLY A 1 425 ? 88.797   28.615  41.255  1.00 82.40 425 A 1 
ATOM   3352 O O   . GLY A 1 425 ? 89.733   29.275  41.722  1.00 78.46 425 A 1 
ATOM   3353 N N   . GLU A 1 426 ? 88.706   27.289  41.492  1.00 82.43 426 A 1 
ATOM   3354 C CA  . GLU A 1 426 ? 89.731   26.519  42.207  1.00 80.74 426 A 1 
ATOM   3355 C C   . GLU A 1 426 ? 90.984   26.291  41.353  1.00 78.98 426 A 1 
ATOM   3356 O O   . GLU A 1 426 ? 92.093   26.462  41.869  1.00 76.88 426 A 1 
ATOM   3357 C CB  . GLU A 1 426 ? 89.176   25.187  42.734  1.00 78.80 426 A 1 
ATOM   3358 C CG  . GLU A 1 426 ? 88.375   25.368  44.023  1.00 71.65 426 A 1 
ATOM   3359 C CD  . GLU A 1 426 ? 88.111   24.054  44.800  1.00 65.48 426 A 1 
ATOM   3360 O OE1 . GLU A 1 426 ? 87.836   24.146  46.021  1.00 59.90 426 A 1 
ATOM   3361 O OE2 . GLU A 1 426 ? 88.197   22.961  44.200  1.00 58.66 426 A 1 
ATOM   3362 N N   . GLU A 1 427 ? 90.876   25.969  40.059  1.00 82.93 427 A 1 
ATOM   3363 C CA  . GLU A 1 427 ? 92.013   25.859  39.137  1.00 81.49 427 A 1 
ATOM   3364 C C   . GLU A 1 427 ? 92.787   27.174  39.050  1.00 79.25 427 A 1 
ATOM   3365 O O   . GLU A 1 427 ? 94.012   27.183  39.228  1.00 77.07 427 A 1 
ATOM   3366 C CB  . GLU A 1 427 ? 91.558   25.431  37.730  1.00 79.50 427 A 1 
ATOM   3367 C CG  . GLU A 1 427 ? 91.329   23.923  37.647  1.00 71.60 427 A 1 
ATOM   3368 C CD  . GLU A 1 427 ? 90.930   23.425  36.251  1.00 64.64 427 A 1 
ATOM   3369 O OE1 . GLU A 1 427 ? 90.991   22.190  36.042  1.00 59.47 427 A 1 
ATOM   3370 O OE2 . GLU A 1 427 ? 90.561   24.253  35.391  1.00 58.97 427 A 1 
ATOM   3371 N N   . SER A 1 428 ? 92.119   28.293  38.886  1.00 82.16 428 A 1 
ATOM   3372 C CA  . SER A 1 428 ? 92.785   29.605  38.859  1.00 83.41 428 A 1 
ATOM   3373 C C   . SER A 1 428 ? 93.465   29.964  40.184  1.00 82.74 428 A 1 
ATOM   3374 O O   . SER A 1 428 ? 94.548   30.565  40.179  1.00 77.69 428 A 1 
ATOM   3375 C CB  . SER A 1 428 ? 91.806   30.710  38.456  1.00 81.63 428 A 1 
ATOM   3376 O OG  . SER A 1 428 ? 90.738   30.820  39.368  1.00 70.52 428 A 1 
ATOM   3377 N N   . ARG A 1 429 ? 92.940   29.553  41.342  1.00 82.20 429 A 1 
ATOM   3378 C CA  . ARG A 1 429 ? 93.618   29.692  42.643  1.00 80.99 429 A 1 
ATOM   3379 C C   . ARG A 1 429 ? 94.839   28.792  42.749  1.00 80.63 429 A 1 
ATOM   3380 O O   . ARG A 1 429 ? 95.870   29.257  43.246  1.00 77.66 429 A 1 
ATOM   3381 C CB  . ARG A 1 429 ? 92.660   29.386  43.799  1.00 78.62 429 A 1 
ATOM   3382 C CG  . ARG A 1 429 ? 91.795   30.596  44.154  1.00 72.53 429 A 1 
ATOM   3383 C CD  . ARG A 1 429 ? 90.874   30.219  45.326  1.00 68.52 429 A 1 
ATOM   3384 N NE  . ARG A 1 429 ? 90.057   31.365  45.746  1.00 62.30 429 A 1 
ATOM   3385 C CZ  . ARG A 1 429 ? 89.216   31.365  46.770  1.00 55.05 429 A 1 
ATOM   3386 N NH1 . ARG A 1 429 ? 89.064   30.314  47.527  1.00 52.07 429 A 1 
ATOM   3387 N NH2 . ARG A 1 429 ? 88.534   32.441  47.042  1.00 50.74 429 A 1 
ATOM   3388 N N   . LEU A 1 430 ? 94.738   27.534  42.276  1.00 76.70 430 A 1 
ATOM   3389 C CA  . LEU A 1 430 ? 95.867   26.611  42.264  1.00 75.55 430 A 1 
ATOM   3390 C C   . LEU A 1 430 ? 96.980   27.099  41.323  1.00 74.96 430 A 1 
ATOM   3391 O O   . LEU A 1 430 ? 98.148   27.099  41.715  1.00 72.21 430 A 1 
ATOM   3392 C CB  . LEU A 1 430 ? 95.375   25.202  41.866  1.00 74.10 430 A 1 
ATOM   3393 C CG  . LEU A 1 430 ? 94.729   24.432  43.024  1.00 68.94 430 A 1 
ATOM   3394 C CD1 . LEU A 1 430 ? 93.920   23.254  42.494  1.00 62.01 430 A 1 
ATOM   3395 C CD2 . LEU A 1 430 ? 95.797   23.878  43.980  1.00 62.87 430 A 1 
ATOM   3396 N N   . GLU A 1 431 ? 96.652   27.552  40.126  1.00 78.72 431 A 1 
ATOM   3397 C CA  . GLU A 1 431 ? 97.613   28.141  39.189  1.00 79.19 431 A 1 
ATOM   3398 C C   . GLU A 1 431 ? 98.261   29.411  39.760  1.00 77.53 431 A 1 
ATOM   3399 O O   . GLU A 1 431 ? 99.482   29.554  39.690  1.00 73.26 431 A 1 
ATOM   3400 C CB  . GLU A 1 431 ? 96.956   28.480  37.843  1.00 76.56 431 A 1 
ATOM   3401 C CG  . GLU A 1 431 ? 96.821   27.261  36.937  1.00 68.84 431 A 1 
ATOM   3402 C CD  . GLU A 1 431 ? 96.439   27.653  35.499  1.00 62.51 431 A 1 
ATOM   3403 O OE1 . GLU A 1 431 ? 96.786   26.873  34.586  1.00 56.87 431 A 1 
ATOM   3404 O OE2 . GLU A 1 431 ? 95.861   28.739  35.317  1.00 57.24 431 A 1 
ATOM   3405 N N   . SER A 1 432 ? 97.513   30.307  40.363  1.00 79.16 432 A 1 
ATOM   3406 C CA  . SER A 1 432 ? 98.075   31.510  40.981  1.00 79.71 432 A 1 
ATOM   3407 C C   . SER A 1 432 ? 98.989   31.187  42.170  1.00 78.98 432 A 1 
ATOM   3408 O O   . SER A 1 432 ? 100.029  31.833  42.347  1.00 72.98 432 A 1 
ATOM   3409 C CB  . SER A 1 432 ? 96.984   32.500  41.392  1.00 77.49 432 A 1 
ATOM   3410 O OG  . SER A 1 432 ? 96.169   32.010  42.428  1.00 68.29 432 A 1 
ATOM   3411 N N   . GLY A 1 433 ? 98.709   30.140  42.951  1.00 73.58 433 A 1 
ATOM   3412 C CA  . GLY A 1 433 ? 99.569   29.633  44.011  1.00 72.56 433 A 1 
ATOM   3413 C C   . GLY A 1 433 ? 100.867  29.035  43.476  1.00 71.84 433 A 1 
ATOM   3414 O O   . GLY A 1 433 ? 101.950  29.303  44.015  1.00 68.65 433 A 1 
ATOM   3415 N N   . MET A 1 434 ? 100.842  28.264  42.389  1.00 72.82 434 A 1 
ATOM   3416 C CA  . MET A 1 434 ? 102.035  27.719  41.727  1.00 72.37 434 A 1 
ATOM   3417 C C   . MET A 1 434 ? 102.870  28.816  41.039  1.00 71.30 434 A 1 
ATOM   3418 O O   . MET A 1 434 ? 104.097  28.783  41.121  1.00 66.36 434 A 1 
ATOM   3419 C CB  . MET A 1 434 ? 101.654  26.647  40.700  1.00 69.60 434 A 1 
ATOM   3420 C CG  . MET A 1 434 ? 101.473  25.275  41.355  1.00 64.67 434 A 1 
ATOM   3421 S SD  . MET A 1 434 ? 101.319  23.936  40.139  1.00 58.40 434 A 1 
ATOM   3422 C CE  . MET A 1 434 ? 101.517  22.492  41.211  1.00 54.12 434 A 1 
ATOM   3423 N N   . GLN A 1 435 ? 102.240  29.775  40.368  1.00 71.63 435 A 1 
ATOM   3424 C CA  . GLN A 1 435 ? 102.959  30.867  39.707  1.00 71.83 435 A 1 
ATOM   3425 C C   . GLN A 1 435 ? 103.773  31.697  40.693  1.00 71.41 435 A 1 
ATOM   3426 O O   . GLN A 1 435 ? 104.922  32.032  40.391  1.00 66.29 435 A 1 
ATOM   3427 C CB  . GLN A 1 435 ? 102.007  31.769  38.916  1.00 68.51 435 A 1 
ATOM   3428 C CG  . GLN A 1 435 ? 101.658  31.166  37.559  1.00 63.00 435 A 1 
ATOM   3429 C CD  . GLN A 1 435 ? 100.808  32.098  36.706  1.00 57.72 435 A 1 
ATOM   3430 O OE1 . GLN A 1 435 ? 100.454  33.205  37.076  1.00 54.01 435 A 1 
ATOM   3431 N NE2 . GLN A 1 435 ? 100.452  31.686  35.502  1.00 49.78 435 A 1 
ATOM   3432 N N   . ASN A 1 436 ? 103.295  31.941  41.899  1.00 64.39 436 A 1 
ATOM   3433 C CA  . ASN A 1 436 ? 104.052  32.678  42.916  1.00 66.33 436 A 1 
ATOM   3434 C C   . ASN A 1 436 ? 105.356  31.971  43.331  1.00 64.58 436 A 1 
ATOM   3435 O O   . ASN A 1 436 ? 106.320  32.644  43.692  1.00 59.86 436 A 1 
ATOM   3436 C CB  . ASN A 1 436 ? 103.155  32.952  44.139  1.00 63.18 436 A 1 
ATOM   3437 C CG  . ASN A 1 436 ? 102.559  34.351  44.154  1.00 58.24 436 A 1 
ATOM   3438 O OD1 . ASN A 1 436 ? 102.951  35.250  43.436  1.00 54.01 436 A 1 
ATOM   3439 N ND2 . ASN A 1 436 ? 101.601  34.591  45.014  1.00 54.05 436 A 1 
ATOM   3440 N N   . MET A 1 437 ? 105.438  30.634  43.257  1.00 61.34 437 A 1 
ATOM   3441 C CA  . MET A 1 437 ? 106.690  29.907  43.504  1.00 63.14 437 A 1 
ATOM   3442 C C   . MET A 1 437 ? 107.677  29.989  42.338  1.00 62.52 437 A 1 
ATOM   3443 O O   . MET A 1 437 ? 108.886  29.880  42.551  1.00 58.97 437 A 1 
ATOM   3444 C CB  . MET A 1 437 ? 106.406  28.438  43.854  1.00 60.82 437 A 1 
ATOM   3445 C CG  . MET A 1 437 ? 105.891  28.281  45.290  1.00 57.06 437 A 1 
ATOM   3446 S SD  . MET A 1 437 ? 105.750  26.571  45.859  1.00 51.96 437 A 1 
ATOM   3447 C CE  . MET A 1 437 ? 107.491  26.092  45.973  1.00 46.76 437 A 1 
ATOM   3448 N N   . SER A 1 438 ? 107.244  30.144  41.114  1.00 56.68 438 A 1 
ATOM   3449 C CA  . SER A 1 438 ? 108.076  30.001  39.907  1.00 58.64 438 A 1 
ATOM   3450 C C   . SER A 1 438 ? 108.644  31.319  39.364  1.00 56.39 438 A 1 
ATOM   3451 O O   . SER A 1 438 ? 109.272  31.313  38.303  1.00 54.83 438 A 1 
ATOM   3452 C CB  . SER A 1 438 ? 107.294  29.247  38.837  1.00 56.75 438 A 1 
ATOM   3453 O OG  . SER A 1 438 ? 108.159  28.861  37.783  1.00 51.12 438 A 1 
ATOM   3454 N N   . ILE A 1 439 ? 108.412  32.421  40.001  1.00 51.97 439 A 1 
ATOM   3455 C CA  . ILE A 1 439 ? 108.773  33.750  39.456  1.00 53.90 439 A 1 
ATOM   3456 C C   . ILE A 1 439 ? 110.276  33.896  39.169  1.00 52.40 439 A 1 
ATOM   3457 O O   . ILE A 1 439 ? 110.656  34.619  38.242  1.00 48.64 439 A 1 
ATOM   3458 C CB  . ILE A 1 439 ? 108.288  34.866  40.403  1.00 52.07 439 A 1 
ATOM   3459 C CG1 . ILE A 1 439 ? 106.751  34.862  40.489  1.00 49.13 439 A 1 
ATOM   3460 C CG2 . ILE A 1 439 ? 108.779  36.260  39.970  1.00 49.87 439 A 1 
ATOM   3461 C CD1 . ILE A 1 439 ? 106.162  35.845  41.509  1.00 46.04 439 A 1 
ATOM   3462 N N   . HIS A 1 440 ? 111.186  33.251  39.960  1.00 44.83 440 A 1 
ATOM   3463 C CA  . HIS A 1 440 ? 112.607  33.618  39.914  1.00 47.80 440 A 1 
ATOM   3464 C C   . HIS A 1 440 ? 113.333  33.239  38.615  1.00 44.67 440 A 1 
ATOM   3465 O O   . HIS A 1 440 ? 114.367  33.838  38.304  1.00 43.04 440 A 1 
ATOM   3466 C CB  . HIS A 1 440 ? 113.344  33.082  41.149  1.00 46.12 440 A 1 
ATOM   3467 C CG  . HIS A 1 440 ? 113.747  34.180  42.103  1.00 43.55 440 A 1 
ATOM   3468 N ND1 . HIS A 1 440 ? 113.081  35.357  42.327  1.00 41.16 440 A 1 
ATOM   3469 C CD2 . HIS A 1 440 ? 114.856  34.217  42.897  1.00 39.92 440 A 1 
ATOM   3470 C CE1 . HIS A 1 440 ? 113.760  36.063  43.232  1.00 37.13 440 A 1 
ATOM   3471 N NE2 . HIS A 1 440 ? 114.846  35.401  43.599  1.00 36.27 440 A 1 
ATOM   3472 N N   . THR A 1 441 ? 112.936  32.268  37.850  1.00 46.93 441 A 1 
ATOM   3473 C CA  . THR A 1 441 ? 113.611  31.908  36.591  1.00 49.29 441 A 1 
ATOM   3474 C C   . THR A 1 441 ? 113.264  32.897  35.478  1.00 47.33 441 A 1 
ATOM   3475 O O   . THR A 1 441 ? 112.149  32.971  34.993  1.00 43.90 441 A 1 
ATOM   3476 C CB  . THR A 1 441 ? 113.360  30.457  36.170  1.00 47.46 441 A 1 
ATOM   3477 O OG1 . THR A 1 441 ? 112.038  30.072  36.440  1.00 43.32 441 A 1 
ATOM   3478 C CG2 . THR A 1 441 ? 114.268  29.508  36.950  1.00 44.34 441 A 1 
ATOM   3479 N N   . LYS A 1 442 ? 114.251  33.625  35.083  1.00 39.59 442 A 1 
ATOM   3480 C CA  . LYS A 1 442 ? 114.231  34.833  34.228  1.00 42.95 442 A 1 
ATOM   3481 C C   . LYS A 1 442 ? 113.990  34.541  32.721  1.00 40.37 442 A 1 
ATOM   3482 O O   . LYS A 1 442 ? 113.123  33.773  32.357  1.00 38.78 442 A 1 
ATOM   3483 C CB  . LYS A 1 442 ? 115.537  35.608  34.557  1.00 42.07 442 A 1 
ATOM   3484 C CG  . LYS A 1 442 ? 115.385  37.107  34.794  1.00 39.55 442 A 1 
ATOM   3485 C CD  . LYS A 1 442 ? 116.770  37.722  34.928  1.00 38.47 442 A 1 
ATOM   3486 C CE  . LYS A 1 442 ? 116.715  39.181  35.362  1.00 33.07 442 A 1 
ATOM   3487 N NZ  . LYS A 1 442 ? 118.055  39.800  35.447  1.00 31.64 442 A 1 
ATOM   3488 N N   . THR A 1 443 ? 114.788  35.098  31.835  1.00 41.51 443 A 1 
ATOM   3489 C CA  . THR A 1 443 ? 114.487  35.931  30.655  1.00 45.37 443 A 1 
ATOM   3490 C C   . THR A 1 443 ? 114.441  35.287  29.262  1.00 43.77 443 A 1 
ATOM   3491 O O   . THR A 1 443 ? 114.108  36.022  28.330  1.00 39.97 443 A 1 
ATOM   3492 C CB  . THR A 1 443 ? 115.576  37.017  30.539  1.00 42.60 443 A 1 
ATOM   3493 O OG1 . THR A 1 443 ? 116.804  36.559  31.059  1.00 38.41 443 A 1 
ATOM   3494 C CG2 . THR A 1 443 ? 115.221  38.287  31.307  1.00 40.14 443 A 1 
ATOM   3495 N N   . THR A 1 444 ? 114.984  34.076  29.048  1.00 44.16 444 A 1 
ATOM   3496 C CA  . THR A 1 444 ? 115.537  33.740  27.718  1.00 47.92 444 A 1 
ATOM   3497 C C   . THR A 1 444 ? 114.538  33.817  26.543  1.00 46.51 444 A 1 
ATOM   3498 O O   . THR A 1 444 ? 113.441  33.289  26.591  1.00 42.25 444 A 1 
ATOM   3499 C CB  . THR A 1 444 ? 116.280  32.394  27.702  1.00 43.73 444 A 1 
ATOM   3500 O OG1 . THR A 1 444 ? 115.610  31.451  28.504  1.00 40.16 444 A 1 
ATOM   3501 C CG2 . THR A 1 444 ? 117.681  32.538  28.257  1.00 42.17 444 A 1 
ATOM   3502 N N   . SER A 1 445 ? 114.996  34.422  25.456  1.00 37.68 445 A 1 
ATOM   3503 C CA  . SER A 1 445 ? 114.226  35.159  24.430  1.00 42.40 445 A 1 
ATOM   3504 C C   . SER A 1 445 ? 113.816  34.417  23.144  1.00 40.55 445 A 1 
ATOM   3505 O O   . SER A 1 445 ? 113.594  35.074  22.129  1.00 38.48 445 A 1 
ATOM   3506 C CB  . SER A 1 445 ? 115.089  36.351  24.030  1.00 40.68 445 A 1 
ATOM   3507 O OG  . SER A 1 445 ? 116.333  35.897  23.539  1.00 38.47 445 A 1 
ATOM   3508 N N   . GLY A 1 446 ? 113.857  33.088  23.100  1.00 41.50 446 A 1 
ATOM   3509 C CA  . GLY A 1 446 ? 113.924  32.330  21.841  1.00 45.29 446 A 1 
ATOM   3510 C C   . GLY A 1 446 ? 112.889  32.686  20.756  1.00 43.29 446 A 1 
ATOM   3511 O O   . GLY A 1 446 ? 111.683  32.593  20.973  1.00 40.46 446 A 1 
ATOM   3512 N N   . TYR A 1 447 ? 113.432  32.999  19.573  1.00 36.80 447 A 1 
ATOM   3513 C CA  . TYR A 1 447 ? 112.718  33.342  18.327  1.00 40.11 447 A 1 
ATOM   3514 C C   . TYR A 1 447 ? 112.032  32.110  17.682  1.00 36.53 447 A 1 
ATOM   3515 O O   . TYR A 1 447 ? 112.629  31.443  16.844  1.00 34.77 447 A 1 
ATOM   3516 C CB  . TYR A 1 447 ? 113.751  33.936  17.345  1.00 37.92 447 A 1 
ATOM   3517 C CG  . TYR A 1 447 ? 113.827  35.438  17.241  1.00 37.82 447 A 1 
ATOM   3518 C CD1 . TYR A 1 447 ? 113.210  36.077  16.142  1.00 38.16 447 A 1 
ATOM   3519 C CD2 . TYR A 1 447 ? 114.557  36.189  18.170  1.00 39.03 447 A 1 
ATOM   3520 C CE1 . TYR A 1 447 ? 113.332  37.460  15.980  1.00 36.36 447 A 1 
ATOM   3521 C CE2 . TYR A 1 447 ? 114.668  37.586  18.016  1.00 36.76 447 A 1 
ATOM   3522 C CZ  . TYR A 1 447 ? 114.062  38.222  16.911  1.00 39.41 447 A 1 
ATOM   3523 O OH  . TYR A 1 447 ? 114.185  39.577  16.743  1.00 37.70 447 A 1 
ATOM   3524 N N   . ALA A 1 448 ? 110.813  31.786  17.975  1.00 39.31 448 A 1 
ATOM   3525 C CA  . ALA A 1 448 ? 110.081  30.708  17.280  1.00 44.05 448 A 1 
ATOM   3526 C C   . ALA A 1 448 ? 109.455  31.203  15.956  1.00 42.00 448 A 1 
ATOM   3527 O O   . ALA A 1 448 ? 108.633  32.125  15.944  1.00 40.15 448 A 1 
ATOM   3528 C CB  . ALA A 1 448 ? 109.057  30.096  18.233  1.00 41.72 448 A 1 
ATOM   3529 N N   . GLY A 1 449 ? 109.871  30.577  14.820  1.00 41.37 449 A 1 
ATOM   3530 C CA  . GLY A 1 449 ? 109.487  30.974  13.456  1.00 45.67 449 A 1 
ATOM   3531 C C   . GLY A 1 449 ? 108.076  30.549  13.007  1.00 44.11 449 A 1 
ATOM   3532 O O   . GLY A 1 449 ? 107.516  29.567  13.477  1.00 41.14 449 A 1 
ATOM   3533 N N   . GLY A 1 450 ? 107.559  31.284  12.040  1.00 38.36 450 A 1 
ATOM   3534 C CA  . GLY A 1 450 ? 106.181  31.167  11.560  1.00 41.55 450 A 1 
ATOM   3535 C C   . GLY A 1 450 ? 105.956  30.168  10.410  1.00 39.04 450 A 1 
ATOM   3536 O O   . GLY A 1 450 ? 106.074  30.539  9.248   1.00 36.62 450 A 1 
ATOM   3537 N N   . LEU A 1 451 ? 105.587  28.919  10.711  1.00 42.86 451 A 1 
ATOM   3538 C CA  . LEU A 1 451 ? 105.231  27.926  9.683   1.00 45.63 451 A 1 
ATOM   3539 C C   . LEU A 1 451 ? 103.834  28.198  9.074   1.00 43.48 451 A 1 
ATOM   3540 O O   . LEU A 1 451 ? 102.818  28.196  9.758   1.00 40.38 451 A 1 
ATOM   3541 C CB  . LEU A 1 451 ? 105.357  26.510  10.279  1.00 42.05 451 A 1 
ATOM   3542 C CG  . LEU A 1 451 ? 106.753  25.898  10.043  1.00 39.23 451 A 1 
ATOM   3543 C CD1 . LEU A 1 451 ? 107.052  24.806  11.064  1.00 39.61 451 A 1 
ATOM   3544 C CD2 . LEU A 1 451 ? 106.855  25.276  8.642   1.00 41.84 451 A 1 
ATOM   3545 N N   . SER A 1 452 ? 103.817  28.367  7.749   1.00 39.75 452 A 1 
ATOM   3546 C CA  . SER A 1 452 ? 102.701  28.917  6.945   1.00 43.57 452 A 1 
ATOM   3547 C C   . SER A 1 452 ? 101.845  27.880  6.192   1.00 40.41 452 A 1 
ATOM   3548 O O   . SER A 1 452 ? 101.561  28.078  5.008   1.00 38.87 452 A 1 
ATOM   3549 C CB  . SER A 1 452 ? 103.295  29.912  5.944   1.00 41.51 452 A 1 
ATOM   3550 O OG  . SER A 1 452 ? 104.127  29.230  5.023   1.00 40.78 452 A 1 
ATOM   3551 N N   . SER A 1 453 ? 101.490  26.743  6.767   1.00 40.56 453 A 1 
ATOM   3552 C CA  . SER A 1 453 ? 100.928  25.610  6.002   1.00 45.64 453 A 1 
ATOM   3553 C C   . SER A 1 453 ? 99.650   25.951  5.215   1.00 42.61 453 A 1 
ATOM   3554 O O   . SER A 1 453 ? 98.598   26.231  5.791   1.00 40.08 453 A 1 
ATOM   3555 C CB  . SER A 1 453 ? 100.686  24.420  6.928   1.00 42.93 453 A 1 
ATOM   3556 O OG  . SER A 1 453 ? 99.780   24.770  7.949   1.00 40.61 453 A 1 
ATOM   3557 N N   . ALA A 1 454 ? 99.743   25.816  3.885   1.00 43.80 454 A 1 
ATOM   3558 C CA  . ALA A 1 454 ? 98.799   26.310  2.874   1.00 49.02 454 A 1 
ATOM   3559 C C   . ALA A 1 454 ? 97.790   25.240  2.376   1.00 47.07 454 A 1 
ATOM   3560 O O   . ALA A 1 454 ? 97.777   24.928  1.182   1.00 43.48 454 A 1 
ATOM   3561 C CB  . ALA A 1 454 ? 99.642   26.886  1.723   1.00 44.65 454 A 1 
ATOM   3562 N N   . TYR A 1 455 ? 96.993   24.619  3.242   1.00 35.66 455 A 1 
ATOM   3563 C CA  . TYR A 1 455 ? 96.150   23.490  2.796   1.00 38.41 455 A 1 
ATOM   3564 C C   . TYR A 1 455 ? 95.109   23.895  1.738   1.00 34.97 455 A 1 
ATOM   3565 O O   . TYR A 1 455 ? 94.344   24.844  1.908   1.00 32.87 455 A 1 
ATOM   3566 C CB  . TYR A 1 455 ? 95.543   22.760  4.004   1.00 36.13 455 A 1 
ATOM   3567 C CG  . TYR A 1 455 ? 95.980   21.308  4.066   1.00 36.53 455 A 1 
ATOM   3568 C CD1 . TYR A 1 455 ? 95.197   20.300  3.478   1.00 37.87 455 A 1 
ATOM   3569 C CD2 . TYR A 1 455 ? 97.198   20.970  4.682   1.00 39.72 455 A 1 
ATOM   3570 C CE1 . TYR A 1 455 ? 95.624   18.958  3.514   1.00 37.47 455 A 1 
ATOM   3571 C CE2 . TYR A 1 455 ? 97.625   19.633  4.723   1.00 37.03 455 A 1 
ATOM   3572 C CZ  . TYR A 1 455 ? 96.836   18.621  4.141   1.00 39.93 455 A 1 
ATOM   3573 O OH  . TYR A 1 455 ? 97.253   17.313  4.177   1.00 38.09 455 A 1 
ATOM   3574 N N   . GLY A 1 456 ? 95.107   23.140  0.600   1.00 42.79 456 A 1 
ATOM   3575 C CA  . GLY A 1 456 ? 94.412   23.478  -0.638  1.00 45.76 456 A 1 
ATOM   3576 C C   . GLY A 1 456 ? 92.904   23.220  -0.658  1.00 43.57 456 A 1 
ATOM   3577 O O   . GLY A 1 456 ? 92.391   22.280  -0.061  1.00 40.88 456 A 1 
ATOM   3578 N N   . GLY A 1 457 ? 92.236   24.037  -1.422  1.00 40.86 457 A 1 
ATOM   3579 C CA  . GLY A 1 457 ? 90.783   24.002  -1.586  1.00 43.97 457 A 1 
ATOM   3580 C C   . GLY A 1 457 ? 90.300   22.966  -2.607  1.00 41.41 457 A 1 
ATOM   3581 O O   . GLY A 1 457 ? 90.292   23.243  -3.800  1.00 38.59 457 A 1 
ATOM   3582 N N   . LEU A 1 458 ? 89.838   21.790  -2.161  1.00 42.10 458 A 1 
ATOM   3583 C CA  . LEU A 1 458 ? 89.237   20.767  -3.028  1.00 45.68 458 A 1 
ATOM   3584 C C   . LEU A 1 458 ? 87.871   21.232  -3.570  1.00 43.29 458 A 1 
ATOM   3585 O O   . LEU A 1 458 ? 86.886   21.337  -2.843  1.00 40.21 458 A 1 
ATOM   3586 C CB  . LEU A 1 458 ? 89.144   19.431  -2.264  1.00 42.37 458 A 1 
ATOM   3587 C CG  . LEU A 1 458 ? 90.399   18.554  -2.452  1.00 40.87 458 A 1 
ATOM   3588 C CD1 . LEU A 1 458 ? 90.502   17.524  -1.326  1.00 41.31 458 A 1 
ATOM   3589 C CD2 . LEU A 1 458 ? 90.362   17.799  -3.782  1.00 43.75 458 A 1 
ATOM   3590 N N   . THR A 1 459 ? 87.845   21.441  -4.869  1.00 45.63 459 A 1 
ATOM   3591 C CA  . THR A 1 459 ? 86.682   21.920  -5.643  1.00 50.94 459 A 1 
ATOM   3592 C C   . THR A 1 459 ? 85.791   20.765  -6.101  1.00 49.88 459 A 1 
ATOM   3593 O O   . THR A 1 459 ? 85.976   20.231  -7.189  1.00 45.27 459 A 1 
ATOM   3594 C CB  . THR A 1 459 ? 87.185   22.698  -6.863  1.00 45.87 459 A 1 
ATOM   3595 O OG1 . THR A 1 459 ? 88.120   21.924  -7.593  1.00 42.87 459 A 1 
ATOM   3596 C CG2 . THR A 1 459 ? 87.904   23.994  -6.481  1.00 45.08 459 A 1 
ATOM   3597 N N   . SER A 1 460 ? 84.836   20.368  -5.315  1.00 41.69 460 A 1 
ATOM   3598 C CA  . SER A 1 460 ? 83.918   19.289  -5.717  1.00 45.51 460 A 1 
ATOM   3599 C C   . SER A 1 460 ? 83.080   19.641  -6.959  1.00 42.39 460 A 1 
ATOM   3600 O O   . SER A 1 460 ? 82.567   20.758  -7.047  1.00 39.42 460 A 1 
ATOM   3601 C CB  . SER A 1 460 ? 83.018   18.892  -4.550  1.00 42.73 460 A 1 
ATOM   3602 O OG  . SER A 1 460 ? 83.807   18.352  -3.518  1.00 40.63 460 A 1 
ATOM   3603 N N   . PRO A 1 461 ? 82.908   18.693  -7.927  1.00 42.91 461 A 1 
ATOM   3604 C CA  . PRO A 1 461 ? 82.422   19.000  -9.272  1.00 47.31 461 A 1 
ATOM   3605 C C   . PRO A 1 461 ? 80.896   19.104  -9.361  1.00 46.80 461 A 1 
ATOM   3606 O O   . PRO A 1 461 ? 80.157   18.317  -8.783  1.00 43.96 461 A 1 
ATOM   3607 C CB  . PRO A 1 461 ? 82.976   17.878  -10.153 1.00 43.59 461 A 1 
ATOM   3608 C CG  . PRO A 1 461 ? 83.029   16.682  -9.194  1.00 45.93 461 A 1 
ATOM   3609 C CD  . PRO A 1 461 ? 83.353   17.329  -7.847  1.00 53.10 461 A 1 
ATOM   3610 N N   . GLY A 1 462 ? 80.456   20.046  -10.180 1.00 43.43 462 A 1 
ATOM   3611 C CA  . GLY A 1 462 ? 79.047   20.333  -10.434 1.00 46.13 462 A 1 
ATOM   3612 C C   . GLY A 1 462 ? 78.413   19.457  -11.525 1.00 43.52 462 A 1 
ATOM   3613 O O   . GLY A 1 462 ? 78.332   19.884  -12.668 1.00 40.94 462 A 1 
ATOM   3614 N N   . LEU A 1 463 ? 77.965   18.228  -11.198 1.00 41.76 463 A 1 
ATOM   3615 C CA  . LEU A 1 463 ? 77.290   17.353  -12.177 1.00 44.53 463 A 1 
ATOM   3616 C C   . LEU A 1 463 ? 75.956   17.956  -12.666 1.00 42.26 463 A 1 
ATOM   3617 O O   . LEU A 1 463 ? 75.090   18.314  -11.880 1.00 39.33 463 A 1 
ATOM   3618 C CB  . LEU A 1 463 ? 77.112   15.941  -11.596 1.00 41.58 463 A 1 
ATOM   3619 C CG  . LEU A 1 463 ? 78.340   15.049  -11.818 1.00 38.75 463 A 1 
ATOM   3620 C CD1 . LEU A 1 463 ? 78.300   13.823  -10.904 1.00 40.72 463 A 1 
ATOM   3621 C CD2 . LEU A 1 463 ? 78.413   14.543  -13.276 1.00 43.03 463 A 1 
ATOM   3622 N N   . SER A 1 464 ? 75.787   17.981  -13.988 1.00 42.74 464 A 1 
ATOM   3623 C CA  . SER A 1 464 ? 74.881   18.868  -14.740 1.00 46.03 464 A 1 
ATOM   3624 C C   . SER A 1 464 ? 73.630   18.210  -15.320 1.00 42.81 464 A 1 
ATOM   3625 O O   . SER A 1 464 ? 73.190   18.630  -16.392 1.00 40.48 464 A 1 
ATOM   3626 C CB  . SER A 1 464 ? 75.692   19.487  -15.890 1.00 43.81 464 A 1 
ATOM   3627 O OG  . SER A 1 464 ? 76.068   18.473  -16.811 1.00 42.03 464 A 1 
ATOM   3628 N N   . TYR A 1 465 ? 73.089   17.148  -14.745 1.00 34.05 465 A 1 
ATOM   3629 C CA  . TYR A 1 465 ? 72.122   16.288  -15.448 1.00 38.13 465 A 1 
ATOM   3630 C C   . TYR A 1 465 ? 70.931   17.056  -16.051 1.00 34.71 465 A 1 
ATOM   3631 O O   . TYR A 1 465 ? 70.119   17.648  -15.338 1.00 32.41 465 A 1 
ATOM   3632 C CB  . TYR A 1 465 ? 71.688   15.128  -14.553 1.00 36.23 465 A 1 
ATOM   3633 C CG  . TYR A 1 465 ? 72.600   13.919  -14.664 1.00 36.66 465 A 1 
ATOM   3634 C CD1 . TYR A 1 465 ? 72.368   12.959  -15.665 1.00 38.25 465 A 1 
ATOM   3635 C CD2 . TYR A 1 465 ? 73.687   13.767  -13.795 1.00 39.02 465 A 1 
ATOM   3636 C CE1 . TYR A 1 465 ? 73.211   11.842  -15.789 1.00 36.73 465 A 1 
ATOM   3637 C CE2 . TYR A 1 465 ? 74.538   12.655  -13.912 1.00 36.14 465 A 1 
ATOM   3638 C CZ  . TYR A 1 465 ? 74.294   11.690  -14.906 1.00 38.39 465 A 1 
ATOM   3639 O OH  . TYR A 1 465 ? 75.123   10.606  -15.021 1.00 36.94 465 A 1 
ATOM   3640 N N   . SER A 1 466 ? 70.822   16.977  -17.387 1.00 42.52 466 A 1 
ATOM   3641 C CA  . SER A 1 466 ? 70.047   17.875  -18.251 1.00 46.31 466 A 1 
ATOM   3642 C C   . SER A 1 466 ? 68.735   17.305  -18.807 1.00 43.20 466 A 1 
ATOM   3643 O O   . SER A 1 466 ? 68.303   17.737  -19.878 1.00 40.60 466 A 1 
ATOM   3644 C CB  . SER A 1 466 ? 70.938   18.276  -19.435 1.00 42.98 466 A 1 
ATOM   3645 O OG  . SER A 1 466 ? 71.184   17.149  -20.259 1.00 41.74 466 A 1 
ATOM   3646 N N   . LEU A 1 467 ? 68.144   16.297  -18.196 1.00 39.14 467 A 1 
ATOM   3647 C CA  . LEU A 1 467 ? 67.075   15.489  -18.811 1.00 41.93 467 A 1 
ATOM   3648 C C   . LEU A 1 467 ? 65.888   16.339  -19.291 1.00 39.54 467 A 1 
ATOM   3649 O O   . LEU A 1 467 ? 64.983   16.676  -18.520 1.00 36.84 467 A 1 
ATOM   3650 C CB  . LEU A 1 467 ? 66.659   14.369  -17.840 1.00 39.57 467 A 1 
ATOM   3651 C CG  . LEU A 1 467 ? 67.479   13.083  -18.033 1.00 37.27 467 A 1 
ATOM   3652 C CD1 . LEU A 1 467 ? 67.417   12.207  -16.785 1.00 38.96 467 A 1 
ATOM   3653 C CD2 . LEU A 1 467 ? 66.956   12.254  -19.214 1.00 41.22 467 A 1 
ATOM   3654 N N   . GLY A 1 468 ? 65.881   16.618  -20.593 1.00 43.60 468 A 1 
ATOM   3655 C CA  . GLY A 1 468 ? 64.937   17.486  -21.286 1.00 45.62 468 A 1 
ATOM   3656 C C   . GLY A 1 468 ? 63.740   16.776  -21.933 1.00 42.84 468 A 1 
ATOM   3657 O O   . GLY A 1 468 ? 63.505   16.980  -23.114 1.00 40.12 468 A 1 
ATOM   3658 N N   . SER A 1 469 ? 63.028   15.891  -21.245 1.00 39.51 469 A 1 
ATOM   3659 C CA  . SER A 1 469 ? 61.983   15.073  -21.891 1.00 42.90 469 A 1 
ATOM   3660 C C   . SER A 1 469 ? 60.850   15.922  -22.487 1.00 39.95 469 A 1 
ATOM   3661 O O   . SER A 1 469 ? 60.223   16.721  -21.806 1.00 37.40 469 A 1 
ATOM   3662 C CB  . SER A 1 469 ? 61.442   14.021  -20.927 1.00 40.47 469 A 1 
ATOM   3663 O OG  . SER A 1 469 ? 60.906   14.639  -19.784 1.00 39.70 469 A 1 
ATOM   3664 N N   . SER A 1 470 ? 60.556   15.653  -23.757 1.00 38.73 470 A 1 
ATOM   3665 C CA  . SER A 1 470 ? 59.883   16.546  -24.713 1.00 42.49 470 A 1 
ATOM   3666 C C   . SER A 1 470 ? 58.385   16.308  -24.895 1.00 39.10 470 A 1 
ATOM   3667 O O   . SER A 1 470 ? 57.872   16.598  -25.982 1.00 36.55 470 A 1 
ATOM   3668 C CB  . SER A 1 470 ? 60.608   16.366  -26.058 1.00 39.47 470 A 1 
ATOM   3669 O OG  . SER A 1 470 ? 59.966   16.981  -27.136 1.00 39.07 470 A 1 
ATOM   3670 N N   . PHE A 1 471 ? 57.672   15.697  -23.973 1.00 35.01 471 A 1 
ATOM   3671 C CA  . PHE A 1 471 ? 56.337   15.163  -24.263 1.00 37.27 471 A 1 
ATOM   3672 C C   . PHE A 1 471 ? 55.347   16.244  -24.738 1.00 34.54 471 A 1 
ATOM   3673 O O   . PHE A 1 471 ? 54.704   16.926  -23.945 1.00 31.40 471 A 1 
ATOM   3674 C CB  . PHE A 1 471 ? 55.817   14.327  -23.089 1.00 34.20 471 A 1 
ATOM   3675 C CG  . PHE A 1 471 ? 56.065   12.848  -23.265 1.00 34.70 471 A 1 
ATOM   3676 C CD1 . PHE A 1 471 ? 55.144   12.055  -23.963 1.00 36.22 471 A 1 
ATOM   3677 C CD2 . PHE A 1 471 ? 57.237   12.265  -22.761 1.00 38.13 471 A 1 
ATOM   3678 C CE1 . PHE A 1 471 ? 55.387   10.687  -24.136 1.00 35.94 471 A 1 
ATOM   3679 C CE2 . PHE A 1 471 ? 57.486   10.899  -22.940 1.00 35.01 471 A 1 
ATOM   3680 C CZ  . PHE A 1 471 ? 56.559   10.099  -23.628 1.00 36.98 471 A 1 
ATOM   3681 N N   . GLY A 1 472 ? 55.226   16.344  -26.055 1.00 40.07 472 A 1 
ATOM   3682 C CA  . GLY A 1 472 ? 54.319   17.253  -26.754 1.00 42.03 472 A 1 
ATOM   3683 C C   . GLY A 1 472 ? 52.875   16.750  -26.774 1.00 39.47 472 A 1 
ATOM   3684 O O   . GLY A 1 472 ? 52.421   16.239  -27.785 1.00 37.01 472 A 1 
ATOM   3685 N N   . SER A 1 473 ? 52.148   16.855  -25.680 1.00 39.01 473 A 1 
ATOM   3686 C CA  . SER A 1 473 ? 50.735   16.469  -25.617 1.00 42.49 473 A 1 
ATOM   3687 C C   . SER A 1 473 ? 49.868   17.428  -26.451 1.00 40.03 473 A 1 
ATOM   3688 O O   . SER A 1 473 ? 49.390   18.448  -25.949 1.00 37.12 473 A 1 
ATOM   3689 C CB  . SER A 1 473 ? 50.267   16.400  -24.166 1.00 39.72 473 A 1 
ATOM   3690 O OG  . SER A 1 473 ? 50.470   17.638  -23.530 1.00 38.26 473 A 1 
ATOM   3691 N N   . GLY A 1 474 ? 49.666   17.073  -27.719 1.00 36.82 474 A 1 
ATOM   3692 C CA  . GLY A 1 474 ? 48.814   17.824  -28.645 1.00 38.88 474 A 1 
ATOM   3693 C C   . GLY A 1 474 ? 47.314   17.638  -28.379 1.00 36.61 474 A 1 
ATOM   3694 O O   . GLY A 1 474 ? 46.624   17.025  -29.182 1.00 33.80 474 A 1 
ATOM   3695 N N   . ALA A 1 475 ? 46.824   18.111  -27.254 1.00 36.80 475 A 1 
ATOM   3696 C CA  . ALA A 1 475 ? 45.399   18.012  -26.918 1.00 39.77 475 A 1 
ATOM   3697 C C   . ALA A 1 475 ? 44.567   18.897  -27.867 1.00 38.12 475 A 1 
ATOM   3698 O O   . ALA A 1 475 ? 44.465   20.109  -27.690 1.00 35.56 475 A 1 
ATOM   3699 C CB  . ALA A 1 475 ? 45.207   18.387  -25.441 1.00 37.78 475 A 1 
ATOM   3700 N N   . GLY A 1 476 ? 43.959   18.263  -28.880 1.00 37.45 476 A 1 
ATOM   3701 C CA  . GLY A 1 476 ? 43.077   18.940  -29.831 1.00 40.19 476 A 1 
ATOM   3702 C C   . GLY A 1 476 ? 41.848   19.515  -29.128 1.00 38.73 476 A 1 
ATOM   3703 O O   . GLY A 1 476 ? 41.047   18.790  -28.556 1.00 35.89 476 A 1 
ATOM   3704 N N   . SER A 1 477 ? 41.694   20.810  -29.211 1.00 36.23 477 A 1 
ATOM   3705 C CA  . SER A 1 477 ? 40.601   21.579  -28.609 1.00 39.00 477 A 1 
ATOM   3706 C C   . SER A 1 477 ? 39.307   21.464  -29.429 1.00 36.86 477 A 1 
ATOM   3707 O O   . SER A 1 477 ? 38.892   22.433  -30.059 1.00 34.38 477 A 1 
ATOM   3708 C CB  . SER A 1 477 ? 41.037   23.042  -28.453 1.00 36.76 477 A 1 
ATOM   3709 O OG  . SER A 1 477 ? 41.301   23.604  -29.719 1.00 36.05 477 A 1 
ATOM   3710 N N   . SER A 1 478 ? 38.669   20.289  -29.465 1.00 35.72 478 A 1 
ATOM   3711 C CA  . SER A 1 478 ? 37.385   20.164  -30.161 1.00 39.08 478 A 1 
ATOM   3712 C C   . SER A 1 478 ? 36.349   21.053  -29.478 1.00 36.87 478 A 1 
ATOM   3713 O O   . SER A 1 478 ? 35.893   20.786  -28.368 1.00 34.46 478 A 1 
ATOM   3714 C CB  . SER A 1 478 ? 36.925   18.703  -30.233 1.00 36.79 478 A 1 
ATOM   3715 O OG  . SER A 1 478 ? 36.780   18.155  -28.948 1.00 36.50 478 A 1 
ATOM   3716 N N   . SER A 1 479 ? 35.984   22.122  -30.166 1.00 35.94 479 A 1 
ATOM   3717 C CA  . SER A 1 479 ? 35.039   23.148  -29.726 1.00 39.46 479 A 1 
ATOM   3718 C C   . SER A 1 479 ? 33.592   22.653  -29.790 1.00 37.23 479 A 1 
ATOM   3719 O O   . SER A 1 479 ? 32.795   23.161  -30.579 1.00 34.43 479 A 1 
ATOM   3720 C CB  . SER A 1 479 ? 35.239   24.408  -30.575 1.00 36.68 479 A 1 
ATOM   3721 O OG  . SER A 1 479 ? 34.945   24.122  -31.930 1.00 36.08 479 A 1 
ATOM   3722 N N   . PHE A 1 480 ? 33.241   21.636  -29.005 1.00 35.35 480 A 1 
ATOM   3723 C CA  . PHE A 1 480 ? 31.834   21.265  -28.896 1.00 37.33 480 A 1 
ATOM   3724 C C   . PHE A 1 480 ? 31.063   22.431  -28.282 1.00 34.78 480 A 1 
ATOM   3725 O O   . PHE A 1 480 ? 31.040   22.621  -27.066 1.00 31.89 480 A 1 
ATOM   3726 C CB  . PHE A 1 480 ? 31.656   19.953  -28.124 1.00 34.34 480 A 1 
ATOM   3727 C CG  . PHE A 1 480 ? 31.648   18.742  -29.027 1.00 34.73 480 A 1 
ATOM   3728 C CD1 . PHE A 1 480 ? 30.453   18.331  -29.640 1.00 36.58 480 A 1 
ATOM   3729 C CD2 . PHE A 1 480 ? 32.828   18.033  -29.267 1.00 38.55 480 A 1 
ATOM   3730 C CE1 . PHE A 1 480 ? 30.443   17.220  -30.489 1.00 35.85 480 A 1 
ATOM   3731 C CE2 . PHE A 1 480 ? 32.825   16.920  -30.121 1.00 34.97 480 A 1 
ATOM   3732 C CZ  . PHE A 1 480 ? 31.626   16.504  -30.736 1.00 37.31 480 A 1 
ATOM   3733 N N   . SER A 1 481 ? 30.449   23.207  -29.148 1.00 44.46 481 A 1 
ATOM   3734 C CA  . SER A 1 481 ? 29.506   24.261  -28.786 1.00 47.16 481 A 1 
ATOM   3735 C C   . SER A 1 481 ? 28.261   23.621  -28.173 1.00 44.65 481 A 1 
ATOM   3736 O O   . SER A 1 481 ? 27.248   23.428  -28.839 1.00 41.52 481 A 1 
ATOM   3737 C CB  . SER A 1 481 ? 29.155   25.101  -30.024 1.00 44.98 481 A 1 
ATOM   3738 O OG  . SER A 1 481 ? 28.610   24.285  -31.029 1.00 42.47 481 A 1 
ATOM   3739 N N   . ARG A 1 482 ? 28.345   23.226  -26.903 1.00 38.13 482 A 1 
ATOM   3740 C CA  . ARG A 1 482 ? 27.145   22.900  -26.146 1.00 40.38 482 A 1 
ATOM   3741 C C   . ARG A 1 482 ? 26.309   24.173  -26.071 1.00 37.22 482 A 1 
ATOM   3742 O O   . ARG A 1 482 ? 26.567   25.034  -25.236 1.00 35.12 482 A 1 
ATOM   3743 C CB  . ARG A 1 482 ? 27.473   22.352  -24.751 1.00 39.13 482 A 1 
ATOM   3744 C CG  . ARG A 1 482 ? 27.740   20.833  -24.777 1.00 37.55 482 A 1 
ATOM   3745 C CD  . ARG A 1 482 ? 27.951   20.310  -23.351 1.00 37.42 482 A 1 
ATOM   3746 N NE  . ARG A 1 482 ? 28.011   18.846  -23.309 1.00 34.07 482 A 1 
ATOM   3747 C CZ  . ARG A 1 482 ? 28.168   18.092  -22.228 1.00 33.13 482 A 1 
ATOM   3748 N NH1 . ARG A 1 482 ? 28.325   18.622  -21.046 1.00 30.14 482 A 1 
ATOM   3749 N NH2 . ARG A 1 482 ? 28.163   16.785  -22.310 1.00 30.23 482 A 1 
ATOM   3750 N N   . THR A 1 483 ? 25.330   24.268  -26.942 1.00 41.31 483 A 1 
ATOM   3751 C CA  . THR A 1 483 ? 24.215   25.203  -26.787 1.00 44.84 483 A 1 
ATOM   3752 C C   . THR A 1 483 ? 23.467   24.804  -25.512 1.00 43.65 483 A 1 
ATOM   3753 O O   . THR A 1 483 ? 22.542   24.008  -25.537 1.00 39.08 483 A 1 
ATOM   3754 C CB  . THR A 1 483 ? 23.285   25.145  -28.004 1.00 40.81 483 A 1 
ATOM   3755 O OG1 . THR A 1 483 ? 23.074   23.818  -28.406 1.00 38.12 483 A 1 
ATOM   3756 C CG2 . THR A 1 483 ? 23.883   25.879  -29.201 1.00 38.78 483 A 1 
ATOM   3757 N N   . SER A 1 484 ? 23.945   25.305  -24.376 1.00 40.79 484 A 1 
ATOM   3758 C CA  . SER A 1 484 ? 23.218   25.194  -23.127 1.00 43.58 484 A 1 
ATOM   3759 C C   . SER A 1 484 ? 21.926   25.981  -23.304 1.00 42.14 484 A 1 
ATOM   3760 O O   . SER A 1 484 ? 21.944   27.205  -23.227 1.00 39.29 484 A 1 
ATOM   3761 C CB  . SER A 1 484 ? 24.060   25.725  -21.950 1.00 41.31 484 A 1 
ATOM   3762 O OG  . SER A 1 484 ? 24.426   27.067  -22.149 1.00 39.60 484 A 1 
ATOM   3763 N N   . SER A 1 485 ? 20.841   25.294  -23.595 1.00 41.00 485 A 1 
ATOM   3764 C CA  . SER A 1 485 ? 19.522   25.915  -23.574 1.00 43.57 485 A 1 
ATOM   3765 C C   . SER A 1 485 ? 19.292   26.400  -22.151 1.00 42.19 485 A 1 
ATOM   3766 O O   . SER A 1 485 ? 18.994   25.616  -21.249 1.00 39.74 485 A 1 
ATOM   3767 C CB  . SER A 1 485 ? 18.443   24.918  -24.017 1.00 41.34 485 A 1 
ATOM   3768 O OG  . SER A 1 485 ? 18.413   23.788  -23.176 1.00 40.30 485 A 1 
ATOM   3769 N N   . SER A 1 486 ? 19.502   27.686  -21.948 1.00 45.71 486 A 1 
ATOM   3770 C CA  . SER A 1 486 ? 19.266   28.365  -20.690 1.00 49.36 486 A 1 
ATOM   3771 C C   . SER A 1 486 ? 17.762   28.325  -20.425 1.00 48.66 486 A 1 
ATOM   3772 O O   . SER A 1 486 ? 17.012   29.170  -20.891 1.00 46.04 486 A 1 
ATOM   3773 C CB  . SER A 1 486 ? 19.816   29.795  -20.768 1.00 46.55 486 A 1 
ATOM   3774 O OG  . SER A 1 486 ? 19.410   30.437  -21.953 1.00 44.49 486 A 1 
ATOM   3775 N N   . ARG A 1 487 ? 17.311   27.274  -19.740 1.00 49.22 487 A 1 
ATOM   3776 C CA  . ARG A 1 487 ? 15.924   27.242  -19.273 1.00 51.64 487 A 1 
ATOM   3777 C C   . ARG A 1 487 ? 15.730   28.454  -18.368 1.00 50.09 487 A 1 
ATOM   3778 O O   . ARG A 1 487 ? 16.301   28.495  -17.274 1.00 48.09 487 A 1 
ATOM   3779 C CB  . ARG A 1 487 ? 15.588   25.933  -18.550 1.00 49.91 487 A 1 
ATOM   3780 C CG  . ARG A 1 487 ? 15.298   24.788  -19.536 1.00 47.35 487 A 1 
ATOM   3781 C CD  . ARG A 1 487 ? 14.867   23.527  -18.762 1.00 47.65 487 A 1 
ATOM   3782 N NE  . ARG A 1 487 ? 14.427   22.456  -19.672 1.00 41.50 487 A 1 
ATOM   3783 C CZ  . ARG A 1 487 ? 13.990   21.253  -19.307 1.00 39.51 487 A 1 
ATOM   3784 N NH1 . ARG A 1 487 ? 13.944   20.890  -18.054 1.00 36.11 487 A 1 
ATOM   3785 N NH2 . ARG A 1 487 ? 13.588   20.388  -20.207 1.00 35.13 487 A 1 
ATOM   3786 N N   . ALA A 1 488 ? 14.987   29.407  -18.865 1.00 57.72 488 A 1 
ATOM   3787 C CA  . ALA A 1 488 ? 14.548   30.549  -18.092 1.00 61.83 488 A 1 
ATOM   3788 C C   . ALA A 1 488 ? 13.809   30.024  -16.855 1.00 62.58 488 A 1 
ATOM   3789 O O   . ALA A 1 488 ? 12.863   29.236  -16.974 1.00 59.88 488 A 1 
ATOM   3790 C CB  . ALA A 1 488 ? 13.668   31.433  -18.974 1.00 58.54 488 A 1 
ATOM   3791 N N   . VAL A 1 489 ? 14.284   30.401  -15.682 1.00 57.37 489 A 1 
ATOM   3792 C CA  . VAL A 1 489 ? 13.596   30.084  -14.439 1.00 61.47 489 A 1 
ATOM   3793 C C   . VAL A 1 489 ? 12.551   31.165  -14.235 1.00 60.50 489 A 1 
ATOM   3794 O O   . VAL A 1 489 ? 12.889   32.320  -13.993 1.00 59.98 489 A 1 
ATOM   3795 C CB  . VAL A 1 489 ? 14.567   29.969  -13.250 1.00 59.93 489 A 1 
ATOM   3796 C CG1 . VAL A 1 489 ? 13.824   29.613  -11.964 1.00 53.53 489 A 1 
ATOM   3797 C CG2 . VAL A 1 489 ? 15.606   28.869  -13.511 1.00 55.94 489 A 1 
ATOM   3798 N N   . VAL A 1 490 ? 11.290   30.782  -14.373 1.00 58.34 490 A 1 
ATOM   3799 C CA  . VAL A 1 490 ? 10.182   31.672  -14.037 1.00 61.92 490 A 1 
ATOM   3800 C C   . VAL A 1 490 ? 10.022   31.652  -12.523 1.00 60.24 490 A 1 
ATOM   3801 O O   . VAL A 1 490 ? 9.624    30.634  -11.960 1.00 60.13 490 A 1 
ATOM   3802 C CB  . VAL A 1 490 ? 8.883    31.274  -14.750 1.00 61.23 490 A 1 
ATOM   3803 C CG1 . VAL A 1 490 ? 7.762    32.267  -14.438 1.00 56.12 490 A 1 
ATOM   3804 C CG2 . VAL A 1 490 ? 9.070    31.231  -16.269 1.00 60.15 490 A 1 
ATOM   3805 N N   . VAL A 1 491 ? 10.366   32.743  -11.875 1.00 61.85 491 A 1 
ATOM   3806 C CA  . VAL A 1 491 ? 10.119   32.924  -10.446 1.00 64.70 491 A 1 
ATOM   3807 C C   . VAL A 1 491 ? 8.753    33.580  -10.309 1.00 63.45 491 A 1 
ATOM   3808 O O   . VAL A 1 491 ? 8.590    34.757  -10.611 1.00 63.65 491 A 1 
ATOM   3809 C CB  . VAL A 1 491 ? 11.228   33.744  -9.769  1.00 63.21 491 A 1 
ATOM   3810 C CG1 . VAL A 1 491 ? 10.976   33.866  -8.269  1.00 57.25 491 A 1 
ATOM   3811 C CG2 . VAL A 1 491 ? 12.599   33.080  -9.961  1.00 60.39 491 A 1 
ATOM   3812 N N   . LYS A 1 492 ? 7.770    32.798  -9.870  1.00 57.51 492 A 1 
ATOM   3813 C CA  . LYS A 1 492 ? 6.471    33.350  -9.479  1.00 59.99 492 A 1 
ATOM   3814 C C   . LYS A 1 492 ? 6.561    33.856  -8.044  1.00 57.39 492 A 1 
ATOM   3815 O O   . LYS A 1 492 ? 6.845    33.078  -7.138  1.00 58.90 492 A 1 
ATOM   3816 C CB  . LYS A 1 492 ? 5.348    32.322  -9.645  1.00 61.00 492 A 1 
ATOM   3817 C CG  . LYS A 1 492 ? 4.683    32.440  -11.020 1.00 58.75 492 A 1 
ATOM   3818 C CD  . LYS A 1 492 ? 3.456    31.518  -11.098 1.00 58.59 492 A 1 
ATOM   3819 C CE  . LYS A 1 492 ? 2.638    31.807  -12.359 1.00 51.56 492 A 1 
ATOM   3820 N NZ  . LYS A 1 492 ? 1.233    31.376  -12.196 1.00 45.84 492 A 1 
ATOM   3821 N N   . LYS A 1 493 ? 6.307    35.136  -7.846  1.00 61.76 493 A 1 
ATOM   3822 C CA  . LYS A 1 493 ? 6.008    35.705  -6.535  1.00 65.61 493 A 1 
ATOM   3823 C C   . LYS A 1 493 ? 4.498    35.775  -6.381  1.00 64.04 493 A 1 
ATOM   3824 O O   . LYS A 1 493 ? 3.823    36.423  -7.174  1.00 64.37 493 A 1 
ATOM   3825 C CB  . LYS A 1 493 ? 6.646    37.086  -6.372  1.00 64.23 493 A 1 
ATOM   3826 C CG  . LYS A 1 493 ? 8.128    36.985  -6.016  1.00 59.07 493 A 1 
ATOM   3827 C CD  . LYS A 1 493 ? 8.704    38.389  -5.817  1.00 57.21 493 A 1 
ATOM   3828 C CE  . LYS A 1 493 ? 10.159   38.330  -5.368  1.00 50.24 493 A 1 
ATOM   3829 N NZ  . LYS A 1 493 ? 10.729   39.686  -5.249  1.00 44.64 493 A 1 
ATOM   3830 N N   . ILE A 1 494 ? 4.007    35.079  -5.372  1.00 68.52 494 A 1 
ATOM   3831 C CA  . ILE A 1 494 ? 2.606    35.083  -5.001  1.00 70.52 494 A 1 
ATOM   3832 C C   . ILE A 1 494 ? 2.517    35.749  -3.632  1.00 68.63 494 A 1 
ATOM   3833 O O   . ILE A 1 494 ? 3.105    35.268  -2.671  1.00 67.38 494 A 1 
ATOM   3834 C CB  . ILE A 1 494 ? 2.027    33.658  -5.008  1.00 70.37 494 A 1 
ATOM   3835 C CG1 . ILE A 1 494 ? 2.155    33.022  -6.411  1.00 67.73 494 A 1 
ATOM   3836 C CG2 . ILE A 1 494 ? 0.558    33.697  -4.560  1.00 65.29 494 A 1 
ATOM   3837 C CD1 . ILE A 1 494 ? 1.715    31.552  -6.484  1.00 60.78 494 A 1 
ATOM   3838 N N   . GLU A 1 495 ? 1.823    36.846  -3.569  1.00 67.12 495 A 1 
ATOM   3839 C CA  . GLU A 1 495 ? 1.528    37.543  -2.326  1.00 70.14 495 A 1 
ATOM   3840 C C   . GLU A 1 495 ? 0.122    37.165  -1.876  1.00 66.45 495 A 1 
ATOM   3841 O O   . GLU A 1 495 ? -0.862   37.375  -2.599  1.00 68.51 495 A 1 
ATOM   3842 C CB  . GLU A 1 495 ? 1.715    39.048  -2.502  1.00 70.41 495 A 1 
ATOM   3843 C CG  . GLU A 1 495 ? 2.627    39.637  -1.409  1.00 64.39 495 A 1 
ATOM   3844 C CD  . GLU A 1 495 ? 2.909    41.132  -1.605  1.00 63.12 495 A 1 
ATOM   3845 O OE1 . GLU A 1 495 ? 3.730    41.659  -0.824  1.00 55.71 495 A 1 
ATOM   3846 O OE2 . GLU A 1 495 ? 2.313    41.743  -2.523  1.00 57.51 495 A 1 
ATOM   3847 N N   . THR A 1 496 ? 0.027    36.579  -0.703  1.00 72.90 496 A 1 
ATOM   3848 C CA  . THR A 1 496 ? -1.251   36.242  -0.084  1.00 73.62 496 A 1 
ATOM   3849 C C   . THR A 1 496 ? -1.393   36.990  1.232   1.00 71.28 496 A 1 
ATOM   3850 O O   . THR A 1 496 ? -0.445   37.099  2.015   1.00 70.82 496 A 1 
ATOM   3851 C CB  . THR A 1 496 ? -1.417   34.736  0.137   1.00 71.63 496 A 1 
ATOM   3852 O OG1 . THR A 1 496 ? -0.301   34.191  0.814   1.00 61.61 496 A 1 
ATOM   3853 C CG2 . THR A 1 496 ? -1.551   33.976  -1.177  1.00 63.88 496 A 1 
ATOM   3854 N N   . ARG A 1 497 ? -2.595   37.498  1.479   1.00 68.50 497 A 1 
ATOM   3855 C CA  . ARG A 1 497 ? -2.956   38.118  2.750   1.00 74.11 497 A 1 
ATOM   3856 C C   . ARG A 1 497 ? -4.252   37.491  3.239   1.00 73.92 497 A 1 
ATOM   3857 O O   . ARG A 1 497 ? -5.207   37.396  2.477   1.00 69.85 497 A 1 
ATOM   3858 C CB  . ARG A 1 497 ? -3.055   39.644  2.565   1.00 72.17 497 A 1 
ATOM   3859 C CG  . ARG A 1 497 ? -2.855   40.385  3.890   1.00 67.36 497 A 1 
ATOM   3860 C CD  . ARG A 1 497 ? -2.920   41.888  3.658   1.00 65.06 497 A 1 
ATOM   3861 N NE  . ARG A 1 497 ? -2.533   42.624  4.860   1.00 56.00 497 A 1 
ATOM   3862 C CZ  . ARG A 1 497 ? -2.444   43.939  4.978   1.00 50.47 497 A 1 
ATOM   3863 N NH1 . ARG A 1 497 ? -2.766   44.726  3.985   1.00 46.38 497 A 1 
ATOM   3864 N NH2 . ARG A 1 497 ? -2.049   44.475  6.094   1.00 46.78 497 A 1 
ATOM   3865 N N   . ASP A 1 498 ? -4.238   36.978  4.466   1.00 69.68 498 A 1 
ATOM   3866 C CA  . ASP A 1 498 ? -5.369   36.246  5.056   1.00 75.56 498 A 1 
ATOM   3867 C C   . ASP A 1 498 ? -5.915   35.116  4.153   1.00 76.54 498 A 1 
ATOM   3868 O O   . ASP A 1 498 ? -7.118   34.929  3.995   1.00 69.92 498 A 1 
ATOM   3869 C CB  . ASP A 1 498 ? -6.444   37.233  5.550   1.00 71.52 498 A 1 
ATOM   3870 C CG  . ASP A 1 498 ? -5.888   38.248  6.549   1.00 67.51 498 A 1 
ATOM   3871 O OD1 . ASP A 1 498 ? -4.992   37.858  7.339   1.00 61.00 498 A 1 
ATOM   3872 O OD2 . ASP A 1 498 ? -6.321   39.409  6.500   1.00 60.09 498 A 1 
ATOM   3873 N N   . GLY A 1 499 ? -4.985   34.382  3.506   1.00 68.64 499 A 1 
ATOM   3874 C CA  . GLY A 1 499 ? -5.313   33.270  2.609   1.00 69.68 499 A 1 
ATOM   3875 C C   . GLY A 1 499 ? -5.867   33.671  1.236   1.00 70.43 499 A 1 
ATOM   3876 O O   . GLY A 1 499 ? -6.095   32.804  0.400   1.00 66.45 499 A 1 
ATOM   3877 N N   . LYS A 1 500 ? -6.064   34.979  0.959   1.00 65.59 500 A 1 
ATOM   3878 C CA  . LYS A 1 500 ? -6.467   35.470  -0.355  1.00 71.55 500 A 1 
ATOM   3879 C C   . LYS A 1 500 ? -5.263   35.941  -1.162  1.00 71.45 500 A 1 
ATOM   3880 O O   . LYS A 1 500 ? -4.377   36.615  -0.632  1.00 67.50 500 A 1 
ATOM   3881 C CB  . LYS A 1 500 ? -7.525   36.571  -0.241  1.00 68.58 500 A 1 
ATOM   3882 C CG  . LYS A 1 500 ? -8.865   35.989  0.227   1.00 63.29 500 A 1 
ATOM   3883 C CD  . LYS A 1 500 ? -9.968   37.057  0.239   1.00 58.72 500 A 1 
ATOM   3884 C CE  . LYS A 1 500 ? -11.270  36.408  0.656   1.00 51.14 500 A 1 
ATOM   3885 N NZ  . LYS A 1 500 ? -12.395  37.370  0.703   1.00 44.71 500 A 1 
ATOM   3886 N N   . LEU A 1 501 ? -5.263   35.621  -2.446  1.00 67.53 501 A 1 
ATOM   3887 C CA  . LEU A 1 501 ? -4.266   36.088  -3.399  1.00 71.77 501 A 1 
ATOM   3888 C C   . LEU A 1 501 ? -4.405   37.602  -3.578  1.00 70.73 501 A 1 
ATOM   3889 O O   . LEU A 1 501 ? -5.473   38.076  -3.971  1.00 67.79 501 A 1 
ATOM   3890 C CB  . LEU A 1 501 ? -4.464   35.347  -4.732  1.00 69.98 501 A 1 
ATOM   3891 C CG  . LEU A 1 501 ? -3.248   35.462  -5.661  1.00 65.99 501 A 1 
ATOM   3892 C CD1 . LEU A 1 501 ? -2.205   34.418  -5.291  1.00 58.73 501 A 1 
ATOM   3893 C CD2 . LEU A 1 501 ? -3.645   35.226  -7.121  1.00 62.22 501 A 1 
ATOM   3894 N N   . VAL A 1 502 ? -3.334   38.339  -3.281  1.00 70.00 502 A 1 
ATOM   3895 C CA  . VAL A 1 502 ? -3.296   39.804  -3.403  1.00 74.01 502 A 1 
ATOM   3896 C C   . VAL A 1 502 ? -2.574   40.216  -4.679  1.00 74.06 502 A 1 
ATOM   3897 O O   . VAL A 1 502 ? -3.070   41.049  -5.428  1.00 70.14 502 A 1 
ATOM   3898 C CB  . VAL A 1 502 ? -2.630   40.455  -2.175  1.00 71.75 502 A 1 
ATOM   3899 C CG1 . VAL A 1 502 ? -2.653   41.982  -2.273  1.00 63.82 502 A 1 
ATOM   3900 C CG2 . VAL A 1 502 ? -3.346   40.067  -0.882  1.00 67.34 502 A 1 
ATOM   3901 N N   . SER A 1 503 ? -1.404   39.625  -4.944  1.00 67.99 503 A 1 
ATOM   3902 C CA  . SER A 1 503 ? -0.679   39.859  -6.183  1.00 71.54 503 A 1 
ATOM   3903 C C   . SER A 1 503 ? 0.043    38.595  -6.637  1.00 70.05 503 A 1 
ATOM   3904 O O   . SER A 1 503 ? 0.491    37.784  -5.832  1.00 67.74 503 A 1 
ATOM   3905 C CB  . SER A 1 503 ? 0.277    41.058  -6.055  1.00 68.19 503 A 1 
ATOM   3906 O OG  . SER A 1 503 ? 1.463    40.737  -5.368  1.00 61.28 503 A 1 
ATOM   3907 N N   . GLU A 1 504 ? 0.139    38.443  -7.963  1.00 67.99 504 A 1 
ATOM   3908 C CA  . GLU A 1 504 ? 0.953    37.410  -8.587  1.00 72.69 504 A 1 
ATOM   3909 C C   . GLU A 1 504 ? 1.817    38.070  -9.655  1.00 69.42 504 A 1 
ATOM   3910 O O   . GLU A 1 504 ? 1.297    38.656  -10.607 1.00 66.62 504 A 1 
ATOM   3911 C CB  . GLU A 1 504 ? 0.062    36.293  -9.143  1.00 71.27 504 A 1 
ATOM   3912 C CG  . GLU A 1 504 ? 0.883    35.092  -9.616  1.00 65.78 504 A 1 
ATOM   3913 C CD  . GLU A 1 504 ? 0.041    33.914  -10.154 1.00 64.60 504 A 1 
ATOM   3914 O OE1 . GLU A 1 504 ? 0.578    32.787  -10.191 1.00 55.87 504 A 1 
ATOM   3915 O OE2 . GLU A 1 504 ? -1.094   34.118  -10.616 1.00 59.44 504 A 1 
ATOM   3916 N N   . SER A 1 505 ? 3.138    37.985  -9.486  1.00 66.49 505 A 1 
ATOM   3917 C CA  . SER A 1 505 ? 4.080    38.436  -10.498 1.00 69.12 505 A 1 
ATOM   3918 C C   . SER A 1 505 ? 4.979    37.281  -10.908 1.00 67.77 505 A 1 
ATOM   3919 O O   . SER A 1 505 ? 5.445    36.507  -10.063 1.00 64.85 505 A 1 
ATOM   3920 C CB  . SER A 1 505 ? 4.875    39.668  -10.042 1.00 66.12 505 A 1 
ATOM   3921 O OG  . SER A 1 505 ? 5.770    39.364  -8.987  1.00 59.96 505 A 1 
ATOM   3922 N N   . SER A 1 506 ? 5.220    37.153  -12.208 1.00 66.37 506 A 1 
ATOM   3923 C CA  . SER A 1 506 ? 6.126    36.156  -12.755 1.00 69.00 506 A 1 
ATOM   3924 C C   . SER A 1 506 ? 7.280    36.849  -13.455 1.00 67.69 506 A 1 
ATOM   3925 O O   . SER A 1 506 ? 7.094    37.379  -14.550 1.00 64.70 506 A 1 
ATOM   3926 C CB  . SER A 1 506 ? 5.390    35.206  -13.698 1.00 67.41 506 A 1 
ATOM   3927 O OG  . SER A 1 506 ? 4.767    35.907  -14.748 1.00 63.01 506 A 1 
ATOM   3928 N N   . ASP A 1 507 ? 8.456    36.803  -12.841 1.00 64.86 507 A 1 
ATOM   3929 C CA  . ASP A 1 507 ? 9.680    37.294  -13.463 1.00 68.38 507 A 1 
ATOM   3930 C C   . ASP A 1 507 ? 10.417   36.131  -14.116 1.00 66.23 507 A 1 
ATOM   3931 O O   . ASP A 1 507 ? 10.738   35.123  -13.487 1.00 63.92 507 A 1 
ATOM   3932 C CB  . ASP A 1 507 ? 10.556   38.044  -12.452 1.00 64.93 507 A 1 
ATOM   3933 C CG  . ASP A 1 507 ? 10.024   39.441  -12.129 1.00 61.16 507 A 1 
ATOM   3934 O OD1 . ASP A 1 507 ? 9.462    40.076  -13.044 1.00 56.86 507 A 1 
ATOM   3935 O OD2 . ASP A 1 507 ? 10.220   39.867  -10.971 1.00 56.62 507 A 1 
ATOM   3936 N N   . VAL A 1 508 ? 10.696   36.286  -15.411 1.00 62.10 508 A 1 
ATOM   3937 C CA  . VAL A 1 508 ? 11.542   35.359  -16.149 1.00 65.24 508 A 1 
ATOM   3938 C C   . VAL A 1 508 ? 12.975   35.833  -15.974 1.00 63.81 508 A 1 
ATOM   3939 O O   . VAL A 1 508 ? 13.399   36.788  -16.620 1.00 61.08 508 A 1 
ATOM   3940 C CB  . VAL A 1 508 ? 11.154   35.262  -17.630 1.00 63.13 508 A 1 
ATOM   3941 C CG1 . VAL A 1 508 ? 11.988   34.206  -18.339 1.00 58.27 508 A 1 
ATOM   3942 C CG2 . VAL A 1 508 ? 9.679    34.877  -17.794 1.00 60.53 508 A 1 
ATOM   3943 N N   . LEU A 1 509 ? 13.721   35.161  -15.089 1.00 60.99 509 A 1 
ATOM   3944 C CA  . LEU A 1 509 ? 15.148   35.418  -14.976 1.00 62.19 509 A 1 
ATOM   3945 C C   . LEU A 1 509 ? 15.849   34.769  -16.172 1.00 59.52 509 A 1 
ATOM   3946 O O   . LEU A 1 509 ? 15.836   33.533  -16.282 1.00 57.49 509 A 1 
ATOM   3947 C CB  . LEU A 1 509 ? 15.681   34.893  -13.635 1.00 59.89 509 A 1 
ATOM   3948 C CG  . LEU A 1 509 ? 15.315   35.798  -12.449 1.00 56.35 509 A 1 
ATOM   3949 C CD1 . LEU A 1 509 ? 15.551   35.051  -11.138 1.00 52.77 509 A 1 
ATOM   3950 C CD2 . LEU A 1 509 ? 16.162   37.071  -12.423 1.00 54.89 509 A 1 
ATOM   3951 N N   . PRO A 1 510 ? 16.458   35.561  -17.081 1.00 52.53 510 A 1 
ATOM   3952 C CA  . PRO A 1 510 ? 17.306   35.003  -18.111 1.00 56.82 510 A 1 
ATOM   3953 C C   . PRO A 1 510 ? 18.507   34.326  -17.442 1.00 57.64 510 A 1 
ATOM   3954 O O   . PRO A 1 510 ? 19.034   34.821  -16.443 1.00 54.28 510 A 1 
ATOM   3955 C CB  . PRO A 1 510 ? 17.700   36.179  -19.012 1.00 53.28 510 A 1 
ATOM   3956 C CG  . PRO A 1 510 ? 17.630   37.379  -18.070 1.00 56.90 510 A 1 
ATOM   3957 C CD  . PRO A 1 510 ? 16.529   37.006  -17.078 1.00 62.04 510 A 1 
ATOM   3958 N N   . LYS A 1 511 ? 18.926   33.196  -17.991 1.00 43.81 511 A 1 
ATOM   3959 C CA  . LYS A 1 511 ? 20.188   32.569  -17.598 1.00 44.85 511 A 1 
ATOM   3960 C C   . LYS A 1 511 ? 21.365   33.201  -18.319 1.00 41.06 511 A 1 
ATOM   3961 O O   . LYS A 1 511 ? 21.191   33.576  -19.495 1.00 34.86 511 A 1 
ATOM   3962 C CB  . LYS A 1 511 ? 20.180   31.068  -17.869 1.00 41.43 511 A 1 
ATOM   3963 C CG  . LYS A 1 511 ? 19.792   30.267  -16.634 1.00 40.30 511 A 1 
ATOM   3964 C CD  . LYS A 1 511 ? 20.095   28.791  -16.902 1.00 38.69 511 A 1 
ATOM   3965 C CE  . LYS A 1 511 ? 19.785   27.958  -15.675 1.00 34.76 511 A 1 
ATOM   3966 N NZ  . LYS A 1 511 ? 20.100   26.540  -15.918 1.00 32.49 511 A 1 
ATOM   3967 O OXT . LYS A 1 511 ? 22.446   33.238  -17.658 1.00 35.64 511 A 1 
ATOM   3968 N N   . MET B 2 1   ? -105.239 2.289   -26.770 1.00 18.98 1   B 1 
ATOM   3969 C CA  . MET B 2 1   ? -104.205 1.419   -26.186 1.00 22.38 1   B 1 
ATOM   3970 C C   . MET B 2 1   ? -103.025 2.308   -25.865 1.00 24.25 1   B 1 
ATOM   3971 O O   . MET B 2 1   ? -102.540 2.978   -26.760 1.00 23.00 1   B 1 
ATOM   3972 C CB  . MET B 2 1   ? -103.805 0.310   -27.160 1.00 22.85 1   B 1 
ATOM   3973 C CG  . MET B 2 1   ? -104.900 -0.759  -27.246 1.00 20.24 1   B 1 
ATOM   3974 S SD  . MET B 2 1   ? -104.558 -2.009  -28.491 1.00 18.87 1   B 1 
ATOM   3975 C CE  . MET B 2 1   ? -105.918 -3.134  -28.230 1.00 15.95 1   B 1 
ATOM   3976 N N   . ALA B 2 2   ? -102.690 2.440   -24.597 1.00 24.34 2   B 1 
ATOM   3977 C CA  . ALA B 2 2   ? -101.573 3.279   -24.187 1.00 25.31 2   B 1 
ATOM   3978 C C   . ALA B 2 2   ? -100.294 2.593   -24.672 1.00 25.72 2   B 1 
ATOM   3979 O O   . ALA B 2 2   ? -99.920  1.553   -24.136 1.00 24.53 2   B 1 
ATOM   3980 C CB  . ALA B 2 2   ? -101.612 3.457   -22.657 1.00 24.44 2   B 1 
ATOM   3981 N N   . PHE B 2 3   ? -99.680  3.194   -25.696 1.00 28.77 3   B 1 
ATOM   3982 C CA  . PHE B 2 3   ? -98.302  2.897   -25.998 1.00 28.36 3   B 1 
ATOM   3983 C C   . PHE B 2 3   ? -97.500  3.390   -24.795 1.00 28.35 3   B 1 
ATOM   3984 O O   . PHE B 2 3   ? -97.082  4.537   -24.731 1.00 26.63 3   B 1 
ATOM   3985 C CB  . PHE B 2 3   ? -97.860  3.550   -27.314 1.00 27.30 3   B 1 
ATOM   3986 C CG  . PHE B 2 3   ? -97.915  2.628   -28.505 1.00 25.81 3   B 1 
ATOM   3987 C CD1 . PHE B 2 3   ? -96.735  1.970   -28.931 1.00 24.26 3   B 1 
ATOM   3988 C CD2 . PHE B 2 3   ? -99.113  2.413   -29.214 1.00 24.96 3   B 1 
ATOM   3989 C CE1 . PHE B 2 3   ? -96.764  1.121   -30.049 1.00 23.25 3   B 1 
ATOM   3990 C CE2 . PHE B 2 3   ? -99.138  1.556   -30.322 1.00 22.49 3   B 1 
ATOM   3991 C CZ  . PHE B 2 3   ? -97.966  0.915   -30.749 1.00 23.34 3   B 1 
ATOM   3992 N N   . VAL B 2 4   ? -97.383  2.536   -23.783 1.00 27.08 4   B 1 
ATOM   3993 C CA  . VAL B 2 4   ? -96.379  2.688   -22.753 1.00 27.37 4   B 1 
ATOM   3994 C C   . VAL B 2 4   ? -95.075  2.483   -23.510 1.00 27.15 4   B 1 
ATOM   3995 O O   . VAL B 2 4   ? -94.630  1.359   -23.697 1.00 26.06 4   B 1 
ATOM   3996 C CB  . VAL B 2 4   ? -96.552  1.674   -21.604 1.00 27.04 4   B 1 
ATOM   3997 C CG1 . VAL B 2 4   ? -95.511  1.886   -20.518 1.00 23.43 4   B 1 
ATOM   3998 C CG2 . VAL B 2 4   ? -97.934  1.811   -20.958 1.00 25.77 4   B 1 
ATOM   3999 N N   . THR B 2 5   ? -94.577  3.621   -24.003 1.00 29.82 5   B 1 
ATOM   4000 C CA  . THR B 2 5   ? -93.161  3.710   -24.296 1.00 30.46 5   B 1 
ATOM   4001 C C   . THR B 2 5   ? -92.472  3.359   -22.986 1.00 30.58 5   B 1 
ATOM   4002 O O   . THR B 2 5   ? -92.270  4.211   -22.123 1.00 29.10 5   B 1 
ATOM   4003 C CB  . THR B 2 5   ? -92.758  5.120   -24.772 1.00 29.22 5   B 1 
ATOM   4004 O OG1 . THR B 2 5   ? -93.610  6.113   -24.237 1.00 26.08 5   B 1 
ATOM   4005 C CG2 . THR B 2 5   ? -92.849  5.239   -26.286 1.00 27.28 5   B 1 
ATOM   4006 N N   . ARG B 2 6   ? -92.223  2.087   -22.811 1.00 31.61 6   B 1 
ATOM   4007 C CA  . ARG B 2 6   ? -91.212  1.644   -21.872 1.00 32.83 6   B 1 
ATOM   4008 C C   . ARG B 2 6   ? -89.949  2.310   -22.393 1.00 32.83 6   B 1 
ATOM   4009 O O   . ARG B 2 6   ? -89.267  1.778   -23.255 1.00 31.79 6   B 1 
ATOM   4010 C CB  . ARG B 2 6   ? -91.075  0.119   -21.824 1.00 32.46 6   B 1 
ATOM   4011 C CG  . ARG B 2 6   ? -92.098  -0.534  -20.886 1.00 29.45 6   B 1 
ATOM   4012 C CD  . ARG B 2 6   ? -91.851  -2.043  -20.821 1.00 28.30 6   B 1 
ATOM   4013 N NE  . ARG B 2 6   ? -92.693  -2.701  -19.814 1.00 25.20 6   B 1 
ATOM   4014 C CZ  . ARG B 2 6   ? -92.700  -3.996  -19.518 1.00 22.69 6   B 1 
ATOM   4015 N NH1 . ARG B 2 6   ? -91.933  -4.845  -20.146 1.00 20.48 6   B 1 
ATOM   4016 N NH2 . ARG B 2 6   ? -93.478  -4.463  -18.592 1.00 19.56 6   B 1 
ATOM   4017 N N   . GLN B 2 7   ? -89.698  3.515   -21.900 1.00 32.06 7   B 1 
ATOM   4018 C CA  . GLN B 2 7   ? -88.346  3.950   -21.716 1.00 33.58 7   B 1 
ATOM   4019 C C   . GLN B 2 7   ? -87.719  2.841   -20.869 1.00 33.86 7   B 1 
ATOM   4020 O O   . GLN B 2 7   ? -87.817  2.832   -19.647 1.00 32.54 7   B 1 
ATOM   4021 C CB  . GLN B 2 7   ? -88.275  5.308   -21.014 1.00 32.60 7   B 1 
ATOM   4022 C CG  . GLN B 2 7   ? -88.545  6.478   -21.963 1.00 30.05 7   B 1 
ATOM   4023 C CD  . GLN B 2 7   ? -88.405  7.840   -21.270 1.00 28.47 7   B 1 
ATOM   4024 O OE1 . GLN B 2 7   ? -88.534  7.978   -20.071 1.00 26.90 7   B 1 
ATOM   4025 N NE2 . GLN B 2 7   ? -88.154  8.899   -22.008 1.00 27.12 7   B 1 
ATOM   4026 N N   . PHE B 2 8   ? -87.171  1.871   -21.547 1.00 29.60 8   B 1 
ATOM   4027 C CA  . PHE B 2 8   ? -86.061  1.137   -21.030 1.00 30.45 8   B 1 
ATOM   4028 C C   . PHE B 2 8   ? -84.984  2.211   -20.822 1.00 30.11 8   B 1 
ATOM   4029 O O   . PHE B 2 8   ? -84.135  2.454   -21.665 1.00 28.74 8   B 1 
ATOM   4030 C CB  . PHE B 2 8   ? -85.629  0.034   -21.997 1.00 29.47 8   B 1 
ATOM   4031 C CG  . PHE B 2 8   ? -86.345  -1.288  -21.807 1.00 27.69 8   B 1 
ATOM   4032 C CD1 . PHE B 2 8   ? -85.789  -2.262  -20.957 1.00 26.48 8   B 1 
ATOM   4033 C CD2 . PHE B 2 8   ? -87.538  -1.566  -22.485 1.00 27.50 8   B 1 
ATOM   4034 C CE1 . PHE B 2 8   ? -86.420  -3.507  -20.798 1.00 26.16 8   B 1 
ATOM   4035 C CE2 . PHE B 2 8   ? -88.175  -2.809  -22.322 1.00 25.22 8   B 1 
ATOM   4036 C CZ  . PHE B 2 8   ? -87.615  -3.784  -21.484 1.00 26.27 8   B 1 
ATOM   4037 N N   . MET B 2 9   ? -85.097  2.885   -19.673 1.00 30.24 9   B 1 
ATOM   4038 C CA  . MET B 2 9   ? -83.921  3.212   -18.925 1.00 31.57 9   B 1 
ATOM   4039 C C   . MET B 2 9   ? -83.236  1.863   -18.688 1.00 31.92 9   B 1 
ATOM   4040 O O   . MET B 2 9   ? -83.343  1.264   -17.624 1.00 31.19 9   B 1 
ATOM   4041 C CB  . MET B 2 9   ? -84.248  3.904   -17.595 1.00 31.71 9   B 1 
ATOM   4042 C CG  . MET B 2 9   ? -84.704  5.355   -17.758 1.00 29.66 9   B 1 
ATOM   4043 S SD  . MET B 2 9   ? -84.823  6.227   -16.168 1.00 27.44 9   B 1 
ATOM   4044 C CE  . MET B 2 9   ? -85.294  7.884   -16.702 1.00 25.50 9   B 1 
ATOM   4045 N N   . ARG B 2 10  ? -82.568  1.378   -19.728 1.00 33.14 10  B 1 
ATOM   4046 C CA  . ARG B 2 10  ? -81.324  0.687   -19.500 1.00 33.66 10  B 1 
ATOM   4047 C C   . ARG B 2 10  ? -80.553  1.708   -18.684 1.00 33.15 10  B 1 
ATOM   4048 O O   . ARG B 2 10  ? -80.041  2.692   -19.214 1.00 31.87 10  B 1 
ATOM   4049 C CB  . ARG B 2 10  ? -80.602  0.309   -20.797 1.00 33.18 10  B 1 
ATOM   4050 C CG  . ARG B 2 10  ? -81.067  -1.048  -21.339 1.00 30.44 10  B 1 
ATOM   4051 C CD  . ARG B 2 10  ? -80.310  -1.422  -22.618 1.00 28.96 10  B 1 
ATOM   4052 N NE  . ARG B 2 10  ? -80.578  -2.807  -23.037 1.00 26.77 10  B 1 
ATOM   4053 C CZ  . ARG B 2 10  ? -80.229  -3.375  -24.195 1.00 24.24 10  B 1 
ATOM   4054 N NH1 . ARG B 2 10  ? -79.591  -2.710  -25.111 1.00 21.64 10  B 1 
ATOM   4055 N NH2 . ARG B 2 10  ? -80.527  -4.608  -24.444 1.00 20.61 10  B 1 
ATOM   4056 N N   . SER B 2 11  ? -80.623  1.560   -17.377 1.00 29.56 11  B 1 
ATOM   4057 C CA  . SER B 2 11  ? -79.560  2.037   -16.537 1.00 30.28 11  B 1 
ATOM   4058 C C   . SER B 2 11  ? -78.336  1.433   -17.199 1.00 29.84 11  B 1 
ATOM   4059 O O   . SER B 2 11  ? -78.077  0.236   -17.046 1.00 28.00 11  B 1 
ATOM   4060 C CB  . SER B 2 11  ? -79.728  1.544   -15.091 1.00 29.08 11  B 1 
ATOM   4061 O OG  . SER B 2 11  ? -79.920  0.153   -15.040 1.00 27.05 11  B 1 
ATOM   4062 N N   . VAL B 2 12  ? -77.705  2.252   -18.036 1.00 33.58 12  B 1 
ATOM   4063 C CA  . VAL B 2 12  ? -76.322  2.026   -18.359 1.00 34.22 12  B 1 
ATOM   4064 C C   . VAL B 2 12  ? -75.701  2.134   -16.980 1.00 34.32 12  B 1 
ATOM   4065 O O   . VAL B 2 12  ? -75.426  3.221   -16.482 1.00 32.01 12  B 1 
ATOM   4066 C CB  . VAL B 2 12  ? -75.771  3.058   -19.350 1.00 32.30 12  B 1 
ATOM   4067 C CG1 . VAL B 2 12  ? -74.335  2.712   -19.733 1.00 28.77 12  B 1 
ATOM   4068 C CG2 . VAL B 2 12  ? -76.599  3.080   -20.645 1.00 30.70 12  B 1 
ATOM   4069 N N   . SER B 2 13  ? -75.673  1.021   -16.295 1.00 29.28 13  B 1 
ATOM   4070 C CA  . SER B 2 13  ? -74.782  0.821   -15.190 1.00 29.99 13  B 1 
ATOM   4071 C C   . SER B 2 13  ? -73.417  0.916   -15.847 1.00 30.13 13  B 1 
ATOM   4072 O O   . SER B 2 13  ? -72.797  -0.077  -16.204 1.00 28.43 13  B 1 
ATOM   4073 C CB  . SER B 2 13  ? -75.031  -0.516  -14.478 1.00 28.27 13  B 1 
ATOM   4074 O OG  . SER B 2 13  ? -75.017  -1.596  -15.379 1.00 25.53 13  B 1 
ATOM   4075 N N   . SER B 2 14  ? -72.986  2.170   -16.053 1.00 32.60 14  B 1 
ATOM   4076 C CA  . SER B 2 14  ? -71.616  2.601   -16.270 1.00 33.29 14  B 1 
ATOM   4077 C C   . SER B 2 14  ? -70.778  2.366   -15.012 1.00 33.06 14  B 1 
ATOM   4078 O O   . SER B 2 14  ? -69.778  3.024   -14.801 1.00 30.76 14  B 1 
ATOM   4079 C CB  . SER B 2 14  ? -71.598  4.073   -16.682 1.00 31.59 14  B 1 
ATOM   4080 O OG  . SER B 2 14  ? -72.182  4.850   -15.659 1.00 29.09 14  B 1 
ATOM   4081 N N   . SER B 2 15  ? -71.179  1.425   -14.190 1.00 28.53 15  B 1 
ATOM   4082 C CA  . SER B 2 15  ? -70.271  0.576   -13.458 1.00 29.46 15  B 1 
ATOM   4083 C C   . SER B 2 15  ? -69.566  -0.384  -14.424 1.00 29.78 15  B 1 
ATOM   4084 O O   . SER B 2 15  ? -69.452  -1.573  -14.157 1.00 27.70 15  B 1 
ATOM   4085 C CB  . SER B 2 15  ? -70.974  -0.143  -12.301 1.00 27.06 15  B 1 
ATOM   4086 O OG  . SER B 2 15  ? -71.861  -1.126  -12.782 1.00 24.72 15  B 1 
ATOM   4087 N N   . SER B 2 16  ? -69.051  0.150   -15.532 1.00 32.14 16  B 1 
ATOM   4088 C CA  . SER B 2 16  ? -67.659  -0.119  -15.774 1.00 33.18 16  B 1 
ATOM   4089 C C   . SER B 2 16  ? -66.928  0.423   -14.538 1.00 32.97 16  B 1 
ATOM   4090 O O   . SER B 2 16  ? -66.327  1.492   -14.534 1.00 30.60 16  B 1 
ATOM   4091 C CB  . SER B 2 16  ? -67.171  0.506   -17.086 1.00 31.23 16  B 1 
ATOM   4092 O OG  . SER B 2 16  ? -67.385  1.892   -17.099 1.00 28.57 16  B 1 
ATOM   4093 N N   . THR B 2 17  ? -67.042  -0.331  -13.454 1.00 32.37 17  B 1 
ATOM   4094 C CA  . THR B 2 17  ? -65.907  -0.502  -12.595 1.00 32.43 17  B 1 
ATOM   4095 C C   . THR B 2 17  ? -64.816  -0.966  -13.559 1.00 33.01 17  B 1 
ATOM   4096 O O   . THR B 2 17  ? -64.611  -2.157  -13.775 1.00 30.19 17  B 1 
ATOM   4097 C CB  . THR B 2 17  ? -66.147  -1.513  -11.468 1.00 29.63 17  B 1 
ATOM   4098 O OG1 . THR B 2 17  ? -66.737  -2.697  -11.943 1.00 26.24 17  B 1 
ATOM   4099 C CG2 . THR B 2 17  ? -67.078  -0.948  -10.389 1.00 25.81 17  B 1 
ATOM   4100 N N   . ALA B 2 18  ? -64.174  0.029   -14.184 1.00 34.80 18  B 1 
ATOM   4101 C CA  . ALA B 2 18  ? -62.765  -0.056  -14.383 1.00 34.92 18  B 1 
ATOM   4102 C C   . ALA B 2 18  ? -62.247  -0.301  -12.968 1.00 35.89 18  B 1 
ATOM   4103 O O   . ALA B 2 18  ? -61.894  0.609   -12.225 1.00 33.84 18  B 1 
ATOM   4104 C CB  . ALA B 2 18  ? -62.236  1.236   -15.012 1.00 32.42 18  B 1 
ATOM   4105 N N   . SER B 2 19  ? -62.321  -1.568  -12.559 1.00 37.77 19  B 1 
ATOM   4106 C CA  . SER B 2 19  ? -61.322  -2.122  -11.714 1.00 37.74 19  B 1 
ATOM   4107 C C   . SER B 2 19  ? -60.060  -1.791  -12.495 1.00 38.15 19  B 1 
ATOM   4108 O O   . SER B 2 19  ? -59.672  -2.509  -13.416 1.00 36.30 19  B 1 
ATOM   4109 C CB  . SER B 2 19  ? -61.526  -3.625  -11.543 1.00 36.24 19  B 1 
ATOM   4110 O OG  . SER B 2 19  ? -60.515  -4.157  -10.735 1.00 32.68 19  B 1 
ATOM   4111 N N   . ALA B 2 20  ? -59.500  -0.618  -12.170 1.00 40.93 20  B 1 
ATOM   4112 C CA  . ALA B 2 20  ? -58.127  -0.277  -12.423 1.00 40.58 20  B 1 
ATOM   4113 C C   . ALA B 2 20  ? -57.321  -1.268  -11.574 1.00 41.90 20  B 1 
ATOM   4114 O O   . ALA B 2 20  ? -56.718  -0.914  -10.571 1.00 40.04 20  B 1 
ATOM   4115 C CB  . ALA B 2 20  ? -57.889  1.194   -12.064 1.00 37.82 20  B 1 
ATOM   4116 N N   . SER B 2 21  ? -57.442  -2.538  -11.934 1.00 46.65 21  B 1 
ATOM   4117 C CA  . SER B 2 21  ? -56.533  -3.595  -11.559 1.00 47.91 21  B 1 
ATOM   4118 C C   . SER B 2 21  ? -55.217  -3.071  -12.092 1.00 49.36 21  B 1 
ATOM   4119 O O   . SER B 2 21  ? -54.953  -3.140  -13.287 1.00 46.96 21  B 1 
ATOM   4120 C CB  . SER B 2 21  ? -56.943  -4.907  -12.224 1.00 45.52 21  B 1 
ATOM   4121 O OG  . SER B 2 21  ? -56.083  -5.925  -11.814 1.00 40.85 21  B 1 
ATOM   4122 N N   . ALA B 2 22  ? -54.491  -2.350  -11.231 1.00 53.40 22  B 1 
ATOM   4123 C CA  . ALA B 2 22  ? -53.349  -1.527  -11.604 1.00 54.15 22  B 1 
ATOM   4124 C C   . ALA B 2 22  ? -52.406  -2.440  -12.383 1.00 56.57 22  B 1 
ATOM   4125 O O   . ALA B 2 22  ? -51.900  -3.400  -11.809 1.00 53.60 22  B 1 
ATOM   4126 C CB  . ALA B 2 22  ? -52.727  -0.962  -10.325 1.00 50.41 22  B 1 
ATOM   4127 N N   . LYS B 2 23  ? -52.279  -2.205  -13.689 1.00 65.42 23  B 1 
ATOM   4128 C CA  . LYS B 2 23  ? -51.722  -3.204  -14.600 1.00 70.07 23  B 1 
ATOM   4129 C C   . LYS B 2 23  ? -50.379  -3.657  -14.054 1.00 75.14 23  B 1 
ATOM   4130 O O   . LYS B 2 23  ? -49.507  -2.832  -13.782 1.00 72.25 23  B 1 
ATOM   4131 C CB  . LYS B 2 23  ? -51.605  -2.667  -16.035 1.00 62.76 23  B 1 
ATOM   4132 C CG  . LYS B 2 23  ? -52.940  -2.733  -16.794 1.00 54.49 23  B 1 
ATOM   4133 C CD  . LYS B 2 23  ? -52.788  -2.339  -18.272 1.00 49.67 23  B 1 
ATOM   4134 C CE  . LYS B 2 23  ? -54.110  -2.545  -19.011 1.00 42.17 23  B 1 
ATOM   4135 N NZ  . LYS B 2 23  ? -54.023  -2.252  -20.450 1.00 36.55 23  B 1 
ATOM   4136 N N   . LYS B 2 24  ? -50.241  -4.949  -13.827 1.00 76.85 24  B 1 
ATOM   4137 C CA  . LYS B 2 24  ? -48.989  -5.531  -13.357 1.00 81.83 24  B 1 
ATOM   4138 C C   . LYS B 2 24  ? -47.897  -5.190  -14.360 1.00 84.11 24  B 1 
ATOM   4139 O O   . LYS B 2 24  ? -48.138  -5.194  -15.564 1.00 80.94 24  B 1 
ATOM   4140 C CB  . LYS B 2 24  ? -49.122  -7.038  -13.104 1.00 77.02 24  B 1 
ATOM   4141 C CG  . LYS B 2 24  ? -49.519  -7.837  -14.349 1.00 75.07 24  B 1 
ATOM   4142 C CD  . LYS B 2 24  ? -49.706  -9.314  -13.985 1.00 74.11 24  B 1 
ATOM   4143 C CE  . LYS B 2 24  ? -50.276  -10.087 -15.165 1.00 68.84 24  B 1 
ATOM   4144 N NZ  . LYS B 2 24  ? -50.468  -11.511 -14.820 1.00 64.48 24  B 1 
ATOM   4145 N N   . ILE B 2 25  ? -46.744  -4.851  -13.859 1.00 82.93 25  B 1 
ATOM   4146 C CA  . ILE B 2 25  ? -45.606  -4.522  -14.708 1.00 86.68 25  B 1 
ATOM   4147 C C   . ILE B 2 25  ? -45.156  -5.798  -15.402 1.00 90.65 25  B 1 
ATOM   4148 O O   . ILE B 2 25  ? -44.963  -6.829  -14.758 1.00 89.10 25  B 1 
ATOM   4149 C CB  . ILE B 2 25  ? -44.490  -3.855  -13.890 1.00 81.38 25  B 1 
ATOM   4150 C CG1 . ILE B 2 25  ? -45.008  -2.503  -13.344 1.00 71.20 25  B 1 
ATOM   4151 C CG2 . ILE B 2 25  ? -43.222  -3.643  -14.737 1.00 67.40 25  B 1 
ATOM   4152 C CD1 . ILE B 2 25  ? -44.159  -1.958  -12.206 1.00 61.80 25  B 1 
ATOM   4153 N N   . ILE B 2 26  ? -45.018  -5.722  -16.715 1.00 90.57 26  B 1 
ATOM   4154 C CA  . ILE B 2 26  ? -44.410  -6.779  -17.511 1.00 92.65 26  B 1 
ATOM   4155 C C   . ILE B 2 26  ? -42.917  -6.491  -17.558 1.00 94.08 26  B 1 
ATOM   4156 O O   . ILE B 2 26  ? -42.496  -5.514  -18.174 1.00 92.12 26  B 1 
ATOM   4157 C CB  . ILE B 2 26  ? -45.033  -6.868  -18.912 1.00 90.15 26  B 1 
ATOM   4158 C CG1 . ILE B 2 26  ? -46.556  -7.124  -18.816 1.00 82.14 26  B 1 
ATOM   4159 C CG2 . ILE B 2 26  ? -44.334  -7.982  -19.711 1.00 81.23 26  B 1 
ATOM   4160 C CD1 . ILE B 2 26  ? -47.277  -7.075  -20.166 1.00 71.99 26  B 1 
ATOM   4161 N N   . VAL B 2 27  ? -42.137  -7.328  -16.925 1.00 94.09 27  B 1 
ATOM   4162 C CA  . VAL B 2 27  ? -40.683  -7.192  -16.889 1.00 95.46 27  B 1 
ATOM   4163 C C   . VAL B 2 27  ? -40.114  -7.480  -18.276 1.00 95.88 27  B 1 
ATOM   4164 O O   . VAL B 2 27  ? -40.294  -8.573  -18.808 1.00 94.83 27  B 1 
ATOM   4165 C CB  . VAL B 2 27  ? -40.070  -8.122  -15.834 1.00 95.13 27  B 1 
ATOM   4166 C CG1 . VAL B 2 27  ? -38.550  -8.023  -15.816 1.00 91.61 27  B 1 
ATOM   4167 C CG2 . VAL B 2 27  ? -40.594  -7.784  -14.424 1.00 90.69 27  B 1 
ATOM   4168 N N   . LYS B 2 28  ? -39.425  -6.493  -18.856 1.00 96.07 28  B 1 
ATOM   4169 C CA  . LYS B 2 28  ? -38.716  -6.603  -20.148 1.00 95.85 28  B 1 
ATOM   4170 C C   . LYS B 2 28  ? -37.235  -6.316  -20.018 1.00 96.41 28  B 1 
ATOM   4171 O O   . LYS B 2 28  ? -36.425  -6.980  -20.654 1.00 95.10 28  B 1 
ATOM   4172 C CB  . LYS B 2 28  ? -39.342  -5.644  -21.168 1.00 94.46 28  B 1 
ATOM   4173 C CG  . LYS B 2 28  ? -40.781  -6.032  -21.539 1.00 86.12 28  B 1 
ATOM   4174 C CD  . LYS B 2 28  ? -41.342  -5.046  -22.569 1.00 75.31 28  B 1 
ATOM   4175 C CE  . LYS B 2 28  ? -42.779  -5.412  -22.900 1.00 63.36 28  B 1 
ATOM   4176 N NZ  . LYS B 2 28  ? -43.409  -4.409  -23.797 1.00 54.15 28  B 1 
ATOM   4177 N N   . HIS B 2 29  ? -36.893  -5.335  -19.205 1.00 96.00 29  B 1 
ATOM   4178 C CA  . HIS B 2 29  ? -35.514  -4.953  -18.929 1.00 96.57 29  B 1 
ATOM   4179 C C   . HIS B 2 29  ? -35.125  -5.382  -17.516 1.00 96.58 29  B 1 
ATOM   4180 O O   . HIS B 2 29  ? -35.772  -5.004  -16.543 1.00 96.02 29  B 1 
ATOM   4181 C CB  . HIS B 2 29  ? -35.346  -3.441  -19.161 1.00 96.04 29  B 1 
ATOM   4182 C CG  . HIS B 2 29  ? -33.909  -3.001  -19.065 1.00 94.93 29  B 1 
ATOM   4183 N ND1 . HIS B 2 29  ? -33.134  -2.960  -17.930 1.00 86.66 29  B 1 
ATOM   4184 C CD2 . HIS B 2 29  ? -33.102  -2.589  -20.100 1.00 86.43 29  B 1 
ATOM   4185 C CE1 . HIS B 2 29  ? -31.909  -2.547  -18.261 1.00 86.95 29  B 1 
ATOM   4186 N NE2 . HIS B 2 29  ? -31.846  -2.301  -19.574 1.00 87.89 29  B 1 
ATOM   4187 N N   . VAL B 2 30  ? -34.065  -6.150  -17.400 1.00 97.11 30  B 1 
ATOM   4188 C CA  . VAL B 2 30  ? -33.606  -6.729  -16.127 1.00 97.62 30  B 1 
ATOM   4189 C C   . VAL B 2 30  ? -32.174  -6.301  -15.854 1.00 97.80 30  B 1 
ATOM   4190 O O   . VAL B 2 30  ? -31.287  -6.516  -16.675 1.00 97.13 30  B 1 
ATOM   4191 C CB  . VAL B 2 30  ? -33.717  -8.263  -16.135 1.00 96.83 30  B 1 
ATOM   4192 C CG1 . VAL B 2 30  ? -33.396  -8.841  -14.748 1.00 90.66 30  B 1 
ATOM   4193 C CG2 . VAL B 2 30  ? -35.127  -8.731  -16.515 1.00 88.40 30  B 1 
ATOM   4194 N N   . THR B 2 31  ? -31.938  -5.749  -14.686 1.00 97.82 31  B 1 
ATOM   4195 C CA  . THR B 2 31  ? -30.588  -5.506  -14.184 1.00 97.91 31  B 1 
ATOM   4196 C C   . THR B 2 31  ? -30.210  -6.607  -13.205 1.00 98.05 31  B 1 
ATOM   4197 O O   . THR B 2 31  ? -30.871  -6.781  -12.185 1.00 97.65 31  B 1 
ATOM   4198 C CB  . THR B 2 31  ? -30.474  -4.121  -13.532 1.00 97.50 31  B 1 
ATOM   4199 O OG1 . THR B 2 31  ? -30.752  -3.134  -14.490 1.00 92.18 31  B 1 
ATOM   4200 C CG2 . THR B 2 31  ? -29.059  -3.842  -13.018 1.00 92.24 31  B 1 
ATOM   4201 N N   . VAL B 2 32  ? -29.152  -7.350  -13.504 1.00 97.96 32  B 1 
ATOM   4202 C CA  . VAL B 2 32  ? -28.625  -8.400  -12.629 1.00 98.01 32  B 1 
ATOM   4203 C C   . VAL B 2 32  ? -27.343  -7.898  -11.979 1.00 98.08 32  B 1 
ATOM   4204 O O   . VAL B 2 32  ? -26.393  -7.553  -12.673 1.00 97.51 32  B 1 
ATOM   4205 C CB  . VAL B 2 32  ? -28.380  -9.719  -13.382 1.00 97.85 32  B 1 
ATOM   4206 C CG1 . VAL B 2 32  ? -27.909  -10.818 -12.421 1.00 95.75 32  B 1 
ATOM   4207 C CG2 . VAL B 2 32  ? -29.662  -10.219 -14.069 1.00 95.11 32  B 1 
ATOM   4208 N N   . ILE B 2 33  ? -27.301  -7.867  -10.661 1.00 98.07 33  B 1 
ATOM   4209 C CA  . ILE B 2 33  ? -26.151  -7.371  -9.904  1.00 98.04 33  B 1 
ATOM   4210 C C   . ILE B 2 33  ? -25.404  -8.547  -9.274  1.00 98.08 33  B 1 
ATOM   4211 O O   . ILE B 2 33  ? -25.968  -9.293  -8.485  1.00 97.29 33  B 1 
ATOM   4212 C CB  . ILE B 2 33  ? -26.561  -6.328  -8.850  1.00 97.38 33  B 1 
ATOM   4213 C CG1 . ILE B 2 33  ? -27.439  -5.245  -9.503  1.00 94.29 33  B 1 
ATOM   4214 C CG2 . ILE B 2 33  ? -25.285  -5.711  -8.227  1.00 95.32 33  B 1 
ATOM   4215 C CD1 . ILE B 2 33  ? -27.895  -4.151  -8.535  1.00 87.00 33  B 1 
ATOM   4216 N N   . GLY B 2 34  ? -24.152  -8.682  -9.639  1.00 97.17 34  B 1 
ATOM   4217 C CA  . GLY B 2 34  ? -23.313  -9.831  -9.312  1.00 97.27 34  B 1 
ATOM   4218 C C   . GLY B 2 34  ? -23.181  -10.765 -10.516 1.00 97.25 34  B 1 
ATOM   4219 O O   . GLY B 2 34  ? -24.112  -11.478 -10.869 1.00 95.30 34  B 1 
ATOM   4220 N N   . GLY B 2 35  ? -21.993  -10.780 -11.124 1.00 96.29 35  B 1 
ATOM   4221 C CA  . GLY B 2 35  ? -21.647  -11.661 -12.240 1.00 95.89 35  B 1 
ATOM   4222 C C   . GLY B 2 35  ? -21.026  -12.987 -11.811 1.00 96.17 35  B 1 
ATOM   4223 O O   . GLY B 2 35  ? -20.329  -13.638 -12.589 1.00 92.65 35  B 1 
ATOM   4224 N N   . GLY B 2 36  ? -21.245  -13.386 -10.570 1.00 96.17 36  B 1 
ATOM   4225 C CA  . GLY B 2 36  ? -20.763  -14.639 -10.018 1.00 95.96 36  B 1 
ATOM   4226 C C   . GLY B 2 36  ? -21.547  -15.859 -10.515 1.00 96.34 36  B 1 
ATOM   4227 O O   . GLY B 2 36  ? -22.253  -15.814 -11.524 1.00 94.90 36  B 1 
ATOM   4228 N N   . LEU B 2 37  ? -21.444  -16.949 -9.783  1.00 95.05 37  B 1 
ATOM   4229 C CA  . LEU B 2 37  ? -22.063  -18.217 -10.163 1.00 94.49 37  B 1 
ATOM   4230 C C   . LEU B 2 37  ? -23.567  -18.092 -10.439 1.00 95.15 37  B 1 
ATOM   4231 O O   . LEU B 2 37  ? -24.055  -18.562 -11.465 1.00 93.86 37  B 1 
ATOM   4232 C CB  . LEU B 2 37  ? -21.795  -19.222 -9.030  1.00 92.77 37  B 1 
ATOM   4233 C CG  . LEU B 2 37  ? -22.335  -20.639 -9.290  1.00 89.03 37  B 1 
ATOM   4234 C CD1 . LEU B 2 37  ? -21.643  -21.303 -10.480 1.00 81.88 37  B 1 
ATOM   4235 C CD2 . LEU B 2 37  ? -22.105  -21.492 -8.041  1.00 81.86 37  B 1 
ATOM   4236 N N   . MET B 2 38  ? -24.307  -17.440 -9.550  1.00 95.64 38  B 1 
ATOM   4237 C CA  . MET B 2 38  ? -25.756  -17.284 -9.674  1.00 96.57 38  B 1 
ATOM   4238 C C   . MET B 2 38  ? -26.131  -16.168 -10.648 1.00 97.18 38  B 1 
ATOM   4239 O O   . MET B 2 38  ? -26.911  -16.397 -11.566 1.00 96.74 38  B 1 
ATOM   4240 C CB  . MET B 2 38  ? -26.382  -17.056 -8.292  1.00 95.96 38  B 1 
ATOM   4241 C CG  . MET B 2 38  ? -26.232  -18.273 -7.365  1.00 94.46 38  B 1 
ATOM   4242 S SD  . MET B 2 38  ? -26.923  -19.820 -8.018  1.00 93.63 38  B 1 
ATOM   4243 C CE  . MET B 2 38  ? -28.688  -19.470 -7.936  1.00 87.83 38  B 1 
ATOM   4244 N N   . GLY B 2 39  ? -25.551  -14.994 -10.487 1.00 96.80 39  B 1 
ATOM   4245 C CA  . GLY B 2 39  ? -25.879  -13.828 -11.311 1.00 97.34 39  B 1 
ATOM   4246 C C   . GLY B 2 39  ? -25.634  -14.049 -12.802 1.00 97.73 39  B 1 
ATOM   4247 O O   . GLY B 2 39  ? -26.494  -13.736 -13.620 1.00 97.36 39  B 1 
ATOM   4248 N N   . ALA B 2 40  ? -24.530  -14.688 -13.169 1.00 97.31 40  B 1 
ATOM   4249 C CA  . ALA B 2 40  ? -24.248  -15.055 -14.557 1.00 97.38 40  B 1 
ATOM   4250 C C   . ALA B 2 40  ? -25.325  -15.992 -15.131 1.00 97.44 40  B 1 
ATOM   4251 O O   . ALA B 2 40  ? -25.802  -15.795 -16.249 1.00 96.98 40  B 1 
ATOM   4252 C CB  . ALA B 2 40  ? -22.858  -15.702 -14.616 1.00 96.89 40  B 1 
ATOM   4253 N N   . GLY B 2 41  ? -25.755  -16.979 -14.358 1.00 97.36 41  B 1 
ATOM   4254 C CA  . GLY B 2 41  ? -26.812  -17.902 -14.765 1.00 97.25 41  B 1 
ATOM   4255 C C   . GLY B 2 41  ? -28.174  -17.219 -14.916 1.00 97.68 41  B 1 
ATOM   4256 O O   . GLY B 2 41  ? -28.901  -17.502 -15.872 1.00 97.12 41  B 1 
ATOM   4257 N N   . ILE B 2 42  ? -28.521  -16.304 -14.021 1.00 97.98 42  B 1 
ATOM   4258 C CA  . ILE B 2 42  ? -29.761  -15.518 -14.094 1.00 98.07 42  B 1 
ATOM   4259 C C   . ILE B 2 42  ? -29.750  -14.634 -15.347 1.00 98.17 42  B 1 
ATOM   4260 O O   . ILE B 2 42  ? -30.708  -14.667 -16.124 1.00 97.75 42  B 1 
ATOM   4261 C CB  . ILE B 2 42  ? -29.972  -14.693 -12.804 1.00 98.07 42  B 1 
ATOM   4262 C CG1 . ILE B 2 42  ? -30.190  -15.628 -11.596 1.00 97.16 42  B 1 
ATOM   4263 C CG2 . ILE B 2 42  ? -31.183  -13.750 -12.950 1.00 97.40 42  B 1 
ATOM   4264 C CD1 . ILE B 2 42  ? -30.035  -14.938 -10.233 1.00 95.06 42  B 1 
ATOM   4265 N N   . ALA B 2 43  ? -28.656  -13.912 -15.584 1.00 97.87 43  B 1 
ATOM   4266 C CA  . ALA B 2 43  ? -28.485  -13.079 -16.768 1.00 97.83 43  B 1 
ATOM   4267 C C   . ALA B 2 43  ? -28.593  -13.892 -18.067 1.00 97.88 43  B 1 
ATOM   4268 O O   . ALA B 2 43  ? -29.323  -13.511 -18.981 1.00 97.28 43  B 1 
ATOM   4269 C CB  . ALA B 2 43  ? -27.129  -12.369 -16.670 1.00 97.72 43  B 1 
ATOM   4270 N N   . GLN B 2 44  ? -27.938  -15.034 -18.113 1.00 97.93 44  B 1 
ATOM   4271 C CA  . GLN B 2 44  ? -28.012  -15.944 -19.257 1.00 97.71 44  B 1 
ATOM   4272 C C   . GLN B 2 44  ? -29.459  -16.360 -19.559 1.00 97.79 44  B 1 
ATOM   4273 O O   . GLN B 2 44  ? -29.888  -16.293 -20.711 1.00 97.23 44  B 1 
ATOM   4274 C CB  . GLN B 2 44  ? -27.142  -17.177 -18.985 1.00 97.24 44  B 1 
ATOM   4275 C CG  . GLN B 2 44  ? -27.233  -18.214 -20.115 1.00 96.26 44  B 1 
ATOM   4276 C CD  . GLN B 2 44  ? -26.447  -19.485 -19.832 1.00 95.68 44  B 1 
ATOM   4277 O OE1 . GLN B 2 44  ? -25.461  -19.503 -19.122 1.00 90.51 44  B 1 
ATOM   4278 N NE2 . GLN B 2 44  ? -26.857  -20.601 -20.387 1.00 88.79 44  B 1 
ATOM   4279 N N   . VAL B 2 45  ? -30.205  -16.814 -18.567 1.00 97.66 45  B 1 
ATOM   4280 C CA  . VAL B 2 45  ? -31.574  -17.308 -18.771 1.00 97.58 45  B 1 
ATOM   4281 C C   . VAL B 2 45  ? -32.516  -16.170 -19.156 1.00 97.30 45  B 1 
ATOM   4282 O O   . VAL B 2 45  ? -33.338  -16.350 -20.051 1.00 96.73 45  B 1 
ATOM   4283 C CB  . VAL B 2 45  ? -32.076  -18.074 -17.537 1.00 96.97 45  B 1 
ATOM   4284 C CG1 . VAL B 2 45  ? -33.539  -18.491 -17.678 1.00 90.26 45  B 1 
ATOM   4285 C CG2 . VAL B 2 45  ? -31.273  -19.365 -17.356 1.00 88.39 45  B 1 
ATOM   4286 N N   . ALA B 2 46  ? -32.368  -14.997 -18.537 1.00 97.47 46  B 1 
ATOM   4287 C CA  . ALA B 2 46  ? -33.163  -13.824 -18.882 1.00 97.43 46  B 1 
ATOM   4288 C C   . ALA B 2 46  ? -32.924  -13.393 -20.341 1.00 97.38 46  B 1 
ATOM   4289 O O   . ALA B 2 46  ? -33.883  -13.236 -21.107 1.00 96.70 46  B 1 
ATOM   4290 C CB  . ALA B 2 46  ? -32.845  -12.709 -17.877 1.00 97.59 46  B 1 
ATOM   4291 N N   . ALA B 2 47  ? -31.661  -13.304 -20.763 1.00 97.32 47  B 1 
ATOM   4292 C CA  . ALA B 2 47  ? -31.321  -12.964 -22.137 1.00 97.03 47  B 1 
ATOM   4293 C C   . ALA B 2 47  ? -31.797  -14.025 -23.148 1.00 96.64 47  B 1 
ATOM   4294 O O   . ALA B 2 47  ? -32.381  -13.696 -24.182 1.00 95.75 47  B 1 
ATOM   4295 C CB  . ALA B 2 47  ? -29.809  -12.743 -22.216 1.00 96.87 47  B 1 
ATOM   4296 N N   . ALA B 2 48  ? -31.635  -15.299 -22.830 1.00 96.79 48  B 1 
ATOM   4297 C CA  . ALA B 2 48  ? -32.065  -16.407 -23.691 1.00 95.87 48  B 1 
ATOM   4298 C C   . ALA B 2 48  ? -33.587  -16.491 -23.876 1.00 95.53 48  B 1 
ATOM   4299 O O   . ALA B 2 48  ? -34.061  -17.131 -24.815 1.00 93.83 48  B 1 
ATOM   4300 C CB  . ALA B 2 48  ? -31.513  -17.713 -23.116 1.00 95.35 48  B 1 
ATOM   4301 N N   . THR B 2 49  ? -34.356  -15.844 -22.993 1.00 96.58 49  B 1 
ATOM   4302 C CA  . THR B 2 49  ? -35.822  -15.783 -23.046 1.00 96.49 49  B 1 
ATOM   4303 C C   . THR B 2 49  ? -36.352  -14.446 -23.576 1.00 96.13 49  B 1 
ATOM   4304 O O   . THR B 2 49  ? -37.545  -14.184 -23.498 1.00 94.78 49  B 1 
ATOM   4305 C CB  . THR B 2 49  ? -36.450  -16.162 -21.700 1.00 96.31 49  B 1 
ATOM   4306 O OG1 . THR B 2 49  ? -35.937  -15.361 -20.665 1.00 93.30 49  B 1 
ATOM   4307 C CG2 . THR B 2 49  ? -36.173  -17.619 -21.346 1.00 91.44 49  B 1 
ATOM   4308 N N   . GLY B 2 50  ? -35.488  -13.621 -24.156 1.00 95.90 50  B 1 
ATOM   4309 C CA  . GLY B 2 50  ? -35.866  -12.393 -24.868 1.00 95.47 50  B 1 
ATOM   4310 C C   . GLY B 2 50  ? -35.909  -11.129 -24.009 1.00 96.00 50  B 1 
ATOM   4311 O O   . GLY B 2 50  ? -36.411  -10.108 -24.483 1.00 93.61 50  B 1 
ATOM   4312 N N   . HIS B 2 51  ? -35.417  -11.169 -22.792 1.00 96.63 51  B 1 
ATOM   4313 C CA  . HIS B 2 51  ? -35.290  -9.984  -21.950 1.00 97.27 51  B 1 
ATOM   4314 C C   . HIS B 2 51  ? -34.009  -9.218  -22.295 1.00 97.22 51  B 1 
ATOM   4315 O O   . HIS B 2 51  ? -32.973  -9.811  -22.592 1.00 96.41 51  B 1 
ATOM   4316 C CB  . HIS B 2 51  ? -35.323  -10.367 -20.466 1.00 97.23 51  B 1 
ATOM   4317 C CG  . HIS B 2 51  ? -36.547  -11.144 -20.073 1.00 97.65 51  B 1 
ATOM   4318 N ND1 . HIS B 2 51  ? -36.745  -12.492 -20.264 1.00 88.87 51  B 1 
ATOM   4319 C CD2 . HIS B 2 51  ? -37.701  -10.666 -19.506 1.00 89.20 51  B 1 
ATOM   4320 C CE1 . HIS B 2 51  ? -37.971  -12.811 -19.828 1.00 91.61 51  B 1 
ATOM   4321 N NE2 . HIS B 2 51  ? -38.592  -11.730 -19.349 1.00 93.45 51  B 1 
ATOM   4322 N N   . THR B 2 52  ? -34.081  -7.892  -22.219 1.00 97.19 52  B 1 
ATOM   4323 C CA  . THR B 2 52  ? -32.872  -7.054  -22.254 1.00 97.14 52  B 1 
ATOM   4324 C C   . THR B 2 52  ? -32.223  -7.096  -20.880 1.00 97.40 52  B 1 
ATOM   4325 O O   . THR B 2 52  ? -32.891  -6.857  -19.881 1.00 96.45 52  B 1 
ATOM   4326 C CB  . THR B 2 52  ? -33.206  -5.611  -22.645 1.00 96.14 52  B 1 
ATOM   4327 O OG1 . THR B 2 52  ? -33.945  -5.600  -23.844 1.00 88.72 52  B 1 
ATOM   4328 C CG2 . THR B 2 52  ? -31.949  -4.777  -22.891 1.00 86.35 52  B 1 
ATOM   4329 N N   . VAL B 2 53  ? -30.937  -7.389  -20.824 1.00 97.28 53  B 1 
ATOM   4330 C CA  . VAL B 2 53  ? -30.225  -7.602  -19.560 1.00 97.61 53  B 1 
ATOM   4331 C C   . VAL B 2 53  ? -29.031  -6.669  -19.453 1.00 97.60 53  B 1 
ATOM   4332 O O   . VAL B 2 53  ? -28.252  -6.530  -20.390 1.00 96.72 53  B 1 
ATOM   4333 C CB  . VAL B 2 53  ? -29.787  -9.073  -19.394 1.00 97.15 53  B 1 
ATOM   4334 C CG1 . VAL B 2 53  ? -29.110  -9.311  -18.035 1.00 93.24 53  B 1 
ATOM   4335 C CG2 . VAL B 2 53  ? -30.981  -10.027 -19.472 1.00 92.79 53  B 1 
ATOM   4336 N N   . VAL B 2 54  ? -28.866  -6.075  -18.295 1.00 97.58 54  B 1 
ATOM   4337 C CA  . VAL B 2 54  ? -27.611  -5.425  -17.895 1.00 97.52 54  B 1 
ATOM   4338 C C   . VAL B 2 54  ? -27.019  -6.197  -16.722 1.00 97.71 54  B 1 
ATOM   4339 O O   . VAL B 2 54  ? -27.643  -6.297  -15.667 1.00 97.33 54  B 1 
ATOM   4340 C CB  . VAL B 2 54  ? -27.786  -3.934  -17.556 1.00 96.81 54  B 1 
ATOM   4341 C CG1 . VAL B 2 54  ? -26.422  -3.302  -17.289 1.00 90.66 54  B 1 
ATOM   4342 C CG2 . VAL B 2 54  ? -28.438  -3.173  -18.710 1.00 90.10 54  B 1 
ATOM   4343 N N   . LEU B 2 55  ? -25.826  -6.738  -16.916 1.00 97.63 55  B 1 
ATOM   4344 C CA  . LEU B 2 55  ? -25.079  -7.417  -15.870 1.00 97.83 55  B 1 
ATOM   4345 C C   . LEU B 2 55  ? -24.103  -6.429  -15.220 1.00 97.72 55  B 1 
ATOM   4346 O O   . LEU B 2 55  ? -23.326  -5.777  -15.908 1.00 97.14 55  B 1 
ATOM   4347 C CB  . LEU B 2 55  ? -24.359  -8.629  -16.485 1.00 97.62 55  B 1 
ATOM   4348 C CG  . LEU B 2 55  ? -23.589  -9.490  -15.459 1.00 96.75 55  B 1 
ATOM   4349 C CD1 . LEU B 2 55  ? -24.534  -10.154 -14.449 1.00 93.63 55  B 1 
ATOM   4350 C CD2 . LEU B 2 55  ? -22.842  -10.595 -16.210 1.00 93.59 55  B 1 
ATOM   4351 N N   . VAL B 2 56  ? -24.152  -6.335  -13.906 1.00 97.61 56  B 1 
ATOM   4352 C CA  . VAL B 2 56  ? -23.335  -5.398  -13.123 1.00 97.69 56  B 1 
ATOM   4353 C C   . VAL B 2 56  ? -22.425  -6.171  -12.173 1.00 97.70 56  B 1 
ATOM   4354 O O   . VAL B 2 56  ? -22.877  -7.080  -11.487 1.00 97.19 56  B 1 
ATOM   4355 C CB  . VAL B 2 56  ? -24.211  -4.393  -12.351 1.00 97.18 56  B 1 
ATOM   4356 C CG1 . VAL B 2 56  ? -23.354  -3.357  -11.624 1.00 94.23 56  B 1 
ATOM   4357 C CG2 . VAL B 2 56  ? -25.181  -3.649  -13.274 1.00 93.92 56  B 1 
ATOM   4358 N N   . ASP B 2 57  ? -21.161  -5.780  -12.120 1.00 97.47 57  B 1 
ATOM   4359 C CA  . ASP B 2 57  ? -20.209  -6.263  -11.116 1.00 97.44 57  B 1 
ATOM   4360 C C   . ASP B 2 57  ? -19.194  -5.156  -10.785 1.00 96.74 57  B 1 
ATOM   4361 O O   . ASP B 2 57  ? -19.313  -4.031  -11.276 1.00 95.23 57  B 1 
ATOM   4362 C CB  . ASP B 2 57  ? -19.542  -7.569  -11.593 1.00 97.48 57  B 1 
ATOM   4363 C CG  . ASP B 2 57  ? -19.189  -8.506  -10.427 1.00 97.29 57  B 1 
ATOM   4364 O OD1 . ASP B 2 57  ? -18.424  -8.086  -9.531  1.00 92.67 57  B 1 
ATOM   4365 O OD2 . ASP B 2 57  ? -19.706  -9.644  -10.389 1.00 92.75 57  B 1 
ATOM   4366 N N   . GLN B 2 58  ? -18.225  -5.448  -9.933  1.00 97.26 58  B 1 
ATOM   4367 C CA  . GLN B 2 58  ? -17.297  -4.454  -9.385  1.00 96.61 58  B 1 
ATOM   4368 C C   . GLN B 2 58  ? -16.236  -3.987  -10.384 1.00 96.58 58  B 1 
ATOM   4369 O O   . GLN B 2 58  ? -15.785  -2.844  -10.300 1.00 94.48 58  B 1 
ATOM   4370 C CB  . GLN B 2 58  ? -16.621  -5.046  -8.145  1.00 95.22 58  B 1 
ATOM   4371 C CG  . GLN B 2 58  ? -17.629  -5.339  -7.022  1.00 92.50 58  B 1 
ATOM   4372 C CD  . GLN B 2 58  ? -16.956  -5.852  -5.753  1.00 89.85 58  B 1 
ATOM   4373 O OE1 . GLN B 2 58  ? -15.939  -6.519  -5.757  1.00 79.20 58  B 1 
ATOM   4374 N NE2 . GLN B 2 58  ? -17.514  -5.567  -4.601  1.00 76.82 58  B 1 
ATOM   4375 N N   . THR B 2 59  ? -15.815  -4.857  -11.297 1.00 96.30 59  B 1 
ATOM   4376 C CA  . THR B 2 59  ? -14.736  -4.549  -12.250 1.00 96.53 59  B 1 
ATOM   4377 C C   . THR B 2 59  ? -15.032  -5.101  -13.644 1.00 96.88 59  B 1 
ATOM   4378 O O   . THR B 2 59  ? -15.706  -6.126  -13.793 1.00 96.15 59  B 1 
ATOM   4379 C CB  . THR B 2 59  ? -13.363  -5.086  -11.779 1.00 95.74 59  B 1 
ATOM   4380 O OG1 . THR B 2 59  ? -13.332  -6.495  -11.807 1.00 90.69 59  B 1 
ATOM   4381 C CG2 . THR B 2 59  ? -12.981  -4.660  -10.361 1.00 89.76 59  B 1 
ATOM   4382 N N   . GLU B 2 60  ? -14.431  -4.477  -14.660 1.00 96.77 60  B 1 
ATOM   4383 C CA  . GLU B 2 60  ? -14.509  -4.947  -16.049 1.00 96.72 60  B 1 
ATOM   4384 C C   . GLU B 2 60  ? -13.913  -6.349  -16.231 1.00 97.07 60  B 1 
ATOM   4385 O O   . GLU B 2 60  ? -14.441  -7.159  -16.993 1.00 95.93 60  B 1 
ATOM   4386 C CB  . GLU B 2 60  ? -13.793  -3.955  -16.971 1.00 95.67 60  B 1 
ATOM   4387 C CG  . GLU B 2 60  ? -14.495  -2.591  -17.098 1.00 87.28 60  B 1 
ATOM   4388 C CD  . GLU B 2 60  ? -15.919  -2.678  -17.680 1.00 80.44 60  B 1 
ATOM   4389 O OE1 . GLU B 2 60  ? -16.697  -1.730  -17.459 1.00 71.01 60  B 1 
ATOM   4390 O OE2 . GLU B 2 60  ? -16.241  -3.695  -18.334 1.00 72.16 60  B 1 
ATOM   4391 N N   . ASP B 2 61  ? -12.875  -6.689  -15.484 1.00 97.22 61  B 1 
ATOM   4392 C CA  . ASP B 2 61  ? -12.263  -8.018  -15.546 1.00 97.15 61  B 1 
ATOM   4393 C C   . ASP B 2 61  ? -13.217  -9.122  -15.060 1.00 97.42 61  B 1 
ATOM   4394 O O   . ASP B 2 61  ? -13.301  -10.205 -15.657 1.00 96.25 61  B 1 
ATOM   4395 C CB  . ASP B 2 61  ? -10.986  -8.054  -14.684 1.00 96.45 61  B 1 
ATOM   4396 C CG  . ASP B 2 61  ? -9.821   -7.236  -15.254 1.00 87.80 61  B 1 
ATOM   4397 O OD1 . ASP B 2 61  ? -9.769   -7.067  -16.489 1.00 78.70 61  B 1 
ATOM   4398 O OD2 . ASP B 2 61  ? -8.963   -6.851  -14.436 1.00 78.64 61  B 1 
ATOM   4399 N N   . ILE B 2 62  ? -13.962  -8.847  -13.991 1.00 97.11 62  B 1 
ATOM   4400 C CA  . ILE B 2 62  ? -14.976  -9.780  -13.478 1.00 97.09 62  B 1 
ATOM   4401 C C   . ILE B 2 62  ? -16.105  -9.914  -14.503 1.00 97.27 62  B 1 
ATOM   4402 O O   . ILE B 2 62  ? -16.521  -11.036 -14.801 1.00 96.59 62  B 1 
ATOM   4403 C CB  . ILE B 2 62  ? -15.495  -9.332  -12.090 1.00 96.74 62  B 1 
ATOM   4404 C CG1 . ILE B 2 62  ? -14.370  -9.416  -11.033 1.00 94.34 62  B 1 
ATOM   4405 C CG2 . ILE B 2 62  ? -16.679  -10.209 -11.653 1.00 94.49 62  B 1 
ATOM   4406 C CD1 . ILE B 2 62  ? -14.708  -8.722  -9.710  1.00 90.66 62  B 1 
ATOM   4407 N N   . LEU B 2 63  ? -16.562  -8.814  -15.093 1.00 97.43 63  B 1 
ATOM   4408 C CA  . LEU B 2 63  ? -17.598  -8.810  -16.121 1.00 97.30 63  B 1 
ATOM   4409 C C   . LEU B 2 63  ? -17.162  -9.564  -17.383 1.00 97.08 63  B 1 
ATOM   4410 O O   . LEU B 2 63  ? -17.926  -10.382 -17.896 1.00 96.52 63  B 1 
ATOM   4411 C CB  . LEU B 2 63  ? -17.968  -7.358  -16.468 1.00 97.28 63  B 1 
ATOM   4412 C CG  . LEU B 2 63  ? -18.745  -6.635  -15.361 1.00 96.43 63  B 1 
ATOM   4413 C CD1 . LEU B 2 63  ? -18.860  -5.145  -15.698 1.00 93.78 63  B 1 
ATOM   4414 C CD2 . LEU B 2 63  ? -20.167  -7.194  -15.207 1.00 93.63 63  B 1 
ATOM   4415 N N   . ALA B 2 64  ? -15.925  -9.361  -17.826 1.00 97.30 64  B 1 
ATOM   4416 C CA  . ALA B 2 64  ? -15.369  -10.088 -18.965 1.00 96.91 64  B 1 
ATOM   4417 C C   . ALA B 2 64  ? -15.322  -11.601 -18.698 1.00 96.89 64  B 1 
ATOM   4418 O O   . ALA B 2 64  ? -15.748  -12.414 -19.532 1.00 96.11 64  B 1 
ATOM   4419 C CB  . ALA B 2 64  ? -13.977  -9.522  -19.268 1.00 96.45 64  B 1 
ATOM   4420 N N   . LYS B 2 65  ? -14.878  -11.999 -17.507 1.00 97.21 65  B 1 
ATOM   4421 C CA  . LYS B 2 65  ? -14.860  -13.404 -17.090 1.00 97.13 65  B 1 
ATOM   4422 C C   . LYS B 2 65  ? -16.273  -13.986 -16.982 1.00 97.28 65  B 1 
ATOM   4423 O O   . LYS B 2 65  ? -16.507  -15.109 -17.433 1.00 96.34 65  B 1 
ATOM   4424 C CB  . LYS B 2 65  ? -14.103  -13.513 -15.761 1.00 96.33 65  B 1 
ATOM   4425 C CG  . LYS B 2 65  ? -13.888  -14.968 -15.337 1.00 83.21 65  B 1 
ATOM   4426 C CD  . LYS B 2 65  ? -13.106  -15.009 -14.014 1.00 80.27 65  B 1 
ATOM   4427 C CE  . LYS B 2 65  ? -12.909  -16.446 -13.553 1.00 67.01 65  B 1 
ATOM   4428 N NZ  . LYS B 2 65  ? -12.214  -16.493 -12.243 1.00 59.83 65  B 1 
ATOM   4429 N N   . SER B 2 66  ? -17.212  -13.230 -16.441 1.00 97.33 66  B 1 
ATOM   4430 C CA  . SER B 2 66  ? -18.616  -13.621 -16.331 1.00 97.29 66  B 1 
ATOM   4431 C C   . SER B 2 66  ? -19.243  -13.816 -17.719 1.00 97.05 66  B 1 
ATOM   4432 O O   . SER B 2 66  ? -19.805  -14.876 -17.990 1.00 96.33 66  B 1 
ATOM   4433 C CB  . SER B 2 66  ? -19.383  -12.570 -15.528 1.00 97.09 66  B 1 
ATOM   4434 O OG  . SER B 2 66  ? -20.693  -13.031 -15.335 1.00 89.00 66  B 1 
ATOM   4435 N N   . LYS B 2 67  ? -19.056  -12.859 -18.626 1.00 97.34 67  B 1 
ATOM   4436 C CA  . LYS B 2 67  ? -19.568  -12.928 -19.991 1.00 96.92 67  B 1 
ATOM   4437 C C   . LYS B 2 67  ? -19.000  -14.120 -20.764 1.00 97.07 67  B 1 
ATOM   4438 O O   . LYS B 2 67  ? -19.749  -14.810 -21.457 1.00 96.21 67  B 1 
ATOM   4439 C CB  . LYS B 2 67  ? -19.308  -11.587 -20.699 1.00 95.71 67  B 1 
ATOM   4440 C CG  . LYS B 2 67  ? -20.125  -11.457 -21.998 1.00 88.06 67  B 1 
ATOM   4441 C CD  . LYS B 2 67  ? -20.016  -10.040 -22.581 1.00 84.32 67  B 1 
ATOM   4442 C CE  . LYS B 2 67  ? -20.926  -9.911  -23.806 1.00 78.53 67  B 1 
ATOM   4443 N NZ  . LYS B 2 67  ? -21.028  -8.519  -24.306 1.00 70.74 67  B 1 
ATOM   4444 N N   . LYS B 2 68  ? -17.709  -14.409 -20.574 1.00 97.00 68  B 1 
ATOM   4445 C CA  . LYS B 2 68  ? -17.085  -15.608 -21.143 1.00 96.99 68  B 1 
ATOM   4446 C C   . LYS B 2 68  ? -17.712  -16.900 -20.600 1.00 96.80 68  B 1 
ATOM   4447 O O   . LYS B 2 68  ? -18.011  -17.812 -21.369 1.00 96.07 68  B 1 
ATOM   4448 C CB  . LYS B 2 68  ? -15.573  -15.553 -20.888 1.00 96.35 68  B 1 
ATOM   4449 C CG  . LYS B 2 68  ? -14.857  -16.709 -21.591 1.00 88.51 68  B 1 
ATOM   4450 C CD  . LYS B 2 68  ? -13.342  -16.627 -21.389 1.00 80.26 68  B 1 
ATOM   4451 C CE  . LYS B 2 68  ? -12.713  -17.824 -22.087 1.00 69.86 68  B 1 
ATOM   4452 N NZ  . LYS B 2 68  ? -11.233  -17.837 -21.955 1.00 59.90 68  B 1 
ATOM   4453 N N   . GLY B 2 69  ? -17.956  -16.964 -19.290 1.00 96.68 69  B 1 
ATOM   4454 C CA  . GLY B 2 69  ? -18.643  -18.106 -18.687 1.00 96.44 69  B 1 
ATOM   4455 C C   . GLY B 2 69  ? -20.067  -18.292 -19.217 1.00 96.85 69  B 1 
ATOM   4456 O O   . GLY B 2 69  ? -20.484  -19.415 -19.502 1.00 95.84 69  B 1 
ATOM   4457 N N   . ILE B 2 70  ? -20.798  -17.192 -19.436 1.00 97.16 70  B 1 
ATOM   4458 C CA  . ILE B 2 70  ? -22.128  -17.205 -20.059 1.00 97.13 70  B 1 
ATOM   4459 C C   . ILE B 2 70  ? -22.039  -17.736 -21.490 1.00 96.98 70  B 1 
ATOM   4460 O O   . ILE B 2 70  ? -22.832  -18.607 -21.858 1.00 96.34 70  B 1 
ATOM   4461 C CB  . ILE B 2 70  ? -22.776  -15.802 -20.019 1.00 97.13 70  B 1 
ATOM   4462 C CG1 . ILE B 2 70  ? -23.102  -15.406 -18.558 1.00 95.87 70  B 1 
ATOM   4463 C CG2 . ILE B 2 70  ? -24.057  -15.760 -20.872 1.00 95.90 70  B 1 
ATOM   4464 C CD1 . ILE B 2 70  ? -23.461  -13.930 -18.381 1.00 94.33 70  B 1 
ATOM   4465 N N   . GLU B 2 71  ? -21.073  -17.282 -22.276 1.00 96.94 71  B 1 
ATOM   4466 C CA  . GLU B 2 71  ? -20.874  -17.752 -23.647 1.00 96.65 71  B 1 
ATOM   4467 C C   . GLU B 2 71  ? -20.610  -19.263 -23.703 1.00 96.11 71  B 1 
ATOM   4468 O O   . GLU B 2 71  ? -21.252  -19.989 -24.470 1.00 95.44 71  B 1 
ATOM   4469 C CB  . GLU B 2 71  ? -19.717  -16.976 -24.291 1.00 96.25 71  B 1 
ATOM   4470 C CG  . GLU B 2 71  ? -19.586  -17.295 -25.782 1.00 93.13 71  B 1 
ATOM   4471 C CD  . GLU B 2 71  ? -18.369  -16.647 -26.453 1.00 90.60 71  B 1 
ATOM   4472 O OE1 . GLU B 2 71  ? -18.141  -17.005 -27.624 1.00 83.22 71  B 1 
ATOM   4473 O OE2 . GLU B 2 71  ? -17.624  -15.881 -25.812 1.00 84.09 71  B 1 
ATOM   4474 N N   . GLU B 2 72  ? -19.716  -19.757 -22.848 1.00 96.31 72  B 1 
ATOM   4475 C CA  . GLU B 2 72  ? -19.419  -21.189 -22.757 1.00 95.96 72  B 1 
ATOM   4476 C C   . GLU B 2 72  ? -20.661  -22.011 -22.360 1.00 95.47 72  B 1 
ATOM   4477 O O   . GLU B 2 72  ? -20.905  -23.097 -22.906 1.00 94.12 72  B 1 
ATOM   4478 C CB  . GLU B 2 72  ? -18.293  -21.419 -21.742 1.00 95.64 72  B 1 
ATOM   4479 C CG  . GLU B 2 72  ? -16.917  -20.959 -22.256 1.00 88.82 72  B 1 
ATOM   4480 C CD  . GLU B 2 72  ? -15.797  -21.108 -21.208 1.00 83.41 72  B 1 
ATOM   4481 O OE1 . GLU B 2 72  ? -14.677  -20.601 -21.472 1.00 76.31 72  B 1 
ATOM   4482 O OE2 . GLU B 2 72  ? -16.038  -21.744 -20.152 1.00 77.63 72  B 1 
ATOM   4483 N N   . SER B 2 73  ? -21.470  -21.492 -21.446 1.00 95.99 73  B 1 
ATOM   4484 C CA  . SER B 2 73  ? -22.717  -22.131 -21.037 1.00 95.68 73  B 1 
ATOM   4485 C C   . SER B 2 73  ? -23.763  -22.108 -22.155 1.00 95.59 73  B 1 
ATOM   4486 O O   . SER B 2 73  ? -24.378  -23.142 -22.445 1.00 94.62 73  B 1 
ATOM   4487 C CB  . SER B 2 73  ? -23.243  -21.453 -19.770 1.00 95.62 73  B 1 
ATOM   4488 O OG  . SER B 2 73  ? -24.368  -22.152 -19.285 1.00 92.12 73  B 1 
ATOM   4489 N N   . LEU B 2 74  ? -23.917  -20.980 -22.855 1.00 95.95 74  B 1 
ATOM   4490 C CA  . LEU B 2 74  ? -24.817  -20.849 -23.999 1.00 95.51 74  B 1 
ATOM   4491 C C   . LEU B 2 74  ? -24.435  -21.792 -25.135 1.00 95.14 74  B 1 
ATOM   4492 O O   . LEU B 2 74  ? -25.325  -22.438 -25.695 1.00 94.51 74  B 1 
ATOM   4493 C CB  . LEU B 2 74  ? -24.824  -19.395 -24.503 1.00 95.65 74  B 1 
ATOM   4494 C CG  . LEU B 2 74  ? -25.636  -18.427 -23.632 1.00 95.07 74  B 1 
ATOM   4495 C CD1 . LEU B 2 74  ? -25.370  -16.997 -24.104 1.00 92.16 74  B 1 
ATOM   4496 C CD2 . LEU B 2 74  ? -27.140  -18.689 -23.743 1.00 92.03 74  B 1 
ATOM   4497 N N   . ARG B 2 75  ? -23.147  -21.954 -25.418 1.00 95.20 75  B 1 
ATOM   4498 C CA  . ARG B 2 75  ? -22.678  -22.923 -26.422 1.00 94.42 75  B 1 
ATOM   4499 C C   . ARG B 2 75  ? -23.067  -24.358 -26.059 1.00 93.83 75  B 1 
ATOM   4500 O O   . ARG B 2 75  ? -23.474  -25.124 -26.932 1.00 92.26 75  B 1 
ATOM   4501 C CB  . ARG B 2 75  ? -21.155  -22.806 -26.598 1.00 93.68 75  B 1 
ATOM   4502 C CG  . ARG B 2 75  ? -20.743  -21.529 -27.362 1.00 87.04 75  B 1 
ATOM   4503 C CD  . ARG B 2 75  ? -19.219  -21.471 -27.458 1.00 82.16 75  B 1 
ATOM   4504 N NE  . ARG B 2 75  ? -18.741  -20.238 -28.115 1.00 74.96 75  B 1 
ATOM   4505 C CZ  . ARG B 2 75  ? -17.568  -20.059 -28.698 1.00 68.15 75  B 1 
ATOM   4506 N NH1 . ARG B 2 75  ? -16.695  -21.022 -28.804 1.00 59.03 75  B 1 
ATOM   4507 N NH2 . ARG B 2 75  ? -17.237  -18.891 -29.174 1.00 62.74 75  B 1 
ATOM   4508 N N   . LYS B 2 76  ? -23.002  -24.726 -24.774 1.00 94.11 76  B 1 
ATOM   4509 C CA  . LYS B 2 76  ? -23.461  -26.046 -24.308 1.00 93.01 76  B 1 
ATOM   4510 C C   . LYS B 2 76  ? -24.970  -26.208 -24.490 1.00 92.97 76  B 1 
ATOM   4511 O O   . LYS B 2 76  ? -25.418  -27.265 -24.938 1.00 90.77 76  B 1 
ATOM   4512 C CB  . LYS B 2 76  ? -23.072  -26.275 -22.837 1.00 91.90 76  B 1 
ATOM   4513 C CG  . LYS B 2 76  ? -21.555  -26.435 -22.623 1.00 85.23 76  B 1 
ATOM   4514 C CD  . LYS B 2 76  ? -21.244  -26.519 -21.120 1.00 81.32 76  B 1 
ATOM   4515 C CE  . LYS B 2 76  ? -19.736  -26.581 -20.870 1.00 71.53 76  B 1 
ATOM   4516 N NZ  . LYS B 2 76  ? -19.413  -26.566 -19.421 1.00 64.43 76  B 1 
ATOM   4517 N N   . VAL B 2 77  ? -25.745  -25.172 -24.172 1.00 92.88 77  B 1 
ATOM   4518 C CA  . VAL B 2 77  ? -27.205  -25.173 -24.372 1.00 92.09 77  B 1 
ATOM   4519 C C   . VAL B 2 77  ? -27.553  -25.256 -25.857 1.00 92.61 77  B 1 
ATOM   4520 O O   . VAL B 2 77  ? -28.370  -26.091 -26.249 1.00 91.82 77  B 1 
ATOM   4521 C CB  . VAL B 2 77  ? -27.858  -23.949 -23.717 1.00 91.08 77  B 1 
ATOM   4522 C CG1 . VAL B 2 77  ? -29.353  -23.852 -24.017 1.00 85.44 77  B 1 
ATOM   4523 C CG2 . VAL B 2 77  ? -27.705  -24.002 -22.190 1.00 85.85 77  B 1
[truncated: 150,103 more chars]
