# Supplementary material for: Searching for protein partners of short-chain 3-hydroxyacyl-CoA dehydrogenase (SCHAD) reveals keratin 8 as a novel candidate for interaction in pancreatic β-cells
Source: BMC Mol Cell Biol. 2025 Jun 5;26:18. doi: 10.1186/s12860-025-00544-w (PMC12139081; doi:10.1186/s12860-025-00544-w)
Supplement: Supplementary file 3 — Supplementary Material 3 [file 12860_2025_544_MOESM3_ESM.zip › fold_k8_iso2_x1_schad_x1_nad_model_3.cif]

# By using this file you agree to the legally binding terms of use found at alphafoldserver.com/output-terms
data_1852efe168d46bda
#
_entry.id 1852efe168d46bda
#
loop_
_atom_type.symbol
C 
N 
O 
P 
S 
#
loop_
_audit_author.name
_audit_author.pdbx_ordinal
"Google DeepMind" 1 
"Isomorphic Labs" 2 
#
_audit_conform.dict_location https://raw.githubusercontent.com/ihmwg/ModelCIF/master/dist/mmcif_ma.dic
_audit_conform.dict_name     mmcif_ma.dic
_audit_conform.dict_version  1.4.5
#
loop_
_chem_comp.formula
_chem_comp.formula_weight
_chem_comp.id
_chem_comp.mon_nstd_flag
_chem_comp.name
_chem_comp.pdbx_smiles
_chem_comp.pdbx_synonyms
_chem_comp.type
"C3 H7 N O2"        89.093  ALA y ALANINE                           C[C@H](N)C(O)=O                                                                                                               ? "L-PEPTIDE LINKING" 
"C6 H15 N4 O2"      175.209 ARG y ARGININE                          N[C@@H](CCCNC(N)=[NH2+])C(O)=O                                                                                                ? "L-PEPTIDE LINKING" 
"C4 H8 N2 O3"       132.118 ASN y ASPARAGINE                        N[C@@H](CC(N)=O)C(O)=O                                                                                                        ? "L-PEPTIDE LINKING" 
"C4 H7 N O4"        133.103 ASP y "ASPARTIC ACID"                   N[C@@H](CC(O)=O)C(O)=O                                                                                                        ? "L-PEPTIDE LINKING" 
"C3 H7 N O2 S"      121.158 CYS y CYSTEINE                          N[C@@H](CS)C(O)=O                                                                                                             ? "L-PEPTIDE LINKING" 
"C5 H10 N2 O3"      146.144 GLN y GLUTAMINE                         N[C@@H](CCC(N)=O)C(O)=O                                                                                                       ? "L-PEPTIDE LINKING" 
"C5 H9 N O4"        147.129 GLU y "GLUTAMIC ACID"                   N[C@@H](CCC(O)=O)C(O)=O                                                                                                       ? "L-PEPTIDE LINKING" 
"C2 H5 N O2"        75.067  GLY y GLYCINE                           NCC(O)=O                                                                                                                      ? "PEPTIDE LINKING"   
"C6 H10 N3 O2"      156.162 HIS y HISTIDINE                         N[C@@H](Cc1c[nH]c[nH+]1)C(O)=O                                                                                                ? "L-PEPTIDE LINKING" 
"C6 H13 N O2"       131.173 ILE y ISOLEUCINE                        CC[C@H](C)[C@H](N)C(O)=O                                                                                                      ? "L-PEPTIDE LINKING" 
"C6 H13 N O2"       131.173 LEU y LEUCINE                           CC(C)C[C@H](N)C(O)=O                                                                                                          ? "L-PEPTIDE LINKING" 
"C6 H15 N2 O2"      147.195 LYS y LYSINE                            N[C@@H](CCCC[NH3+])C(O)=O                                                                                                     ? "L-PEPTIDE LINKING" 
"C5 H11 N O2 S"     149.211 MET y METHIONINE                        CSCC[C@H](N)C(O)=O                                                                                                            ? "L-PEPTIDE LINKING" 
"C21 H27 N7 O14 P2" 663.425 NAD . NICOTINAMIDE-ADENINE-DINUCLEOTIDE NC(=O)c1ccc[n+](c1)[C@@H]2O[C@H](CO[P]([O-])(=O)O[P@](O)(=O)OC[C@H]3O[C@H]([C@H](O)[C@@H]3O)n4cnc5c(N)ncnc45)[C@@H](O)[C@H]2O ? NON-POLYMER         
"C9 H11 N O2"       165.189 PHE y PHENYLALANINE                     N[C@@H](Cc1ccccc1)C(O)=O                                                                                                      ? "L-PEPTIDE LINKING" 
"C5 H9 N O2"        115.130 PRO y PROLINE                           OC(=O)[C@@H]1CCCN1                                                                                                            ? "L-PEPTIDE LINKING" 
"C3 H7 N O3"        105.093 SER y SERINE                            N[C@@H](CO)C(O)=O                                                                                                             ? "L-PEPTIDE LINKING" 
"C4 H9 N O3"        119.119 THR y THREONINE                         C[C@@H](O)[C@H](N)C(O)=O                                                                                                      ? "L-PEPTIDE LINKING" 
"C11 H12 N2 O2"     204.225 TRP y TRYPTOPHAN                        N[C@@H](Cc1c[nH]c2ccccc12)C(O)=O                                                                                              ? "L-PEPTIDE LINKING" 
"C9 H11 N O3"       181.189 TYR y TYROSINE                          N[C@@H](Cc1ccc(O)cc1)C(O)=O                                                                                                   ? "L-PEPTIDE LINKING" 
"C5 H11 N O2"       117.146 VAL y VALINE                            CC(C)[C@H](N)C(O)=O                                                                                                           ? "L-PEPTIDE LINKING" 
#
_citation.book_publisher          ?
_citation.country                 UK
_citation.id                      primary
_citation.journal_full            Nature
_citation.journal_id_ASTM         NATUAS
_citation.journal_id_CSD          0006
_citation.journal_id_ISSN         0028-0836
_citation.journal_volume          ?
_citation.page_first              ?
_citation.page_last               ?
_citation.pdbx_database_id_DOI    ?
_citation.pdbx_database_id_PubMed ?
_citation.title                   "Accurate structure prediction of biomolecular interactions with AlphaFold 3"
_citation.year                    2024
#
loop_
_citation_author.citation_id
_citation_author.name
_citation_author.ordinal
primary "Google DeepMind" 1 
primary "Isomorphic Labs" 2 
#
loop_
_entity.id
_entity.pdbx_description
_entity.type
1 . polymer     
2 . polymer     
3 . non-polymer 
#
loop_
_entity_poly.entity_id
_entity_poly.pdbx_strand_id
_entity_poly.type
1 A polypeptide(L) 
2 B polypeptide(L) 
#
loop_
_entity_poly_seq.entity_id
_entity_poly_seq.hetero
_entity_poly_seq.mon_id
_entity_poly_seq.num
1 n MET 1   
1 n ASN 2   
1 n GLY 3   
1 n VAL 4   
1 n SER 5   
1 n TRP 6   
1 n SER 7   
1 n GLN 8   
1 n ASP 9   
1 n LEU 10  
1 n GLN 11  
1 n GLU 12  
1 n GLY 13  
1 n ILE 14  
1 n SER 15  
1 n ALA 16  
1 n TRP 17  
1 n PHE 18  
1 n GLY 19  
1 n PRO 20  
1 n PRO 21  
1 n ALA 22  
1 n SER 23  
1 n THR 24  
1 n PRO 25  
1 n ALA 26  
1 n SER 27  
1 n THR 28  
1 n MET 29  
1 n SER 30  
1 n ILE 31  
1 n ARG 32  
1 n VAL 33  
1 n THR 34  
1 n GLN 35  
1 n LYS 36  
1 n SER 37  
1 n TYR 38  
1 n LYS 39  
1 n VAL 40  
1 n SER 41  
1 n THR 42  
1 n SER 43  
1 n GLY 44  
1 n PRO 45  
1 n ARG 46  
1 n ALA 47  
1 n PHE 48  
1 n SER 49  
1 n SER 50  
1 n ARG 51  
1 n SER 52  
1 n TYR 53  
1 n THR 54  
1 n SER 55  
1 n GLY 56  
1 n PRO 57  
1 n GLY 58  
1 n SER 59  
1 n ARG 60  
1 n ILE 61  
1 n SER 62  
1 n SER 63  
1 n SER 64  
1 n SER 65  
1 n PHE 66  
1 n SER 67  
1 n ARG 68  
1 n VAL 69  
1 n GLY 70  
1 n SER 71  
1 n SER 72  
1 n ASN 73  
1 n PHE 74  
1 n ARG 75  
1 n GLY 76  
1 n GLY 77  
1 n LEU 78  
1 n GLY 79  
1 n GLY 80  
1 n GLY 81  
1 n TYR 82  
1 n GLY 83  
1 n GLY 84  
1 n ALA 85  
1 n SER 86  
1 n GLY 87  
1 n MET 88  
1 n GLY 89  
1 n GLY 90  
1 n ILE 91  
1 n THR 92  
1 n ALA 93  
1 n VAL 94  
1 n THR 95  
1 n VAL 96  
1 n ASN 97  
1 n GLN 98  
1 n SER 99  
1 n LEU 100 
1 n LEU 101 
1 n SER 102 
1 n PRO 103 
1 n LEU 104 
1 n VAL 105 
1 n LEU 106 
1 n GLU 107 
1 n VAL 108 
1 n ASP 109 
1 n PRO 110 
1 n ASN 111 
1 n ILE 112 
1 n GLN 113 
1 n ALA 114 
1 n VAL 115 
1 n ARG 116 
1 n THR 117 
1 n GLN 118 
1 n GLU 119 
1 n LYS 120 
1 n GLU 121 
1 n GLN 122 
1 n ILE 123 
1 n LYS 124 
1 n THR 125 
1 n LEU 126 
1 n ASN 127 
1 n ASN 128 
1 n LYS 129 
1 n PHE 130 
1 n ALA 131 
1 n SER 132 
1 n PHE 133 
1 n ILE 134 
1 n ASP 135 
1 n LYS 136 
1 n VAL 137 
1 n ARG 138 
1 n PHE 139 
1 n LEU 140 
1 n GLU 141 
1 n GLN 142 
1 n GLN 143 
1 n ASN 144 
1 n LYS 145 
1 n MET 146 
1 n LEU 147 
1 n GLU 148 
1 n THR 149 
1 n LYS 150 
1 n TRP 151 
1 n SER 152 
1 n LEU 153 
1 n LEU 154 
1 n GLN 155 
1 n GLN 156 
1 n GLN 157 
1 n LYS 158 
1 n THR 159 
1 n ALA 160 
1 n ARG 161 
1 n SER 162 
1 n ASN 163 
1 n MET 164 
1 n ASP 165 
1 n ASN 166 
1 n MET 167 
1 n PHE 168 
1 n GLU 169 
1 n SER 170 
1 n TYR 171 
1 n ILE 172 
1 n ASN 173 
1 n ASN 174 
1 n LEU 175 
1 n ARG 176 
1 n ARG 177 
1 n GLN 178 
1 n LEU 179 
1 n GLU 180 
1 n THR 181 
1 n LEU 182 
1 n GLY 183 
1 n GLN 184 
1 n GLU 185 
1 n LYS 186 
1 n LEU 187 
1 n LYS 188 
1 n LEU 189 
1 n GLU 190 
1 n ALA 191 
1 n GLU 192 
1 n LEU 193 
1 n GLY 194 
1 n ASN 195 
1 n MET 196 
1 n GLN 197 
1 n GLY 198 
1 n LEU 199 
1 n VAL 200 
1 n GLU 201 
1 n ASP 202 
1 n PHE 203 
1 n LYS 204 
1 n ASN 205 
1 n LYS 206 
1 n TYR 207 
1 n GLU 208 
1 n ASP 209 
1 n GLU 210 
1 n ILE 211 
1 n ASN 212 
1 n LYS 213 
1 n ARG 214 
1 n THR 215 
1 n GLU 216 
1 n MET 217 
1 n GLU 218 
1 n ASN 219 
1 n GLU 220 
1 n PHE 221 
1 n VAL 222 
1 n LEU 223 
1 n ILE 224 
1 n LYS 225 
1 n LYS 226 
1 n ASP 227 
1 n VAL 228 
1 n ASP 229 
1 n GLU 230 
1 n ALA 231 
1 n TYR 232 
1 n MET 233 
1 n ASN 234 
1 n LYS 235 
1 n VAL 236 
1 n GLU 237 
1 n LEU 238 
1 n GLU 239 
1 n SER 240 
1 n ARG 241 
1 n LEU 242 
1 n GLU 243 
1 n GLY 244 
1 n LEU 245 
1 n THR 246 
1 n ASP 247 
1 n GLU 248 
1 n ILE 249 
1 n ASN 250 
1 n PHE 251 
1 n LEU 252 
1 n ARG 253 
1 n GLN 254 
1 n LEU 255 
1 n TYR 256 
1 n GLU 257 
1 n GLU 258 
1 n GLU 259 
1 n ILE 260 
1 n ARG 261 
1 n GLU 262 
1 n LEU 263 
1 n GLN 264 
1 n SER 265 
1 n GLN 266 
1 n ILE 267 
1 n SER 268 
1 n ASP 269 
1 n THR 270 
1 n SER 271 
1 n VAL 272 
1 n VAL 273 
1 n LEU 274 
1 n SER 275 
1 n MET 276 
1 n ASP 277 
1 n ASN 278 
1 n SER 279 
1 n ARG 280 
1 n SER 281 
1 n LEU 282 
1 n ASP 283 
1 n MET 284 
1 n ASP 285 
1 n SER 286 
1 n ILE 287 
1 n ILE 288 
1 n ALA 289 
1 n GLU 290 
1 n VAL 291 
1 n LYS 292 
1 n ALA 293 
1 n GLN 294 
1 n TYR 295 
1 n GLU 296 
1 n ASP 297 
1 n ILE 298 
1 n ALA 299 
1 n ASN 300 
1 n ARG 301 
1 n SER 302 
1 n ARG 303 
1 n ALA 304 
1 n GLU 305 
1 n ALA 306 
1 n GLU 307 
1 n SER 308 
1 n MET 309 
1 n TYR 310 
1 n GLN 311 
1 n ILE 312 
1 n LYS 313 
1 n TYR 314 
1 n GLU 315 
1 n GLU 316 
1 n LEU 317 
1 n GLN 318 
1 n SER 319 
1 n LEU 320 
1 n ALA 321 
1 n GLY 322 
1 n LYS 323 
1 n HIS 324 
1 n GLY 325 
1 n ASP 326 
1 n ASP 327 
1 n LEU 328 
1 n ARG 329 
1 n ARG 330 
1 n THR 331 
1 n LYS 332 
1 n THR 333 
1 n GLU 334 
1 n ILE 335 
1 n SER 336 
1 n GLU 337 
1 n MET 338 
1 n ASN 339 
1 n ARG 340 
1 n ASN 341 
1 n ILE 342 
1 n SER 343 
1 n ARG 344 
1 n LEU 345 
1 n GLN 346 
1 n ALA 347 
1 n GLU 348 
1 n ILE 349 
1 n GLU 350 
1 n GLY 351 
1 n LEU 352 
1 n LYS 353 
1 n GLY 354 
1 n GLN 355 
1 n ARG 356 
1 n ALA 357 
1 n SER 358 
1 n LEU 359 
1 n GLU 360 
1 n ALA 361 
1 n ALA 362 
1 n ILE 363 
1 n ALA 364 
1 n ASP 365 
1 n ALA 366 
1 n GLU 367 
1 n GLN 368 
1 n ARG 369 
1 n GLY 370 
1 n GLU 371 
1 n LEU 372 
1 n ALA 373 
1 n ILE 374 
1 n LYS 375 
1 n ASP 376 
1 n ALA 377 
1 n ASN 378 
1 n ALA 379 
1 n LYS 380 
1 n LEU 381 
1 n SER 382 
1 n GLU 383 
1 n LEU 384 
1 n GLU 385 
1 n ALA 386 
1 n ALA 387 
1 n LEU 388 
1 n GLN 389 
1 n ARG 390 
1 n ALA 391 
1 n LYS 392 
1 n GLN 393 
1 n ASP 394 
1 n MET 395 
1 n ALA 396 
1 n ARG 397 
1 n GLN 398 
1 n LEU 399 
1 n ARG 400 
1 n GLU 401 
1 n TYR 402 
1 n GLN 403 
1 n GLU 404 
1 n LEU 405 
1 n MET 406 
1 n ASN 407 
1 n VAL 408 
1 n LYS 409 
1 n LEU 410 
1 n ALA 411 
1 n LEU 412 
1 n ASP 413 
1 n ILE 414 
1 n GLU 415 
1 n ILE 416 
1 n ALA 417 
1 n THR 418 
1 n TYR 419 
1 n ARG 420 
1 n LYS 421 
1 n LEU 422 
1 n LEU 423 
1 n GLU 424 
1 n GLY 425 
1 n GLU 426 
1 n GLU 427 
1 n SER 428 
1 n ARG 429 
1 n LEU 430 
1 n GLU 431 
1 n SER 432 
1 n GLY 433 
1 n MET 434 
1 n GLN 435 
1 n ASN 436 
1 n MET 437 
1 n SER 438 
1 n ILE 439 
1 n HIS 440 
1 n THR 441 
1 n LYS 442 
1 n THR 443 
1 n THR 444 
1 n SER 445 
1 n GLY 446 
1 n TYR 447 
1 n ALA 448 
1 n GLY 449 
1 n GLY 450 
1 n LEU 451 
1 n SER 452 
1 n SER 453 
1 n ALA 454 
1 n TYR 455 
1 n GLY 456 
1 n GLY 457 
1 n LEU 458 
1 n THR 459 
1 n SER 460 
1 n PRO 461 
1 n GLY 462 
1 n LEU 463 
1 n SER 464 
1 n TYR 465 
1 n SER 466 
1 n LEU 467 
1 n GLY 468 
1 n SER 469 
1 n SER 470 
1 n PHE 471 
1 n GLY 472 
1 n SER 473 
1 n GLY 474 
1 n ALA 475 
1 n GLY 476 
1 n SER 477 
1 n SER 478 
1 n SER 479 
1 n PHE 480 
1 n SER 481 
1 n ARG 482 
1 n THR 483 
1 n SER 484 
1 n SER 485 
1 n SER 486 
1 n ARG 487 
1 n ALA 488 
1 n VAL 489 
1 n VAL 490 
1 n VAL 491 
1 n LYS 492 
1 n LYS 493 
1 n ILE 494 
1 n GLU 495 
1 n THR 496 
1 n ARG 497 
1 n ASP 498 
1 n GLY 499 
1 n LYS 500 
1 n LEU 501 
1 n VAL 502 
1 n SER 503 
1 n GLU 504 
1 n SER 505 
1 n SER 506 
1 n ASP 507 
1 n VAL 508 
1 n LEU 509 
1 n PRO 510 
1 n LYS 511 
2 n MET 1   
2 n ALA 2   
2 n PHE 3   
2 n VAL 4   
2 n THR 5   
2 n ARG 6   
2 n GLN 7   
2 n PHE 8   
2 n MET 9   
2 n ARG 10  
2 n SER 11  
2 n VAL 12  
2 n SER 13  
2 n SER 14  
2 n SER 15  
2 n SER 16  
2 n THR 17  
2 n ALA 18  
2 n SER 19  
2 n ALA 20  
2 n SER 21  
2 n ALA 22  
2 n LYS 23  
2 n LYS 24  
2 n ILE 25  
2 n ILE 26  
2 n VAL 27  
2 n LYS 28  
2 n HIS 29  
2 n VAL 30  
2 n THR 31  
2 n VAL 32  
2 n ILE 33  
2 n GLY 34  
2 n GLY 35  
2 n GLY 36  
2 n LEU 37  
2 n MET 38  
2 n GLY 39  
2 n ALA 40  
2 n GLY 41  
2 n ILE 42  
2 n ALA 43  
2 n GLN 44  
2 n VAL 45  
2 n ALA 46  
2 n ALA 47  
2 n ALA 48  
2 n THR 49  
2 n GLY 50  
2 n HIS 51  
2 n THR 52  
2 n VAL 53  
2 n VAL 54  
2 n LEU 55  
2 n VAL 56  
2 n ASP 57  
2 n GLN 58  
2 n THR 59  
2 n GLU 60  
2 n ASP 61  
2 n ILE 62  
2 n LEU 63  
2 n ALA 64  
2 n LYS 65  
2 n SER 66  
2 n LYS 67  
2 n LYS 68  
2 n GLY 69  
2 n ILE 70  
2 n GLU 71  
2 n GLU 72  
2 n SER 73  
2 n LEU 74  
2 n ARG 75  
2 n LYS 76  
2 n VAL 77  
2 n ALA 78  
2 n LYS 79  
2 n LYS 80  
2 n LYS 81  
2 n PHE 82  
2 n ALA 83  
2 n GLU 84  
2 n ASN 85  
2 n LEU 86  
2 n LYS 87  
2 n ALA 88  
2 n GLY 89  
2 n ASP 90  
2 n GLU 91  
2 n PHE 92  
2 n VAL 93  
2 n GLU 94  
2 n LYS 95  
2 n THR 96  
2 n LEU 97  
2 n SER 98  
2 n THR 99  
2 n ILE 100 
2 n ALA 101 
2 n THR 102 
2 n SER 103 
2 n THR 104 
2 n ASP 105 
2 n ALA 106 
2 n ALA 107 
2 n SER 108 
2 n VAL 109 
2 n VAL 110 
2 n HIS 111 
2 n SER 112 
2 n THR 113 
2 n ASP 114 
2 n LEU 115 
2 n VAL 116 
2 n VAL 117 
2 n GLU 118 
2 n ALA 119 
2 n ILE 120 
2 n VAL 121 
2 n GLU 122 
2 n ASN 123 
2 n LEU 124 
2 n LYS 125 
2 n VAL 126 
2 n LYS 127 
2 n ASN 128 
2 n GLU 129 
2 n LEU 130 
2 n PHE 131 
2 n LYS 132 
2 n ARG 133 
2 n LEU 134 
2 n ASP 135 
2 n LYS 136 
2 n PHE 137 
2 n ALA 138 
2 n ALA 139 
2 n GLU 140 
2 n HIS 141 
2 n THR 142 
2 n ILE 143 
2 n PHE 144 
2 n ALA 145 
2 n SER 146 
2 n ASN 147 
2 n THR 148 
2 n SER 149 
2 n SER 150 
2 n LEU 151 
2 n GLN 152 
2 n ILE 153 
2 n THR 154 
2 n SER 155 
2 n ILE 156 
2 n ALA 157 
2 n ASN 158 
2 n ALA 159 
2 n THR 160 
2 n THR 161 
2 n ARG 162 
2 n GLN 163 
2 n ASP 164 
2 n ARG 165 
2 n PHE 166 
2 n ALA 167 
2 n GLY 168 
2 n LEU 169 
2 n HIS 170 
2 n PHE 171 
2 n PHE 172 
2 n ASN 173 
2 n PRO 174 
2 n VAL 175 
2 n PRO 176 
2 n VAL 177 
2 n MET 178 
2 n LYS 179 
2 n LEU 180 
2 n VAL 181 
2 n GLU 182 
2 n VAL 183 
2 n ILE 184 
2 n LYS 185 
2 n THR 186 
2 n PRO 187 
2 n MET 188 
2 n THR 189 
2 n SER 190 
2 n GLN 191 
2 n LYS 192 
2 n THR 193 
2 n PHE 194 
2 n GLU 195 
2 n SER 196 
2 n LEU 197 
2 n VAL 198 
2 n ASP 199 
2 n PHE 200 
2 n SER 201 
2 n LYS 202 
2 n ALA 203 
2 n LEU 204 
2 n GLY 205 
2 n LYS 206 
2 n HIS 207 
2 n PRO 208 
2 n VAL 209 
2 n SER 210 
2 n CYS 211 
2 n LYS 212 
2 n ASP 213 
2 n THR 214 
2 n PRO 215 
2 n GLY 216 
2 n PHE 217 
2 n ILE 218 
2 n VAL 219 
2 n ASN 220 
2 n ARG 221 
2 n LEU 222 
2 n LEU 223 
2 n VAL 224 
2 n PRO 225 
2 n TYR 226 
2 n LEU 227 
2 n MET 228 
2 n GLU 229 
2 n ALA 230 
2 n ILE 231 
2 n ARG 232 
2 n LEU 233 
2 n TYR 234 
2 n GLU 235 
2 n ARG 236 
2 n GLY 237 
2 n ASP 238 
2 n ALA 239 
2 n SER 240 
2 n LYS 241 
2 n GLU 242 
2 n ASP 243 
2 n ILE 244 
2 n ASP 245 
2 n THR 246 
2 n ALA 247 
2 n MET 248 
2 n LYS 249 
2 n LEU 250 
2 n GLY 251 
2 n ALA 252 
2 n GLY 253 
2 n TYR 254 
2 n PRO 255 
2 n MET 256 
2 n GLY 257 
2 n PRO 258 
2 n PHE 259 
2 n GLU 260 
2 n LEU 261 
2 n LEU 262 
2 n ASP 263 
2 n TYR 264 
2 n VAL 265 
2 n GLY 266 
2 n LEU 267 
2 n ASP 268 
2 n THR 269 
2 n THR 270 
2 n LYS 271 
2 n PHE 272 
2 n ILE 273 
2 n VAL 274 
2 n ASP 275 
2 n GLY 276 
2 n TRP 277 
2 n HIS 278 
2 n GLU 279 
2 n MET 280 
2 n ASP 281 
2 n ALA 282 
2 n GLU 283 
2 n ASN 284 
2 n PRO 285 
2 n LEU 286 
2 n HIS 287 
2 n GLN 288 
2 n PRO 289 
2 n SER 290 
2 n PRO 291 
2 n SER 292 
2 n LEU 293 
2 n ASN 294 
2 n LYS 295 
2 n LEU 296 
2 n VAL 297 
2 n ALA 298 
2 n GLU 299 
2 n ASN 300 
2 n LYS 301 
2 n PHE 302 
2 n GLY 303 
2 n LYS 304 
2 n LYS 305 
2 n THR 306 
2 n GLY 307 
2 n GLU 308 
2 n GLY 309 
2 n PHE 310 
2 n TYR 311 
2 n LYS 312 
2 n TYR 313 
2 n LYS 314 
#
_ma_data.content_type "model coordinates"
_ma_data.id           1
_ma_data.name         Model
#
_ma_model_list.data_id          1
_ma_model_list.model_group_id   1
_ma_model_list.model_group_name "AlphaFold-beta-20231127 (fb0b9d13-0bdd-4522-ba5f-0ee1f426d085 @ 2025-01-17 06:24:56)"
_ma_model_list.model_id         1
_ma_model_list.model_name       "Top ranked model"
_ma_model_list.model_type       "Ab initio model"
_ma_model_list.ordinal_id       1
#
loop_
_ma_protocol_step.method_type
_ma_protocol_step.ordinal_id
_ma_protocol_step.protocol_id
_ma_protocol_step.step_id
"coevolution MSA" 1 1 1 
"template search" 2 1 2 
modeling          3 1 3 
#
loop_
_ma_qa_metric.id
_ma_qa_metric.mode
_ma_qa_metric.name
_ma_qa_metric.software_group_id
_ma_qa_metric.type
1 global pLDDT 1 pLDDT 
2 local  pLDDT 1 pLDDT 
#
_ma_qa_metric_global.metric_id    1
_ma_qa_metric_global.metric_value 74.57
_ma_qa_metric_global.model_id     1
_ma_qa_metric_global.ordinal_id   1
#
_ma_software_group.group_id    1
_ma_software_group.ordinal_id  1
_ma_software_group.software_id 1
#
loop_
_ma_target_entity.data_id
_ma_target_entity.entity_id
_ma_target_entity.origin
1 1 . 
1 2 . 
1 3 . 
#
loop_
_ma_target_entity_instance.asym_id
_ma_target_entity_instance.details
_ma_target_entity_instance.entity_id
A . 1 
B . 2 
C . 3 
#
loop_
_pdbx_data_usage.details
_pdbx_data_usage.id
_pdbx_data_usage.type
_pdbx_data_usage.url
;NON-COMMERCIAL USE ONLY, BY USING THIS FILE YOU AGREE TO THE TERMS OF USE FOUND
AT alphafoldserver.com/output-terms.
;
1 license    ? 
;THE INFORMATION IS NOT INTENDED FOR, HAS NOT BEEN VALIDATED FOR, AND IS NOT
APPROVED FOR CLINICAL USE. IT SHOULD NOT BE USED FOR CLINICAL PURPOSE OR RELIED
ON FOR MEDICAL OR OTHER PROFESSIONAL ADVICE. IT IS THEORETICAL MODELLING ONLY
AND CAUTION SHOULD BE EXERCISED IN ITS USE. IT IS PROVIDED "AS-IS" WITHOUT ANY
WARRANTY OF ANY KIND, WHETHER EXPRESSED OR IMPLIED. NO WARRANTY IS GIVEN THAT
USE OF THE INFORMATION SHALL NOT INFRINGE THE RIGHTS OF ANY THIRD PARTY.
;
2 disclaimer ? 
#
_pdbx_nonpoly_scheme.asym_id       C
_pdbx_nonpoly_scheme.auth_seq_num  1
_pdbx_nonpoly_scheme.entity_id     3
_pdbx_nonpoly_scheme.mon_id        NAD
_pdbx_nonpoly_scheme.pdb_ins_code  .
_pdbx_nonpoly_scheme.pdb_seq_num   1
_pdbx_nonpoly_scheme.pdb_strand_id C
#
loop_
_pdbx_poly_seq_scheme.asym_id
_pdbx_poly_seq_scheme.auth_seq_num
_pdbx_poly_seq_scheme.entity_id
_pdbx_poly_seq_scheme.hetero
_pdbx_poly_seq_scheme.mon_id
_pdbx_poly_seq_scheme.pdb_ins_code
_pdbx_poly_seq_scheme.pdb_seq_num
_pdbx_poly_seq_scheme.pdb_strand_id
_pdbx_poly_seq_scheme.seq_id
A 1   1 n MET . 1   A 1   
A 2   1 n ASN . 2   A 2   
A 3   1 n GLY . 3   A 3   
A 4   1 n VAL . 4   A 4   
A 5   1 n SER . 5   A 5   
A 6   1 n TRP . 6   A 6   
A 7   1 n SER . 7   A 7   
A 8   1 n GLN . 8   A 8   
A 9   1 n ASP . 9   A 9   
A 10  1 n LEU . 10  A 10  
A 11  1 n GLN . 11  A 11  
A 12  1 n GLU . 12  A 12  
A 13  1 n GLY . 13  A 13  
A 14  1 n ILE . 14  A 14  
A 15  1 n SER . 15  A 15  
A 16  1 n ALA . 16  A 16  
A 17  1 n TRP . 17  A 17  
A 18  1 n PHE . 18  A 18  
A 19  1 n GLY . 19  A 19  
A 20  1 n PRO . 20  A 20  
A 21  1 n PRO . 21  A 21  
A 22  1 n ALA . 22  A 22  
A 23  1 n SER . 23  A 23  
A 24  1 n THR . 24  A 24  
A 25  1 n PRO . 25  A 25  
A 26  1 n ALA . 26  A 26  
A 27  1 n SER . 27  A 27  
A 28  1 n THR . 28  A 28  
A 29  1 n MET . 29  A 29  
A 30  1 n SER . 30  A 30  
A 31  1 n ILE . 31  A 31  
A 32  1 n ARG . 32  A 32  
A 33  1 n VAL . 33  A 33  
A 34  1 n THR . 34  A 34  
A 35  1 n GLN . 35  A 35  
A 36  1 n LYS . 36  A 36  
A 37  1 n SER . 37  A 37  
A 38  1 n TYR . 38  A 38  
A 39  1 n LYS . 39  A 39  
A 40  1 n VAL . 40  A 40  
A 41  1 n SER . 41  A 41  
A 42  1 n THR . 42  A 42  
A 43  1 n SER . 43  A 43  
A 44  1 n GLY . 44  A 44  
A 45  1 n PRO . 45  A 45  
A 46  1 n ARG . 46  A 46  
A 47  1 n ALA . 47  A 47  
A 48  1 n PHE . 48  A 48  
A 49  1 n SER . 49  A 49  
A 50  1 n SER . 50  A 50  
A 51  1 n ARG . 51  A 51  
A 52  1 n SER . 52  A 52  
A 53  1 n TYR . 53  A 53  
A 54  1 n THR . 54  A 54  
A 55  1 n SER . 55  A 55  
A 56  1 n GLY . 56  A 56  
A 57  1 n PRO . 57  A 57  
A 58  1 n GLY . 58  A 58  
A 59  1 n SER . 59  A 59  
A 60  1 n ARG . 60  A 60  
A 61  1 n ILE . 61  A 61  
A 62  1 n SER . 62  A 62  
A 63  1 n SER . 63  A 63  
A 64  1 n SER . 64  A 64  
A 65  1 n SER . 65  A 65  
A 66  1 n PHE . 66  A 66  
A 67  1 n SER . 67  A 67  
A 68  1 n ARG . 68  A 68  
A 69  1 n VAL . 69  A 69  
A 70  1 n GLY . 70  A 70  
A 71  1 n SER . 71  A 71  
A 72  1 n SER . 72  A 72  
A 73  1 n ASN . 73  A 73  
A 74  1 n PHE . 74  A 74  
A 75  1 n ARG . 75  A 75  
A 76  1 n GLY . 76  A 76  
A 77  1 n GLY . 77  A 77  
A 78  1 n LEU . 78  A 78  
A 79  1 n GLY . 79  A 79  
A 80  1 n GLY . 80  A 80  
A 81  1 n GLY . 81  A 81  
A 82  1 n TYR . 82  A 82  
A 83  1 n GLY . 83  A 83  
A 84  1 n GLY . 84  A 84  
A 85  1 n ALA . 85  A 85  
A 86  1 n SER . 86  A 86  
A 87  1 n GLY . 87  A 87  
A 88  1 n MET . 88  A 88  
A 89  1 n GLY . 89  A 89  
A 90  1 n GLY . 90  A 90  
A 91  1 n ILE . 91  A 91  
A 92  1 n THR . 92  A 92  
A 93  1 n ALA . 93  A 93  
A 94  1 n VAL . 94  A 94  
A 95  1 n THR . 95  A 95  
A 96  1 n VAL . 96  A 96  
A 97  1 n ASN . 97  A 97  
A 98  1 n GLN . 98  A 98  
A 99  1 n SER . 99  A 99  
A 100 1 n LEU . 100 A 100 
A 101 1 n LEU . 101 A 101 
A 102 1 n SER . 102 A 102 
A 103 1 n PRO . 103 A 103 
A 104 1 n LEU . 104 A 104 
A 105 1 n VAL . 105 A 105 
A 106 1 n LEU . 106 A 106 
A 107 1 n GLU . 107 A 107 
A 108 1 n VAL . 108 A 108 
A 109 1 n ASP . 109 A 109 
A 110 1 n PRO . 110 A 110 
A 111 1 n ASN . 111 A 111 
A 112 1 n ILE . 112 A 112 
A 113 1 n GLN . 113 A 113 
A 114 1 n ALA . 114 A 114 
A 115 1 n VAL . 115 A 115 
A 116 1 n ARG . 116 A 116 
A 117 1 n THR . 117 A 117 
A 118 1 n GLN . 118 A 118 
A 119 1 n GLU . 119 A 119 
A 120 1 n LYS . 120 A 120 
A 121 1 n GLU . 121 A 121 
A 122 1 n GLN . 122 A 122 
A 123 1 n ILE . 123 A 123 
A 124 1 n LYS . 124 A 124 
A 125 1 n THR . 125 A 125 
A 126 1 n LEU . 126 A 126 
A 127 1 n ASN . 127 A 127 
A 128 1 n ASN . 128 A 128 
A 129 1 n LYS . 129 A 129 
A 130 1 n PHE . 130 A 130 
A 131 1 n ALA . 131 A 131 
A 132 1 n SER . 132 A 132 
A 133 1 n PHE . 133 A 133 
A 134 1 n ILE . 134 A 134 
A 135 1 n ASP . 135 A 135 
A 136 1 n LYS . 136 A 136 
A 137 1 n VAL . 137 A 137 
A 138 1 n ARG . 138 A 138 
A 139 1 n PHE . 139 A 139 
A 140 1 n LEU . 140 A 140 
A 141 1 n GLU . 141 A 141 
A 142 1 n GLN . 142 A 142 
A 143 1 n GLN . 143 A 143 
A 144 1 n ASN . 144 A 144 
A 145 1 n LYS . 145 A 145 
A 146 1 n MET . 146 A 146 
A 147 1 n LEU . 147 A 147 
A 148 1 n GLU . 148 A 148 
A 149 1 n THR . 149 A 149 
A 150 1 n LYS . 150 A 150 
A 151 1 n TRP . 151 A 151 
A 152 1 n SER . 152 A 152 
A 153 1 n LEU . 153 A 153 
A 154 1 n LEU . 154 A 154 
A 155 1 n GLN . 155 A 155 
A 156 1 n GLN . 156 A 156 
A 157 1 n GLN . 157 A 157 
A 158 1 n LYS . 158 A 158 
A 159 1 n THR . 159 A 159 
A 160 1 n ALA . 160 A 160 
A 161 1 n ARG . 161 A 161 
A 162 1 n SER . 162 A 162 
A 163 1 n ASN . 163 A 163 
A 164 1 n MET . 164 A 164 
A 165 1 n ASP . 165 A 165 
A 166 1 n ASN . 166 A 166 
A 167 1 n MET . 167 A 167 
A 168 1 n PHE . 168 A 168 
A 169 1 n GLU . 169 A 169 
A 170 1 n SER . 170 A 170 
A 171 1 n TYR . 171 A 171 
A 172 1 n ILE . 172 A 172 
A 173 1 n ASN . 173 A 173 
A 174 1 n ASN . 174 A 174 
A 175 1 n LEU . 175 A 175 
A 176 1 n ARG . 176 A 176 
A 177 1 n ARG . 177 A 177 
A 178 1 n GLN . 178 A 178 
A 179 1 n LEU . 179 A 179 
A 180 1 n GLU . 180 A 180 
A 181 1 n THR . 181 A 181 
A 182 1 n LEU . 182 A 182 
A 183 1 n GLY . 183 A 183 
A 184 1 n GLN . 184 A 184 
A 185 1 n GLU . 185 A 185 
A 186 1 n LYS . 186 A 186 
A 187 1 n LEU . 187 A 187 
A 188 1 n LYS . 188 A 188 
A 189 1 n LEU . 189 A 189 
A 190 1 n GLU . 190 A 190 
A 191 1 n ALA . 191 A 191 
A 192 1 n GLU . 192 A 192 
A 193 1 n LEU . 193 A 193 
A 194 1 n GLY . 194 A 194 
A 195 1 n ASN . 195 A 195 
A 196 1 n MET . 196 A 196 
A 197 1 n GLN . 197 A 197 
A 198 1 n GLY . 198 A 198 
A 199 1 n LEU . 199 A 199 
A 200 1 n VAL . 200 A 200 
A 201 1 n GLU . 201 A 201 
A 202 1 n ASP . 202 A 202 
A 203 1 n PHE . 203 A 203 
A 204 1 n LYS . 204 A 204 
A 205 1 n ASN . 205 A 205 
A 206 1 n LYS . 206 A 206 
A 207 1 n TYR . 207 A 207 
A 208 1 n GLU . 208 A 208 
A 209 1 n ASP . 209 A 209 
A 210 1 n GLU . 210 A 210 
A 211 1 n ILE . 211 A 211 
A 212 1 n ASN . 212 A 212 
A 213 1 n LYS . 213 A 213 
A 214 1 n ARG . 214 A 214 
A 215 1 n THR . 215 A 215 
A 216 1 n GLU . 216 A 216 
A 217 1 n MET . 217 A 217 
A 218 1 n GLU . 218 A 218 
A 219 1 n ASN . 219 A 219 
A 220 1 n GLU . 220 A 220 
A 221 1 n PHE . 221 A 221 
A 222 1 n VAL . 222 A 222 
A 223 1 n LEU . 223 A 223 
A 224 1 n ILE . 224 A 224 
A 225 1 n LYS . 225 A 225 
A 226 1 n LYS . 226 A 226 
A 227 1 n ASP . 227 A 227 
A 228 1 n VAL . 228 A 228 
A 229 1 n ASP . 229 A 229 
A 230 1 n GLU . 230 A 230 
A 231 1 n ALA . 231 A 231 
A 232 1 n TYR . 232 A 232 
A 233 1 n MET . 233 A 233 
A 234 1 n ASN . 234 A 234 
A 235 1 n LYS . 235 A 235 
A 236 1 n VAL . 236 A 236 
A 237 1 n GLU . 237 A 237 
A 238 1 n LEU . 238 A 238 
A 239 1 n GLU . 239 A 239 
A 240 1 n SER . 240 A 240 
A 241 1 n ARG . 241 A 241 
A 242 1 n LEU . 242 A 242 
A 243 1 n GLU . 243 A 243 
A 244 1 n GLY . 244 A 244 
A 245 1 n LEU . 245 A 245 
A 246 1 n THR . 246 A 246 
A 247 1 n ASP . 247 A 247 
A 248 1 n GLU . 248 A 248 
A 249 1 n ILE . 249 A 249 
A 250 1 n ASN . 250 A 250 
A 251 1 n PHE . 251 A 251 
A 252 1 n LEU . 252 A 252 
A 253 1 n ARG . 253 A 253 
A 254 1 n GLN . 254 A 254 
A 255 1 n LEU . 255 A 255 
A 256 1 n TYR . 256 A 256 
A 257 1 n GLU . 257 A 257 
A 258 1 n GLU . 258 A 258 
A 259 1 n GLU . 259 A 259 
A 260 1 n ILE . 260 A 260 
A 261 1 n ARG . 261 A 261 
A 262 1 n GLU . 262 A 262 
A 263 1 n LEU . 263 A 263 
A 264 1 n GLN . 264 A 264 
A 265 1 n SER . 265 A 265 
A 266 1 n GLN . 266 A 266 
A 267 1 n ILE . 267 A 267 
A 268 1 n SER . 268 A 268 
A 269 1 n ASP . 269 A 269 
A 270 1 n THR . 270 A 270 
A 271 1 n SER . 271 A 271 
A 272 1 n VAL . 272 A 272 
A 273 1 n VAL . 273 A 273 
A 274 1 n LEU . 274 A 274 
A 275 1 n SER . 275 A 275 
A 276 1 n MET . 276 A 276 
A 277 1 n ASP . 277 A 277 
A 278 1 n ASN . 278 A 278 
A 279 1 n SER . 279 A 279 
A 280 1 n ARG . 280 A 280 
A 281 1 n SER . 281 A 281 
A 282 1 n LEU . 282 A 282 
A 283 1 n ASP . 283 A 283 
A 284 1 n MET . 284 A 284 
A 285 1 n ASP . 285 A 285 
A 286 1 n SER . 286 A 286 
A 287 1 n ILE . 287 A 287 
A 288 1 n ILE . 288 A 288 
A 289 1 n ALA . 289 A 289 
A 290 1 n GLU . 290 A 290 
A 291 1 n VAL . 291 A 291 
A 292 1 n LYS . 292 A 292 
A 293 1 n ALA . 293 A 293 
A 294 1 n GLN . 294 A 294 
A 295 1 n TYR . 295 A 295 
A 296 1 n GLU . 296 A 296 
A 297 1 n ASP . 297 A 297 
A 298 1 n ILE . 298 A 298 
A 299 1 n ALA . 299 A 299 
A 300 1 n ASN . 300 A 300 
A 301 1 n ARG . 301 A 301 
A 302 1 n SER . 302 A 302 
A 303 1 n ARG . 303 A 303 
A 304 1 n ALA . 304 A 304 
A 305 1 n GLU . 305 A 305 
A 306 1 n ALA . 306 A 306 
A 307 1 n GLU . 307 A 307 
A 308 1 n SER . 308 A 308 
A 309 1 n MET . 309 A 309 
A 310 1 n TYR . 310 A 310 
A 311 1 n GLN . 311 A 311 
A 312 1 n ILE . 312 A 312 
A 313 1 n LYS . 313 A 313 
A 314 1 n TYR . 314 A 314 
A 315 1 n GLU . 315 A 315 
A 316 1 n GLU . 316 A 316 
A 317 1 n LEU . 317 A 317 
A 318 1 n GLN . 318 A 318 
A 319 1 n SER . 319 A 319 
A 320 1 n LEU . 320 A 320 
A 321 1 n ALA . 321 A 321 
A 322 1 n GLY . 322 A 322 
A 323 1 n LYS . 323 A 323 
A 324 1 n HIS . 324 A 324 
A 325 1 n GLY . 325 A 325 
A 326 1 n ASP . 326 A 326 
A 327 1 n ASP . 327 A 327 
A 328 1 n LEU . 328 A 328 
A 329 1 n ARG . 329 A 329 
A 330 1 n ARG . 330 A 330 
A 331 1 n THR . 331 A 331 
A 332 1 n LYS . 332 A 332 
A 333 1 n THR . 333 A 333 
A 334 1 n GLU . 334 A 334 
A 335 1 n ILE . 335 A 335 
A 336 1 n SER . 336 A 336 
A 337 1 n GLU . 337 A 337 
A 338 1 n MET . 338 A 338 
A 339 1 n ASN . 339 A 339 
A 340 1 n ARG . 340 A 340 
A 341 1 n ASN . 341 A 341 
A 342 1 n ILE . 342 A 342 
A 343 1 n SER . 343 A 343 
A 344 1 n ARG . 344 A 344 
A 345 1 n LEU . 345 A 345 
A 346 1 n GLN . 346 A 346 
A 347 1 n ALA . 347 A 347 
A 348 1 n GLU . 348 A 348 
A 349 1 n ILE . 349 A 349 
A 350 1 n GLU . 350 A 350 
A 351 1 n GLY . 351 A 351 
A 352 1 n LEU . 352 A 352 
A 353 1 n LYS . 353 A 353 
A 354 1 n GLY . 354 A 354 
A 355 1 n GLN . 355 A 355 
A 356 1 n ARG . 356 A 356 
A 357 1 n ALA . 357 A 357 
A 358 1 n SER . 358 A 358 
A 359 1 n LEU . 359 A 359 
A 360 1 n GLU . 360 A 360 
A 361 1 n ALA . 361 A 361 
A 362 1 n ALA . 362 A 362 
A 363 1 n ILE . 363 A 363 
A 364 1 n ALA . 364 A 364 
A 365 1 n ASP . 365 A 365 
A 366 1 n ALA . 366 A 366 
A 367 1 n GLU . 367 A 367 
A 368 1 n GLN . 368 A 368 
A 369 1 n ARG . 369 A 369 
A 370 1 n GLY . 370 A 370 
A 371 1 n GLU . 371 A 371 
A 372 1 n LEU . 372 A 372 
A 373 1 n ALA . 373 A 373 
A 374 1 n ILE . 374 A 374 
A 375 1 n LYS . 375 A 375 
A 376 1 n ASP . 376 A 376 
A 377 1 n ALA . 377 A 377 
A 378 1 n ASN . 378 A 378 
A 379 1 n ALA . 379 A 379 
A 380 1 n LYS . 380 A 380 
A 381 1 n LEU . 381 A 381 
A 382 1 n SER . 382 A 382 
A 383 1 n GLU . 383 A 383 
A 384 1 n LEU . 384 A 384 
A 385 1 n GLU . 385 A 385 
A 386 1 n ALA . 386 A 386 
A 387 1 n ALA . 387 A 387 
A 388 1 n LEU . 388 A 388 
A 389 1 n GLN . 389 A 389 
A 390 1 n ARG . 390 A 390 
A 391 1 n ALA . 391 A 391 
A 392 1 n LYS . 392 A 392 
A 393 1 n GLN . 393 A 393 
A 394 1 n ASP . 394 A 394 
A 395 1 n MET . 395 A 395 
A 396 1 n ALA . 396 A 396 
A 397 1 n ARG . 397 A 397 
A 398 1 n GLN . 398 A 398 
A 399 1 n LEU . 399 A 399 
A 400 1 n ARG . 400 A 400 
A 401 1 n GLU . 401 A 401 
A 402 1 n TYR . 402 A 402 
A 403 1 n GLN . 403 A 403 
A 404 1 n GLU . 404 A 404 
A 405 1 n LEU . 405 A 405 
A 406 1 n MET . 406 A 406 
A 407 1 n ASN . 407 A 407 
A 408 1 n VAL . 408 A 408 
A 409 1 n LYS . 409 A 409 
A 410 1 n LEU . 410 A 410 
A 411 1 n ALA . 411 A 411 
A 412 1 n LEU . 412 A 412 
A 413 1 n ASP . 413 A 413 
A 414 1 n ILE . 414 A 414 
A 415 1 n GLU . 415 A 415 
A 416 1 n ILE . 416 A 416 
A 417 1 n ALA . 417 A 417 
A 418 1 n THR . 418 A 418 
A 419 1 n TYR . 419 A 419 
A 420 1 n ARG . 420 A 420 
A 421 1 n LYS . 421 A 421 
A 422 1 n LEU . 422 A 422 
A 423 1 n LEU . 423 A 423 
A 424 1 n GLU . 424 A 424 
A 425 1 n GLY . 425 A 425 
A 426 1 n GLU . 426 A 426 
A 427 1 n GLU . 427 A 427 
A 428 1 n SER . 428 A 428 
A 429 1 n ARG . 429 A 429 
A 430 1 n LEU . 430 A 430 
A 431 1 n GLU . 431 A 431 
A 432 1 n SER . 432 A 432 
A 433 1 n GLY . 433 A 433 
A 434 1 n MET . 434 A 434 
A 435 1 n GLN . 435 A 435 
A 436 1 n ASN . 436 A 436 
A 437 1 n MET . 437 A 437 
A 438 1 n SER . 438 A 438 
A 439 1 n ILE . 439 A 439 
A 440 1 n HIS . 440 A 440 
A 441 1 n THR . 441 A 441 
A 442 1 n LYS . 442 A 442 
A 443 1 n THR . 443 A 443 
A 444 1 n THR . 444 A 444 
A 445 1 n SER . 445 A 445 
A 446 1 n GLY . 446 A 446 
A 447 1 n TYR . 447 A 447 
A 448 1 n ALA . 448 A 448 
A 449 1 n GLY . 449 A 449 
A 450 1 n GLY . 450 A 450 
A 451 1 n LEU . 451 A 451 
A 452 1 n SER . 452 A 452 
A 453 1 n SER . 453 A 453 
A 454 1 n ALA . 454 A 454 
A 455 1 n TYR . 455 A 455 
A 456 1 n GLY . 456 A 456 
A 457 1 n GLY . 457 A 457 
A 458 1 n LEU . 458 A 458 
A 459 1 n THR . 459 A 459 
A 460 1 n SER . 460 A 460 
A 461 1 n PRO . 461 A 461 
A 462 1 n GLY . 462 A 462 
A 463 1 n LEU . 463 A 463 
A 464 1 n SER . 464 A 464 
A 465 1 n TYR . 465 A 465 
A 466 1 n SER . 466 A 466 
A 467 1 n LEU . 467 A 467 
A 468 1 n GLY . 468 A 468 
A 469 1 n SER . 469 A 469 
A 470 1 n SER . 470 A 470 
A 471 1 n PHE . 471 A 471 
A 472 1 n GLY . 472 A 472 
A 473 1 n SER . 473 A 473 
A 474 1 n GLY . 474 A 474 
A 475 1 n ALA . 475 A 475 
A 476 1 n GLY . 476 A 476 
A 477 1 n SER . 477 A 477 
A 478 1 n SER . 478 A 478 
A 479 1 n SER . 479 A 479 
A 480 1 n PHE . 480 A 480 
A 481 1 n SER . 481 A 481 
A 482 1 n ARG . 482 A 482 
A 483 1 n THR . 483 A 483 
A 484 1 n SER . 484 A 484 
A 485 1 n SER . 485 A 485 
A 486 1 n SER . 486 A 486 
A 487 1 n ARG . 487 A 487 
A 488 1 n ALA . 488 A 488 
A 489 1 n VAL . 489 A 489 
A 490 1 n VAL . 490 A 490 
A 491 1 n VAL . 491 A 491 
A 492 1 n LYS . 492 A 492 
A 493 1 n LYS . 493 A 493 
A 494 1 n ILE . 494 A 494 
A 495 1 n GLU . 495 A 495 
A 496 1 n THR . 496 A 496 
A 497 1 n ARG . 497 A 497 
A 498 1 n ASP . 498 A 498 
A 499 1 n GLY . 499 A 499 
A 500 1 n LYS . 500 A 500 
A 501 1 n LEU . 501 A 501 
A 502 1 n VAL . 502 A 502 
A 503 1 n SER . 503 A 503 
A 504 1 n GLU . 504 A 504 
A 505 1 n SER . 505 A 505 
A 506 1 n SER . 506 A 506 
A 507 1 n ASP . 507 A 507 
A 508 1 n VAL . 508 A 508 
A 509 1 n LEU . 509 A 509 
A 510 1 n PRO . 510 A 510 
A 511 1 n LYS . 511 A 511 
B 1   2 n MET . 1   B 1   
B 2   2 n ALA . 2   B 2   
B 3   2 n PHE . 3   B 3   
B 4   2 n VAL . 4   B 4   
B 5   2 n THR . 5   B 5   
B 6   2 n ARG . 6   B 6   
B 7   2 n GLN . 7   B 7   
B 8   2 n PHE . 8   B 8   
B 9   2 n MET . 9   B 9   
B 10  2 n ARG . 10  B 10  
B 11  2 n SER . 11  B 11  
B 12  2 n VAL . 12  B 12  
B 13  2 n SER . 13  B 13  
B 14  2 n SER . 14  B 14  
B 15  2 n SER . 15  B 15  
B 16  2 n SER . 16  B 16  
B 17  2 n THR . 17  B 17  
B 18  2 n ALA . 18  B 18  
B 19  2 n SER . 19  B 19  
B 20  2 n ALA . 20  B 20  
B 21  2 n SER . 21  B 21  
B 22  2 n ALA . 22  B 22  
B 23  2 n LYS . 23  B 23  
B 24  2 n LYS . 24  B 24  
B 25  2 n ILE . 25  B 25  
B 26  2 n ILE . 26  B 26  
B 27  2 n VAL . 27  B 27  
B 28  2 n LYS . 28  B 28  
B 29  2 n HIS . 29  B 29  
B 30  2 n VAL . 30  B 30  
B 31  2 n THR . 31  B 31  
B 32  2 n VAL . 32  B 32  
B 33  2 n ILE . 33  B 33  
B 34  2 n GLY . 34  B 34  
B 35  2 n GLY . 35  B 35  
B 36  2 n GLY . 36  B 36  
B 37  2 n LEU . 37  B 37  
B 38  2 n MET . 38  B 38  
B 39  2 n GLY . 39  B 39  
B 40  2 n ALA . 40  B 40  
B 41  2 n GLY . 41  B 41  
B 42  2 n ILE . 42  B 42  
B 43  2 n ALA . 43  B 43  
B 44  2 n GLN . 44  B 44  
B 45  2 n VAL . 45  B 45  
B 46  2 n ALA . 46  B 46  
B 47  2 n ALA . 47  B 47  
B 48  2 n ALA . 48  B 48  
B 49  2 n THR . 49  B 49  
B 50  2 n GLY . 50  B 50  
B 51  2 n HIS . 51  B 51  
B 52  2 n THR . 52  B 52  
B 53  2 n VAL . 53  B 53  
B 54  2 n VAL . 54  B 54  
B 55  2 n LEU . 55  B 55  
B 56  2 n VAL . 56  B 56  
B 57  2 n ASP . 57  B 57  
B 58  2 n GLN . 58  B 58  
B 59  2 n THR . 59  B 59  
B 60  2 n GLU . 60  B 60  
B 61  2 n ASP . 61  B 61  
B 62  2 n ILE . 62  B 62  
B 63  2 n LEU . 63  B 63  
B 64  2 n ALA . 64  B 64  
B 65  2 n LYS . 65  B 65  
B 66  2 n SER . 66  B 66  
B 67  2 n LYS . 67  B 67  
B 68  2 n LYS . 68  B 68  
B 69  2 n GLY . 69  B 69  
B 70  2 n ILE . 70  B 70  
B 71  2 n GLU . 71  B 71  
B 72  2 n GLU . 72  B 72  
B 73  2 n SER . 73  B 73  
B 74  2 n LEU . 74  B 74  
B 75  2 n ARG . 75  B 75  
B 76  2 n LYS . 76  B 76  
B 77  2 n VAL . 77  B 77  
B 78  2 n ALA . 78  B 78  
B 79  2 n LYS . 79  B 79  
B 80  2 n LYS . 80  B 80  
B 81  2 n LYS . 81  B 81  
B 82  2 n PHE . 82  B 82  
B 83  2 n ALA . 83  B 83  
B 84  2 n GLU . 84  B 84  
B 85  2 n ASN . 85  B 85  
B 86  2 n LEU . 86  B 86  
B 87  2 n LYS . 87  B 87  
B 88  2 n ALA . 88  B 88  
B 89  2 n GLY . 89  B 89  
B 90  2 n ASP . 90  B 90  
B 91  2 n GLU . 91  B 91  
B 92  2 n PHE . 92  B 92  
B 93  2 n VAL . 93  B 93  
B 94  2 n GLU . 94  B 94  
B 95  2 n LYS . 95  B 95  
B 96  2 n THR . 96  B 96  
B 97  2 n LEU . 97  B 97  
B 98  2 n SER . 98  B 98  
B 99  2 n THR . 99  B 99  
B 100 2 n ILE . 100 B 100 
B 101 2 n ALA . 101 B 101 
B 102 2 n THR . 102 B 102 
B 103 2 n SER . 103 B 103 
B 104 2 n THR . 104 B 104 
B 105 2 n ASP . 105 B 105 
B 106 2 n ALA . 106 B 106 
B 107 2 n ALA . 107 B 107 
B 108 2 n SER . 108 B 108 
B 109 2 n VAL . 109 B 109 
B 110 2 n VAL . 110 B 110 
B 111 2 n HIS . 111 B 111 
B 112 2 n SER . 112 B 112 
B 113 2 n THR . 113 B 113 
B 114 2 n ASP . 114 B 114 
B 115 2 n LEU . 115 B 115 
B 116 2 n VAL . 116 B 116 
B 117 2 n VAL . 117 B 117 
B 118 2 n GLU . 118 B 118 
B 119 2 n ALA . 119 B 119 
B 120 2 n ILE . 120 B 120 
B 121 2 n VAL . 121 B 121 
B 122 2 n GLU . 122 B 122 
B 123 2 n ASN . 123 B 123 
B 124 2 n LEU . 124 B 124 
B 125 2 n LYS . 125 B 125 
B 126 2 n VAL . 126 B 126 
B 127 2 n LYS . 127 B 127 
B 128 2 n ASN . 128 B 128 
B 129 2 n GLU . 129 B 129 
B 130 2 n LEU . 130 B 130 
B 131 2 n PHE . 131 B 131 
B 132 2 n LYS . 132 B 132 
B 133 2 n ARG . 133 B 133 
B 134 2 n LEU . 134 B 134 
B 135 2 n ASP . 135 B 135 
B 136 2 n LYS . 136 B 136 
B 137 2 n PHE . 137 B 137 
B 138 2 n ALA . 138 B 138 
B 139 2 n ALA . 139 B 139 
B 140 2 n GLU . 140 B 140 
B 141 2 n HIS . 141 B 141 
B 142 2 n THR . 142 B 142 
B 143 2 n ILE . 143 B 143 
B 144 2 n PHE . 144 B 144 
B 145 2 n ALA . 145 B 145 
B 146 2 n SER . 146 B 146 
B 147 2 n ASN . 147 B 147 
B 148 2 n THR . 148 B 148 
B 149 2 n SER . 149 B 149 
B 150 2 n SER . 150 B 150 
B 151 2 n LEU . 151 B 151 
B 152 2 n GLN . 152 B 152 
B 153 2 n ILE . 153 B 153 
B 154 2 n THR . 154 B 154 
B 155 2 n SER . 155 B 155 
B 156 2 n ILE . 156 B 156 
B 157 2 n ALA . 157 B 157 
B 158 2 n ASN . 158 B 158 
B 159 2 n ALA . 159 B 159 
B 160 2 n THR . 160 B 160 
B 161 2 n THR . 161 B 161 
B 162 2 n ARG . 162 B 162 
B 163 2 n GLN . 163 B 163 
B 164 2 n ASP . 164 B 164 
B 165 2 n ARG . 165 B 165 
B 166 2 n PHE . 166 B 166 
B 167 2 n ALA . 167 B 167 
B 168 2 n GLY . 168 B 168 
B 169 2 n LEU . 169 B 169 
B 170 2 n HIS . 170 B 170 
B 171 2 n PHE . 171 B 171 
B 172 2 n PHE . 172 B 172 
B 173 2 n ASN . 173 B 173 
B 174 2 n PRO . 174 B 174 
B 175 2 n VAL . 175 B 175 
B 176 2 n PRO . 176 B 176 
B 177 2 n VAL . 177 B 177 
B 178 2 n MET . 178 B 178 
B 179 2 n LYS . 179 B 179 
B 180 2 n LEU . 180 B 180 
B 181 2 n VAL . 181 B 181 
B 182 2 n GLU . 182 B 182 
B 183 2 n VAL . 183 B 183 
B 184 2 n ILE . 184 B 184 
B 185 2 n LYS . 185 B 185 
B 186 2 n THR . 186 B 186 
B 187 2 n PRO . 187 B 187 
B 188 2 n MET . 188 B 188 
B 189 2 n THR . 189 B 189 
B 190 2 n SER . 190 B 190 
B 191 2 n GLN . 191 B 191 
B 192 2 n LYS . 192 B 192 
B 193 2 n THR . 193 B 193 
B 194 2 n PHE . 194 B 194 
B 195 2 n GLU . 195 B 195 
B 196 2 n SER . 196 B 196 
B 197 2 n LEU . 197 B 197 
B 198 2 n VAL . 198 B 198 
B 199 2 n ASP . 199 B 199 
B 200 2 n PHE . 200 B 200 
B 201 2 n SER . 201 B 201 
B 202 2 n LYS . 202 B 202 
B 203 2 n ALA . 203 B 203 
B 204 2 n LEU . 204 B 204 
B 205 2 n GLY . 205 B 205 
B 206 2 n LYS . 206 B 206 
B 207 2 n HIS . 207 B 207 
B 208 2 n PRO . 208 B 208 
B 209 2 n VAL . 209 B 209 
B 210 2 n SER . 210 B 210 
B 211 2 n CYS . 211 B 211 
B 212 2 n LYS . 212 B 212 
B 213 2 n ASP . 213 B 213 
B 214 2 n THR . 214 B 214 
B 215 2 n PRO . 215 B 215 
B 216 2 n GLY . 216 B 216 
B 217 2 n PHE . 217 B 217 
B 218 2 n ILE . 218 B 218 
B 219 2 n VAL . 219 B 219 
B 220 2 n ASN . 220 B 220 
B 221 2 n ARG . 221 B 221 
B 222 2 n LEU . 222 B 222 
B 223 2 n LEU . 223 B 223 
B 224 2 n VAL . 224 B 224 
B 225 2 n PRO . 225 B 225 
B 226 2 n TYR . 226 B 226 
B 227 2 n LEU . 227 B 227 
B 228 2 n MET . 228 B 228 
B 229 2 n GLU . 229 B 229 
B 230 2 n ALA . 230 B 230 
B 231 2 n ILE . 231 B 231 
B 232 2 n ARG . 232 B 232 
B 233 2 n LEU . 233 B 233 
B 234 2 n TYR . 234 B 234 
B 235 2 n GLU . 235 B 235 
B 236 2 n ARG . 236 B 236 
B 237 2 n GLY . 237 B 237 
B 238 2 n ASP . 238 B 238 
B 239 2 n ALA . 239 B 239 
B 240 2 n SER . 240 B 240 
B 241 2 n LYS . 241 B 241 
B 242 2 n GLU . 242 B 242 
B 243 2 n ASP . 243 B 243 
B 244 2 n ILE . 244 B 244 
B 245 2 n ASP . 245 B 245 
B 246 2 n THR . 246 B 246 
B 247 2 n ALA . 247 B 247 
B 248 2 n MET . 248 B 248 
B 249 2 n LYS . 249 B 249 
B 250 2 n LEU . 250 B 250 
B 251 2 n GLY . 251 B 251 
B 252 2 n ALA . 252 B 252 
B 253 2 n GLY . 253 B 253 
B 254 2 n TYR . 254 B 254 
B 255 2 n PRO . 255 B 255 
B 256 2 n MET . 256 B 256 
B 257 2 n GLY . 257 B 257 
B 258 2 n PRO . 258 B 258 
B 259 2 n PHE . 259 B 259 
B 260 2 n GLU . 260 B 260 
B 261 2 n LEU . 261 B 261 
B 262 2 n LEU . 262 B 262 
B 263 2 n ASP . 263 B 263 
B 264 2 n TYR . 264 B 264 
B 265 2 n VAL . 265 B 265 
B 266 2 n GLY . 266 B 266 
B 267 2 n LEU . 267 B 267 
B 268 2 n ASP . 268 B 268 
B 269 2 n THR . 269 B 269 
B 270 2 n THR . 270 B 270 
B 271 2 n LYS . 271 B 271 
B 272 2 n PHE . 272 B 272 
B 273 2 n ILE . 273 B 273 
B 274 2 n VAL . 274 B 274 
B 275 2 n ASP . 275 B 275 
B 276 2 n GLY . 276 B 276 
B 277 2 n TRP . 277 B 277 
B 278 2 n HIS . 278 B 278 
B 279 2 n GLU . 279 B 279 
B 280 2 n MET . 280 B 280 
B 281 2 n ASP . 281 B 281 
B 282 2 n ALA . 282 B 282 
B 283 2 n GLU . 283 B 283 
B 284 2 n ASN . 284 B 284 
B 285 2 n PRO . 285 B 285 
B 286 2 n LEU . 286 B 286 
B 287 2 n HIS . 287 B 287 
B 288 2 n GLN . 288 B 288 
B 289 2 n PRO . 289 B 289 
B 290 2 n SER . 290 B 290 
B 291 2 n PRO . 291 B 291 
B 292 2 n SER . 292 B 292 
B 293 2 n LEU . 293 B 293 
B 294 2 n ASN . 294 B 294 
B 295 2 n LYS . 295 B 295 
B 296 2 n LEU . 296 B 296 
B 297 2 n VAL . 297 B 297 
B 298 2 n ALA . 298 B 298 
B 299 2 n GLU . 299 B 299 
B 300 2 n ASN . 300 B 300 
B 301 2 n LYS . 301 B 301 
B 302 2 n PHE . 302 B 302 
B 303 2 n GLY . 303 B 303 
B 304 2 n LYS . 304 B 304 
B 305 2 n LYS . 305 B 305 
B 306 2 n THR . 306 B 306 
B 307 2 n GLY . 307 B 307 
B 308 2 n GLU . 308 B 308 
B 309 2 n GLY . 309 B 309 
B 310 2 n PHE . 310 B 310 
B 311 2 n TYR . 311 B 311 
B 312 2 n LYS . 312 B 312 
B 313 2 n TYR . 313 B 313 
B 314 2 n LYS . 314 B 314 
#
_software.classification other
_software.date           ?
_software.description    "Structure prediction"
_software.name           AlphaFold
_software.pdbx_ordinal   1
_software.type           package
_software.version        "AlphaFold-beta-20231127 (fb0b9d13-0bdd-4522-ba5f-0ee1f426d085 @ 2025-01-17 06:24:56)"
#
loop_
_struct_asym.entity_id
_struct_asym.id
1 A 
2 B 
3 C 
#
loop_
_atom_site.group_PDB
_atom_site.id
_atom_site.type_symbol
_atom_site.label_atom_id
_atom_site.label_alt_id
_atom_site.label_comp_id
_atom_site.label_asym_id
_atom_site.label_entity_id
_atom_site.label_seq_id
_atom_site.pdbx_PDB_ins_code
_atom_site.Cartn_x
_atom_site.Cartn_y
_atom_site.Cartn_z
_atom_site.occupancy
_atom_site.B_iso_or_equiv
_atom_site.auth_seq_id
_atom_site.auth_asym_id
_atom_site.pdbx_PDB_model_num
ATOM   1    N N   . MET A 1 1   ? -43.694 -7.393  38.874   1.00 19.72 1   A 1 
ATOM   2    C CA  . MET A 1 1   ? -42.676 -8.394  38.504   1.00 21.99 1   A 1 
ATOM   3    C C   . MET A 1 1   ? -41.953 -7.865  37.267   1.00 24.04 1   A 1 
ATOM   4    O O   . MET A 1 1   ? -42.421 -8.082  36.160   1.00 21.34 1   A 1 
ATOM   5    C CB  . MET A 1 1   ? -43.329 -9.751  38.208   1.00 20.12 1   A 1 
ATOM   6    C CG  . MET A 1 1   ? -43.785 -10.476 39.483   1.00 17.39 1   A 1 
ATOM   7    S SD  . MET A 1 1   ? -44.784 -11.947 39.114   1.00 15.50 1   A 1 
ATOM   8    C CE  . MET A 1 1   ? -44.860 -12.729 40.741   1.00 13.78 1   A 1 
ATOM   9    N N   . ASN A 1 2   ? -40.886 -7.068  37.437   1.00 21.21 2   A 1 
ATOM   10   C CA  . ASN A 1 2   ? -40.156 -6.485  36.309   1.00 21.20 2   A 1 
ATOM   11   C C   . ASN A 1 2   ? -39.333 -7.597  35.655   1.00 21.95 2   A 1 
ATOM   12   O O   . ASN A 1 2   ? -38.381 -8.097  36.259   1.00 19.98 2   A 1 
ATOM   13   C CB  . ASN A 1 2   ? -39.291 -5.310  36.790   1.00 19.69 2   A 1 
ATOM   14   C CG  . ASN A 1 2   ? -40.091 -4.035  37.001   1.00 16.88 2   A 1 
ATOM   15   O OD1 . ASN A 1 2   ? -41.234 -3.928  36.600   1.00 15.44 2   A 1 
ATOM   16   N ND2 . ASN A 1 2   ? -39.516 -3.047  37.639   1.00 16.06 2   A 1 
ATOM   17   N N   . GLY A 1 3   ? -39.711 -8.027  34.469   1.00 24.98 3   A 1 
ATOM   18   C CA  . GLY A 1 3   ? -39.003 -9.037  33.687   1.00 23.60 3   A 1 
ATOM   19   C C   . GLY A 1 3   ? -37.639 -8.495  33.285   1.00 25.34 3   A 1 
ATOM   20   O O   . GLY A 1 3   ? -37.536 -7.732  32.326   1.00 23.24 3   A 1 
ATOM   21   N N   . VAL A 1 4   ? -36.622 -8.855  34.057   1.00 27.60 4   A 1 
ATOM   22   C CA  . VAL A 1 4   ? -35.244 -8.523  33.727   1.00 26.39 4   A 1 
ATOM   23   C C   . VAL A 1 4   ? -34.940 -9.188  32.389   1.00 27.26 4   A 1 
ATOM   24   O O   . VAL A 1 4   ? -35.067 -10.406 32.276   1.00 25.33 4   A 1 
ATOM   25   C CB  . VAL A 1 4   ? -34.276 -8.989  34.832   1.00 23.91 4   A 1 
ATOM   26   C CG1 . VAL A 1 4   ? -32.839 -8.597  34.522   1.00 21.10 4   A 1 
ATOM   27   C CG2 . VAL A 1 4   ? -34.661 -8.365  36.183   1.00 22.79 4   A 1 
ATOM   28   N N   . SER A 1 5   ? -34.584 -8.409  31.388   1.00 30.73 5   A 1 
ATOM   29   C CA  . SER A 1 5   ? -34.325 -8.903  30.037   1.00 30.90 5   A 1 
ATOM   30   C C   . SER A 1 5   ? -32.967 -9.609  29.989   1.00 31.86 5   A 1 
ATOM   31   O O   . SER A 1 5   ? -31.972 -9.038  29.553   1.00 30.55 5   A 1 
ATOM   32   C CB  . SER A 1 5   ? -34.411 -7.758  29.016   1.00 29.85 5   A 1 
ATOM   33   O OG  . SER A 1 5   ? -33.428 -6.789  29.272   1.00 27.12 5   A 1 
ATOM   34   N N   . TRP A 1 6   ? -32.934 -10.865 30.414   1.00 33.94 6   A 1 
ATOM   35   C CA  . TRP A 1 6   ? -31.775 -11.755 30.307   1.00 32.34 6   A 1 
ATOM   36   C C   . TRP A 1 6   ? -31.296 -11.924 28.862   1.00 32.42 6   A 1 
ATOM   37   O O   . TRP A 1 6   ? -30.162 -12.326 28.638   1.00 29.86 6   A 1 
ATOM   38   C CB  . TRP A 1 6   ? -32.147 -13.125 30.888   1.00 30.39 6   A 1 
ATOM   39   C CG  . TRP A 1 6   ? -32.319 -13.194 32.368   1.00 28.68 6   A 1 
ATOM   40   C CD1 . TRP A 1 6   ? -33.355 -12.696 33.086   1.00 25.75 6   A 1 
ATOM   41   C CD2 . TRP A 1 6   ? -31.414 -13.812 33.346   1.00 27.26 6   A 1 
ATOM   42   N NE1 . TRP A 1 6   ? -33.165 -12.954 34.436   1.00 25.96 6   A 1 
ATOM   43   C CE2 . TRP A 1 6   ? -31.988 -13.638 34.636   1.00 26.88 6   A 1 
ATOM   44   C CE3 . TRP A 1 6   ? -30.187 -14.496 33.248   1.00 29.60 6   A 1 
ATOM   45   C CZ2 . TRP A 1 6   ? -31.350 -14.122 35.799   1.00 29.24 6   A 1 
ATOM   46   C CZ3 . TRP A 1 6   ? -29.560 -14.981 34.414   1.00 28.80 6   A 1 
ATOM   47   C CH2 . TRP A 1 6   ? -30.133 -14.788 35.674   1.00 29.55 6   A 1 
ATOM   48   N N   . SER A 1 7   ? -32.142 -11.623 27.895   1.00 36.86 7   A 1 
ATOM   49   C CA  . SER A 1 7   ? -31.914 -11.937 26.489   1.00 36.65 7   A 1 
ATOM   50   C C   . SER A 1 7   ? -30.741 -11.183 25.870   1.00 36.69 7   A 1 
ATOM   51   O O   . SER A 1 7   ? -29.997 -11.785 25.106   1.00 35.52 7   A 1 
ATOM   52   C CB  . SER A 1 7   ? -33.185 -11.678 25.679   1.00 35.08 7   A 1 
ATOM   53   O OG  . SER A 1 7   ? -33.568 -10.325 25.769   1.00 33.36 7   A 1 
ATOM   54   N N   . GLN A 1 8   ? -30.538 -9.908  26.152   1.00 36.01 8   A 1 
ATOM   55   C CA  . GLN A 1 8   ? -29.503 -9.117  25.484   1.00 36.14 8   A 1 
ATOM   56   C C   . GLN A 1 8   ? -28.087 -9.473  25.948   1.00 36.20 8   A 1 
ATOM   57   O O   . GLN A 1 8   ? -27.219 -9.707  25.108   1.00 33.98 8   A 1 
ATOM   58   C CB  . GLN A 1 8   ? -29.769 -7.612  25.647   1.00 34.18 8   A 1 
ATOM   59   C CG  . GLN A 1 8   ? -30.733 -7.105  24.573   1.00 32.99 8   A 1 
ATOM   60   C CD  . GLN A 1 8   ? -30.967 -5.597  24.656   1.00 30.57 8   A 1 
ATOM   61   O OE1 . GLN A 1 8   ? -30.902 -4.984  25.701   1.00 31.82 8   A 1 
ATOM   62   N NE2 . GLN A 1 8   ? -31.266 -4.944  23.558   1.00 31.88 8   A 1 
ATOM   63   N N   . ASP A 1 9   ? -27.856 -9.590  27.258   1.00 39.39 9   A 1 
ATOM   64   C CA  . ASP A 1 9   ? -26.519 -9.877  27.794   1.00 40.15 9   A 1 
ATOM   65   C C   . ASP A 1 9   ? -26.058 -11.317 27.456   1.00 39.24 9   A 1 
ATOM   66   O O   . ASP A 1 9   ? -24.885 -11.555 27.199   1.00 37.04 9   A 1 
ATOM   67   C CB  . ASP A 1 9   ? -26.499 -9.650  29.320   1.00 37.83 9   A 1 
ATOM   68   C CG  . ASP A 1 9   ? -26.527 -8.178  29.773   1.00 33.66 9   A 1 
ATOM   69   O OD1 . ASP A 1 9   ? -26.337 -7.281  28.924   1.00 34.21 9   A 1 
ATOM   70   O OD2 . ASP A 1 9   ? -26.719 -7.942  30.997   1.00 34.78 9   A 1 
ATOM   71   N N   . LEU A 1 10  ? -26.976 -12.272 27.419   1.00 39.96 10  A 1 
ATOM   72   C CA  . LEU A 1 10  ? -26.689 -13.648 26.987   1.00 40.00 10  A 1 
ATOM   73   C C   . LEU A 1 10  ? -26.409 -13.735 25.487   1.00 40.11 10  A 1 
ATOM   74   O O   . LEU A 1 10  ? -25.622 -14.580 25.068   1.00 38.79 10  A 1 
ATOM   75   C CB  . LEU A 1 10  ? -27.863 -14.576 27.358   1.00 38.00 10  A 1 
ATOM   76   C CG  . LEU A 1 10  ? -27.580 -15.402 28.615   1.00 34.69 10  A 1 
ATOM   77   C CD1 . LEU A 1 10  ? -28.864 -15.661 29.404   1.00 35.19 10  A 1 
ATOM   78   C CD2 . LEU A 1 10  ? -26.989 -16.772 28.251   1.00 37.31 10  A 1 
ATOM   79   N N   . GLN A 1 11  ? -27.020 -12.894 24.679   1.00 40.28 11  A 1 
ATOM   80   C CA  . GLN A 1 11  ? -26.804 -12.856 23.240   1.00 40.59 11  A 1 
ATOM   81   C C   . GLN A 1 11  ? -25.337 -12.517 22.953   1.00 41.04 11  A 1 
ATOM   82   O O   . GLN A 1 11  ? -24.636 -13.369 22.412   1.00 40.17 11  A 1 
ATOM   83   C CB  . GLN A 1 11  ? -27.799 -11.913 22.555   1.00 39.24 11  A 1 
ATOM   84   C CG  . GLN A 1 11  ? -29.116 -12.624 22.231   1.00 37.27 11  A 1 
ATOM   85   C CD  . GLN A 1 11  ? -30.104 -11.762 21.451   1.00 34.86 11  A 1 
ATOM   86   O OE1 . GLN A 1 11  ? -29.942 -10.575 21.228   1.00 34.97 11  A 1 
ATOM   87   N NE2 . GLN A 1 11  ? -31.174 -12.352 20.973   1.00 34.93 11  A 1 
ATOM   88   N N   . GLU A 1 12  ? -24.811 -11.384 23.389   1.00 42.73 12  A 1 
ATOM   89   C CA  . GLU A 1 12  ? -23.415 -11.014 23.113   1.00 43.66 12  A 1 
ATOM   90   C C   . GLU A 1 12  ? -22.410 -12.087 23.575   1.00 43.39 12  A 1 
ATOM   91   O O   . GLU A 1 12  ? -21.362 -12.269 22.955   1.00 41.68 12  A 1 
ATOM   92   C CB  . GLU A 1 12  ? -23.077 -9.665  23.764   1.00 42.31 12  A 1 
ATOM   93   C CG  . GLU A 1 12  ? -23.721 -8.489  23.026   1.00 38.91 12  A 1 
ATOM   94   C CD  . GLU A 1 12  ? -23.278 -7.112  23.553   1.00 37.07 12  A 1 
ATOM   95   O OE1 . GLU A 1 12  ? -23.531 -6.118  22.843   1.00 35.03 12  A 1 
ATOM   96   O OE2 . GLU A 1 12  ? -22.693 -7.049  24.657   1.00 38.50 12  A 1 
ATOM   97   N N   . GLY A 1 13  ? -22.760 -12.848 24.595   1.00 45.98 13  A 1 
ATOM   98   C CA  . GLY A 1 13  ? -21.957 -13.941 25.109   1.00 45.74 13  A 1 
ATOM   99   C C   . GLY A 1 13  ? -21.670 -15.048 24.110   1.00 46.12 13  A 1 
ATOM   100  O O   . GLY A 1 13  ? -20.509 -15.384 23.888   1.00 44.62 13  A 1 
ATOM   101  N N   . ILE A 1 14  ? -22.691 -15.633 23.530   1.00 46.95 14  A 1 
ATOM   102  C CA  . ILE A 1 14  ? -22.544 -16.904 22.807   1.00 46.66 14  A 1 
ATOM   103  C C   . ILE A 1 14  ? -21.844 -16.726 21.452   1.00 46.66 14  A 1 
ATOM   104  O O   . ILE A 1 14  ? -21.097 -17.609 21.038   1.00 45.30 14  A 1 
ATOM   105  C CB  . ILE A 1 14  ? -23.903 -17.628 22.706   1.00 45.06 14  A 1 
ATOM   106  C CG1 . ILE A 1 14  ? -24.519 -17.871 24.104   1.00 42.62 14  A 1 
ATOM   107  C CG2 . ILE A 1 14  ? -23.731 -18.979 21.988   1.00 44.62 14  A 1 
ATOM   108  C CD1 . ILE A 1 14  ? -25.968 -18.344 24.077   1.00 41.46 14  A 1 
ATOM   109  N N   . SER A 1 15  ? -21.999 -15.598 20.779   1.00 45.15 15  A 1 
ATOM   110  C CA  . SER A 1 15  ? -21.377 -15.379 19.464   1.00 46.12 15  A 1 
ATOM   111  C C   . SER A 1 15  ? -19.859 -15.412 19.503   1.00 47.09 15  A 1 
ATOM   112  O O   . SER A 1 15  ? -19.208 -15.850 18.557   1.00 46.53 15  A 1 
ATOM   113  C CB  . SER A 1 15  ? -21.801 -14.043 18.859   1.00 44.81 15  A 1 
ATOM   114  O OG  . SER A 1 15  ? -21.405 -12.951 19.647   1.00 42.61 15  A 1 
ATOM   115  N N   . ALA A 1 16  ? -19.278 -14.953 20.598   1.00 44.69 16  A 1 
ATOM   116  C CA  . ALA A 1 16  ? -17.842 -14.808 20.699   1.00 45.06 16  A 1 
ATOM   117  C C   . ALA A 1 16  ? -17.104 -16.136 20.936   1.00 46.16 16  A 1 
ATOM   118  O O   . ALA A 1 16  ? -15.894 -16.185 20.743   1.00 44.38 16  A 1 
ATOM   119  C CB  . ALA A 1 16  ? -17.548 -13.780 21.777   1.00 42.66 16  A 1 
ATOM   120  N N   . TRP A 1 17  ? -17.800 -17.191 21.329   1.00 47.02 17  A 1 
ATOM   121  C CA  . TRP A 1 17  ? -17.213 -18.534 21.473   1.00 45.95 17  A 1 
ATOM   122  C C   . TRP A 1 17  ? -16.652 -19.063 20.174   1.00 45.75 17  A 1 
ATOM   123  O O   . TRP A 1 17  ? -15.686 -19.816 20.148   1.00 43.11 17  A 1 
ATOM   124  C CB  . TRP A 1 17  ? -18.291 -19.519 21.920   1.00 44.08 17  A 1 
ATOM   125  C CG  . TRP A 1 17  ? -18.790 -19.392 23.293   1.00 42.45 17  A 1 
ATOM   126  C CD1 . TRP A 1 17  ? -18.982 -18.264 24.013   1.00 38.53 17  A 1 
ATOM   127  C CD2 . TRP A 1 17  ? -19.236 -20.488 24.130   1.00 40.06 17  A 1 
ATOM   128  N NE1 . TRP A 1 17  ? -19.530 -18.575 25.230   1.00 37.22 17  A 1 
ATOM   129  C CE2 . TRP A 1 17  ? -19.727 -19.920 25.323   1.00 38.62 17  A 1 
ATOM   130  C CE3 . TRP A 1 17  ? -19.296 -21.871 23.952   1.00 40.22 17  A 1 
ATOM   131  C CZ2 . TRP A 1 17  ? -20.323 -20.739 26.301   1.00 38.58 17  A 1 
ATOM   132  C CZ3 . TRP A 1 17  ? -19.886 -22.677 24.939   1.00 38.22 17  A 1 
ATOM   133  C CH2 . TRP A 1 17  ? -20.404 -22.117 26.085   1.00 38.79 17  A 1 
ATOM   134  N N   . PHE A 1 18  ? -17.297 -18.696 19.105   1.00 46.09 18  A 1 
ATOM   135  C CA  . PHE A 1 18  ? -17.104 -19.233 17.795   1.00 45.75 18  A 1 
ATOM   136  C C   . PHE A 1 18  ? -16.437 -18.182 16.905   1.00 45.15 18  A 1 
ATOM   137  O O   . PHE A 1 18  ? -16.932 -17.854 15.838   1.00 42.53 18  A 1 
ATOM   138  C CB  . PHE A 1 18  ? -18.484 -19.694 17.326   1.00 43.09 18  A 1 
ATOM   139  C CG  . PHE A 1 18  ? -19.075 -20.858 18.095   1.00 41.38 18  A 1 
ATOM   140  C CD1 . PHE A 1 18  ? -18.510 -22.129 17.979   1.00 39.50 18  A 1 
ATOM   141  C CD2 . PHE A 1 18  ? -20.235 -20.698 18.851   1.00 39.20 18  A 1 
ATOM   142  C CE1 . PHE A 1 18  ? -19.124 -23.239 18.572   1.00 37.20 18  A 1 
ATOM   143  C CE2 . PHE A 1 18  ? -20.855 -21.808 19.445   1.00 36.32 18  A 1 
ATOM   144  C CZ  . PHE A 1 18  ? -20.302 -23.083 19.292   1.00 37.65 18  A 1 
ATOM   145  N N   . GLY A 1 19  ? -15.330 -17.603 17.351   1.00 45.45 19  A 1 
ATOM   146  C CA  . GLY A 1 19  ? -14.546 -16.717 16.496   1.00 45.41 19  A 1 
ATOM   147  C C   . GLY A 1 19  ? -14.033 -17.502 15.289   1.00 45.44 19  A 1 
ATOM   148  O O   . GLY A 1 19  ? -13.285 -18.460 15.498   1.00 43.35 19  A 1 
ATOM   149  N N   . PRO A 1 20  ? -14.406 -17.158 14.053   1.00 39.17 20  A 1 
ATOM   150  C CA  . PRO A 1 20  ? -13.791 -17.804 12.908   1.00 39.88 20  A 1 
ATOM   151  C C   . PRO A 1 20  ? -12.290 -17.533 12.960   1.00 40.73 20  A 1 
ATOM   152  O O   . PRO A 1 20  ? -11.891 -16.416 13.312   1.00 38.82 20  A 1 
ATOM   153  C CB  . PRO A 1 20  ? -14.452 -17.193 11.666   1.00 37.16 20  A 1 
ATOM   154  C CG  . PRO A 1 20  ? -14.906 -15.817 12.152   1.00 36.13 20  A 1 
ATOM   155  C CD  . PRO A 1 20  ? -15.216 -16.037 13.638   1.00 40.48 20  A 1 
ATOM   156  N N   . PRO A 1 21  ? -11.434 -18.516 12.612   1.00 36.88 21  A 1 
ATOM   157  C CA  . PRO A 1 21  ? -10.020 -18.246 12.504   1.00 37.87 21  A 1 
ATOM   158  C C   . PRO A 1 21  ? -9.850  -17.092 11.525   1.00 38.70 21  A 1 
ATOM   159  O O   . PRO A 1 21  ? -10.400 -17.119 10.425   1.00 37.09 21  A 1 
ATOM   160  C CB  . PRO A 1 21  ? -9.376  -19.549 12.013   1.00 35.78 21  A 1 
ATOM   161  C CG  . PRO A 1 21  ? -10.522 -20.237 11.284   1.00 34.45 21  A 1 
ATOM   162  C CD  . PRO A 1 21  ? -11.763 -19.812 12.060   1.00 38.59 21  A 1 
ATOM   163  N N   . ALA A 1 22  ? -9.098  -16.088 11.930   1.00 38.27 22  A 1 
ATOM   164  C CA  . ALA A 1 22  ? -8.716  -15.041 11.007   1.00 37.63 22  A 1 
ATOM   165  C C   . ALA A 1 22  ? -7.915  -15.716 9.885    1.00 37.81 22  A 1 
ATOM   166  O O   . ALA A 1 22  ? -6.757  -16.073 10.066   1.00 35.79 22  A 1 
ATOM   167  C CB  . ALA A 1 22  ? -7.917  -13.962 11.751   1.00 35.45 22  A 1 
ATOM   168  N N   . SER A 1 23  ? -8.559  -15.933 8.754    1.00 36.41 23  A 1 
ATOM   169  C CA  . SER A 1 23  ? -7.879  -16.342 7.536    1.00 37.32 23  A 1 
ATOM   170  C C   . SER A 1 23  ? -6.942  -15.192 7.188    1.00 36.12 23  A 1 
ATOM   171  O O   . SER A 1 23  ? -7.355  -14.213 6.569    1.00 34.38 23  A 1 
ATOM   172  C CB  . SER A 1 23  ? -8.879  -16.637 6.412    1.00 36.36 23  A 1 
ATOM   173  O OG  . SER A 1 23  ? -9.734  -15.540 6.187    1.00 34.91 23  A 1 
ATOM   174  N N   . THR A 1 24  ? -5.705  -15.286 7.650    1.00 36.37 24  A 1 
ATOM   175  C CA  . THR A 1 24  ? -4.649  -14.464 7.072    1.00 37.49 24  A 1 
ATOM   176  C C   . THR A 1 24  ? -4.706  -14.752 5.582    1.00 36.14 24  A 1 
ATOM   177  O O   . THR A 1 24  ? -4.550  -15.920 5.206    1.00 33.18 24  A 1 
ATOM   178  C CB  . THR A 1 24  ? -3.262  -14.834 7.626    1.00 34.87 24  A 1 
ATOM   179  O OG1 . THR A 1 24  ? -3.135  -16.219 7.833    1.00 31.96 24  A 1 
ATOM   180  C CG2 . THR A 1 24  ? -3.011  -14.158 8.971    1.00 32.30 24  A 1 
ATOM   181  N N   . PRO A 1 25  ? -5.021  -13.766 4.744    1.00 29.88 25  A 1 
ATOM   182  C CA  . PRO A 1 25  ? -4.939  -13.987 3.322    1.00 30.76 25  A 1 
ATOM   183  C C   . PRO A 1 25  ? -3.475  -14.335 3.074    1.00 30.71 25  A 1 
ATOM   184  O O   . PRO A 1 25  ? -2.595  -13.486 3.207    1.00 28.72 25  A 1 
ATOM   185  C CB  . PRO A 1 25  ? -5.397  -12.676 2.668    1.00 28.72 25  A 1 
ATOM   186  C CG  . PRO A 1 25  ? -5.122  -11.625 3.734    1.00 27.51 25  A 1 
ATOM   187  C CD  . PRO A 1 25  ? -5.286  -12.376 5.052    1.00 30.85 25  A 1 
ATOM   188  N N   . ALA A 1 26  ? -3.222  -15.608 2.812    1.00 33.18 26  A 1 
ATOM   189  C CA  . ALA A 1 26  ? -1.982  -16.003 2.208    1.00 31.80 26  A 1 
ATOM   190  C C   . ALA A 1 26  ? -1.988  -15.313 0.848    1.00 31.02 26  A 1 
ATOM   191  O O   . ALA A 1 26  ? -2.519  -15.832 -0.130   1.00 29.59 26  A 1 
ATOM   192  C CB  . ALA A 1 26  ? -1.906  -17.536 2.123    1.00 30.28 26  A 1 
ATOM   193  N N   . SER A 1 27  ? -1.459  -14.099 0.806    1.00 31.63 27  A 1 
ATOM   194  C CA  . SER A 1 27  ? -1.025  -13.490 -0.426   1.00 32.33 27  A 1 
ATOM   195  C C   . SER A 1 27  ? 0.127   -14.358 -0.920   1.00 31.34 27  A 1 
ATOM   196  O O   . SER A 1 27  ? 1.295   -14.104 -0.652   1.00 30.02 27  A 1 
ATOM   197  C CB  . SER A 1 27  ? -0.626  -12.019 -0.213   1.00 31.60 27  A 1 
ATOM   198  O OG  . SER A 1 27  ? 0.372   -11.893 0.758    1.00 30.17 27  A 1 
ATOM   199  N N   . THR A 1 28  ? -0.232  -15.458 -1.576   1.00 31.92 28  A 1 
ATOM   200  C CA  . THR A 1 28  ? 0.644   -16.137 -2.503   1.00 32.34 28  A 1 
ATOM   201  C C   . THR A 1 28  ? 0.936   -15.113 -3.593   1.00 31.59 28  A 1 
ATOM   202  O O   . THR A 1 28  ? 0.294   -15.085 -4.636   1.00 29.80 28  A 1 
ATOM   203  C CB  . THR A 1 28  ? 0.005   -17.428 -3.058   1.00 30.73 28  A 1 
ATOM   204  O OG1 . THR A 1 28  ? -1.322  -17.209 -3.451   1.00 29.15 28  A 1 
ATOM   205  C CG2 . THR A 1 28  ? -0.016  -18.544 -2.017   1.00 30.66 28  A 1 
ATOM   206  N N   . MET A 1 29  ? 1.896   -14.253 -3.322   1.00 32.20 29  A 1 
ATOM   207  C CA  . MET A 1 29  ? 2.654   -13.611 -4.373   1.00 32.67 29  A 1 
ATOM   208  C C   . MET A 1 29  ? 3.367   -14.751 -5.097   1.00 31.61 29  A 1 
ATOM   209  O O   . MET A 1 29  ? 4.507   -15.094 -4.822   1.00 30.71 29  A 1 
ATOM   210  C CB  . MET A 1 29  ? 3.647   -12.580 -3.822   1.00 33.55 29  A 1 
ATOM   211  C CG  . MET A 1 29  ? 2.975   -11.257 -3.433   1.00 32.54 29  A 1 
ATOM   212  S SD  . MET A 1 29  ? 4.182   -9.929  -3.150   1.00 33.12 29  A 1 
ATOM   213  C CE  . MET A 1 29  ? 3.075   -8.554  -2.734   1.00 30.40 29  A 1 
ATOM   214  N N   . SER A 1 30  ? 2.618   -15.376 -6.004   1.00 36.47 30  A 1 
ATOM   215  C CA  . SER A 1 30  ? 3.194   -16.125 -7.093   1.00 36.01 30  A 1 
ATOM   216  C C   . SER A 1 30  ? 3.962   -15.105 -7.921   1.00 33.75 30  A 1 
ATOM   217  O O   . SER A 1 30  ? 3.429   -14.514 -8.863   1.00 34.12 30  A 1 
ATOM   218  C CB  . SER A 1 30  ? 2.095   -16.831 -7.892   1.00 36.75 30  A 1 
ATOM   219  O OG  . SER A 1 30  ? 2.644   -17.515 -8.997   1.00 35.67 30  A 1 
ATOM   220  N N   . ILE A 1 31  ? 5.196   -14.856 -7.517   1.00 37.96 31  A 1 
ATOM   221  C CA  . ILE A 1 31  ? 6.179   -14.185 -8.348   1.00 38.15 31  A 1 
ATOM   222  C C   . ILE A 1 31  ? 6.418   -15.143 -9.507   1.00 36.19 31  A 1 
ATOM   223  O O   . ILE A 1 31  ? 7.296   -15.993 -9.486   1.00 34.39 31  A 1 
ATOM   224  C CB  . ILE A 1 31  ? 7.467   -13.834 -7.571   1.00 37.72 31  A 1 
ATOM   225  C CG1 . ILE A 1 31  ? 7.150   -12.972 -6.334   1.00 36.21 31  A 1 
ATOM   226  C CG2 . ILE A 1 31  ? 8.436   -13.101 -8.509   1.00 39.13 31  A 1 
ATOM   227  C CD1 . ILE A 1 31  ? 8.367   -12.661 -5.447   1.00 36.67 31  A 1 
ATOM   228  N N   . ARG A 1 32  ? 5.533   -15.054 -10.483  1.00 32.58 32  A 1 
ATOM   229  C CA  . ARG A 1 32  ? 5.749   -15.669 -11.780  1.00 32.24 32  A 1 
ATOM   230  C C   . ARG A 1 32  ? 6.924   -14.899 -12.380  1.00 29.89 32  A 1 
ATOM   231  O O   . ARG A 1 32  ? 6.729   -13.912 -13.076  1.00 29.56 32  A 1 
ATOM   232  C CB  . ARG A 1 32  ? 4.455   -15.625 -12.620  1.00 33.59 32  A 1 
ATOM   233  C CG  . ARG A 1 32  ? 4.169   -16.978 -13.289  1.00 32.30 32  A 1 
ATOM   234  C CD  . ARG A 1 32  ? 2.887   -16.893 -14.121  1.00 32.54 32  A 1 
ATOM   235  N NE  . ARG A 1 32  ? 2.448   -18.219 -14.571  1.00 29.23 32  A 1 
ATOM   236  C CZ  . ARG A 1 32  ? 1.410   -18.475 -15.363  1.00 26.81 32  A 1 
ATOM   237  N NH1 . ARG A 1 32  ? 0.691   -17.513 -15.868  1.00 24.65 32  A 1 
ATOM   238  N NH2 . ARG A 1 32  ? 1.084   -19.704 -15.649  1.00 23.34 32  A 1 
ATOM   239  N N   . VAL A 1 33  ? 8.128   -15.368 -12.077  1.00 37.31 33  A 1 
ATOM   240  C CA  . VAL A 1 33  ? 9.348   -14.979 -12.776  1.00 37.57 33  A 1 
ATOM   241  C C   . VAL A 1 33  ? 9.192   -15.511 -14.200  1.00 35.32 33  A 1 
ATOM   242  O O   . VAL A 1 33  ? 9.659   -16.587 -14.548  1.00 33.99 33  A 1 
ATOM   243  C CB  . VAL A 1 33  ? 10.622  -15.505 -12.082  1.00 37.23 33  A 1 
ATOM   244  C CG1 . VAL A 1 33  ? 11.877  -14.991 -12.791  1.00 34.37 33  A 1 
ATOM   245  C CG2 . VAL A 1 33  ? 10.688  -15.054 -10.623  1.00 39.28 33  A 1 
ATOM   246  N N   . THR A 1 34  ? 8.431   -14.784 -15.015  1.00 39.64 34  A 1 
ATOM   247  C CA  . THR A 1 34  ? 8.460   -14.973 -16.448  1.00 41.48 34  A 1 
ATOM   248  C C   . THR A 1 34  ? 9.841   -14.499 -16.883  1.00 38.62 34  A 1 
ATOM   249  O O   . THR A 1 34  ? 10.049  -13.314 -17.135  1.00 36.50 34  A 1 
ATOM   250  C CB  . THR A 1 34  ? 7.325   -14.228 -17.167  1.00 39.86 34  A 1 
ATOM   251  O OG1 . THR A 1 34  ? 7.105   -12.945 -16.637  1.00 37.10 34  A 1 
ATOM   252  C CG2 . THR A 1 34  ? 6.004   -14.979 -17.063  1.00 38.43 34  A 1 
ATOM   253  N N   . GLN A 1 35  ? 10.783  -15.447 -16.954  1.00 33.82 35  A 1 
ATOM   254  C CA  . GLN A 1 35  ? 12.000  -15.275 -17.726  1.00 34.50 35  A 1 
ATOM   255  C C   . GLN A 1 35  ? 11.576  -15.054 -19.183  1.00 32.29 35  A 1 
ATOM   256  O O   . GLN A 1 35  ? 11.492  -15.981 -19.977  1.00 31.27 35  A 1 
ATOM   257  C CB  . GLN A 1 35  ? 12.922  -16.506 -17.598  1.00 35.00 35  A 1 
ATOM   258  C CG  . GLN A 1 35  ? 13.729  -16.554 -16.298  1.00 34.59 35  A 1 
ATOM   259  C CD  . GLN A 1 35  ? 14.706  -17.741 -16.281  1.00 34.05 35  A 1 
ATOM   260  O OE1 . GLN A 1 35  ? 14.566  -18.696 -17.019  1.00 35.05 35  A 1 
ATOM   261  N NE2 . GLN A 1 35  ? 15.726  -17.715 -15.456  1.00 35.18 35  A 1 
ATOM   262  N N   . LYS A 1 36  ? 11.261  -13.814 -19.532  1.00 34.29 36  A 1 
ATOM   263  C CA  . LYS A 1 36  ? 11.243  -13.399 -20.927  1.00 35.06 36  A 1 
ATOM   264  C C   . LYS A 1 36  ? 12.690  -13.469 -21.394  1.00 32.12 36  A 1 
ATOM   265  O O   . LYS A 1 36  ? 13.457  -12.535 -21.200  1.00 30.88 36  A 1 
ATOM   266  C CB  . LYS A 1 36  ? 10.637  -12.006 -21.105  1.00 35.39 36  A 1 
ATOM   267  C CG  . LYS A 1 36  ? 9.106   -12.048 -21.181  1.00 33.69 36  A 1 
ATOM   268  C CD  . LYS A 1 36  ? 8.547   -10.651 -21.490  1.00 34.38 36  A 1 
ATOM   269  C CE  . LYS A 1 36  ? 7.032   -10.692 -21.679  1.00 30.80 36  A 1 
ATOM   270  N NZ  . LYS A 1 36  ? 6.471   -9.340  -21.958  1.00 30.02 36  A 1 
ATOM   271  N N   . SER A 1 37  ? 13.051  -14.605 -21.978  1.00 39.74 37  A 1 
ATOM   272  C CA  . SER A 1 37  ? 14.263  -14.726 -22.771  1.00 41.24 37  A 1 
ATOM   273  C C   . SER A 1 37  ? 14.121  -13.744 -23.932  1.00 38.45 37  A 1 
ATOM   274  O O   . SER A 1 37  ? 13.428  -14.023 -24.912  1.00 37.80 37  A 1 
ATOM   275  C CB  . SER A 1 37  ? 14.462  -16.170 -23.245  1.00 41.01 37  A 1 
ATOM   276  O OG  . SER A 1 37  ? 13.347  -16.640 -23.977  1.00 39.10 37  A 1 
ATOM   277  N N   . TYR A 1 38  ? 14.729  -12.578 -23.800  1.00 39.52 38  A 1 
ATOM   278  C CA  . TYR A 1 38  ? 14.911  -11.661 -24.903  1.00 39.49 38  A 1 
ATOM   279  C C   . TYR A 1 38  ? 15.844  -12.359 -25.900  1.00 36.14 38  A 1 
ATOM   280  O O   . TYR A 1 38  ? 17.060  -12.281 -25.788  1.00 34.29 38  A 1 
ATOM   281  C CB  . TYR A 1 38  ? 15.454  -10.317 -24.407  1.00 38.66 38  A 1 
ATOM   282  C CG  . TYR A 1 38  ? 14.404  -9.432  -23.759  1.00 38.01 38  A 1 
ATOM   283  C CD1 . TYR A 1 38  ? 13.677  -8.519  -24.545  1.00 37.61 38  A 1 
ATOM   284  C CD2 . TYR A 1 38  ? 14.161  -9.495  -22.379  1.00 38.00 38  A 1 
ATOM   285  C CE1 . TYR A 1 38  ? 12.716  -7.683  -23.960  1.00 33.82 38  A 1 
ATOM   286  C CE2 . TYR A 1 38  ? 13.197  -8.668  -21.787  1.00 34.11 38  A 1 
ATOM   287  C CZ  . TYR A 1 38  ? 12.479  -7.751  -22.577  1.00 36.12 38  A 1 
ATOM   288  O OH  . TYR A 1 38  ? 11.540  -6.926  -21.988  1.00 37.77 38  A 1 
ATOM   289  N N   . LYS A 1 39  ? 15.251  -13.109 -26.842  1.00 33.37 39  A 1 
ATOM   290  C CA  . LYS A 1 39  ? 15.988  -13.528 -28.032  1.00 34.79 39  A 1 
ATOM   291  C C   . LYS A 1 39  ? 16.365  -12.244 -28.760  1.00 31.56 39  A 1 
ATOM   292  O O   . LYS A 1 39  ? 15.537  -11.663 -29.459  1.00 30.93 39  A 1 
ATOM   293  C CB  . LYS A 1 39  ? 15.165  -14.469 -28.931  1.00 35.78 39  A 1 
ATOM   294  C CG  . LYS A 1 39  ? 15.323  -15.943 -28.532  1.00 34.28 39  A 1 
ATOM   295  C CD  . LYS A 1 39  ? 14.607  -16.859 -29.541  1.00 33.78 39  A 1 
ATOM   296  C CE  . LYS A 1 39  ? 14.888  -18.328 -29.216  1.00 30.54 39  A 1 
ATOM   297  N NZ  . LYS A 1 39  ? 14.233  -19.249 -30.177  1.00 28.82 39  A 1 
ATOM   298  N N   . VAL A 1 40  ? 17.599  -11.825 -28.573  1.00 38.42 40  A 1 
ATOM   299  C CA  . VAL A 1 40  ? 18.243  -10.820 -29.411  1.00 39.26 40  A 1 
ATOM   300  C C   . VAL A 1 40  ? 18.340  -11.440 -30.799  1.00 36.36 40  A 1 
ATOM   301  O O   . VAL A 1 40  ? 19.285  -12.161 -31.106  1.00 34.64 40  A 1 
ATOM   302  C CB  . VAL A 1 40  ? 19.617  -10.412 -28.849  1.00 38.52 40  A 1 
ATOM   303  C CG1 . VAL A 1 40  ? 20.268  -9.330  -29.706  1.00 36.76 40  A 1 
ATOM   304  C CG2 . VAL A 1 40  ? 19.492  -9.879  -27.417  1.00 41.35 40  A 1 
ATOM   305  N N   . SER A 1 41  ? 17.298  -11.265 -31.628  1.00 38.60 41  A 1 
ATOM   306  C CA  . SER A 1 41  ? 17.388  -11.634 -33.029  1.00 40.49 41  A 1 
ATOM   307  C C   . SER A 1 41  ? 18.389  -10.677 -33.667  1.00 37.72 41  A 1 
ATOM   308  O O   . SER A 1 41  ? 18.072  -9.508  -33.899  1.00 36.42 41  A 1 
ATOM   309  C CB  . SER A 1 41  ? 16.021  -11.601 -33.724  1.00 39.99 41  A 1 
ATOM   310  O OG  . SER A 1 41  ? 15.479  -10.296 -33.744  1.00 38.71 41  A 1 
ATOM   311  N N   . THR A 1 42  ? 19.591  -11.184 -33.946  1.00 38.61 42  A 1 
ATOM   312  C CA  . THR A 1 42  ? 20.608  -10.514 -34.751  1.00 40.30 42  A 1 
ATOM   313  C C   . THR A 1 42  ? 20.094  -10.423 -36.188  1.00 38.54 42  A 1 
ATOM   314  O O   . THR A 1 42  ? 20.459  -11.215 -37.048  1.00 35.01 42  A 1 
ATOM   315  C CB  . THR A 1 42  ? 21.938  -11.288 -34.687  1.00 36.83 42  A 1 
ATOM   316  O OG1 . THR A 1 42  ? 21.705  -12.656 -34.951  1.00 35.99 42  A 1 
ATOM   317  C CG2 . THR A 1 42  ? 22.588  -11.207 -33.317  1.00 37.24 42  A 1 
ATOM   318  N N   . SER A 1 43  ? 19.168  -9.486  -36.451  1.00 36.07 43  A 1 
ATOM   319  C CA  . SER A 1 43  ? 18.736  -9.183  -37.807  1.00 38.53 43  A 1 
ATOM   320  C C   . SER A 1 43  ? 19.947  -8.647  -38.557  1.00 36.87 43  A 1 
ATOM   321  O O   . SER A 1 43  ? 20.415  -7.548  -38.270  1.00 34.74 43  A 1 
ATOM   322  C CB  . SER A 1 43  ? 17.568  -8.193  -37.810  1.00 36.87 43  A 1 
ATOM   323  O OG  . SER A 1 43  ? 17.902  -7.024  -37.095  1.00 36.03 43  A 1 
ATOM   324  N N   . GLY A 1 44  ? 20.471  -9.476  -39.482  1.00 38.10 44  A 1 
ATOM   325  C CA  . GLY A 1 44  ? 21.658  -9.153  -40.259  1.00 39.32 44  A 1 
ATOM   326  C C   . GLY A 1 44  ? 21.492  -7.843  -41.039  1.00 37.79 44  A 1 
ATOM   327  O O   . GLY A 1 44  ? 20.363  -7.417  -41.311  1.00 35.70 44  A 1 
ATOM   328  N N   . PRO A 1 45  ? 22.599  -7.204  -41.421  1.00 33.39 45  A 1 
ATOM   329  C CA  . PRO A 1 45  ? 22.601  -5.916  -42.101  1.00 36.49 45  A 1 
ATOM   330  C C   . PRO A 1 45  ? 21.854  -6.051  -43.429  1.00 35.58 45  A 1 
ATOM   331  O O   . PRO A 1 45  ? 22.275  -6.788  -44.315  1.00 33.97 45  A 1 
ATOM   332  C CB  . PRO A 1 45  ? 24.080  -5.544  -42.263  1.00 34.76 45  A 1 
ATOM   333  C CG  . PRO A 1 45  ? 24.801  -6.887  -42.239  1.00 35.40 45  A 1 
ATOM   334  C CD  . PRO A 1 45  ? 23.935  -7.744  -41.305  1.00 41.18 45  A 1 
ATOM   335  N N   . ARG A 1 46  ? 20.715  -5.369  -43.552  1.00 31.75 46  A 1 
ATOM   336  C CA  . ARG A 1 46  ? 20.015  -5.287  -44.842  1.00 34.83 46  A 1 
ATOM   337  C C   . ARG A 1 46  ? 20.964  -4.631  -45.838  1.00 33.08 46  A 1 
ATOM   338  O O   . ARG A 1 46  ? 21.282  -3.455  -45.705  1.00 31.68 46  A 1 
ATOM   339  C CB  . ARG A 1 46  ? 18.701  -4.508  -44.731  1.00 35.03 46  A 1 
ATOM   340  C CG  . ARG A 1 46  ? 17.544  -5.398  -44.251  1.00 32.58 46  A 1 
ATOM   341  C CD  . ARG A 1 46  ? 16.235  -4.601  -44.246  1.00 32.08 46  A 1 
ATOM   342  N NE  . ARG A 1 46  ? 15.068  -5.457  -43.970  1.00 30.19 46  A 1 
ATOM   343  C CZ  . ARG A 1 46  ? 13.799  -5.060  -43.880  1.00 28.42 46  A 1 
ATOM   344  N NH1 . ARG A 1 46  ? 13.471  -3.806  -44.006  1.00 26.61 46  A 1 
ATOM   345  N NH2 . ARG A 1 46  ? 12.849  -5.923  -43.662  1.00 25.41 46  A 1 
ATOM   346  N N   . ALA A 1 47  ? 21.387  -5.411  -46.829  1.00 35.68 47  A 1 
ATOM   347  C CA  . ALA A 1 47  ? 22.203  -4.919  -47.927  1.00 39.18 47  A 1 
ATOM   348  C C   . ALA A 1 47  ? 21.452  -3.773  -48.620  1.00 37.32 47  A 1 
ATOM   349  O O   . ALA A 1 47  ? 20.355  -3.967  -49.145  1.00 35.76 47  A 1 
ATOM   350  C CB  . ALA A 1 47  ? 22.509  -6.085  -48.871  1.00 37.97 47  A 1 
ATOM   351  N N   . PHE A 1 48  ? 22.050  -2.591  -48.620  1.00 36.27 48  A 1 
ATOM   352  C CA  . PHE A 1 48  ? 21.620  -1.458  -49.435  1.00 38.03 48  A 1 
ATOM   353  C C   . PHE A 1 48  ? 21.784  -1.849  -50.906  1.00 36.16 48  A 1 
ATOM   354  O O   . PHE A 1 48  ? 22.861  -1.715  -51.483  1.00 33.32 48  A 1 
ATOM   355  C CB  . PHE A 1 48  ? 22.433  -0.212  -49.072  1.00 35.10 48  A 1 
ATOM   356  C CG  . PHE A 1 48  ? 21.759  0.697   -48.063  1.00 35.67 48  A 1 
ATOM   357  C CD1 . PHE A 1 48  ? 21.025  1.804   -48.507  1.00 34.90 48  A 1 
ATOM   358  C CD2 . PHE A 1 48  ? 21.875  0.444   -46.680  1.00 35.84 48  A 1 
ATOM   359  C CE1 . PHE A 1 48  ? 20.413  2.666   -47.577  1.00 32.86 48  A 1 
ATOM   360  C CE2 . PHE A 1 48  ? 21.270  1.299   -45.759  1.00 32.15 48  A 1 
ATOM   361  C CZ  . PHE A 1 48  ? 20.542  2.421   -46.202  1.00 34.60 48  A 1 
ATOM   362  N N   . SER A 1 49  ? 20.709  -2.385  -51.503  1.00 37.82 49  A 1 
ATOM   363  C CA  . SER A 1 49  ? 20.717  -2.603  -52.949  1.00 40.68 49  A 1 
ATOM   364  C C   . SER A 1 49  ? 20.721  -1.234  -53.620  1.00 38.33 49  A 1 
ATOM   365  O O   . SER A 1 49  ? 19.721  -0.513  -53.611  1.00 37.77 49  A 1 
ATOM   366  C CB  . SER A 1 49  ? 19.566  -3.522  -53.391  1.00 40.47 49  A 1 
ATOM   367  O OG  . SER A 1 49  ? 18.469  -2.846  -53.939  1.00 38.28 49  A 1 
ATOM   368  N N   . SER A 1 50  ? 21.863  -0.873  -54.206  1.00 34.92 50  A 1 
ATOM   369  C CA  . SER A 1 50  ? 22.028  0.300   -55.058  1.00 37.29 50  A 1 
ATOM   370  C C   . SER A 1 50  ? 21.220  0.091   -56.332  1.00 35.08 50  A 1 
ATOM   371  O O   . SER A 1 50  ? 21.721  -0.422  -57.328  1.00 33.61 50  A 1 
ATOM   372  C CB  . SER A 1 50  ? 23.521  0.509   -55.353  1.00 36.31 50  A 1 
ATOM   373  O OG  . SER A 1 50  ? 24.094  -0.665  -55.876  1.00 36.35 50  A 1 
ATOM   374  N N   . ARG A 1 51  ? 19.926  0.447   -56.307  1.00 33.33 51  A 1 
ATOM   375  C CA  . ARG A 1 51  ? 19.138  0.505   -57.540  1.00 35.70 51  A 1 
ATOM   376  C C   . ARG A 1 51  ? 19.762  1.582   -58.421  1.00 33.01 51  A 1 
ATOM   377  O O   . ARG A 1 51  ? 19.587  2.768   -58.182  1.00 31.47 51  A 1 
ATOM   378  C CB  . ARG A 1 51  ? 17.652  0.782   -57.264  1.00 35.27 51  A 1 
ATOM   379  C CG  . ARG A 1 51  ? 16.891  -0.507  -56.941  1.00 34.16 51  A 1 
ATOM   380  C CD  . ARG A 1 51  ? 15.391  -0.212  -56.810  1.00 34.50 51  A 1 
ATOM   381  N NE  . ARG A 1 51  ? 14.601  -1.451  -56.687  1.00 31.21 51  A 1 
ATOM   382  C CZ  . ARG A 1 51  ? 13.281  -1.535  -56.599  1.00 29.30 51  A 1 
ATOM   383  N NH1 . ARG A 1 51  ? 12.538  -0.465  -56.588  1.00 27.52 51  A 1 
ATOM   384  N NH2 . ARG A 1 51  ? 12.697  -2.691  -56.528  1.00 27.23 51  A 1 
ATOM   385  N N   . SER A 1 52  ? 20.493  1.142   -59.443  1.00 37.27 52  A 1 
ATOM   386  C CA  . SER A 1 52  ? 20.971  1.997   -60.515  1.00 39.17 52  A 1 
ATOM   387  C C   . SER A 1 52  ? 19.752  2.626   -61.194  1.00 36.55 52  A 1 
ATOM   388  O O   . SER A 1 52  ? 18.931  1.922   -61.785  1.00 34.75 52  A 1 
ATOM   389  C CB  . SER A 1 52  ? 21.797  1.176   -61.518  1.00 37.71 52  A 1 
ATOM   390  O OG  . SER A 1 52  ? 21.078  0.040   -61.939  1.00 36.99 52  A 1 
ATOM   391  N N   . TYR A 1 53  ? 19.619  3.938   -61.070  1.00 32.63 53  A 1 
ATOM   392  C CA  . TYR A 1 53  ? 18.659  4.711   -61.848  1.00 34.45 53  A 1 
ATOM   393  C C   . TYR A 1 53  ? 19.045  4.568   -63.320  1.00 31.80 53  A 1 
ATOM   394  O O   . TYR A 1 53  ? 19.969  5.228   -63.806  1.00 29.63 53  A 1 
ATOM   395  C CB  . TYR A 1 53  ? 18.657  6.166   -61.377  1.00 32.27 53  A 1 
ATOM   396  C CG  . TYR A 1 53  ? 17.755  6.419   -60.178  1.00 32.43 53  A 1 
ATOM   397  C CD1 . TYR A 1 53  ? 16.438  6.859   -60.383  1.00 33.27 53  A 1 
ATOM   398  C CD2 . TYR A 1 53  ? 18.220  6.201   -58.874  1.00 34.05 53  A 1 
ATOM   399  C CE1 . TYR A 1 53  ? 15.594  7.106   -59.291  1.00 31.98 53  A 1 
ATOM   400  C CE2 . TYR A 1 53  ? 17.380  6.437   -57.773  1.00 32.13 53  A 1 
ATOM   401  C CZ  . TYR A 1 53  ? 16.064  6.899   -57.980  1.00 34.76 53  A 1 
ATOM   402  O OH  . TYR A 1 53  ? 15.242  7.143   -56.906  1.00 36.32 53  A 1 
ATOM   403  N N   . THR A 1 54  ? 18.377  3.639   -64.033  1.00 38.35 54  A 1 
ATOM   404  C CA  . THR A 1 54  ? 18.563  3.466   -65.466  1.00 41.15 54  A 1 
ATOM   405  C C   . THR A 1 54  ? 18.128  4.735   -66.184  1.00 39.28 54  A 1 
ATOM   406  O O   . THR A 1 54  ? 17.103  5.336   -65.862  1.00 36.23 54  A 1 
ATOM   407  C CB  . THR A 1 54  ? 17.804  2.243   -65.999  1.00 37.44 54  A 1 
ATOM   408  O OG1 . THR A 1 54  ? 16.509  2.186   -65.454  1.00 36.50 54  A 1 
ATOM   409  C CG2 . THR A 1 54  ? 18.503  0.939   -65.616  1.00 38.08 54  A 1 
ATOM   410  N N   . SER A 1 55  ? 18.926  5.139   -67.139  1.00 38.16 55  A 1 
ATOM   411  C CA  . SER A 1 55  ? 18.722  6.323   -67.970  1.00 40.94 55  A 1 
ATOM   412  C C   . SER A 1 55  ? 17.336  6.287   -68.619  1.00 38.97 55  A 1 
ATOM   413  O O   . SER A 1 55  ? 16.957  5.304   -69.250  1.00 36.61 55  A 1 
ATOM   414  C CB  . SER A 1 55  ? 19.821  6.387   -69.036  1.00 38.69 55  A 1 
ATOM   415  O OG  . SER A 1 55  ? 19.980  5.125   -69.649  1.00 37.61 55  A 1 
ATOM   416  N N   . GLY A 1 56  ? 16.594  7.375   -68.461  1.00 38.21 56  A 1 
ATOM   417  C CA  . GLY A 1 56  ? 15.246  7.528   -68.997  1.00 40.43 56  A 1 
ATOM   418  C C   . GLY A 1 56  ? 15.189  7.432   -70.521  1.00 38.96 56  A 1 
ATOM   419  O O   . GLY A 1 56  ? 16.209  7.571   -71.203  1.00 36.43 56  A 1 
ATOM   420  N N   . PRO A 1 57  ? 13.999  7.174   -71.117  1.00 38.86 57  A 1 
ATOM   421  C CA  . PRO A 1 57  ? 13.814  6.850   -72.521  1.00 42.55 57  A 1 
ATOM   422  C C   . PRO A 1 57  ? 14.235  8.031   -73.398  1.00 42.43 57  A 1 
ATOM   423  O O   . PRO A 1 57  ? 13.713  9.139   -73.276  1.00 39.45 57  A 1 
ATOM   424  C CB  . PRO A 1 57  ? 12.327  6.502   -72.658  1.00 39.28 57  A 1 
ATOM   425  C CG  . PRO A 1 57  ? 11.670  7.258   -71.504  1.00 39.58 57  A 1 
ATOM   426  C CD  . PRO A 1 57  ? 12.746  7.245   -70.409  1.00 45.17 57  A 1 
ATOM   427  N N   . GLY A 1 58  ? 15.173  7.776   -74.317  1.00 37.85 58  A 1 
ATOM   428  C CA  . GLY A 1 58  ? 15.578  8.738   -75.334  1.00 39.53 58  A 1 
ATOM   429  C C   . GLY A 1 58  ? 14.385  9.071   -76.225  1.00 37.85 58  A 1 
ATOM   430  O O   . GLY A 1 58  ? 13.910  8.221   -76.972  1.00 35.37 58  A 1 
ATOM   431  N N   . SER A 1 59  ? 13.881  10.286  -76.151  1.00 36.56 59  A 1 
ATOM   432  C CA  . SER A 1 59  ? 12.816  10.777  -77.017  1.00 40.15 59  A 1 
ATOM   433  C C   . SER A 1 59  ? 13.308  10.738  -78.463  1.00 38.98 59  A 1 
ATOM   434  O O   . SER A 1 59  ? 14.187  11.507  -78.855  1.00 36.97 59  A 1 
ATOM   435  C CB  . SER A 1 59  ? 12.391  12.188  -76.599  1.00 38.22 59  A 1 
ATOM   436  O OG  . SER A 1 59  ? 13.511  13.040  -76.478  1.00 36.98 59  A 1 
ATOM   437  N N   . ARG A 1 60  ? 12.739  9.805   -79.266  1.00 36.22 60  A 1 
ATOM   438  C CA  . ARG A 1 60  ? 12.984  9.738   -80.703  1.00 39.03 60  A 1 
ATOM   439  C C   . ARG A 1 60  ? 12.408  11.007  -81.337  1.00 35.89 60  A 1 
ATOM   440  O O   . ARG A 1 60  ? 11.221  11.049  -81.646  1.00 33.73 60  A 1 
ATOM   441  C CB  . ARG A 1 60  ? 12.356  8.476   -81.313  1.00 37.37 60  A 1 
ATOM   442  C CG  . ARG A 1 60  ? 13.187  7.206   -81.089  1.00 35.05 60  A 1 
ATOM   443  C CD  . ARG A 1 60  ? 12.501  6.017   -81.779  1.00 35.25 60  A 1 
ATOM   444  N NE  . ARG A 1 60  ? 13.335  4.805   -81.756  1.00 32.04 60  A 1 
ATOM   445  C CZ  . ARG A 1 60  ? 13.023  3.616   -82.264  1.00 30.63 60  A 1 
ATOM   446  N NH1 . ARG A 1 60  ? 11.867  3.409   -82.820  1.00 28.28 60  A 1 
ATOM   447  N NH2 . ARG A 1 60  ? 13.861  2.622   -82.210  1.00 27.69 60  A 1 
ATOM   448  N N   . ILE A 1 61  ? 13.222  12.002  -81.537  1.00 36.72 61  A 1 
ATOM   449  C CA  . ILE A 1 61  ? 12.894  13.124  -82.417  1.00 39.28 61  A 1 
ATOM   450  C C   . ILE A 1 61  ? 12.787  12.532  -83.825  1.00 36.97 61  A 1 
ATOM   451  O O   . ILE A 1 61  ? 13.794  12.213  -84.453  1.00 34.01 61  A 1 
ATOM   452  C CB  . ILE A 1 61  ? 13.936  14.255  -82.313  1.00 36.89 61  A 1 
ATOM   453  C CG1 . ILE A 1 61  ? 14.020  14.772  -80.857  1.00 35.67 61  A 1 
ATOM   454  C CG2 . ILE A 1 61  ? 13.578  15.392  -83.278  1.00 38.57 61  A 1 
ATOM   455  C CD1 . ILE A 1 61  ? 15.136  15.792  -80.600  1.00 36.05 61  A 1 
ATOM   456  N N   . SER A 1 62  ? 11.552  12.303  -84.329  1.00 41.23 62  A 1 
ATOM   457  C CA  . SER A 1 62  ? 11.312  11.830  -85.688  1.00 44.34 62  A 1 
ATOM   458  C C   . SER A 1 62  ? 11.757  12.917  -86.654  1.00 41.85 62  A 1 
ATOM   459  O O   . SER A 1 62  ? 11.178  14.007  -86.691  1.00 39.16 62  A 1 
ATOM   460  C CB  . SER A 1 62  ? 9.832   11.477  -85.887  1.00 41.89 62  A 1 
ATOM   461  O OG  . SER A 1 62  ? 9.009   12.571  -85.565  1.00 38.90 62  A 1 
ATOM   462  N N   . SER A 1 63  ? 12.768  12.616  -87.443  1.00 37.94 63  A 1 
ATOM   463  C CA  . SER A 1 63  ? 13.243  13.484  -88.514  1.00 40.55 63  A 1 
ATOM   464  C C   . SER A 1 63  ? 12.146  13.597  -89.575  1.00 38.09 63  A 1 
ATOM   465  O O   . SER A 1 63  ? 11.985  12.706  -90.408  1.00 35.46 63  A 1 
ATOM   466  C CB  . SER A 1 63  ? 14.523  12.888  -89.112  1.00 38.11 63  A 1 
ATOM   467  O OG  . SER A 1 63  ? 14.309  11.557  -89.517  1.00 37.19 63  A 1 
ATOM   468  N N   . SER A 1 64  ? 11.358  14.683  -89.541  1.00 37.61 64  A 1 
ATOM   469  C CA  . SER A 1 64  ? 10.406  14.990  -90.601  1.00 41.47 64  A 1 
ATOM   470  C C   . SER A 1 64  ? 11.178  15.183  -91.901  1.00 38.96 64  A 1 
ATOM   471  O O   . SER A 1 64  ? 12.071  16.017  -92.007  1.00 35.91 64  A 1 
ATOM   472  C CB  . SER A 1 64  ? 9.549   16.211  -90.243  1.00 38.24 64  A 1 
ATOM   473  O OG  . SER A 1 64  ? 10.362  17.286  -89.832  1.00 36.79 64  A 1 
ATOM   474  N N   . SER A 1 65  ? 10.826  14.369  -92.916  1.00 34.21 65  A 1 
ATOM   475  C CA  . SER A 1 65  ? 11.452  14.364  -94.230  1.00 38.78 65  A 1 
ATOM   476  C C   . SER A 1 65  ? 11.132  15.675  -94.949  1.00 36.63 65  A 1 
ATOM   477  O O   . SER A 1 65  ? 10.022  15.866  -95.429  1.00 33.68 65  A 1 
ATOM   478  C CB  . SER A 1 65  ? 10.937  13.164  -95.026  1.00 35.85 65  A 1 
ATOM   479  O OG  . SER A 1 65  ? 9.522   13.139  -95.026  1.00 33.92 65  A 1 
ATOM   480  N N   . PHE A 1 66  ? 12.112  16.543  -95.059  1.00 34.29 66  A 1 
ATOM   481  C CA  . PHE A 1 66  ? 12.054  17.690  -95.960  1.00 36.62 66  A 1 
ATOM   482  C C   . PHE A 1 66  ? 11.913  17.168  -97.394  1.00 34.16 66  A 1 
ATOM   483  O O   . PHE A 1 66  ? 12.856  16.611  -97.971  1.00 30.88 66  A 1 
ATOM   484  C CB  . PHE A 1 66  ? 13.292  18.573  -95.781  1.00 32.82 66  A 1 
ATOM   485  C CG  . PHE A 1 66  ? 13.173  19.550  -94.637  1.00 32.28 66  A 1 
ATOM   486  C CD1 . PHE A 1 66  ? 12.667  20.840  -94.865  1.00 33.30 66  A 1 
ATOM   487  C CD2 . PHE A 1 66  ? 13.546  19.181  -93.333  1.00 35.17 66  A 1 
ATOM   488  C CE1 . PHE A 1 66  ? 12.550  21.753  -93.807  1.00 31.76 66  A 1 
ATOM   489  C CE2 . PHE A 1 66  ? 13.423  20.085  -92.271  1.00 31.26 66  A 1 
ATOM   490  C CZ  . PHE A 1 66  ? 12.930  21.382  -92.507  1.00 33.65 66  A 1 
ATOM   491  N N   . SER A 1 67  ? 10.702  17.292  -97.991  1.00 39.16 67  A 1 
ATOM   492  C CA  . SER A 1 67  ? 10.415  16.887  -99.362  1.00 43.28 67  A 1 
ATOM   493  C C   . SER A 1 67  ? 11.219  17.756  -100.333 1.00 40.98 67  A 1 
ATOM   494  O O   . SER A 1 67  ? 11.270  18.976  -100.227 1.00 38.45 67  A 1 
ATOM   495  C CB  . SER A 1 67  ? 8.907   16.942  -99.638  1.00 41.15 67  A 1 
ATOM   496  O OG  . SER A 1 67  ? 8.351   18.158  -99.192  1.00 39.22 67  A 1 
ATOM   497  N N   . ARG A 1 68  ? 11.846  17.070  -101.303 1.00 35.40 68  A 1 
ATOM   498  C CA  . ARG A 1 68  ? 12.614  17.702  -102.380 1.00 38.31 68  A 1 
ATOM   499  C C   . ARG A 1 68  ? 11.672  18.567  -103.232 1.00 35.02 68  A 1 
ATOM   500  O O   . ARG A 1 68  ? 10.882  18.028  -104.000 1.00 32.85 68  A 1 
ATOM   501  C CB  . ARG A 1 68  ? 13.270  16.625  -103.261 1.00 36.60 68  A 1 
ATOM   502  C CG  . ARG A 1 68  ? 14.545  16.026  -102.667 1.00 34.85 68  A 1 
ATOM   503  C CD  . ARG A 1 68  ? 15.089  14.941  -103.611 1.00 35.57 68  A 1 
ATOM   504  N NE  . ARG A 1 68  ? 16.438  14.498  -103.236 1.00 32.91 68  A 1 
ATOM   505  C CZ  . ARG A 1 68  ? 17.134  13.531  -103.809 1.00 31.70 68  A 1 
ATOM   506  N NH1 . ARG A 1 68  ? 16.637  12.817  -104.775 1.00 28.64 68  A 1 
ATOM   507  N NH2 . ARG A 1 68  ? 18.357  13.252  -103.416 1.00 28.01 68  A 1 
ATOM   508  N N   . VAL A 1 69  ? 11.771  19.872  -103.164 1.00 37.51 69  A 1 
ATOM   509  C CA  . VAL A 1 69  ? 11.159  20.786  -104.139 1.00 40.24 69  A 1 
ATOM   510  C C   . VAL A 1 69  ? 11.843  20.571  -105.486 1.00 38.31 69  A 1 
ATOM   511  O O   . VAL A 1 69  ? 13.070  20.611  -105.588 1.00 35.24 69  A 1 
ATOM   512  C CB  . VAL A 1 69  ? 11.252  22.247  -103.667 1.00 36.97 69  A 1 
ATOM   513  C CG1 . VAL A 1 69  ? 10.593  23.204  -104.657 1.00 34.72 69  A 1 
ATOM   514  C CG2 . VAL A 1 69  ? 10.544  22.416  -102.309 1.00 38.90 69  A 1 
ATOM   515  N N   . GLY A 1 70  ? 11.035  20.268  -106.552 1.00 38.49 70  A 1 
ATOM   516  C CA  . GLY A 1 70  ? 11.530  19.916  -107.877 1.00 41.62 70  A 1 
ATOM   517  C C   . GLY A 1 70  ? 12.206  21.095  -108.572 1.00 39.94 70  A 1 
ATOM   518  O O   . GLY A 1 70  ? 11.658  22.193  -108.640 1.00 36.92 70  A 1 
ATOM   519  N N   . SER A 1 71  ? 13.364  20.842  -109.159 1.00 37.11 71  A 1 
ATOM   520  C CA  . SER A 1 71  ? 14.133  21.796  -109.966 1.00 40.71 71  A 1 
ATOM   521  C C   . SER A 1 71  ? 13.475  21.966  -111.337 1.00 38.89 71  A 1 
ATOM   522  O O   . SER A 1 71  ? 13.739  21.188  -112.252 1.00 36.03 71  A 1 
ATOM   523  C CB  . SER A 1 71  ? 15.576  21.290  -110.097 1.00 38.27 71  A 1 
ATOM   524  O OG  . SER A 1 71  ? 15.602  19.995  -110.648 1.00 36.36 71  A 1 
ATOM   525  N N   . SER A 1 72  ? 12.588  22.961  -111.517 1.00 35.98 72  A 1 
ATOM   526  C CA  . SER A 1 72  ? 12.069  23.293  -112.838 1.00 41.03 72  A 1 
ATOM   527  C C   . SER A 1 72  ? 13.189  23.889  -113.707 1.00 39.56 72  A 1 
ATOM   528  O O   . SER A 1 72  ? 13.800  24.895  -113.358 1.00 35.97 72  A 1 
ATOM   529  C CB  . SER A 1 72  ? 10.845  24.213  -112.747 1.00 37.82 72  A 1 
ATOM   530  O OG  . SER A 1 72  ? 11.132  25.363  -111.982 1.00 36.45 72  A 1 
ATOM   531  N N   . ASN A 1 73  ? 13.416  23.235  -114.874 1.00 36.75 73  A 1 
ATOM   532  C CA  . ASN A 1 73  ? 14.412  23.601  -115.882 1.00 42.06 73  A 1 
ATOM   533  C C   . ASN A 1 73  ? 14.008  24.899  -116.610 1.00 40.24 73  A 1 
ATOM   534  O O   . ASN A 1 73  ? 13.475  24.840  -117.717 1.00 36.82 73  A 1 
ATOM   535  C CB  . ASN A 1 73  ? 14.547  22.423  -116.880 1.00 38.70 73  A 1 
ATOM   536  C CG  . ASN A 1 73  ? 15.624  21.418  -116.541 1.00 33.64 73  A 1 
ATOM   537  O OD1 . ASN A 1 73  ? 16.541  21.659  -115.802 1.00 33.25 73  A 1 
ATOM   538  N ND2 . ASN A 1 73  ? 15.548  20.238  -117.138 1.00 34.51 73  A 1 
ATOM   539  N N   . PHE A 1 74  ? 14.242  26.059  -116.048 1.00 30.14 74  A 1 
ATOM   540  C CA  . PHE A 1 74  ? 14.028  27.325  -116.752 1.00 34.01 74  A 1 
ATOM   541  C C   . PHE A 1 74  ? 15.167  27.550  -117.764 1.00 31.56 74  A 1 
ATOM   542  O O   . PHE A 1 74  ? 16.202  28.124  -117.457 1.00 29.29 74  A 1 
ATOM   543  C CB  . PHE A 1 74  ? 13.816  28.478  -115.750 1.00 31.19 74  A 1 
ATOM   544  C CG  . PHE A 1 74  ? 12.610  29.313  -116.084 1.00 31.58 74  A 1 
ATOM   545  C CD1 . PHE A 1 74  ? 12.696  30.426  -116.935 1.00 32.31 74  A 1 
ATOM   546  C CD2 . PHE A 1 74  ? 11.352  28.929  -115.566 1.00 35.25 74  A 1 
ATOM   547  C CE1 . PHE A 1 74  ? 11.547  31.165  -117.245 1.00 32.07 74  A 1 
ATOM   548  C CE2 . PHE A 1 74  ? 10.204  29.666  -115.879 1.00 31.98 74  A 1 
ATOM   549  C CZ  . PHE A 1 74  ? 10.300  30.784  -116.716 1.00 34.14 74  A 1 
ATOM   550  N N   . ARG A 1 75  ? 14.961  27.049  -118.997 1.00 36.39 75  A 1 
ATOM   551  C CA  . ARG A 1 75  ? 15.950  26.998  -120.096 1.00 39.25 75  A 1 
ATOM   552  C C   . ARG A 1 75  ? 15.890  28.265  -120.972 1.00 36.15 75  A 1 
ATOM   553  O O   . ARG A 1 75  ? 15.938  28.141  -122.189 1.00 34.62 75  A 1 
ATOM   554  C CB  . ARG A 1 75  ? 15.723  25.692  -120.869 1.00 38.44 75  A 1 
ATOM   555  C CG  . ARG A 1 75  ? 17.005  25.074  -121.438 1.00 36.26 75  A 1 
ATOM   556  C CD  . ARG A 1 75  ? 16.656  23.816  -122.268 1.00 35.27 75  A 1 
ATOM   557  N NE  . ARG A 1 75  ? 17.842  23.030  -122.600 1.00 32.96 75  A 1 
ATOM   558  C CZ  . ARG A 1 75  ? 17.895  21.991  -123.420 1.00 30.97 75  A 1 
ATOM   559  N NH1 . ARG A 1 75  ? 16.841  21.575  -124.065 1.00 28.07 75  A 1 
ATOM   560  N NH2 . ARG A 1 75  ? 19.016  21.330  -123.611 1.00 28.86 75  A 1 
ATOM   561  N N   . GLY A 1 76  ? 15.690  29.435  -120.402 1.00 38.32 76  A 1 
ATOM   562  C CA  . GLY A 1 76  ? 15.453  30.667  -121.159 1.00 41.78 76  A 1 
ATOM   563  C C   . GLY A 1 76  ? 16.600  30.999  -122.107 1.00 40.33 76  A 1 
ATOM   564  O O   . GLY A 1 76  ? 17.754  31.047  -121.708 1.00 37.54 76  A 1 
ATOM   565  N N   . GLY A 1 77  ? 16.255  31.178  -123.434 1.00 36.07 77  A 1 
ATOM   566  C CA  . GLY A 1 77  ? 17.219  31.337  -124.521 1.00 38.98 77  A 1 
ATOM   567  C C   . GLY A 1 77  ? 17.860  32.731  -124.613 1.00 36.63 77  A 1 
ATOM   568  O O   . GLY A 1 77  ? 17.308  33.728  -124.175 1.00 33.90 77  A 1 
ATOM   569  N N   . LEU A 1 78  ? 18.996  32.749  -125.244 1.00 38.39 78  A 1 
ATOM   570  C CA  . LEU A 1 78  ? 20.046  33.781  -125.253 1.00 40.67 78  A 1 
ATOM   571  C C   . LEU A 1 78  ? 19.955  34.843  -126.373 1.00 38.76 78  A 1 
ATOM   572  O O   . LEU A 1 78  ? 20.978  35.468  -126.658 1.00 35.29 78  A 1 
ATOM   573  C CB  . LEU A 1 78  ? 21.388  33.017  -125.347 1.00 37.08 78  A 1 
ATOM   574  C CG  . LEU A 1 78  ? 22.144  32.872  -124.028 1.00 34.56 78  A 1 
ATOM   575  C CD1 . LEU A 1 78  ? 23.143  31.727  -124.136 1.00 34.43 78  A 1 
ATOM   576  C CD2 . LEU A 1 78  ? 22.911  34.144  -123.669 1.00 36.85 78  A 1 
ATOM   577  N N   . GLY A 1 79  ? 18.858  35.038  -127.126 1.00 36.09 79  A 1 
ATOM   578  C CA  . GLY A 1 79  ? 18.866  35.908  -128.326 1.00 39.26 79  A 1 
ATOM   579  C C   . GLY A 1 79  ? 19.191  37.383  -128.038 1.00 37.21 79  A 1 
ATOM   580  O O   . GLY A 1 79  ? 18.986  37.841  -126.935 1.00 34.80 79  A 1 
ATOM   581  N N   . GLY A 1 80  ? 19.582  38.208  -128.965 1.00 35.85 80  A 1 
ATOM   582  C CA  . GLY A 1 80  ? 20.680  38.301  -129.901 1.00 39.59 80  A 1 
ATOM   583  C C   . GLY A 1 80  ? 21.020  39.768  -130.255 1.00 38.67 80  A 1 
ATOM   584  O O   . GLY A 1 80  ? 22.044  40.263  -129.832 1.00 35.83 80  A 1 
ATOM   585  N N   . GLY A 1 81  ? 20.201  40.439  -131.052 1.00 34.93 81  A 1 
ATOM   586  C CA  . GLY A 1 81  ? 20.674  41.450  -132.004 1.00 38.49 81  A 1 
ATOM   587  C C   . GLY A 1 81  ? 21.083  42.848  -131.519 1.00 36.75 81  A 1 
ATOM   588  O O   . GLY A 1 81  ? 20.627  43.345  -130.500 1.00 33.75 81  A 1 
ATOM   589  N N   . TYR A 1 82  ? 21.902  43.471  -132.363 1.00 31.20 82  A 1 
ATOM   590  C CA  . TYR A 1 82  ? 22.764  44.648  -132.130 1.00 34.59 82  A 1 
ATOM   591  C C   . TYR A 1 82  ? 22.167  46.050  -132.383 1.00 32.06 82  A 1 
ATOM   592  O O   . TYR A 1 82  ? 22.796  47.009  -132.002 1.00 30.12 82  A 1 
ATOM   593  C CB  . TYR A 1 82  ? 23.963  44.489  -133.088 1.00 32.41 82  A 1 
ATOM   594  C CG  . TYR A 1 82  ? 25.258  44.028  -132.472 1.00 32.58 82  A 1 
ATOM   595  C CD1 . TYR A 1 82  ? 26.224  44.974  -132.088 1.00 33.52 82  A 1 
ATOM   596  C CD2 . TYR A 1 82  ? 25.521  42.654  -132.324 1.00 35.77 82  A 1 
ATOM   597  C CE1 . TYR A 1 82  ? 27.457  44.547  -131.566 1.00 34.28 82  A 1 
ATOM   598  C CE2 . TYR A 1 82  ? 26.755  42.226  -131.792 1.00 34.15 82  A 1 
ATOM   599  C CZ  . TYR A 1 82  ? 27.725  43.180  -131.419 1.00 36.26 82  A 1 
ATOM   600  O OH  . TYR A 1 82  ? 28.931  42.761  -130.919 1.00 34.18 82  A 1 
ATOM   601  N N   . GLY A 1 83  ? 21.082  46.234  -133.123 1.00 35.47 83  A 1 
ATOM   602  C CA  . GLY A 1 83  ? 20.802  47.298  -134.101 1.00 39.58 83  A 1 
ATOM   603  C C   . GLY A 1 83  ? 21.098  48.770  -133.743 1.00 38.18 83  A 1 
ATOM   604  O O   . GLY A 1 83  ? 21.251  49.143  -132.591 1.00 35.39 83  A 1 
ATOM   605  N N   . GLY A 1 84  ? 21.193  49.590  -134.792 1.00 36.08 84  A 1 
ATOM   606  C CA  . GLY A 1 84  ? 21.942  50.847  -134.827 1.00 39.19 84  A 1 
ATOM   607  C C   . GLY A 1 84  ? 21.224  52.204  -134.621 1.00 37.90 84  A 1 
ATOM   608  O O   . GLY A 1 84  ? 20.620  52.442  -133.609 1.00 34.59 84  A 1 
ATOM   609  N N   . ALA A 1 85  ? 21.387  53.051  -135.584 1.00 38.81 85  A 1 
ATOM   610  C CA  . ALA A 1 85  ? 21.572  54.519  -135.699 1.00 42.39 85  A 1 
ATOM   611  C C   . ALA A 1 85  ? 20.415  55.460  -135.227 1.00 41.17 85  A 1 
ATOM   612  O O   . ALA A 1 85  ? 19.570  55.042  -134.471 1.00 38.10 85  A 1 
ATOM   613  C CB  . ALA A 1 85  ? 21.915  54.687  -137.185 1.00 38.64 85  A 1 
ATOM   614  N N   . SER A 1 86  ? 20.206  56.736  -135.648 1.00 37.31 86  A 1 
ATOM   615  C CA  . SER A 1 86  ? 21.086  57.787  -136.176 1.00 41.78 86  A 1 
ATOM   616  C C   . SER A 1 86  ? 20.585  59.224  -135.885 1.00 41.35 86  A 1 
ATOM   617  O O   . SER A 1 86  ? 21.367  60.052  -135.457 1.00 38.72 86  A 1 
ATOM   618  C CB  . SER A 1 86  ? 21.227  57.687  -137.702 1.00 38.63 86  A 1 
ATOM   619  O OG  . SER A 1 86  ? 19.984  57.631  -138.308 1.00 36.43 86  A 1 
ATOM   620  N N   . GLY A 1 87  ? 19.332  59.606  -136.255 1.00 37.78 87  A 1 
ATOM   621  C CA  . GLY A 1 87  ? 19.044  60.952  -136.772 1.00 41.78 87  A 1 
ATOM   622  C C   . GLY A 1 87  ? 18.738  62.083  -135.776 1.00 40.82 87  A 1 
ATOM   623  O O   . GLY A 1 87  ? 18.126  61.892  -134.744 1.00 37.53 87  A 1 
ATOM   624  N N   . MET A 1 88  ? 19.104  63.270  -136.084 1.00 36.35 88  A 1 
ATOM   625  C CA  . MET A 1 88  ? 19.389  64.477  -135.269 1.00 39.21 88  A 1 
ATOM   626  C C   . MET A 1 88  ? 18.315  65.602  -135.346 1.00 38.40 88  A 1 
ATOM   627  O O   . MET A 1 88  ? 18.537  66.678  -134.830 1.00 35.87 88  A 1 
ATOM   628  C CB  . MET A 1 88  ? 20.747  64.985  -135.792 1.00 37.07 88  A 1 
ATOM   629  C CG  . MET A 1 88  ? 21.538  65.877  -134.867 1.00 35.44 88  A 1 
ATOM   630  S SD  . MET A 1 88  ? 23.145  66.327  -135.565 1.00 32.43 88  A 1 
ATOM   631  C CE  . MET A 1 88  ? 23.828  67.368  -134.255 1.00 31.05 88  A 1 
ATOM   632  N N   . GLY A 1 89  ? 17.203  65.438  -136.091 1.00 42.28 89  A 1 
ATOM   633  C CA  . GLY A 1 89  ? 16.364  66.439  -136.765 1.00 44.82 89  A 1 
ATOM   634  C C   . GLY A 1 89  ? 15.722  67.586  -135.963 1.00 44.29 89  A 1 
ATOM   635  O O   . GLY A 1 89  ? 15.742  67.640  -134.742 1.00 41.12 89  A 1 
ATOM   636  N N   . GLY A 1 90  ? 15.141  68.532  -136.681 1.00 41.76 90  A 1 
ATOM   637  C CA  . GLY A 1 90  ? 15.024  69.949  -136.367 1.00 44.20 90  A 1 
ATOM   638  C C   . GLY A 1 90  ? 13.904  70.459  -135.457 1.00 43.57 90  A 1 
ATOM   639  O O   . GLY A 1 90  ? 12.945  69.789  -135.094 1.00 40.68 90  A 1 
ATOM   640  N N   . ILE A 1 91  ? 14.056  71.734  -135.085 1.00 41.58 91  A 1 
ATOM   641  C CA  . ILE A 1 91  ? 13.282  72.589  -134.179 1.00 43.99 91  A 1 
ATOM   642  C C   . ILE A 1 91  ? 12.002  73.069  -134.876 1.00 43.70 91  A 1 
ATOM   643  O O   . ILE A 1 91  ? 11.984  74.106  -135.523 1.00 40.66 91  A 1 
ATOM   644  C CB  . ILE A 1 91  ? 14.176  73.778  -133.757 1.00 41.98 91  A 1 
ATOM   645  C CG1 . ILE A 1 91  ? 15.536  73.315  -133.177 1.00 39.21 91  A 1 
ATOM   646  C CG2 . ILE A 1 91  ? 13.460  74.683  -132.753 1.00 40.02 91  A 1 
ATOM   647  C CD1 . ILE A 1 91  ? 16.589  74.439  -133.051 1.00 35.92 91  A 1 
ATOM   648  N N   . THR A 1 92  ? 10.865  72.335  -134.784 1.00 41.01 92  A 1 
ATOM   649  C CA  . THR A 1 92  ? 9.591   72.756  -135.400 1.00 46.42 92  A 1 
ATOM   650  C C   . THR A 1 92  ? 8.790   73.689  -134.482 1.00 46.40 92  A 1 
ATOM   651  O O   . THR A 1 92  ? 8.825   73.589  -133.266 1.00 44.54 92  A 1 
ATOM   652  C CB  . THR A 1 92  ? 8.713   71.572  -135.839 1.00 44.91 92  A 1 
ATOM   653  O OG1 . THR A 1 92  ? 9.373   70.340  -135.759 1.00 40.92 92  A 1 
ATOM   654  C CG2 . THR A 1 92  ? 8.281   71.746  -137.288 1.00 40.62 92  A 1 
ATOM   655  N N   . ALA A 1 93  ? 8.007   74.626  -135.084 1.00 45.23 93  A 1 
ATOM   656  C CA  . ALA A 1 93  ? 7.347   75.761  -134.442 1.00 49.60 93  A 1 
ATOM   657  C C   . ALA A 1 93  ? 6.264   75.368  -133.429 1.00 49.35 93  A 1 
ATOM   658  O O   . ALA A 1 93  ? 5.431   74.498  -133.650 1.00 47.45 93  A 1 
ATOM   659  C CB  . ALA A 1 93  ? 6.761   76.636  -135.550 1.00 47.91 93  A 1 
ATOM   660  N N   . VAL A 1 94  ? 6.222   76.103  -132.306 1.00 45.20 94  A 1 
ATOM   661  C CA  . VAL A 1 94  ? 5.269   75.944  -131.206 1.00 47.88 94  A 1 
ATOM   662  C C   . VAL A 1 94  ? 3.932   76.591  -131.581 1.00 46.87 94  A 1 
ATOM   663  O O   . VAL A 1 94  ? 3.678   77.753  -131.301 1.00 46.72 94  A 1 
ATOM   664  C CB  . VAL A 1 94  ? 5.832   76.548  -129.900 1.00 47.41 94  A 1 
ATOM   665  C CG1 . VAL A 1 94  ? 4.922   76.304  -128.712 1.00 43.80 94  A 1 
ATOM   666  C CG2 . VAL A 1 94  ? 7.210   75.960  -129.548 1.00 46.26 94  A 1 
ATOM   667  N N   . THR A 1 95  ? 3.007   75.827  -132.217 1.00 43.41 95  A 1 
ATOM   668  C CA  . THR A 1 95  ? 1.619   76.273  -132.412 1.00 48.52 95  A 1 
ATOM   669  C C   . THR A 1 95  ? 0.834   76.023  -131.128 1.00 47.66 95  A 1 
ATOM   670  O O   . THR A 1 95  ? 0.589   74.898  -130.728 1.00 46.85 95  A 1 
ATOM   671  C CB  . THR A 1 95  ? 0.951   75.589  -133.599 1.00 48.02 95  A 1 
ATOM   672  O OG1 . THR A 1 95  ? 1.330   74.235  -133.688 1.00 43.36 95  A 1 
ATOM   673  C CG2 . THR A 1 95  ? 1.351   76.256  -134.909 1.00 42.43 95  A 1 
ATOM   674  N N   . VAL A 1 96  ? 0.418   77.124  -130.478 1.00 45.50 96  A 1 
ATOM   675  C CA  . VAL A 1 96  ? -0.389  77.104  -129.255 1.00 48.67 96  A 1 
ATOM   676  C C   . VAL A 1 96  ? -1.810  76.671  -129.601 1.00 48.48 96  A 1 
ATOM   677  O O   . VAL A 1 96  ? -2.625  77.471  -130.057 1.00 47.04 96  A 1 
ATOM   678  C CB  . VAL A 1 96  ? -0.378  78.483  -128.562 1.00 47.13 96  A 1 
ATOM   679  C CG1 . VAL A 1 96  ? -1.129  78.462  -127.244 1.00 42.37 96  A 1 
ATOM   680  C CG2 . VAL A 1 96  ? 1.060   78.948  -128.264 1.00 44.24 96  A 1 
ATOM   681  N N   . ASN A 1 97  ? -2.156  75.390  -129.398 1.00 48.93 97  A 1 
ATOM   682  C CA  . ASN A 1 97  ? -3.492  74.871  -129.676 1.00 52.09 97  A 1 
ATOM   683  C C   . ASN A 1 97  ? -4.443  75.195  -128.505 1.00 51.07 97  A 1 
ATOM   684  O O   . ASN A 1 97  ? -4.208  74.814  -127.366 1.00 49.83 97  A 1 
ATOM   685  C CB  . ASN A 1 97  ? -3.389  73.375  -130.011 1.00 51.14 97  A 1 
ATOM   686  C CG  . ASN A 1 97  ? -4.460  72.901  -130.957 1.00 47.29 97  A 1 
ATOM   687  O OD1 . ASN A 1 97  ? -5.366  73.614  -131.326 1.00 44.68 97  A 1 
ATOM   688  N ND2 . ASN A 1 97  ? -4.364  71.661  -131.381 1.00 45.01 97  A 1 
ATOM   689  N N   . GLN A 1 98  ? -5.549  75.923  -128.729 1.00 46.95 98  A 1 
ATOM   690  C CA  . GLN A 1 98  ? -6.450  76.492  -127.706 1.00 50.54 98  A 1 
ATOM   691  C C   . GLN A 1 98  ? -7.283  75.465  -126.914 1.00 50.14 98  A 1 
ATOM   692  O O   . GLN A 1 98  ? -7.870  75.811  -125.890 1.00 47.67 98  A 1 
ATOM   693  C CB  . GLN A 1 98  ? -7.411  77.479  -128.379 1.00 49.00 98  A 1 
ATOM   694  C CG  . GLN A 1 98  ? -6.788  78.843  -128.671 1.00 47.60 98  A 1 
ATOM   695  C CD  . GLN A 1 98  ? -7.797  79.816  -129.309 1.00 42.97 98  A 1 
ATOM   696  O OE1 . GLN A 1 98  ? -8.774  79.430  -129.916 1.00 40.32 98  A 1 
ATOM   697  N NE2 . GLN A 1 98  ? -7.583  81.109  -129.202 1.00 38.79 98  A 1 
ATOM   698  N N   . SER A 1 99  ? -7.400  74.262  -127.392 1.00 52.14 99  A 1 
ATOM   699  C CA  . SER A 1 99  ? -8.333  73.260  -126.824 1.00 54.53 99  A 1 
ATOM   700  C C   . SER A 1 99  ? -7.975  72.740  -125.426 1.00 53.54 99  A 1 
ATOM   701  O O   . SER A 1 99  ? -8.725  71.944  -124.858 1.00 51.35 99  A 1 
ATOM   702  C CB  . SER A 1 99  ? -8.489  72.095  -127.799 1.00 53.57 99  A 1 
ATOM   703  O OG  . SER A 1 99  ? -7.248  71.487  -128.050 1.00 50.87 99  A 1 
ATOM   704  N N   . LEU A 1 100 ? -6.884  73.207  -124.890 1.00 45.95 100 A 1 
ATOM   705  C CA  . LEU A 1 100 ? -6.417  72.745  -123.569 1.00 46.23 100 A 1 
ATOM   706  C C   . LEU A 1 100 ? -7.272  73.212  -122.376 1.00 45.15 100 A 1 
ATOM   707  O O   . LEU A 1 100 ? -7.058  72.746  -121.251 1.00 43.87 100 A 1 
ATOM   708  C CB  . LEU A 1 100 ? -4.955  73.186  -123.398 1.00 45.58 100 A 1 
ATOM   709  C CG  . LEU A 1 100 ? -3.955  72.284  -124.127 1.00 42.79 100 A 1 
ATOM   710  C CD1 . LEU A 1 100 ? -2.617  72.985  -124.275 1.00 40.95 100 A 1 
ATOM   711  C CD2 . LEU A 1 100 ? -3.720  70.987  -123.365 1.00 42.17 100 A 1 
ATOM   712  N N   . LEU A 1 101 ? -8.255  74.130  -122.574 1.00 44.90 101 A 1 
ATOM   713  C CA  . LEU A 1 101 ? -9.087  74.670  -121.481 1.00 46.45 101 A 1 
ATOM   714  C C   . LEU A 1 101 ? -10.229 73.747  -121.021 1.00 46.00 101 A 1 
ATOM   715  O O   . LEU A 1 101 ? -10.978 74.118  -120.121 1.00 43.75 101 A 1 
ATOM   716  C CB  . LEU A 1 101 ? -9.615  76.046  -121.890 1.00 44.77 101 A 1 
ATOM   717  C CG  . LEU A 1 101 ? -8.565  77.165  -121.813 1.00 41.36 101 A 1 
ATOM   718  C CD1 . LEU A 1 101 ? -9.061  78.406  -122.540 1.00 38.35 101 A 1 
ATOM   719  C CD2 . LEU A 1 101 ? -8.274  77.555  -120.362 1.00 40.41 101 A 1 
ATOM   720  N N   . SER A 1 102 ? -10.414 72.577  -121.605 1.00 45.63 102 A 1 
ATOM   721  C CA  . SER A 1 102 ? -11.448 71.656  -121.140 1.00 48.15 102 A 1 
ATOM   722  C C   . SER A 1 102 ? -11.110 71.153  -119.733 1.00 46.56 102 A 1 
ATOM   723  O O   . SER A 1 102 ? -9.989  70.714  -119.500 1.00 44.88 102 A 1 
ATOM   724  C CB  . SER A 1 102 ? -11.644 70.493  -122.112 1.00 47.39 102 A 1 
ATOM   725  O OG  . SER A 1 102 ? -10.438 69.873  -122.435 1.00 43.91 102 A 1 
ATOM   726  N N   . PRO A 1 103 ? -12.111 71.225  -118.760 1.00 41.95 103 A 1 
ATOM   727  C CA  . PRO A 1 103 ? -11.838 70.844  -117.379 1.00 43.55 103 A 1 
ATOM   728  C C   . PRO A 1 103 ? -11.445 69.373  -117.338 1.00 43.58 103 A 1 
ATOM   729  O O   . PRO A 1 103 ? -12.231 68.498  -117.677 1.00 42.96 103 A 1 
ATOM   730  C CB  . PRO A 1 103 ? -13.118 71.157  -116.602 1.00 41.54 103 A 1 
ATOM   731  C CG  . PRO A 1 103 ? -14.204 71.098  -117.665 1.00 41.07 103 A 1 
ATOM   732  C CD  . PRO A 1 103 ? -13.490 71.573  -118.933 1.00 44.20 103 A 1 
ATOM   733  N N   . LEU A 1 104 ? -10.226 69.124  -116.909 1.00 44.67 104 A 1 
ATOM   734  C CA  . LEU A 1 104 ? -9.757  67.780  -116.627 1.00 45.59 104 A 1 
ATOM   735  C C   . LEU A 1 104 ? -10.607 67.229  -115.485 1.00 44.79 104 A 1 
ATOM   736  O O   . LEU A 1 104 ? -10.369 67.525  -114.314 1.00 43.46 104 A 1 
ATOM   737  C CB  . LEU A 1 104 ? -8.260  67.811  -116.267 1.00 44.01 104 A 1 
ATOM   738  C CG  . LEU A 1 104 ? -7.330  67.672  -117.485 1.00 40.31 104 A 1 
ATOM   739  C CD1 . LEU A 1 104 ? -5.977  68.312  -117.221 1.00 38.31 104 A 1 
ATOM   740  C CD2 . LEU A 1 104 ? -7.096  66.200  -117.817 1.00 39.45 104 A 1 
ATOM   741  N N   . VAL A 1 105 ? -11.669 66.434  -115.817 1.00 42.58 105 A 1 
ATOM   742  C CA  . VAL A 1 105 ? -12.370 65.576  -114.866 1.00 45.46 105 A 1 
ATOM   743  C C   . VAL A 1 105 ? -11.349 64.531  -114.441 1.00 45.04 105 A 1 
ATOM   744  O O   . VAL A 1 105 ? -11.124 63.547  -115.130 1.00 43.11 105 A 1 
ATOM   745  C CB  . VAL A 1 105 ? -13.637 64.951  -115.469 1.00 43.54 105 A 1 
ATOM   746  C CG1 . VAL A 1 105 ? -14.376 64.120  -114.428 1.00 38.61 105 A 1 
ATOM   747  C CG2 . VAL A 1 105 ? -14.597 66.029  -115.970 1.00 39.32 105 A 1 
ATOM   748  N N   . LEU A 1 106 ? -10.708 64.817  -113.320 1.00 45.29 106 A 1 
ATOM   749  C CA  . LEU A 1 106 ? -9.875  63.841  -112.636 1.00 47.06 106 A 1 
ATOM   750  C C   . LEU A 1 106 ? -10.820 62.759  -112.107 1.00 46.79 106 A 1 
ATOM   751  O O   . LEU A 1 106 ? -11.242 62.808  -110.958 1.00 44.23 106 A 1 
ATOM   752  C CB  . LEU A 1 106 ? -9.077  64.519  -111.511 1.00 44.67 106 A 1 
ATOM   753  C CG  . LEU A 1 106 ? -7.832  65.280  -111.990 1.00 40.34 106 A 1 
ATOM   754  C CD1 . LEU A 1 106 ? -7.386  66.307  -110.958 1.00 37.73 106 A 1 
ATOM   755  C CD2 . LEU A 1 106 ? -6.669  64.323  -112.237 1.00 39.06 106 A 1 
ATOM   756  N N   . GLU A 1 107 ? -11.221 61.811  -112.963 1.00 46.74 107 A 1 
ATOM   757  C CA  . GLU A 1 107 ? -11.788 60.559  -112.498 1.00 49.49 107 A 1 
ATOM   758  C C   . GLU A 1 107 ? -10.748 59.918  -111.593 1.00 48.68 107 A 1 
ATOM   759  O O   . GLU A 1 107 ? -9.650  59.557  -112.017 1.00 45.78 107 A 1 
ATOM   760  C CB  . GLU A 1 107 ? -12.188 59.628  -113.642 1.00 46.79 107 A 1 
ATOM   761  C CG  . GLU A 1 107 ? -13.489 60.077  -114.322 1.00 43.01 107 A 1 
ATOM   762  C CD  . GLU A 1 107 ? -14.040 59.070  -115.335 1.00 40.30 107 A 1 
ATOM   763  O OE1 . GLU A 1 107 ? -15.269 59.122  -115.581 1.00 35.72 107 A 1 
ATOM   764  O OE2 . GLU A 1 107 ? -13.248 58.271  -115.851 1.00 37.71 107 A 1 
ATOM   765  N N   . VAL A 1 108 ? -11.107 59.872  -110.306 1.00 47.32 108 A 1 
ATOM   766  C CA  . VAL A 1 108 ? -10.268 59.199  -109.325 1.00 49.05 108 A 1 
ATOM   767  C C   . VAL A 1 108 ? -10.234 57.738  -109.738 1.00 48.59 108 A 1 
ATOM   768  O O   . VAL A 1 108 ? -11.255 57.061  -109.681 1.00 47.03 108 A 1 
ATOM   769  C CB  . VAL A 1 108 ? -10.819 59.382  -107.899 1.00 47.23 108 A 1 
ATOM   770  C CG1 . VAL A 1 108 ? -9.931  58.708  -106.863 1.00 43.08 108 A 1 
ATOM   771  C CG2 . VAL A 1 108 ? -10.914 60.868  -107.518 1.00 44.79 108 A 1 
ATOM   772  N N   . ASP A 1 109 ? -9.102  57.288  -110.208 1.00 61.34 109 A 1 
ATOM   773  C CA  . ASP A 1 109 ? -8.902  55.933  -110.718 1.00 64.49 109 A 1 
ATOM   774  C C   . ASP A 1 109 ? -9.409  54.922  -109.665 1.00 64.50 109 A 1 
ATOM   775  O O   . ASP A 1 109 ? -8.946  54.959  -108.518 1.00 61.22 109 A 1 
ATOM   776  C CB  . ASP A 1 109 ? -7.413  55.756  -111.066 1.00 60.01 109 A 1 
ATOM   777  C CG  . ASP A 1 109 ? -7.065  54.459  -111.788 1.00 53.99 109 A 1 
ATOM   778  O OD1 . ASP A 1 109 ? -7.893  53.524  -111.784 1.00 50.37 109 A 1 
ATOM   779  O OD2 . ASP A 1 109 ? -5.941  54.378  -112.323 1.00 49.54 109 A 1 
ATOM   780  N N   . PRO A 1 110 ? -10.408 54.045  -110.006 1.00 61.81 110 A 1 
ATOM   781  C CA  . PRO A 1 110 ? -10.982 53.097  -109.046 1.00 63.80 110 A 1 
ATOM   782  C C   . PRO A 1 110 ? -9.922  52.204  -108.392 1.00 65.50 110 A 1 
ATOM   783  O O   . PRO A 1 110 ? -10.118 51.741  -107.270 1.00 61.98 110 A 1 
ATOM   784  C CB  . PRO A 1 110 ? -12.025 52.294  -109.841 1.00 61.04 110 A 1 
ATOM   785  C CG  . PRO A 1 110 ? -11.600 52.459  -111.293 1.00 62.11 110 A 1 
ATOM   786  C CD  . PRO A 1 110 ? -11.001 53.858  -111.322 1.00 64.58 110 A 1 
ATOM   787  N N   . ASN A 1 111 ? -8.778  52.014  -109.006 1.00 69.05 111 A 1 
ATOM   788  C CA  . ASN A 1 111 ? -7.631  51.358  -108.388 1.00 73.26 111 A 1 
ATOM   789  C C   . ASN A 1 111 ? -7.115  52.116  -107.161 1.00 73.27 111 A 1 
ATOM   790  O O   . ASN A 1 111 ? -6.748  51.488  -106.166 1.00 69.76 111 A 1 
ATOM   791  C CB  . ASN A 1 111 ? -6.512  51.175  -109.425 1.00 69.63 111 A 1 
ATOM   792  C CG  . ASN A 1 111 ? -6.791  50.038  -110.386 1.00 63.73 111 A 1 
ATOM   793  O OD1 . ASN A 1 111 ? -7.451  49.071  -110.079 1.00 57.86 111 A 1 
ATOM   794  N ND2 . ASN A 1 111 ? -6.249  50.108  -111.580 1.00 56.50 111 A 1 
ATOM   795  N N   . ILE A 1 112 ? -7.150  53.488  -107.213 1.00 68.63 112 A 1 
ATOM   796  C CA  . ILE A 1 112 ? -6.755  54.281  -106.043 1.00 70.60 112 A 1 
ATOM   797  C C   . ILE A 1 112 ? -7.775  54.106  -104.913 1.00 70.59 112 A 1 
ATOM   798  O O   . ILE A 1 112 ? -7.389  54.006  -103.744 1.00 69.08 112 A 1 
ATOM   799  C CB  . ILE A 1 112 ? -6.561  55.767  -106.405 1.00 69.20 112 A 1 
ATOM   800  C CG1 . ILE A 1 112 ? -5.452  55.939  -107.465 1.00 63.99 112 A 1 
ATOM   801  C CG2 . ILE A 1 112 ? -6.220  56.594  -105.150 1.00 60.47 112 A 1 
ATOM   802  C CD1 . ILE A 1 112 ? -5.268  57.369  -107.975 1.00 55.94 112 A 1 
ATOM   803  N N   . GLN A 1 113 ? -9.091  54.023  -105.257 1.00 70.85 113 A 1 
ATOM   804  C CA  . GLN A 1 113 ? -10.105 53.694  -104.253 1.00 71.18 113 A 1 
ATOM   805  C C   . GLN A 1 113 ? -9.916  52.278  -103.707 1.00 71.35 113 A 1 
ATOM   806  O O   . GLN A 1 113 ? -9.973  52.104  -102.487 1.00 70.89 113 A 1 
ATOM   807  C CB  . GLN A 1 113 ? -11.517 53.853  -104.803 1.00 69.35 113 A 1 
ATOM   808  C CG  . GLN A 1 113 ? -12.050 55.271  -104.588 1.00 63.46 113 A 1 
ATOM   809  C CD  . GLN A 1 113 ? -13.529 55.402  -104.959 1.00 57.41 113 A 1 
ATOM   810  O OE1 . GLN A 1 113 ? -14.151 54.538  -105.521 1.00 54.27 113 A 1 
ATOM   811  N NE2 . GLN A 1 113 ? -14.159 56.526  -104.638 1.00 49.93 113 A 1 
ATOM   812  N N   . ALA A 1 114 ? -9.662  51.300  -104.559 1.00 75.11 114 A 1 
ATOM   813  C CA  . ALA A 1 114 ? -9.389  49.927  -104.138 1.00 78.73 114 A 1 
ATOM   814  C C   . ALA A 1 114 ? -8.159  49.861  -103.228 1.00 79.44 114 A 1 
ATOM   815  O O   . ALA A 1 114 ? -8.231  49.293  -102.135 1.00 77.22 114 A 1 
ATOM   816  C CB  . ALA A 1 114 ? -9.241  49.039  -105.367 1.00 77.01 114 A 1 
ATOM   817  N N   . VAL A 1 115 ? -7.077  50.530  -103.597 1.00 76.76 115 A 1 
ATOM   818  C CA  . VAL A 1 115 ? -5.861  50.622  -102.774 1.00 78.16 115 A 1 
ATOM   819  C C   . VAL A 1 115 ? -6.159  51.327  -101.446 1.00 77.71 115 A 1 
ATOM   820  O O   . VAL A 1 115 ? -5.821  50.796  -100.394 1.00 77.31 115 A 1 
ATOM   821  C CB  . VAL A 1 115 ? -4.715  51.318  -103.529 1.00 77.97 115 A 1 
ATOM   822  C CG1 . VAL A 1 115 ? -3.495  51.576  -102.637 1.00 70.53 115 A 1 
ATOM   823  C CG2 . VAL A 1 115 ? -4.223  50.435  -104.682 1.00 69.65 115 A 1 
ATOM   824  N N   . ARG A 1 116 ? -6.898  52.472  -101.484 1.00 71.44 116 A 1 
ATOM   825  C CA  . ARG A 1 116 ? -7.295  53.149  -100.238 1.00 71.34 116 A 1 
ATOM   826  C C   . ARG A 1 116 ? -8.190  52.284  -99.357  1.00 71.78 116 A 1 
ATOM   827  O O   . ARG A 1 116 ? -8.103  52.367  -98.130  1.00 75.28 116 A 1 
ATOM   828  C CB  . ARG A 1 116 ? -8.011  54.459  -100.539 1.00 70.54 116 A 1 
ATOM   829  C CG  . ARG A 1 116 ? -7.040  55.592  -100.838 1.00 65.37 116 A 1 
ATOM   830  C CD  . ARG A 1 116 ? -7.823  56.897  -101.063 1.00 62.89 116 A 1 
ATOM   831  N NE  . ARG A 1 116 ? -6.936  58.035  -101.263 1.00 56.72 116 A 1 
ATOM   832  C CZ  . ARG A 1 116 ? -7.294  59.298  -101.412 1.00 50.46 116 A 1 
ATOM   833  N NH1 . ARG A 1 116 ? -8.545  59.654  -101.391 1.00 47.03 116 A 1 
ATOM   834  N NH2 . ARG A 1 116 ? -6.389  60.233  -101.589 1.00 46.08 116 A 1 
ATOM   835  N N   . THR A 1 117 ? -9.086  51.484  -99.959  1.00 77.10 117 A 1 
ATOM   836  C CA  . THR A 1 117 ? -9.956  50.572  -99.203  1.00 78.97 117 A 1 
ATOM   837  C C   . THR A 1 117 ? -9.143  49.432  -98.600  1.00 79.95 117 A 1 
ATOM   838  O O   . THR A 1 117 ? -9.337  49.090  -97.442  1.00 78.98 117 A 1 
ATOM   839  C CB  . THR A 1 117 ? -11.106 50.014  -100.058 1.00 77.36 117 A 1 
ATOM   840  O OG1 . THR A 1 117 ? -11.680 51.023  -100.842 1.00 70.74 117 A 1 
ATOM   841  C CG2 . THR A 1 117 ? -12.241 49.480  -99.178  1.00 66.61 117 A 1 
ATOM   842  N N   . GLN A 1 118 ? -8.199  48.923  -99.366  1.00 84.85 118 A 1 
ATOM   843  C CA  . GLN A 1 118 ? -7.282  47.889  -98.900  1.00 84.95 118 A 1 
ATOM   844  C C   . GLN A 1 118 ? -6.341  48.409  -97.810  1.00 85.08 118 A 1 
ATOM   845  O O   . GLN A 1 118 ? -6.141  47.731  -96.798  1.00 82.89 118 A 1 
ATOM   846  C CB  . GLN A 1 118 ? -6.521  47.332  -100.103 1.00 83.80 118 A 1 
ATOM   847  C CG  . GLN A 1 118 ? -5.944  45.943  -99.822  1.00 74.83 118 A 1 
ATOM   848  C CD  . GLN A 1 118 ? -5.286  45.317  -101.062 1.00 68.49 118 A 1 
ATOM   849  O OE1 . GLN A 1 118 ? -4.988  45.966  -102.043 1.00 62.95 118 A 1 
ATOM   850  N NE2 . GLN A 1 118 ? -5.020  44.030  -101.046 1.00 58.25 118 A 1 
ATOM   851  N N   . GLU A 1 119 ? -5.858  49.647  -97.986  1.00 80.32 119 A 1 
ATOM   852  C CA  . GLU A 1 119 ? -5.089  50.322  -96.934  1.00 78.60 119 A 1 
ATOM   853  C C   . GLU A 1 119 ? -5.935  50.559  -95.677  1.00 77.20 119 A 1 
ATOM   854  O O   . GLU A 1 119 ? -5.465  50.300  -94.565  1.00 79.59 119 A 1 
ATOM   855  C CB  . GLU A 1 119 ? -4.541  51.662  -97.433  1.00 78.58 119 A 1 
ATOM   856  C CG  . GLU A 1 119 ? -3.323  51.502  -98.342  1.00 72.27 119 A 1 
ATOM   857  C CD  . GLU A 1 119 ? -2.790  52.850  -98.869  1.00 65.83 119 A 1 
ATOM   858  O OE1 . GLU A 1 119 ? -1.618  52.878  -99.313  1.00 60.83 119 A 1 
ATOM   859  O OE2 . GLU A 1 119 ? -3.550  53.846  -98.834  1.00 60.71 119 A 1 
ATOM   860  N N   . LYS A 1 120 ? -7.207  51.007  -95.850  1.00 77.68 120 A 1 
ATOM   861  C CA  . LYS A 1 120 ? -8.125  51.122  -94.707  1.00 78.44 120 A 1 
ATOM   862  C C   . LYS A 1 120 ? -8.343  49.781  -94.008  1.00 77.95 120 A 1 
ATOM   863  O O   . LYS A 1 120 ? -8.348  49.755  -92.779  1.00 79.33 120 A 1 
ATOM   864  C CB  . LYS A 1 120 ? -9.477  51.711  -95.122  1.00 77.84 120 A 1 
ATOM   865  C CG  . LYS A 1 120 ? -9.530  53.220  -94.909  1.00 71.12 120 A 1 
ATOM   866  C CD  . LYS A 1 120 ? -10.941 53.742  -95.236  1.00 66.47 120 A 1 
ATOM   867  C CE  . LYS A 1 120 ? -11.051 55.224  -94.892  1.00 59.68 120 A 1 
ATOM   868  N NZ  . LYS A 1 120 ? -12.397 55.760  -95.175  1.00 51.90 120 A 1 
ATOM   869  N N   . GLU A 1 121 ? -8.560  48.717  -94.763  1.00 80.34 121 A 1 
ATOM   870  C CA  . GLU A 1 121 ? -8.697  47.359  -94.208  1.00 81.27 121 A 1 
ATOM   871  C C   . GLU A 1 121 ? -7.414  46.917  -93.490  1.00 81.08 121 A 1 
ATOM   872  O O   . GLU A 1 121 ? -7.476  46.396  -92.371  1.00 79.92 121 A 1 
ATOM   873  C CB  . GLU A 1 121 ? -9.045  46.378  -95.338  1.00 81.22 121 A 1 
ATOM   874  C CG  . GLU A 1 121 ? -10.546 46.284  -95.648  1.00 73.18 121 A 1 
ATOM   875  C CD  . GLU A 1 121 ? -11.240 45.080  -94.998  1.00 66.55 121 A 1 
ATOM   876  O OE1 . GLU A 1 121 ? -12.377 45.269  -94.494  1.00 60.78 121 A 1 
ATOM   877  O OE2 . GLU A 1 121 ? -10.624 43.992  -94.983  1.00 59.91 121 A 1 
ATOM   878  N N   . GLN A 1 122 ? -6.258  47.194  -94.083  1.00 82.93 122 A 1 
ATOM   879  C CA  . GLN A 1 122 ? -4.969  46.900  -93.451  1.00 83.49 122 A 1 
ATOM   880  C C   . GLN A 1 122 ? -4.777  47.714  -92.171  1.00 83.73 122 A 1 
ATOM   881  O O   . GLN A 1 122 ? -4.431  47.132  -91.139  1.00 83.28 122 A 1 
ATOM   882  C CB  . GLN A 1 122 ? -3.813  47.160  -94.414  1.00 82.44 122 A 1 
ATOM   883  C CG  . GLN A 1 122 ? -3.653  46.015  -95.422  1.00 74.10 122 A 1 
ATOM   884  C CD  . GLN A 1 122 ? -2.459  46.223  -96.368  1.00 69.82 122 A 1 
ATOM   885  O OE1 . GLN A 1 122 ? -1.749  47.216  -96.337  1.00 64.30 122 A 1 
ATOM   886  N NE2 . GLN A 1 122 ? -2.188  45.277  -97.245  1.00 59.40 122 A 1 
ATOM   887  N N   . ILE A 1 123 ? -5.088  49.013  -92.185  1.00 79.83 123 A 1 
ATOM   888  C CA  . ILE A 1 123 ? -5.023  49.869  -90.998  1.00 78.92 123 A 1 
ATOM   889  C C   . ILE A 1 123 ? -6.007  49.385  -89.935  1.00 77.69 123 A 1 
ATOM   890  O O   . ILE A 1 123 ? -5.669  49.338  -88.750  1.00 80.54 123 A 1 
ATOM   891  C CB  . ILE A 1 123 ? -5.273  51.348  -91.374  1.00 79.77 123 A 1 
ATOM   892  C CG1 . ILE A 1 123 ? -4.074  51.899  -92.188  1.00 75.53 123 A 1 
ATOM   893  C CG2 . ILE A 1 123 ? -5.490  52.224  -90.124  1.00 70.55 123 A 1 
ATOM   894  C CD1 . ILE A 1 123 ? -4.367  53.228  -92.884  1.00 63.39 123 A 1 
ATOM   895  N N   . LYS A 1 124 ? -7.227  48.998  -90.342  1.00 80.79 124 A 1 
ATOM   896  C CA  . LYS A 1 124 ? -8.227  48.449  -89.425  1.00 82.09 124 A 1 
ATOM   897  C C   . LYS A 1 124 ? -7.755  47.138  -88.801  1.00 81.66 124 A 1 
ATOM   898  O O   . LYS A 1 124 ? -7.905  46.940  -87.596  1.00 81.96 124 A 1 
ATOM   899  C CB  . LYS A 1 124 ? -9.551  48.287  -90.177  1.00 82.24 124 A 1 
ATOM   900  C CG  . LYS A 1 124 ? -10.754 48.226  -89.237  1.00 74.26 124 A 1 
ATOM   901  C CD  . LYS A 1 124 ? -12.027 48.042  -90.073  1.00 71.43 124 A 1 
ATOM   902  C CE  . LYS A 1 124 ? -13.283 48.045  -89.203  1.00 62.44 124 A 1 
ATOM   903  N NZ  . LYS A 1 124 ? -14.478 47.690  -90.003  1.00 54.94 124 A 1 
ATOM   904  N N   . THR A 1 125 ? -7.167  46.295  -89.617  1.00 82.37 125 A 1 
ATOM   905  C CA  . THR A 1 125 ? -6.591  45.024  -89.146  1.00 83.35 125 A 1 
ATOM   906  C C   . THR A 1 125 ? -5.394  45.263  -88.230  1.00 83.68 125 A 1 
ATOM   907  O O   . THR A 1 125 ? -5.278  44.611  -87.193  1.00 81.36 125 A 1 
ATOM   908  C CB  . THR A 1 125 ? -6.182  44.128  -90.320  1.00 82.75 125 A 1 
ATOM   909  O OG1 . THR A 1 125 ? -7.252  43.960  -91.213  1.00 75.22 125 A 1 
ATOM   910  C CG2 . THR A 1 125 ? -5.807  42.722  -89.840  1.00 71.65 125 A 1 
ATOM   911  N N   . LEU A 1 126 ? -4.547  46.222  -88.573  1.00 83.54 126 A 1 
ATOM   912  C CA  . LEU A 1 126 ? -3.437  46.662  -87.727  1.00 80.82 126 A 1 
ATOM   913  C C   . LEU A 1 126 ? -3.925  47.264  -86.417  1.00 79.85 126 A 1 
ATOM   914  O O   . LEU A 1 126 ? -3.451  46.850  -85.361  1.00 82.74 126 A 1 
ATOM   915  C CB  . LEU A 1 126 ? -2.556  47.652  -88.507  1.00 82.24 126 A 1 
ATOM   916  C CG  . LEU A 1 126 ? -1.438  46.948  -89.295  1.00 76.63 126 A 1 
ATOM   917  C CD1 . LEU A 1 126 ? -0.952  47.810  -90.456  1.00 67.04 126 A 1 
ATOM   918  C CD2 . LEU A 1 126 ? -0.255  46.650  -88.381  1.00 68.53 126 A 1 
ATOM   919  N N   . ASN A 1 127 ? -4.929  48.164  -86.478  1.00 80.84 127 A 1 
ATOM   920  C CA  . ASN A 1 127 ? -5.524  48.727  -85.268  1.00 80.85 127 A 1 
ATOM   921  C C   . ASN A 1 127 ? -6.149  47.648  -84.377  1.00 79.56 127 A 1 
ATOM   922  O O   . ASN A 1 127 ? -5.987  47.691  -83.162  1.00 81.21 127 A 1 
ATOM   923  C CB  . ASN A 1 127 ? -6.577  49.786  -85.636  1.00 80.20 127 A 1 
ATOM   924  C CG  . ASN A 1 127 ? -5.976  51.172  -85.810  1.00 73.53 127 A 1 
ATOM   925  O OD1 . ASN A 1 127 ? -4.880  51.475  -85.394  1.00 64.90 127 A 1 
ATOM   926  N ND2 . ASN A 1 127 ? -6.721  52.078  -86.396  1.00 64.21 127 A 1 
ATOM   927  N N   . ASN A 1 128 ? -6.854  46.666  -84.979  1.00 82.81 128 A 1 
ATOM   928  C CA  . ASN A 1 128 ? -7.406  45.555  -84.211  1.00 84.11 128 A 1 
ATOM   929  C C   . ASN A 1 128 ? -6.306  44.686  -83.584  1.00 83.35 128 A 1 
ATOM   930  O O   . ASN A 1 128 ? -6.425  44.285  -82.423  1.00 82.73 128 A 1 
ATOM   931  C CB  . ASN A 1 128 ? -8.323  44.712  -85.106  1.00 83.84 128 A 1 
ATOM   932  C CG  . ASN A 1 128 ? -9.668  45.362  -85.378  1.00 80.66 128 A 1 
ATOM   933  O OD1 . ASN A 1 128 ? -10.106 46.290  -84.738  1.00 72.54 128 A 1 
ATOM   934  N ND2 . ASN A 1 128 ? -10.405 44.833  -86.336  1.00 71.86 128 A 1 
ATOM   935  N N   . LYS A 1 129 ? -5.237  44.421  -84.309  1.00 82.09 129 A 1 
ATOM   936  C CA  . LYS A 1 129 ? -4.068  43.730  -83.749  1.00 82.84 129 A 1 
ATOM   937  C C   . LYS A 1 129 ? -3.429  44.553  -82.640  1.00 83.41 129 A 1 
ATOM   938  O O   . LYS A 1 129 ? -3.123  44.000  -81.590  1.00 83.32 129 A 1 
ATOM   939  C CB  . LYS A 1 129 ? -3.041  43.413  -84.831  1.00 82.63 129 A 1 
ATOM   940  C CG  . LYS A 1 129 ? -3.402  42.137  -85.604  1.00 76.82 129 A 1 
ATOM   941  C CD  . LYS A 1 129 ? -2.298  41.804  -86.607  1.00 73.89 129 A 1 
ATOM   942  C CE  . LYS A 1 129 ? -2.604  40.487  -87.314  1.00 64.92 129 A 1 
ATOM   943  N NZ  . LYS A 1 129 ? -1.534  40.114  -88.255  1.00 57.56 129 A 1 
ATOM   944  N N   . PHE A 1 130 ? -3.297  45.844  -82.851  1.00 85.05 130 A 1 
ATOM   945  C CA  . PHE A 1 130 ? -2.730  46.764  -81.873  1.00 84.12 130 A 1 
ATOM   946  C C   . PHE A 1 130 ? -3.579  46.831  -80.602  1.00 84.14 130 A 1 
ATOM   947  O O   . PHE A 1 130 ? -3.042  46.693  -79.509  1.00 85.39 130 A 1 
ATOM   948  C CB  . PHE A 1 130 ? -2.598  48.132  -82.529  1.00 82.71 130 A 1 
ATOM   949  C CG  . PHE A 1 130 ? -1.724  49.079  -81.761  1.00 78.40 130 A 1 
ATOM   950  C CD1 . PHE A 1 130 ? -2.289  50.087  -80.960  1.00 68.37 130 A 1 
ATOM   951  C CD2 . PHE A 1 130 ? -0.334  48.998  -81.909  1.00 67.66 130 A 1 
ATOM   952  C CE1 . PHE A 1 130 ? -1.459  51.039  -80.346  1.00 61.98 130 A 1 
ATOM   953  C CE2 . PHE A 1 130 ? 0.495   49.942  -81.292  1.00 61.24 130 A 1 
ATOM   954  C CZ  . PHE A 1 130 ? -0.069  50.967  -80.525  1.00 62.88 130 A 1 
ATOM   955  N N   . ALA A 1 131 ? -4.919  46.932  -80.741  1.00 84.79 131 A 1 
ATOM   956  C CA  . ALA A 1 131 ? -5.838  46.854  -79.607  1.00 86.33 131 A 1 
ATOM   957  C C   . ALA A 1 131 ? -5.702  45.519  -78.865  1.00 86.38 131 A 1 
ATOM   958  O O   . ALA A 1 131 ? -5.571  45.505  -77.644  1.00 85.66 131 A 1 
ATOM   959  C CB  . ALA A 1 131 ? -7.271  47.083  -80.104  1.00 85.99 131 A 1 
ATOM   960  N N   . SER A 1 132 ? -5.647  44.425  -79.621  1.00 85.95 132 A 1 
ATOM   961  C CA  . SER A 1 132 ? -5.412  43.105  -79.027  1.00 87.06 132 A 1 
ATOM   962  C C   . SER A 1 132 ? -4.064  43.017  -78.303  1.00 87.09 132 A 1 
ATOM   963  O O   . SER A 1 132 ? -3.980  42.394  -77.244  1.00 85.90 132 A 1 
ATOM   964  C CB  . SER A 1 132 ? -5.492  42.032  -80.113  1.00 86.20 132 A 1 
ATOM   965  O OG  . SER A 1 132 ? -5.190  40.747  -79.580  1.00 73.92 132 A 1 
ATOM   966  N N   . PHE A 1 133 ? -3.022  43.623  -78.853  1.00 86.20 133 A 1 
ATOM   967  C CA  . PHE A 1 133 ? -1.727  43.699  -78.188  1.00 86.19 133 A 1 
ATOM   968  C C   . PHE A 1 133 ? -1.787  44.572  -76.927  1.00 86.97 133 A 1 
ATOM   969  O O   . PHE A 1 133 ? -1.258  44.159  -75.901  1.00 87.78 133 A 1 
ATOM   970  C CB  . PHE A 1 133 ? -0.642  44.192  -79.149  1.00 84.67 133 A 1 
ATOM   971  C CG  . PHE A 1 133 ? -0.014  43.101  -79.981  1.00 77.91 133 A 1 
ATOM   972  C CD1 . PHE A 1 133 ? 0.724   42.073  -79.358  1.00 69.39 133 A 1 
ATOM   973  C CD2 . PHE A 1 133 ? -0.121  43.101  -81.377  1.00 67.48 133 A 1 
ATOM   974  C CE1 . PHE A 1 133 ? 1.325   41.055  -80.115  1.00 63.14 133 A 1 
ATOM   975  C CE2 . PHE A 1 133 ? 0.481   42.087  -82.147  1.00 62.26 133 A 1 
ATOM   976  C CZ  . PHE A 1 133 ? 1.200   41.068  -81.512  1.00 64.35 133 A 1 
ATOM   977  N N   . ILE A 1 134 ? -2.479  45.724  -76.985  1.00 84.99 134 A 1 
ATOM   978  C CA  . ILE A 1 134 ? -2.682  46.587  -75.817  1.00 84.28 134 A 1 
ATOM   979  C C   . ILE A 1 134 ? -3.431  45.845  -74.719  1.00 84.38 134 A 1 
ATOM   980  O O   . ILE A 1 134 ? -3.016  45.885  -73.562  1.00 85.91 134 A 1 
ATOM   981  C CB  . ILE A 1 134 ? -3.398  47.894  -76.204  1.00 84.24 134 A 1 
ATOM   982  C CG1 . ILE A 1 134 ? -2.444  48.799  -77.004  1.00 79.63 134 A 1 
ATOM   983  C CG2 . ILE A 1 134 ? -3.905  48.654  -74.957  1.00 76.37 134 A 1 
ATOM   984  C CD1 . ILE A 1 134 ? -3.114  50.005  -77.652  1.00 68.42 134 A 1 
ATOM   985  N N   . ASP A 1 135 ? -4.513  45.147  -75.104  1.00 86.39 135 A 1 
ATOM   986  C CA  . ASP A 1 135 ? -5.277  44.372  -74.130  1.00 86.46 135 A 1 
ATOM   987  C C   . ASP A 1 135 ? -4.442  43.238  -73.534  1.00 85.78 135 A 1 
ATOM   988  O O   . ASP A 1 135 ? -4.462  43.018  -72.318  1.00 85.91 135 A 1 
ATOM   989  C CB  . ASP A 1 135 ? -6.561  43.821  -74.774  1.00 86.29 135 A 1 
ATOM   990  C CG  . ASP A 1 135 ? -7.658  44.875  -74.930  1.00 80.04 135 A 1 
ATOM   991  O OD1 . ASP A 1 135 ? -7.616  45.908  -74.218  1.00 71.81 135 A 1 
ATOM   992  O OD2 . ASP A 1 135 ? -8.587  44.609  -75.725  1.00 71.77 135 A 1 
ATOM   993  N N   . LYS A 1 136 ? -3.639  42.585  -74.357  1.00 84.86 136 A 1 
ATOM   994  C CA  . LYS A 1 136 ? -2.737  41.543  -73.887  1.00 85.78 136 A 1 
ATOM   995  C C   . LYS A 1 136 ? -1.621  42.099  -72.992  1.00 86.05 136 A 1 
ATOM   996  O O   . LYS A 1 136 ? -1.334  41.508  -71.953  1.00 86.11 136 A 1 
ATOM   997  C CB  . LYS A 1 136 ? -2.203  40.753  -75.089  1.00 85.19 136 A 1 
ATOM   998  C CG  . LYS A 1 136 ? -1.652  39.404  -74.617  1.00 78.12 136 A 1 
ATOM   999  C CD  . LYS A 1 136 ? -1.293  38.485  -75.794  1.00 74.54 136 A 1 
ATOM   1000 C CE  . LYS A 1 136 ? -0.788  37.170  -75.198  1.00 65.63 136 A 1 
ATOM   1001 N NZ  . LYS A 1 136 ? -0.069  36.328  -76.162  1.00 58.23 136 A 1 
ATOM   1002 N N   . VAL A 1 137 ? -1.078  43.253  -73.340  1.00 85.60 137 A 1 
ATOM   1003 C CA  . VAL A 1 137 ? -0.105  43.966  -72.493  1.00 84.90 137 A 1 
ATOM   1004 C C   . VAL A 1 137 ? -0.748  44.374  -71.166  1.00 84.12 137 A 1 
ATOM   1005 O O   . VAL A 1 137 ? -0.176  44.082  -70.123  1.00 86.75 137 A 1 
ATOM   1006 C CB  . VAL A 1 137 ? 0.508   45.175  -73.215  1.00 84.78 137 A 1 
ATOM   1007 C CG1 . VAL A 1 137 ? 1.307   46.083  -72.272  1.00 77.66 137 A 1 
ATOM   1008 C CG2 . VAL A 1 137 ? 1.468   44.716  -74.308  1.00 76.39 137 A 1 
ATOM   1009 N N   . ARG A 1 138 ? -1.964  44.963  -71.206  1.00 84.64 138 A 1 
ATOM   1010 C CA  . ARG A 1 138 ? -2.684  45.301  -69.971  1.00 84.38 138 A 1 
ATOM   1011 C C   . ARG A 1 138 ? -2.964  44.080  -69.109  1.00 84.68 138 A 1 
ATOM   1012 O O   . ARG A 1 138 ? -2.810  44.155  -67.888  1.00 85.57 138 A 1 
ATOM   1013 C CB  . ARG A 1 138 ? -4.013  45.983  -70.296  1.00 84.38 138 A 1 
ATOM   1014 C CG  . ARG A 1 138 ? -3.825  47.459  -70.617  1.00 77.43 138 A 1 
ATOM   1015 C CD  . ARG A 1 138 ? -5.202  48.059  -70.910  1.00 74.26 138 A 1 
ATOM   1016 N NE  . ARG A 1 138 ? -5.121  49.500  -71.128  1.00 65.98 138 A 1 
ATOM   1017 C CZ  . ARG A 1 138 ? -6.113  50.271  -71.526  1.00 58.83 138 A 1 
ATOM   1018 N NH1 . ARG A 1 138 ? -7.302  49.782  -71.759  1.00 54.56 138 A 1 
ATOM   1019 N NH2 . ARG A 1 138 ? -5.929  51.552  -71.693  1.00 53.61 138 A 1 
ATOM   1020 N N   . PHE A 1 139 ? -3.382  42.972  -69.725  1.00 88.72 139 A 1 
ATOM   1021 C CA  . PHE A 1 139 ? -3.605  41.716  -69.008  1.00 89.25 139 A 1 
ATOM   1022 C C   . PHE A 1 139 ? -2.310  41.207  -68.372  1.00 89.29 139 A 1 
ATOM   1023 O O   . PHE A 1 139 ? -2.313  40.834  -67.198  1.00 87.46 139 A 1 
ATOM   1024 C CB  . PHE A 1 139 ? -4.203  40.695  -69.973  1.00 88.22 139 A 1 
ATOM   1025 C CG  . PHE A 1 139 ? -4.491  39.366  -69.307  1.00 86.34 139 A 1 
ATOM   1026 C CD1 . PHE A 1 139 ? -3.621  38.280  -69.482  1.00 76.85 139 A 1 
ATOM   1027 C CD2 . PHE A 1 139 ? -5.620  39.226  -68.481  1.00 77.21 139 A 1 
ATOM   1028 C CE1 . PHE A 1 139 ? -3.882  37.055  -68.849  1.00 73.41 139 A 1 
ATOM   1029 C CE2 . PHE A 1 139 ? -5.888  38.003  -67.844  1.00 72.66 139 A 1 
ATOM   1030 C CZ  . PHE A 1 139 ? -5.017  36.922  -68.026  1.00 73.52 139 A 1 
ATOM   1031 N N   . LEU A 1 140 ? -1.210  41.240  -69.106  1.00 86.36 140 A 1 
ATOM   1032 C CA  . LEU A 1 140 ? 0.099   40.838  -68.601  1.00 83.18 140 A 1 
ATOM   1033 C C   . LEU A 1 140 ? 0.607   41.785  -67.516  1.00 81.98 140 A 1 
ATOM   1034 O O   . LEU A 1 140 ? 1.134   41.316  -66.508  1.00 86.24 140 A 1 
ATOM   1035 C CB  . LEU A 1 140 ? 1.092   40.754  -69.761  1.00 84.15 140 A 1 
ATOM   1036 C CG  . LEU A 1 140 ? 0.858   39.542  -70.678  1.00 79.21 140 A 1 
ATOM   1037 C CD1 . LEU A 1 140 ? 1.704   39.689  -71.931  1.00 69.22 140 A 1 
ATOM   1038 C CD2 . LEU A 1 140 ? 1.225   38.219  -70.000  1.00 71.35 140 A 1 
ATOM   1039 N N   . GLU A 1 141 ? 0.385   43.109  -67.662  1.00 86.19 141 A 1 
ATOM   1040 C CA  . GLU A 1 141 ? 0.713   44.082  -66.615  1.00 84.81 141 A 1 
ATOM   1041 C C   . GLU A 1 141 ? -0.104  43.853  -65.344  1.00 84.43 141 A 1 
ATOM   1042 O O   . GLU A 1 141 ? 0.432   43.930  -64.244  1.00 85.44 141 A 1 
ATOM   1043 C CB  . GLU A 1 141 ? 0.500   45.509  -67.106  1.00 85.25 141 A 1 
ATOM   1044 C CG  . GLU A 1 141 ? 1.617   45.998  -68.034  1.00 78.85 141 A 1 
ATOM   1045 C CD  . GLU A 1 141 ? 1.477   47.488  -68.402  1.00 71.79 141 A 1 
ATOM   1046 O OE1 . GLU A 1 141 ? 2.525   48.093  -68.743  1.00 65.70 141 A 1 
ATOM   1047 O OE2 . GLU A 1 141 ? 0.350   48.022  -68.312  1.00 65.38 141 A 1 
ATOM   1048 N N   . GLN A 1 142 ? -1.416  43.536  -65.502  1.00 89.06 142 A 1 
ATOM   1049 C CA  . GLN A 1 142 ? -2.248  43.158  -64.357  1.00 88.32 142 A 1 
ATOM   1050 C C   . GLN A 1 142 ? -1.769  41.867  -63.710  1.00 88.13 142 A 1 
ATOM   1051 O O   . GLN A 1 142 ? -1.674  41.810  -62.479  1.00 86.79 142 A 1 
ATOM   1052 C CB  . GLN A 1 142 ? -3.716  43.011  -64.766  1.00 87.94 142 A 1 
ATOM   1053 C CG  . GLN A 1 142 ? -4.430  44.368  -64.827  1.00 77.23 142 A 1 
ATOM   1054 C CD  . GLN A 1 142 ? -5.926  44.214  -65.135  1.00 72.08 142 A 1 
ATOM   1055 O OE1 . GLN A 1 142 ? -6.428  43.148  -65.464  1.00 66.12 142 A 1 
ATOM   1056 N NE2 . GLN A 1 142 ? -6.694  45.270  -65.024  1.00 60.78 142 A 1 
ATOM   1057 N N   . GLN A 1 143 ? -1.450  40.847  -64.497  1.00 86.42 143 A 1 
ATOM   1058 C CA  . GLN A 1 143 ? -0.867  39.616  -63.977  1.00 85.58 143 A 1 
ATOM   1059 C C   . GLN A 1 143 ? 0.462   39.877  -63.282  1.00 85.94 143 A 1 
ATOM   1060 O O   . GLN A 1 143 ? 0.686   39.357  -62.191  1.00 85.19 143 A 1 
ATOM   1061 C CB  . GLN A 1 143 ? -0.688  38.568  -65.076  1.00 84.35 143 A 1 
ATOM   1062 C CG  . GLN A 1 143 ? -1.982  37.813  -65.379  1.00 76.15 143 A 1 
ATOM   1063 C CD  . GLN A 1 143 ? -1.729  36.525  -66.165  1.00 71.17 143 A 1 
ATOM   1064 O OE1 . GLN A 1 143 ? -0.659  36.269  -66.691  1.00 64.66 143 A 1 
ATOM   1065 N NE2 . GLN A 1 143 ? -2.691  35.643  -66.251  1.00 60.04 143 A 1 
ATOM   1066 N N   . ASN A 1 144 ? 1.297   40.728  -63.882  1.00 84.62 144 A 1 
ATOM   1067 C CA  . ASN A 1 144 ? 2.582   41.082  -63.294  1.00 83.12 144 A 1 
ATOM   1068 C C   . ASN A 1 144 ? 2.413   41.821  -61.965  1.00 81.34 144 A 1 
ATOM   1069 O O   . ASN A 1 144 ? 3.029   41.441  -60.979  1.00 83.67 144 A 1 
ATOM   1070 C CB  . ASN A 1 144 ? 3.424   41.878  -64.308  1.00 81.96 144 A 1 
ATOM   1071 C CG  . ASN A 1 144 ? 4.858   41.396  -64.395  1.00 75.26 144 A 1 
ATOM   1072 O OD1 . ASN A 1 144 ? 5.270   40.468  -63.728  1.00 65.74 144 A 1 
ATOM   1073 N ND2 . ASN A 1 144 ? 5.649   42.006  -65.254  1.00 64.98 144 A 1 
ATOM   1074 N N   . LYS A 1 145 ? 1.485   42.802  -61.904  1.00 87.41 145 A 1 
ATOM   1075 C CA  . LYS A 1 145 ? 1.123   43.445  -60.633  1.00 87.55 145 A 1 
ATOM   1076 C C   . LYS A 1 145 ? 0.597   42.447  -59.615  1.00 88.09 145 A 1 
ATOM   1077 O O   . LYS A 1 145 ? 0.945   42.543  -58.438  1.00 88.09 145 A 1 
ATOM   1078 C CB  . LYS A 1 145 ? 0.082   44.548  -60.853  1.00 87.05 145 A 1 
ATOM   1079 C CG  . LYS A 1 145 ? 0.747   45.916  -60.992  1.00 76.55 145 A 1 
ATOM   1080 C CD  . LYS A 1 145 ? -0.306  47.012  -61.126  1.00 71.48 145 A 1 
ATOM   1081 C CE  . LYS A 1 145 ? 0.384   48.377  -61.134  1.00 63.28 145 A 1 
ATOM   1082 N NZ  . LYS A 1 145 ? -0.559  49.488  -61.377  1.00 55.41 145 A 1 
ATOM   1083 N N   . MET A 1 146 ? -0.250  41.515  -60.045  1.00 87.56 146 A 1 
ATOM   1084 C CA  . MET A 1 146 ? -0.776  40.492  -59.151  1.00 87.20 146 A 1 
ATOM   1085 C C   . MET A 1 146 ? 0.337   39.574  -58.628  1.00 87.59 146 A 1 
ATOM   1086 O O   . MET A 1 146 ? 0.351   39.232  -57.449  1.00 86.01 146 A 1 
ATOM   1087 C CB  . MET A 1 146 ? -1.876  39.702  -59.868  1.00 85.57 146 A 1 
ATOM   1088 C CG  . MET A 1 146 ? -2.781  38.992  -58.871  1.00 75.74 146 A 1 
ATOM   1089 S SD  . MET A 1 146 ? -4.023  37.891  -59.594  1.00 69.08 146 A 1 
ATOM   1090 C CE  . MET A 1 146 ? -5.037  39.039  -60.538  1.00 60.14 146 A 1 
ATOM   1091 N N   . LEU A 1 147 ? 1.285   39.215  -59.499  1.00 85.44 147 A 1 
ATOM   1092 C CA  . LEU A 1 147 ? 2.459   38.431  -59.140  1.00 82.68 147 A 1 
ATOM   1093 C C   . LEU A 1 147 ? 3.422   39.216  -58.247  1.00 81.77 147 A 1 
ATOM   1094 O O   . LEU A 1 147 ? 3.924   38.641  -57.278  1.00 85.06 147 A 1 
ATOM   1095 C CB  . LEU A 1 147 ? 3.164   37.954  -60.408  1.00 82.75 147 A 1 
ATOM   1096 C CG  . LEU A 1 147 ? 2.436   36.803  -61.113  1.00 78.35 147 A 1 
ATOM   1097 C CD1 . LEU A 1 147 ? 3.034   36.615  -62.491  1.00 69.01 147 A 1 
ATOM   1098 C CD2 . LEU A 1 147 ? 2.558   35.489  -60.350  1.00 70.63 147 A 1 
ATOM   1099 N N   . GLU A 1 148 ? 3.630   40.518  -58.519  1.00 87.32 148 A 1 
ATOM   1100 C CA  . GLU A 1 148 ? 4.402   41.392  -57.623  1.00 86.21 148 A 1 
ATOM   1101 C C   . GLU A 1 148 ? 3.758   41.498  -56.249  1.00 85.11 148 A 1 
ATOM   1102 O O   . GLU A 1 148 ? 4.452   41.408  -55.239  1.00 85.83 148 A 1 
ATOM   1103 C CB  . GLU A 1 148 ? 4.534   42.799  -58.195  1.00 85.90 148 A 1 
ATOM   1104 C CG  . GLU A 1 148 ? 5.723   42.892  -59.132  1.00 76.27 148 A 1 
ATOM   1105 C CD  . GLU A 1 148 ? 5.987   44.318  -59.613  1.00 70.23 148 A 1 
ATOM   1106 O OE1 . GLU A 1 148 ? 7.161   44.554  -59.996  1.00 64.79 148 A 1 
ATOM   1107 O OE2 . GLU A 1 148 ? 5.058   45.145  -59.587  1.00 64.42 148 A 1 
ATOM   1108 N N   . THR A 1 149 ? 2.422   41.654  -56.214  1.00 88.58 149 A 1 
ATOM   1109 C CA  . THR A 1 149 ? 1.689   41.717  -54.948  1.00 87.12 149 A 1 
ATOM   1110 C C   . THR A 1 149 ? 1.805   40.391  -54.195  1.00 86.26 149 A 1 
ATOM   1111 O O   . THR A 1 149 ? 2.099   40.393  -53.004  1.00 86.00 149 A 1 
ATOM   1112 C CB  . THR A 1 149 ? 0.219   42.085  -55.155  1.00 87.19 149 A 1 
ATOM   1113 O OG1 . THR A 1 149 ? 0.086   43.211  -55.998  1.00 78.59 149 A 1 
ATOM   1114 C CG2 . THR A 1 149 ? -0.452  42.466  -53.840  1.00 74.48 149 A 1 
ATOM   1115 N N   . LYS A 1 150 ? 1.639   39.273  -54.903  1.00 86.49 150 A 1 
ATOM   1116 C CA  . LYS A 1 150 ? 1.873   37.941  -54.324  1.00 84.50 150 A 1 
ATOM   1117 C C   . LYS A 1 150 ? 3.315   37.749  -53.870  1.00 83.74 150 A 1 
ATOM   1118 O O   . LYS A 1 150 ? 3.543   37.177  -52.816  1.00 84.32 150 A 1 
ATOM   1119 C CB  . LYS A 1 150 ? 1.509   36.839  -55.326  1.00 83.98 150 A 1 
ATOM   1120 C CG  . LYS A 1 150 ? 0.011   36.514  -55.322  1.00 74.85 150 A 1 
ATOM   1121 C CD  . LYS A 1 150 ? -0.261  35.348  -56.264  1.00 72.19 150 A 1 
ATOM   1122 C CE  . LYS A 1 150 ? -1.717  34.911  -56.197  1.00 63.28 150 A 1 
ATOM   1123 N NZ  . LYS A 1 150 ? -1.984  33.745  -57.071  1.00 56.45 150 A 1 
ATOM   1124 N N   . TRP A 1 151 ? 4.281   38.242  -54.656  1.00 87.01 151 A 1 
ATOM   1125 C CA  . TRP A 1 151 ? 5.695   38.155  -54.310  1.00 85.48 151 A 1 
ATOM   1126 C C   . TRP A 1 151 ? 6.033   39.009  -53.090  1.00 84.77 151 A 1 
ATOM   1127 O O   . TRP A 1 151 ? 6.717   38.537  -52.190  1.00 83.73 151 A 1 
ATOM   1128 C CB  . TRP A 1 151 ? 6.539   38.554  -55.515  1.00 84.18 151 A 1 
ATOM   1129 C CG  . TRP A 1 151 ? 7.994   38.324  -55.335  1.00 82.57 151 A 1 
ATOM   1130 C CD1 . TRP A 1 151 ? 8.584   37.109  -55.284  1.00 70.74 151 A 1 
ATOM   1131 C CD2 . TRP A 1 151 ? 9.065   39.315  -55.196  1.00 74.91 151 A 1 
ATOM   1132 N NE1 . TRP A 1 151 ? 9.957   37.275  -55.143  1.00 66.84 151 A 1 
ATOM   1133 C CE2 . TRP A 1 151 ? 10.287  38.612  -55.099  1.00 70.23 151 A 1 
ATOM   1134 C CE3 . TRP A 1 151 ? 9.093   40.722  -55.179  1.00 66.83 151 A 1 
ATOM   1135 C CZ2 . TRP A 1 151 ? 11.524  39.277  -54.996  1.00 70.08 151 A 1 
ATOM   1136 C CZ3 . TRP A 1 151 ? 10.331  41.387  -55.067  1.00 62.16 151 A 1 
ATOM   1137 C CH2 . TRP A 1 151 ? 11.521  40.665  -54.982  1.00 62.54 151 A 1 
ATOM   1138 N N   . SER A 1 152 ? 5.474   40.236  -53.026  1.00 87.93 152 A 1 
ATOM   1139 C CA  . SER A 1 152 ? 5.592   41.104  -51.849  1.00 85.85 152 A 1 
ATOM   1140 C C   . SER A 1 152 ? 4.948   40.460  -50.620  1.00 84.42 152 A 1 
ATOM   1141 O O   . SER A 1 152 ? 5.564   40.434  -49.553  1.00 82.40 152 A 1 
ATOM   1142 C CB  . SER A 1 152 ? 4.955   42.458  -52.149  1.00 85.24 152 A 1 
ATOM   1143 O OG  . SER A 1 152 ? 5.087   43.319  -51.036  1.00 72.73 152 A 1 
ATOM   1144 N N   . LEU A 1 153 ? 3.746   39.885  -50.775  1.00 87.36 153 A 1 
ATOM   1145 C CA  . LEU A 1 153 ? 3.100   39.101  -49.715  1.00 84.82 153 A 1 
ATOM   1146 C C   . LEU A 1 153 ? 3.950   37.914  -49.278  1.00 83.29 153 A 1 
ATOM   1147 O O   . LEU A 1 153 ? 4.082   37.666  -48.084  1.00 81.80 153 A 1 
ATOM   1148 C CB  . LEU A 1 153 ? 1.718   38.634  -50.203  1.00 84.47 153 A 1 
ATOM   1149 C CG  . LEU A 1 153 ? 0.588   39.558  -49.718  1.00 74.83 153 A 1 
ATOM   1150 C CD1 . LEU A 1 153 ? -0.582  39.536  -50.683  1.00 67.41 153 A 1 
ATOM   1151 C CD2 . LEU A 1 153 ? 0.091   39.109  -48.347  1.00 68.56 153 A 1 
ATOM   1152 N N   . LEU A 1 154 ? 4.561   37.210  -50.227  1.00 85.30 154 A 1 
ATOM   1153 C CA  . LEU A 1 154 ? 5.455   36.094  -49.933  1.00 82.18 154 A 1 
ATOM   1154 C C   . LEU A 1 154 ? 6.761   36.559  -49.281  1.00 80.73 154 A 1 
ATOM   1155 O O   . LEU A 1 154 ? 7.261   35.866  -48.400  1.00 81.04 154 A 1 
ATOM   1156 C CB  . LEU A 1 154 ? 5.742   35.311  -51.209  1.00 81.56 154 A 1 
ATOM   1157 C CG  . LEU A 1 154 ? 4.613   34.352  -51.598  1.00 75.73 154 A 1 
ATOM   1158 C CD1 . LEU A 1 154 ? 4.773   33.931  -53.051  1.00 68.09 154 A 1 
ATOM   1159 C CD2 . LEU A 1 154 ? 4.619   33.084  -50.738  1.00 68.24 154 A 1 
ATOM   1160 N N   . GLN A 1 155 ? 7.285   37.713  -49.657  1.00 82.87 155 A 1 
ATOM   1161 C CA  . GLN A 1 155 ? 8.423   38.319  -48.965  1.00 80.87 155 A 1 
ATOM   1162 C C   . GLN A 1 155 ? 8.050   38.729  -47.543  1.00 79.53 155 A 1 
ATOM   1163 O O   . GLN A 1 155 ? 8.789   38.410  -46.620  1.00 77.33 155 A 1 
ATOM   1164 C CB  . GLN A 1 155 ? 8.983   39.516  -49.733  1.00 79.51 155 A 1 
ATOM   1165 C CG  . GLN A 1 155 ? 10.064  39.106  -50.735  1.00 73.80 155 A 1 
ATOM   1166 C CD  . GLN A 1 155 ? 10.806  40.318  -51.298  1.00 69.29 155 A 1 
ATOM   1167 O OE1 . GLN A 1 155 ? 10.302  41.420  -51.369  1.00 63.76 155 A 1 
ATOM   1168 N NE2 . GLN A 1 155 ? 12.038  40.159  -51.717  1.00 60.37 155 A 1 
ATOM   1169 N N   . GLN A 1 156 ? 6.882   39.370  -47.352  1.00 86.44 156 A 1 
ATOM   1170 C CA  . GLN A 1 156 ? 6.387   39.672  -46.009  1.00 83.92 156 A 1 
ATOM   1171 C C   . GLN A 1 156 ? 6.165   38.396  -45.196  1.00 81.71 156 A 1 
ATOM   1172 O O   . GLN A 1 156 ? 6.544   38.353  -44.027  1.00 77.12 156 A 1 
ATOM   1173 C CB  . GLN A 1 156 ? 5.096   40.480  -46.081  1.00 82.08 156 A 1 
ATOM   1174 C CG  . GLN A 1 156 ? 5.361   41.952  -46.426  1.00 74.75 156 A 1 
ATOM   1175 C CD  . GLN A 1 156 ? 4.072   42.784  -46.451  1.00 70.31 156 A 1 
ATOM   1176 O OE1 . GLN A 1 156 ? 2.972   42.287  -46.288  1.00 64.43 156 A 1 
ATOM   1177 N NE2 . GLN A 1 156 ? 4.169   44.072  -46.644  1.00 60.38 156 A 1 
ATOM   1178 N N   . GLN A 1 157 ? 5.620   37.352  -45.833  1.00 79.89 157 A 1 
ATOM   1179 C CA  . GLN A 1 157 ? 5.538   36.034  -45.199  1.00 76.31 157 A 1 
ATOM   1180 C C   . GLN A 1 157 ? 6.917   35.472  -44.888  1.00 75.68 157 A 1 
ATOM   1181 O O   . GLN A 1 157 ? 7.054   34.805  -43.867  1.00 71.18 157 A 1 
ATOM   1182 C CB  . GLN A 1 157 ? 4.768   35.040  -46.066  1.00 71.76 157 A 1 
ATOM   1183 C CG  . GLN A 1 157 ? 3.253   35.230  -45.945  1.00 64.20 157 A 1 
ATOM   1184 C CD  . GLN A 1 157 ? 2.482   34.172  -46.722  1.00 59.66 157 A 1 
ATOM   1185 O OE1 . GLN A 1 157 ? 3.022   33.329  -47.429  1.00 55.55 157 A 1 
ATOM   1186 N NE2 . GLN A 1 157 ? 1.178   34.143  -46.612  1.00 51.36 157 A 1 
ATOM   1187 N N   . LYS A 1 158 ? 7.931   35.731  -45.685  1.00 75.06 158 A 1 
ATOM   1188 C CA  . LYS A 1 158 ? 9.305   35.308  -45.416  1.00 75.29 158 A 1 
ATOM   1189 C C   . LYS A 1 158 ? 9.883   36.036  -44.204  1.00 75.65 158 A 1 
ATOM   1190 O O   . LYS A 1 158 ? 10.554  35.422  -43.384  1.00 70.85 158 A 1 
ATOM   1191 C CB  . LYS A 1 158 ? 10.167  35.511  -46.671  1.00 70.04 158 A 1 
ATOM   1192 C CG  . LYS A 1 158 ? 11.205  34.403  -46.840  1.00 63.71 158 A 1 
ATOM   1193 C CD  . LYS A 1 158 ? 12.024  34.667  -48.104  1.00 58.70 158 A 1 
ATOM   1194 C CE  . LYS A 1 158 ? 12.975  33.509  -48.380  1.00 52.46 158 A 1 
ATOM   1195 N NZ  . LYS A 1 158 ? 13.827  33.766  -49.564  1.00 46.74 158 A 1 
ATOM   1196 N N   . THR A 1 159 ? 9.566   37.323  -44.057  1.00 74.32 159 A 1 
ATOM   1197 C CA  . THR A 1 159 ? 9.928   38.107  -42.869  1.00 74.33 159 A 1 
ATOM   1198 C C   . THR A 1 159 ? 9.139   37.651  -41.645  1.00 73.56 159 A 1 
ATOM   1199 O O   . THR A 1 159 ? 9.720   37.456  -40.583  1.00 68.25 159 A 1 
ATOM   1200 C CB  . THR A 1 159 ? 9.727   39.616  -43.074  1.00 70.20 159 A 1 
ATOM   1201 O OG1 . THR A 1 159 ? 9.725   39.986  -44.424  1.00 62.28 159 A 1 
ATOM   1202 C CG2 . THR A 1 159 ? 10.844  40.412  -42.413  1.00 58.84 159 A 1 
ATOM   1203 N N   . ALA A 1 160 ? 7.827   37.420  -41.814  1.00 72.80 160 A 1 
ATOM   1204 C CA  . ALA A 1 160 ? 7.008   36.802  -40.774  1.00 72.09 160 A 1 
ATOM   1205 C C   . ALA A 1 160 ? 7.513   35.401  -40.408  1.00 71.77 160 A 1 
ATOM   1206 O O   . ALA A 1 160 ? 7.504   35.025  -39.239  1.00 66.66 160 A 1 
ATOM   1207 C CB  . ALA A 1 160 ? 5.550   36.763  -41.233  1.00 67.80 160 A 1 
ATOM   1208 N N   . ARG A 1 161 ? 8.029   34.645  -41.394  1.00 71.31 161 A 1 
ATOM   1209 C CA  . ARG A 1 161 ? 8.694   33.362  -41.178  1.00 71.65 161 A 1 
ATOM   1210 C C   . ARG A 1 161 ? 9.987   33.502  -40.413  1.00 73.12 161 A 1 
ATOM   1211 O O   . ARG A 1 161 ? 10.220  32.690  -39.532  1.00 67.34 161 A 1 
ATOM   1212 C CB  . ARG A 1 161 ? 8.994   32.696  -42.516  1.00 65.46 161 A 1 
ATOM   1213 C CG  . ARG A 1 161 ? 8.448   31.291  -42.555  1.00 58.45 161 A 1 
ATOM   1214 C CD  . ARG A 1 161 ? 8.882   30.714  -43.885  1.00 54.66 161 A 1 
ATOM   1215 N NE  . ARG A 1 161 ? 8.211   29.451  -44.111  1.00 49.13 161 A 1 
ATOM   1216 C CZ  . ARG A 1 161 ? 8.307   28.770  -45.217  1.00 43.33 161 A 1 
ATOM   1217 N NH1 . ARG A 1 161 ? 9.103   29.122  -46.186  1.00 40.95 161 A 1 
ATOM   1218 N NH2 . ARG A 1 161 ? 7.582   27.725  -45.367  1.00 39.81 161 A 1 
ATOM   1219 N N   . SER A 1 162 ? 10.775  34.505  -40.693  1.00 70.96 162 A 1 
ATOM   1220 C CA  . SER A 1 162 ? 11.962  34.808  -39.892  1.00 71.94 162 A 1 
ATOM   1221 C C   . SER A 1 162 ? 11.582  35.088  -38.442  1.00 74.12 162 A 1 
ATOM   1222 O O   . SER A 1 162 ? 12.238  34.592  -37.533  1.00 68.30 162 A 1 
ATOM   1223 C CB  . SER A 1 162 ? 12.705  36.000  -40.489  1.00 65.39 162 A 1 
ATOM   1224 O OG  . SER A 1 162 ? 13.833  36.327  -39.709  1.00 57.07 162 A 1 
ATOM   1225 N N   . ASN A 1 163 ? 10.465  35.800  -38.213  1.00 74.55 163 A 1 
ATOM   1226 C CA  . ASN A 1 163 ? 9.935   35.973  -36.866  1.00 76.20 163 A 1 
ATOM   1227 C C   . ASN A 1 163 ? 9.385   34.668  -36.287  1.00 76.53 163 A 1 
ATOM   1228 O O   . ASN A 1 163 ? 9.576   34.416  -35.102  1.00 72.00 163 A 1 
ATOM   1229 C CB  . ASN A 1 163 ? 8.872   37.078  -36.846  1.00 72.47 163 A 1 
ATOM   1230 C CG  . ASN A 1 163 ? 9.461   38.467  -36.679  1.00 65.87 163 A 1 
ATOM   1231 O OD1 . ASN A 1 163 ? 10.627  38.674  -36.403  1.00 58.65 163 A 1 
ATOM   1232 N ND2 . ASN A 1 163 ? 8.643   39.487  -36.816  1.00 58.07 163 A 1 
ATOM   1233 N N   . MET A 1 164 ? 8.709   33.834  -37.106  1.00 78.62 164 A 1 
ATOM   1234 C CA  . MET A 1 164 ? 8.298   32.502  -36.673  1.00 79.11 164 A 1 
ATOM   1235 C C   . MET A 1 164 ? 9.496   31.620  -36.370  1.00 80.70 164 A 1 
ATOM   1236 O O   . MET A 1 164 ? 9.470   30.947  -35.347  1.00 76.32 164 A 1 
ATOM   1237 C CB  . MET A 1 164 ? 7.404   31.812  -37.701  1.00 74.43 164 A 1 
ATOM   1238 C CG  . MET A 1 164 ? 5.938   32.199  -37.555  1.00 67.96 164 A 1 
ATOM   1239 S SD  . MET A 1 164 ? 4.817   31.306  -38.671  1.00 61.71 164 A 1 
ATOM   1240 C CE  . MET A 1 164 ? 4.939   29.630  -38.027  1.00 54.81 164 A 1 
ATOM   1241 N N   . ASP A 1 165 ? 10.524  31.640  -37.205  1.00 79.30 165 A 1 
ATOM   1242 C CA  . ASP A 1 165 ? 11.758  30.898  -36.963  1.00 80.42 165 A 1 
ATOM   1243 C C   . ASP A 1 165 ? 12.421  31.380  -35.672  1.00 82.15 165 A 1 
ATOM   1244 O O   . ASP A 1 165 ? 12.741  30.559  -34.822  1.00 79.27 165 A 1 
ATOM   1245 C CB  . ASP A 1 165 ? 12.726  31.015  -38.150  1.00 76.72 165 A 1 
ATOM   1246 C CG  . ASP A 1 165 ? 12.316  30.186  -39.361  1.00 71.48 165 A 1 
ATOM   1247 O OD1 . ASP A 1 165 ? 11.593  29.171  -39.206  1.00 62.98 165 A 1 
ATOM   1248 O OD2 . ASP A 1 165 ? 12.757  30.526  -40.487  1.00 63.30 165 A 1 
ATOM   1249 N N   . ASN A 1 166 ? 12.472  32.688  -35.450  1.00 80.18 166 A 1 
ATOM   1250 C CA  . ASN A 1 166 ? 12.957  33.243  -34.191  1.00 81.03 166 A 1 
ATOM   1251 C C   . ASN A 1 166 ? 12.070  32.851  -33.000  1.00 80.75 166 A 1 
ATOM   1252 O O   . ASN A 1 166 ? 12.582  32.584  -31.918  1.00 77.22 166 A 1 
ATOM   1253 C CB  . ASN A 1 166 ? 13.049  34.771  -34.304  1.00 78.68 166 A 1 
ATOM   1254 C CG  . ASN A 1 166 ? 14.234  35.252  -35.128  1.00 74.54 166 A 1 
ATOM   1255 O OD1 . ASN A 1 166 ? 15.221  34.583  -35.313  1.00 66.57 166 A 1 
ATOM   1256 N ND2 . ASN A 1 166 ? 14.175  36.472  -35.610  1.00 65.79 166 A 1 
ATOM   1257 N N   . MET A 1 167 ? 10.737  32.819  -33.193  1.00 80.42 167 A 1 
ATOM   1258 C CA  . MET A 1 167 ? 9.826   32.341  -32.147  1.00 80.08 167 A 1 
ATOM   1259 C C   . MET A 1 167 ? 10.014  30.846  -31.879  1.00 82.11 167 A 1 
ATOM   1260 O O   . MET A 1 167 ? 10.035  30.452  -30.721  1.00 79.20 167 A 1 
ATOM   1261 C CB  . MET A 1 167 ? 8.361   32.621  -32.486  1.00 75.87 167 A 1 
ATOM   1262 C CG  . MET A 1 167 ? 7.966   34.074  -32.211  1.00 68.29 167 A 1 
ATOM   1263 S SD  . MET A 1 167 ? 6.197   34.403  -32.422  1.00 62.64 167 A 1 
ATOM   1264 C CE  . MET A 1 167 ? 5.568   33.844  -30.825  1.00 54.34 167 A 1 
ATOM   1265 N N   . PHE A 1 168 ? 10.157  30.037  -32.944  1.00 81.14 168 A 1 
ATOM   1266 C CA  . PHE A 1 168 ? 10.446  28.612  -32.805  1.00 82.63 168 A 1 
ATOM   1267 C C   . PHE A 1 168 ? 11.803  28.380  -32.166  1.00 84.52 168 A 1 
ATOM   1268 O O   . PHE A 1 168 ? 11.916  27.540  -31.275  1.00 84.99 168 A 1 
ATOM   1269 C CB  . PHE A 1 168 ? 10.369  27.905  -34.169  1.00 79.14 168 A 1 
ATOM   1270 C CG  . PHE A 1 168 ? 8.982   27.426  -34.521  1.00 74.77 168 A 1 
ATOM   1271 C CD1 . PHE A 1 168 ? 8.397   26.384  -33.785  1.00 66.89 168 A 1 
ATOM   1272 C CD2 . PHE A 1 168 ? 8.268   28.001  -35.584  1.00 65.91 168 A 1 
ATOM   1273 C CE1 . PHE A 1 168 ? 7.107   25.928  -34.091  1.00 61.58 168 A 1 
ATOM   1274 C CE2 . PHE A 1 168 ? 6.978   27.551  -35.893  1.00 59.56 168 A 1 
ATOM   1275 C CZ  . PHE A 1 168 ? 6.390   26.518  -35.145  1.00 61.14 168 A 1 
ATOM   1276 N N   . GLU A 1 169 ? 12.797  29.147  -32.542  1.00 82.02 169 A 1 
ATOM   1277 C CA  . GLU A 1 169 ? 14.137  29.056  -31.976  1.00 83.01 169 A 1 
ATOM   1278 C C   . GLU A 1 169 ? 14.143  29.501  -30.506  1.00 83.36 169 A 1 
ATOM   1279 O O   . GLU A 1 169 ? 14.727  28.829  -29.656  1.00 83.57 169 A 1 
ATOM   1280 C CB  . GLU A 1 169 ? 15.095  29.869  -32.853  1.00 81.85 169 A 1 
ATOM   1281 C CG  . GLU A 1 169 ? 16.533  29.373  -32.745  1.00 72.20 169 A 1 
ATOM   1282 C CD  . GLU A 1 169 ? 17.463  30.045  -33.768  1.00 64.70 169 A 1 
ATOM   1283 O OE1 . GLU A 1 169 ? 18.473  29.392  -34.118  1.00 58.75 169 A 1 
ATOM   1284 O OE2 . GLU A 1 169 ? 17.174  31.183  -34.168  1.00 57.91 169 A 1 
ATOM   1285 N N   . SER A 1 170 ? 13.397  30.570  -30.195  1.00 85.10 170 A 1 
ATOM   1286 C CA  . SER A 1 170 ? 13.157  30.992  -28.816  1.00 84.74 170 A 1 
ATOM   1287 C C   . SER A 1 170 ? 12.421  29.922  -28.011  1.00 85.70 170 A 1 
ATOM   1288 O O   . SER A 1 170 ? 12.815  29.616  -26.888  1.00 84.19 170 A 1 
ATOM   1289 C CB  . SER A 1 170 ? 12.370  32.307  -28.796  1.00 83.52 170 A 1 
ATOM   1290 O OG  . SER A 1 170 ? 12.191  32.748  -27.465  1.00 73.19 170 A 1 
ATOM   1291 N N   . TYR A 1 171 ? 11.378  29.303  -28.602  1.00 86.59 171 A 1 
ATOM   1292 C CA  . TYR A 1 171 ? 10.619  28.229  -27.960  1.00 86.70 171 A 1 
ATOM   1293 C C   . TYR A 1 171 ? 11.466  26.972  -27.761  1.00 87.56 171 A 1 
ATOM   1294 O O   . TYR A 1 171 ? 11.466  26.399  -26.669  1.00 87.46 171 A 1 
ATOM   1295 C CB  . TYR A 1 171 ? 9.357   27.958  -28.782  1.00 85.48 171 A 1 
ATOM   1296 C CG  . TYR A 1 171 ? 8.370   27.034  -28.099  1.00 85.51 171 A 1 
ATOM   1297 C CD1 . TYR A 1 171 ? 8.135   25.748  -28.608  1.00 75.49 171 A 1 
ATOM   1298 C CD2 . TYR A 1 171 ? 7.669   27.468  -26.961  1.00 75.23 171 A 1 
ATOM   1299 C CE1 . TYR A 1 171 ? 7.210   24.901  -27.988  1.00 71.16 171 A 1 
ATOM   1300 C CE2 . TYR A 1 171 ? 6.742   26.620  -26.327  1.00 71.79 171 A 1 
ATOM   1301 C CZ  . TYR A 1 171 ? 6.523   25.339  -26.841  1.00 73.04 171 A 1 
ATOM   1302 O OH  . TYR A 1 171 ? 5.632   24.497  -26.213  1.00 73.15 171 A 1 
ATOM   1303 N N   . ILE A 1 172 ? 12.248  26.586  -28.775  1.00 84.79 172 A 1 
ATOM   1304 C CA  . ILE A 1 172 ? 13.208  25.478  -28.689  1.00 84.69 172 A 1 
ATOM   1305 C C   . ILE A 1 172 ? 14.270  25.761  -27.626  1.00 84.96 172 A 1 
ATOM   1306 O O   . ILE A 1 172 ? 14.595  24.870  -26.846  1.00 87.62 172 A 1 
ATOM   1307 C CB  . ILE A 1 172 ? 13.857  25.206  -30.067  1.00 84.10 172 A 1 
ATOM   1308 C CG1 . ILE A 1 172 ? 12.831  24.571  -31.024  1.00 77.24 172 A 1 
ATOM   1309 C CG2 . ILE A 1 172 ? 15.094  24.298  -29.956  1.00 73.78 172 A 1 
ATOM   1310 C CD1 . ILE A 1 172 ? 13.254  24.641  -32.497  1.00 66.80 172 A 1 
ATOM   1311 N N   . ASN A 1 173 ? 14.779  26.990  -27.561  1.00 85.23 173 A 1 
ATOM   1312 C CA  . ASN A 1 173 ? 15.737  27.382  -26.529  1.00 85.15 173 A 1 
ATOM   1313 C C   . ASN A 1 173 ? 15.099  27.362  -25.134  1.00 85.58 173 A 1 
ATOM   1314 O O   . ASN A 1 173 ? 15.741  26.929  -24.177  1.00 85.50 173 A 1 
ATOM   1315 C CB  . ASN A 1 173 ? 16.329  28.753  -26.863  1.00 84.48 173 A 1 
ATOM   1316 C CG  . ASN A 1 173 ? 17.424  28.672  -27.910  1.00 79.38 173 A 1 
ATOM   1317 O OD1 . ASN A 1 173 ? 18.086  27.665  -28.080  1.00 71.82 173 A 1 
ATOM   1318 N ND2 . ASN A 1 173 ? 17.669  29.755  -28.606  1.00 71.59 173 A 1 
ATOM   1319 N N   . ASN A 1 174 ? 13.826  27.766  -25.027  1.00 85.42 174 A 1 
ATOM   1320 C CA  . ASN A 1 174 ? 13.105  27.706  -23.767  1.00 85.18 174 A 1 
ATOM   1321 C C   . ASN A 1 174 ? 12.858  26.253  -23.330  1.00 85.31 174 A 1 
ATOM   1322 O O   . ASN A 1 174 ? 13.046  25.922  -22.168  1.00 84.90 174 A 1 
ATOM   1323 C CB  . ASN A 1 174 ? 11.803  28.514  -23.903  1.00 84.22 174 A 1 
ATOM   1324 C CG  . ASN A 1 174 ? 11.428  29.268  -22.642  1.00 77.72 174 A 1 
ATOM   1325 O OD1 . ASN A 1 174 ? 12.156  29.343  -21.669  1.00 68.87 174 A 1 
ATOM   1326 N ND2 . ASN A 1 174 ? 10.270  29.900  -22.638  1.00 69.86 174 A 1 
ATOM   1327 N N   . LEU A 1 175 ? 12.530  25.378  -24.285  1.00 85.46 175 A 1 
ATOM   1328 C CA  . LEU A 1 175 ? 12.400  23.948  -24.038  1.00 83.17 175 A 1 
ATOM   1329 C C   . LEU A 1 175 ? 13.725  23.278  -23.698  1.00 83.04 175 A 1 
ATOM   1330 O O   . LEU A 1 175 ? 13.770  22.450  -22.800  1.00 87.33 175 A 1 
ATOM   1331 C CB  . LEU A 1 175 ? 11.788  23.283  -25.256  1.00 84.39 175 A 1 
ATOM   1332 C CG  . LEU A 1 175 ? 10.277  23.500  -25.272  1.00 80.06 175 A 1 
ATOM   1333 C CD1 . LEU A 1 175 ? 9.832   23.461  -26.712  1.00 70.73 175 A 1 
ATOM   1334 C CD2 . LEU A 1 175 ? 9.561   22.437  -24.427  1.00 72.69 175 A 1 
ATOM   1335 N N   . ARG A 1 176 ? 14.810  23.673  -24.391  1.00 85.98 176 A 1 
ATOM   1336 C CA  . ARG A 1 176 ? 16.151  23.225  -24.019  1.00 85.40 176 A 1 
ATOM   1337 C C   . ARG A 1 176 ? 16.489  23.638  -22.605  1.00 85.32 176 A 1 
ATOM   1338 O O   . ARG A 1 176 ? 16.958  22.790  -21.855  1.00 87.92 176 A 1 
ATOM   1339 C CB  . ARG A 1 176 ? 17.202  23.751  -24.991  1.00 86.28 176 A 1 
ATOM   1340 C CG  . ARG A 1 176 ? 17.279  22.889  -26.251  1.00 80.13 176 A 1 
ATOM   1341 C CD  . ARG A 1 176 ? 18.372  23.444  -27.158  1.00 77.64 176 A 1 
ATOM   1342 N NE  . ARG A 1 176 ? 18.548  22.629  -28.370  1.00 69.00 176 A 1 
ATOM   1343 C CZ  . ARG A 1 176 ? 19.358  22.905  -29.369  1.00 62.29 176 A 1 
ATOM   1344 N NH1 . ARG A 1 176 ? 20.119  23.968  -29.350  1.00 56.72 176 A 1 
ATOM   1345 N NH2 . ARG A 1 176 ? 19.418  22.115  -30.400  1.00 57.79 176 A 1 
ATOM   1346 N N   . ARG A 1 177 ? 16.175  24.887  -22.213  1.00 86.71 177 A 1 
ATOM   1347 C CA  . ARG A 1 177 ? 16.339  25.321  -20.822  1.00 86.68 177 A 1 
ATOM   1348 C C   . ARG A 1 177 ? 15.480  24.510  -19.861  1.00 86.93 177 A 1 
ATOM   1349 O O   . ARG A 1 177 ? 15.979  24.115  -18.816  1.00 86.77 177 A 1 
ATOM   1350 C CB  . ARG A 1 177 ? 16.015  26.807  -20.663  1.00 87.33 177 A 1 
ATOM   1351 C CG  . ARG A 1 177 ? 17.201  27.683  -21.067  1.00 77.76 177 A 1 
ATOM   1352 C CD  . ARG A 1 177 ? 16.828  29.145  -20.826  1.00 76.72 177 A 1 
ATOM   1353 N NE  . ARG A 1 177 ? 17.947  30.043  -21.164  1.00 66.56 177 A 1 
ATOM   1354 C CZ  . ARG A 1 177 ? 17.914  31.360  -21.118  1.00 58.95 177 A 1 
ATOM   1355 N NH1 . ARG A 1 177 ? 16.841  31.995  -20.736  1.00 54.49 177 A 1 
ATOM   1356 N NH2 . ARG A 1 177 ? 18.964  32.047  -21.451  1.00 52.81 177 A 1 
ATOM   1357 N N   . GLN A 1 178 ? 14.213  24.229  -20.206  1.00 86.64 178 A 1 
ATOM   1358 C CA  . GLN A 1 178 ? 13.359  23.378  -19.383  1.00 83.79 178 A 1 
ATOM   1359 C C   . GLN A 1 178 ? 13.916  21.953  -19.262  1.00 85.36 178 A 1 
ATOM   1360 O O   . GLN A 1 178 ? 13.930  21.413  -18.159  1.00 84.58 178 A 1 
ATOM   1361 C CB  . GLN A 1 178 ? 11.933  23.332  -19.938  1.00 83.35 178 A 1 
ATOM   1362 C CG  . GLN A 1 178 ? 11.141  24.598  -19.576  1.00 76.49 178 A 1 
ATOM   1363 C CD  . GLN A 1 178 ? 9.703   24.570  -20.101  1.00 73.40 178 A 1 
ATOM   1364 O OE1 . GLN A 1 178 ? 9.272   23.667  -20.804  1.00 67.09 178 A 1 
ATOM   1365 N NE2 . GLN A 1 178 ? 8.912   25.549  -19.775  1.00 62.39 178 A 1 
ATOM   1366 N N   . LEU A 1 179 ? 14.405  21.384  -20.356  1.00 87.18 179 A 1 
ATOM   1367 C CA  . LEU A 1 179 ? 15.069  20.082  -20.358  1.00 85.66 179 A 1 
ATOM   1368 C C   . LEU A 1 179 ? 16.338  20.075  -19.508  1.00 84.59 179 A 1 
ATOM   1369 O O   . LEU A 1 179 ? 16.581  19.121  -18.778  1.00 87.52 179 A 1 
ATOM   1370 C CB  . LEU A 1 179 ? 15.405  19.689  -21.805  1.00 86.89 179 A 1 
ATOM   1371 C CG  . LEU A 1 179 ? 14.460  18.606  -22.350  1.00 80.36 179 A 1 
ATOM   1372 C CD1 . LEU A 1 179 ? 14.286  18.780  -23.849  1.00 69.56 179 A 1 
ATOM   1373 C CD2 . LEU A 1 179 ? 15.014  17.213  -22.064  1.00 72.62 179 A 1 
ATOM   1374 N N   . GLU A 1 180 ? 17.106  21.148  -19.585  1.00 90.41 180 A 1 
ATOM   1375 C CA  . GLU A 1 180 ? 18.323  21.311  -18.806  1.00 89.21 180 A 1 
ATOM   1376 C C   . GLU A 1 180 ? 17.996  21.470  -17.313  1.00 88.34 180 A 1 
ATOM   1377 O O   . GLU A 1 180 ? 18.627  20.828  -16.471  1.00 87.31 180 A 1 
ATOM   1378 C CB  . GLU A 1 180 ? 19.099  22.492  -19.392  1.00 89.21 180 A 1 
ATOM   1379 C CG  . GLU A 1 180 ? 20.592  22.474  -19.077  1.00 77.12 180 A 1 
ATOM   1380 C CD  . GLU A 1 180 ? 21.356  23.544  -19.889  1.00 70.33 180 A 1 
ATOM   1381 O OE1 . GLU A 1 180 ? 22.554  23.306  -20.167  1.00 64.21 180 A 1 
ATOM   1382 O OE2 . GLU A 1 180 ? 20.740  24.575  -20.229  1.00 64.85 180 A 1 
ATOM   1383 N N   . THR A 1 181 ? 16.928  22.229  -17.001  1.00 87.28 181 A 1 
ATOM   1384 C CA  . THR A 1 181 ? 16.411  22.369  -15.626  1.00 85.87 181 A 1 
ATOM   1385 C C   . THR A 1 181 ? 15.895  21.030  -15.097  1.00 86.84 181 A 1 
ATOM   1386 O O   . THR A 1 181 ? 16.256  20.633  -14.000  1.00 84.70 181 A 1 
ATOM   1387 C CB  . THR A 1 181 ? 15.296  23.420  -15.535  1.00 84.24 181 A 1 
ATOM   1388 O OG1 . THR A 1 181 ? 15.657  24.620  -16.172  1.00 76.21 181 A 1 
ATOM   1389 C CG2 . THR A 1 181 ? 14.988  23.797  -14.089  1.00 72.50 181 A 1 
ATOM   1390 N N   . LEU A 1 182 ? 15.114  20.297  -15.901  1.00 86.50 182 A 1 
ATOM   1391 C CA  . LEU A 1 182 ? 14.646  18.953  -15.554  1.00 84.85 182 A 1 
ATOM   1392 C C   . LEU A 1 182 ? 15.805  17.959  -15.405  1.00 84.04 182 A 1 
ATOM   1393 O O   . LEU A 1 182 ? 15.765  17.102  -14.526  1.00 87.26 182 A 1 
ATOM   1394 C CB  . LEU A 1 182 ? 13.661  18.454  -16.631  1.00 86.14 182 A 1 
ATOM   1395 C CG  . LEU A 1 182 ? 12.238  19.017  -16.488  1.00 79.18 182 A 1 
ATOM   1396 C CD1 . LEU A 1 182 ? 11.457  18.813  -17.777  1.00 69.35 182 A 1 
ATOM   1397 C CD2 . LEU A 1 182 ? 11.479  18.323  -15.356  1.00 72.01 182 A 1 
ATOM   1398 N N   . GLY A 1 183 ? 16.831  18.088  -16.232  1.00 88.52 183 A 1 
ATOM   1399 C CA  . GLY A 1 183 ? 18.058  17.307  -16.109  1.00 88.14 183 A 1 
ATOM   1400 C C   . GLY A 1 183 ? 18.805  17.597  -14.808  1.00 89.35 183 A 1 
ATOM   1401 O O   . GLY A 1 183 ? 19.257  16.666  -14.136  1.00 88.99 183 A 1 
ATOM   1402 N N   . GLN A 1 184 ? 18.870  18.880  -14.418  1.00 89.66 184 A 1 
ATOM   1403 C CA  . GLN A 1 184 ? 19.439  19.272  -13.127  1.00 89.80 184 A 1 
ATOM   1404 C C   . GLN A 1 184 ? 18.586  18.812  -11.948  1.00 90.27 184 A 1 
ATOM   1405 O O   . GLN A 1 184 ? 19.142  18.317  -10.969  1.00 88.49 184 A 1 
ATOM   1406 C CB  . GLN A 1 184 ? 19.631  20.791  -13.065  1.00 88.86 184 A 1 
ATOM   1407 C CG  . GLN A 1 184 ? 20.847  21.258  -13.877  1.00 80.81 184 A 1 
ATOM   1408 C CD  . GLN A 1 184 ? 21.114  22.764  -13.733  1.00 75.30 184 A 1 
ATOM   1409 O OE1 . GLN A 1 184 ? 20.420  23.498  -13.041  1.00 68.24 184 A 1 
ATOM   1410 N NE2 . GLN A 1 184 ? 22.149  23.268  -14.362  1.00 64.17 184 A 1 
ATOM   1411 N N   . GLU A 1 185 ? 17.249  18.921  -12.045  1.00 88.51 185 A 1 
ATOM   1412 C CA  . GLU A 1 185 ? 16.343  18.376  -11.029  1.00 87.83 185 A 1 
ATOM   1413 C C   . GLU A 1 185 ? 16.485  16.864  -10.903  1.00 88.34 185 A 1 
ATOM   1414 O O   . GLU A 1 185 ? 16.549  16.355  -9.788   1.00 88.35 185 A 1 
ATOM   1415 C CB  . GLU A 1 185 ? 14.885  18.732  -11.331  1.00 87.76 185 A 1 
ATOM   1416 C CG  . GLU A 1 185 ? 14.503  20.110  -10.785  1.00 75.29 185 A 1 
ATOM   1417 C CD  . GLU A 1 185 ? 13.018  20.439  -10.975  1.00 67.98 185 A 1 
ATOM   1418 O OE1 . GLU A 1 185 ? 12.531  21.330  -10.239  1.00 61.55 185 A 1 
ATOM   1419 O OE2 . GLU A 1 185 ? 12.369  19.833  -11.853  1.00 61.68 185 A 1 
ATOM   1420 N N   . LYS A 1 186 ? 16.592  16.156  -12.038  1.00 86.78 186 A 1 
ATOM   1421 C CA  . LYS A 1 186 ? 16.836  14.719  -12.041  1.00 86.08 186 A 1 
ATOM   1422 C C   . LYS A 1 186 ? 18.148  14.369  -11.336  1.00 85.09 186 A 1 
ATOM   1423 O O   . LYS A 1 186 ? 18.153  13.493  -10.476  1.00 87.46 186 A 1 
ATOM   1424 C CB  . LYS A 1 186 ? 16.805  14.179  -13.481  1.00 86.87 186 A 1 
ATOM   1425 C CG  . LYS A 1 186 ? 16.941  12.648  -13.470  1.00 86.76 186 A 1 
ATOM   1426 C CD  . LYS A 1 186 ? 17.078  12.047  -14.870  1.00 81.12 186 A 1 
ATOM   1427 C CE  . LYS A 1 186 ? 17.441  10.599  -14.629  1.00 72.39 186 A 1 
ATOM   1428 N NZ  . LYS A 1 186 ? 17.826  9.856   -15.838  1.00 62.78 186 A 1 
ATOM   1429 N N   . LEU A 1 187 ? 19.224  15.058  -11.660  1.00 90.36 187 A 1 
ATOM   1430 C CA  . LEU A 1 187 ? 20.514  14.857  -10.994  1.00 90.30 187 A 1 
ATOM   1431 C C   . LEU A 1 187 ? 20.436  15.137  -9.493   1.00 90.26 187 A 1 
ATOM   1432 O O   . LEU A 1 187 ? 21.036  14.411  -8.696   1.00 88.82 187 A 1 
ATOM   1433 C CB  . LEU A 1 187 ? 21.575  15.753  -11.651  1.00 90.17 187 A 1 
ATOM   1434 C CG  . LEU A 1 187 ? 22.134  15.189  -12.966  1.00 83.15 187 A 1 
ATOM   1435 C CD1 . LEU A 1 187 ? 22.858  16.290  -13.740  1.00 74.76 187 A 1 
ATOM   1436 C CD2 . LEU A 1 187 ? 23.141  14.066  -12.705  1.00 76.29 187 A 1 
ATOM   1437 N N   . LYS A 1 188 ? 19.683  16.178  -9.110   1.00 88.65 188 A 1 
ATOM   1438 C CA  . LYS A 1 188 ? 19.442  16.498  -7.698   1.00 88.31 188 A 1 
ATOM   1439 C C   . LYS A 1 188 ? 18.663  15.390  -6.990   1.00 88.51 188 A 1 
ATOM   1440 O O   . LYS A 1 188 ? 19.055  14.976  -5.911   1.00 88.16 188 A 1 
ATOM   1441 C CB  . LYS A 1 188 ? 18.709  17.836  -7.591   1.00 87.78 188 A 1 
ATOM   1442 C CG  . LYS A 1 188 ? 19.446  18.800  -6.669   1.00 76.97 188 A 1 
ATOM   1443 C CD  . LYS A 1 188 ? 18.648  20.090  -6.541   1.00 74.54 188 A 1 
ATOM   1444 C CE  . LYS A 1 188 ? 19.356  21.061  -5.598   1.00 64.13 188 A 1 
ATOM   1445 N NZ  . LYS A 1 188 ? 18.512  22.242  -5.351   1.00 56.80 188 A 1 
ATOM   1446 N N   . LEU A 1 189 ? 17.594  14.913  -7.623   1.00 87.92 189 A 1 
ATOM   1447 C CA  . LEU A 1 189 ? 16.781  13.805  -7.114   1.00 85.37 189 A 1 
ATOM   1448 C C   . LEU A 1 189 ? 17.583  12.509  -7.031   1.00 84.31 189 A 1 
ATOM   1449 O O   . LEU A 1 189 ? 17.479  11.805  -6.038   1.00 88.32 189 A 1 
ATOM   1450 C CB  . LEU A 1 189 ? 15.541  13.626  -8.001   1.00 86.64 189 A 1 
ATOM   1451 C CG  . LEU A 1 189 ? 14.406  14.615  -7.676   1.00 81.34 189 A 1 
ATOM   1452 C CD1 . LEU A 1 189 ? 13.414  14.680  -8.833   1.00 71.20 189 A 1 
ATOM   1453 C CD2 . LEU A 1 189 ? 13.639  14.195  -6.425   1.00 73.30 189 A 1 
ATOM   1454 N N   . GLU A 1 190 ? 18.412  12.212  -8.028   1.00 88.27 190 A 1 
ATOM   1455 C CA  . GLU A 1 190 ? 19.313  11.054  -7.992   1.00 86.65 190 A 1 
ATOM   1456 C C   . GLU A 1 190 ? 20.335  11.163  -6.851   1.00 85.53 190 A 1 
ATOM   1457 O O   . GLU A 1 190 ? 20.605  10.173  -6.166   1.00 85.50 190 A 1 
ATOM   1458 C CB  . GLU A 1 190 ? 20.032  10.878  -9.342   1.00 86.77 190 A 1 
ATOM   1459 C CG  . GLU A 1 190 ? 19.142  10.229  -10.413  1.00 78.50 190 A 1 
ATOM   1460 C CD  . GLU A 1 190 ? 19.801  10.101  -11.806  1.00 72.69 190 A 1 
ATOM   1461 O OE1 . GLU A 1 190 ? 19.205  9.418   -12.685  1.00 66.29 190 A 1 
ATOM   1462 O OE2 . GLU A 1 190 ? 20.862  10.711  -12.055  1.00 67.01 190 A 1 
ATOM   1463 N N   . ALA A 1 191 ? 20.862  12.365  -6.606   1.00 90.94 191 A 1 
ATOM   1464 C CA  . ALA A 1 191 ? 21.773  12.600  -5.488   1.00 91.04 191 A 1 
ATOM   1465 C C   . ALA A 1 191 ? 21.064  12.470  -4.125   1.00 91.37 191 A 1 
ATOM   1466 O O   . ALA A 1 191 ? 21.604  11.848  -3.209   1.00 90.00 191 A 1 
ATOM   1467 C CB  . ALA A 1 191 ? 22.427  13.979  -5.655   1.00 91.12 191 A 1 
ATOM   1468 N N   . GLU A 1 192 ? 19.841  13.013  -4.000   1.00 89.32 192 A 1 
ATOM   1469 C CA  . GLU A 1 192 ? 19.010  12.841  -2.801   1.00 87.99 192 A 1 
ATOM   1470 C C   . GLU A 1 192 ? 18.627  11.378  -2.586   1.00 87.04 192 A 1 
ATOM   1471 O O   . GLU A 1 192 ? 18.685  10.890  -1.458   1.00 87.93 192 A 1 
ATOM   1472 C CB  . GLU A 1 192 ? 17.749  13.707  -2.872   1.00 89.27 192 A 1 
ATOM   1473 C CG  . GLU A 1 192 ? 18.021  15.170  -2.485   1.00 75.73 192 A 1 
ATOM   1474 C CD  . GLU A 1 192 ? 16.779  16.072  -2.532   1.00 69.35 192 A 1 
ATOM   1475 O OE1 . GLU A 1 192 ? 16.926  17.261  -2.141   1.00 62.62 192 A 1 
ATOM   1476 O OE2 . GLU A 1 192 ? 15.704  15.621  -2.971   1.00 63.81 192 A 1 
ATOM   1477 N N   . LEU A 1 193 ? 18.287  10.666  -3.668   1.00 88.48 193 A 1 
ATOM   1478 C CA  . LEU A 1 193 ? 17.972  9.248   -3.626   1.00 86.23 193 A 1 
ATOM   1479 C C   . LEU A 1 193 ? 19.184  8.427   -3.172   1.00 84.32 193 A 1 
ATOM   1480 O O   . LEU A 1 193 ? 19.044  7.568   -2.307   1.00 86.90 193 A 1 
ATOM   1481 C CB  . LEU A 1 193 ? 17.484  8.807   -5.018   1.00 87.60 193 A 1 
ATOM   1482 C CG  . LEU A 1 193 ? 16.737  7.462   -4.989   1.00 85.82 193 A 1 
ATOM   1483 C CD1 . LEU A 1 193 ? 15.254  7.663   -5.296   1.00 73.29 193 A 1 
ATOM   1484 C CD2 . LEU A 1 193 ? 17.311  6.484   -6.013   1.00 76.49 193 A 1 
ATOM   1485 N N   . GLY A 1 194 ? 20.358  8.740   -3.694   1.00 90.34 194 A 1 
ATOM   1486 C CA  . GLY A 1 194 ? 21.609  8.124   -3.263   1.00 90.06 194 A 1 
ATOM   1487 C C   . GLY A 1 194 ? 21.913  8.370   -1.781   1.00 90.91 194 A 1 
ATOM   1488 O O   . GLY A 1 194 ? 22.248  7.431   -1.054   1.00 89.49 194 A 1 
ATOM   1489 N N   . ASN A 1 195 ? 21.700  9.594   -1.300   1.00 87.89 195 A 1 
ATOM   1490 C CA  . ASN A 1 195 ? 21.841  9.912   0.122    1.00 88.44 195 A 1 
ATOM   1491 C C   . ASN A 1 195 ? 20.813  9.181   0.986    1.00 87.91 195 A 1 
ATOM   1492 O O   . ASN A 1 195 ? 21.161  8.659   2.050    1.00 88.10 195 A 1 
ATOM   1493 C CB  . ASN A 1 195 ? 21.735  11.430  0.333    1.00 88.76 195 A 1 
ATOM   1494 C CG  . ASN A 1 195 ? 23.077  12.123  0.468    1.00 79.80 195 A 1 
ATOM   1495 O OD1 . ASN A 1 195 ? 24.136  11.541  0.547    1.00 72.02 195 A 1 
ATOM   1496 N ND2 . ASN A 1 195 ? 23.071  13.439  0.544    1.00 71.13 195 A 1 
ATOM   1497 N N   . MET A 1 196 ? 19.557  9.123   0.550    1.00 87.75 196 A 1 
ATOM   1498 C CA  . MET A 1 196 ? 18.517  8.381   1.266    1.00 87.26 196 A 1 
ATOM   1499 C C   . MET A 1 196 ? 18.779  6.878   1.277    1.00 87.42 196 A 1 
ATOM   1500 O O   . MET A 1 196 ? 18.578  6.251   2.305    1.00 87.94 196 A 1 
ATOM   1501 C CB  . MET A 1 196 ? 17.128  8.677   0.693    1.00 87.16 196 A 1 
ATOM   1502 C CG  . MET A 1 196 ? 16.500  9.913   1.330    1.00 78.29 196 A 1 
ATOM   1503 S SD  . MET A 1 196 ? 14.697  9.991   1.164    1.00 71.82 196 A 1 
ATOM   1504 C CE  . MET A 1 196 ? 14.536  11.067  -0.274   1.00 61.64 196 A 1 
ATOM   1505 N N   . GLN A 1 197 ? 19.278  6.308   0.176    1.00 86.64 197 A 1 
ATOM   1506 C CA  . GLN A 1 197 ? 19.688  4.907   0.138    1.00 86.35 197 A 1 
ATOM   1507 C C   . GLN A 1 197 ? 20.841  4.629   1.099    1.00 86.82 197 A 1 
ATOM   1508 O O   . GLN A 1 197 ? 20.785  3.649   1.830    1.00 85.77 197 A 1 
ATOM   1509 C CB  . GLN A 1 197 ? 20.074  4.502   -1.291   1.00 86.56 197 A 1 
ATOM   1510 C CG  . GLN A 1 197 ? 18.836  4.253   -2.164   1.00 80.25 197 A 1 
ATOM   1511 C CD  . GLN A 1 197 ? 19.193  3.905   -3.605   1.00 75.47 197 A 1 
ATOM   1512 O OE1 . GLN A 1 197 ? 20.324  3.994   -4.061   1.00 69.26 197 A 1 
ATOM   1513 N NE2 . GLN A 1 197 ? 18.232  3.475   -4.395   1.00 64.43 197 A 1 
ATOM   1514 N N   . GLY A 1 198 ? 21.822  5.530   1.155    1.00 89.90 198 A 1 
ATOM   1515 C CA  . GLY A 1 198 ? 22.899  5.449   2.142    1.00 89.91 198 A 1 
ATOM   1516 C C   . GLY A 1 198 ? 22.380  5.472   3.580    1.00 91.10 198 A 1 
ATOM   1517 O O   . GLY A 1 198 ? 22.746  4.617   4.386    1.00 89.19 198 A 1 
ATOM   1518 N N   . LEU A 1 199 ? 21.437  6.374   3.884    1.00 87.33 199 A 1 
ATOM   1519 C CA  . LEU A 1 199 ? 20.780  6.428   5.192    1.00 87.50 199 A 1 
ATOM   1520 C C   . LEU A 1 199 ? 19.985  5.153   5.501    1.00 88.16 199 A 1 
ATOM   1521 O O   . LEU A 1 199 ? 20.033  4.671   6.633    1.00 87.23 199 A 1 
ATOM   1522 C CB  . LEU A 1 199 ? 19.853  7.652   5.246    1.00 87.49 199 A 1 
ATOM   1523 C CG  . LEU A 1 199 ? 20.586  8.964   5.556    1.00 78.13 199 A 1 
ATOM   1524 C CD1 . LEU A 1 199 ? 19.720  10.163  5.163    1.00 69.96 199 A 1 
ATOM   1525 C CD2 . LEU A 1 199 ? 20.898  9.084   7.048    1.00 71.95 199 A 1 
ATOM   1526 N N   . VAL A 1 200 ? 19.274  4.602   4.526    1.00 87.62 200 A 1 
ATOM   1527 C CA  . VAL A 1 200 ? 18.536  3.346   4.698    1.00 86.67 200 A 1 
ATOM   1528 C C   . VAL A 1 200 ? 19.492  2.190   4.997    1.00 85.92 200 A 1 
ATOM   1529 O O   . VAL A 1 200 ? 19.191  1.382   5.877    1.00 89.30 200 A 1 
ATOM   1530 C CB  . VAL A 1 200 ? 17.647  3.033   3.476    1.00 86.86 200 A 1 
ATOM   1531 C CG1 . VAL A 1 200 ? 17.089  1.605   3.476    1.00 77.85 200 A 1 
ATOM   1532 C CG2 . VAL A 1 200 ? 16.441  3.973   3.436    1.00 75.81 200 A 1 
ATOM   1533 N N   . GLU A 1 201 ? 20.620  2.129   4.307    1.00 89.31 201 A 1 
ATOM   1534 C CA  . GLU A 1 201 ? 21.636  1.102   4.548    1.00 89.66 201 A 1 
ATOM   1535 C C   . GLU A 1 201 ? 22.269  1.258   5.939    1.00 89.48 201 A 1 
ATOM   1536 O O   . GLU A 1 201 ? 22.358  0.277   6.679    1.00 89.25 201 A 1 
ATOM   1537 C CB  . GLU A 1 201 ? 22.697  1.151   3.424    1.00 90.29 201 A 1 
ATOM   1538 C CG  . GLU A 1 201 ? 23.395  -0.205  3.195    1.00 77.66 201 A 1 
ATOM   1539 C CD  . GLU A 1 201 ? 22.487  -1.302  2.586    1.00 69.39 201 A 1 
ATOM   1540 O OE1 . GLU A 1 201 ? 22.847  -2.498  2.684    1.00 61.94 201 A 1 
ATOM   1541 O OE2 . GLU A 1 201 ? 21.424  -0.972  2.030    1.00 61.49 201 A 1 
ATOM   1542 N N   . ASP A 1 202 ? 22.581  2.481   6.358    1.00 90.50 202 A 1 
ATOM   1543 C CA  . ASP A 1 202 ? 23.079  2.767   7.701    1.00 90.77 202 A 1 
ATOM   1544 C C   . ASP A 1 202 ? 22.066  2.376   8.783    1.00 90.99 202 A 1 
ATOM   1545 O O   . ASP A 1 202 ? 22.417  1.732   9.775    1.00 89.79 202 A 1 
ATOM   1546 C CB  . ASP A 1 202 ? 23.427  4.264   7.850    1.00 90.79 202 A 1 
ATOM   1547 C CG  . ASP A 1 202 ? 24.768  4.676   7.252    1.00 82.26 202 A 1 
ATOM   1548 O OD1 . ASP A 1 202 ? 25.586  3.790   6.919    1.00 74.18 202 A 1 
ATOM   1549 O OD2 . ASP A 1 202 ? 24.999  5.911   7.203    1.00 74.71 202 A 1 
ATOM   1550 N N   . PHE A 1 203 ? 20.782  2.719   8.589    1.00 89.36 203 A 1 
ATOM   1551 C CA  . PHE A 1 203 ? 19.735  2.320   9.524    1.00 89.23 203 A 1 
ATOM   1552 C C   . PHE A 1 203 ? 19.515  0.809   9.547    1.00 89.26 203 A 1 
ATOM   1553 O O   . PHE A 1 203 ? 19.209  0.258   10.605   1.00 89.76 203 A 1 
ATOM   1554 C CB  . PHE A 1 203 ? 18.414  3.035   9.203    1.00 89.12 203 A 1 
ATOM   1555 C CG  . PHE A 1 203 ? 18.341  4.466   9.693    1.00 84.97 203 A 1 
ATOM   1556 C CD1 . PHE A 1 203 ? 18.537  4.762   11.057   1.00 75.65 203 A 1 
ATOM   1557 C CD2 . PHE A 1 203 ? 18.056  5.514   8.808    1.00 75.69 203 A 1 
ATOM   1558 C CE1 . PHE A 1 203 ? 18.477  6.089   11.524   1.00 71.79 203 A 1 
ATOM   1559 C CE2 . PHE A 1 203 ? 17.992  6.843   9.264    1.00 72.89 203 A 1 
ATOM   1560 C CZ  . PHE A 1 203 ? 18.210  7.123   10.619   1.00 74.35 203 A 1 
ATOM   1561 N N   . LYS A 1 204 ? 19.688  0.142   8.413    1.00 87.48 204 A 1 
ATOM   1562 C CA  . LYS A 1 204 ? 19.584  -1.309  8.328    1.00 87.29 204 A 1 
ATOM   1563 C C   . LYS A 1 204 ? 20.724  -1.990  9.092    1.00 86.91 204 A 1 
ATOM   1564 O O   . LYS A 1 204 ? 20.443  -2.869  9.895    1.00 89.16 204 A 1 
ATOM   1565 C CB  . LYS A 1 204 ? 19.561  -1.712  6.857    1.00 88.24 204 A 1 
ATOM   1566 C CG  . LYS A 1 204 ? 19.251  -3.202  6.665    1.00 78.85 204 A 1 
ATOM   1567 C CD  . LYS A 1 204 ? 19.390  -3.535  5.190    1.00 75.94 204 A 1 
ATOM   1568 C CE  . LYS A 1 204 ? 19.357  -5.034  4.965    1.00 66.26 204 A 1 
ATOM   1569 N NZ  . LYS A 1 204 ? 20.011  -5.357  3.688    1.00 57.92 204 A 1 
ATOM   1570 N N   . ASN A 1 205 ? 21.943  -1.533  8.904    1.00 89.66 205 A 1 
ATOM   1571 C CA  . ASN A 1 205 ? 23.098  -2.033  9.654    1.00 90.30 205 A 1 
ATOM   1572 C C   . ASN A 1 205 ? 22.914  -1.800  11.157   1.00 90.31 205 A 1 
ATOM   1573 O O   . ASN A 1 205 ? 23.067  -2.724  11.957   1.00 88.70 205 A 1 
ATOM   1574 C CB  . ASN A 1 205 ? 24.364  -1.348  9.129    1.00 90.46 205 A 1 
ATOM   1575 C CG  . ASN A 1 205 ? 24.726  -1.793  7.710    1.00 88.17 205 A 1 
ATOM   1576 O OD1 . ASN A 1 205 ? 24.410  -2.886  7.269    1.00 78.81 205 A 1 
ATOM   1577 N ND2 . ASN A 1 205 ? 25.412  -0.957  6.972    1.00 78.11 205 A 1 
ATOM   1578 N N   . LYS A 1 206 ? 22.492  -0.592  11.543   1.00 89.35 206 A 1 
ATOM   1579 C CA  . LYS A 1 206 ? 22.221  -0.264  12.941   1.00 89.13 206 A 1 
ATOM   1580 C C   . LYS A 1 206 ? 21.094  -1.111  13.534   1.00 89.21 206 A 1 
ATOM   1581 O O   . LYS A 1 206 ? 21.165  -1.504  14.694   1.00 89.14 206 A 1 
ATOM   1582 C CB  . LYS A 1 206 ? 21.915  1.232   13.021   1.00 89.58 206 A 1 
ATOM   1583 C CG  . LYS A 1 206 ? 22.163  1.790   14.419   1.00 78.56 206 A 1 
ATOM   1584 C CD  . LYS A 1 206 ? 21.958  3.308   14.408   1.00 75.40 206 A 1 
ATOM   1585 C CE  . LYS A 1 206 ? 22.363  3.897   15.746   1.00 65.89 206 A 1 
ATOM   1586 N NZ  . LYS A 1 206 ? 22.159  5.353   15.770   1.00 58.09 206 A 1 
ATOM   1587 N N   . TYR A 1 207 ? 20.067  -1.408  12.749   1.00 90.86 207 A 1 
ATOM   1588 C CA  . TYR A 1 207 ? 18.980  -2.303  13.149   1.00 89.83 207 A 1 
ATOM   1589 C C   . TYR A 1 207 ? 19.458  -3.744  13.347   1.00 88.66 207 A 1 
ATOM   1590 O O   . TYR A 1 207 ? 19.071  -4.386  14.326   1.00 89.11 207 A 1 
ATOM   1591 C CB  . TYR A 1 207 ? 17.861  -2.219  12.103   1.00 89.62 207 A 1 
ATOM   1592 C CG  . TYR A 1 207 ? 16.739  -3.200  12.318   1.00 89.23 207 A 1 
ATOM   1593 C CD1 . TYR A 1 207 ? 16.666  -4.386  11.563   1.00 80.06 207 A 1 
ATOM   1594 C CD2 . TYR A 1 207 ? 15.760  -2.935  13.288   1.00 81.88 207 A 1 
ATOM   1595 C CE1 . TYR A 1 207 ? 15.625  -5.298  11.764   1.00 78.46 207 A 1 
ATOM   1596 C CE2 . TYR A 1 207 ? 14.710  -3.842  13.501   1.00 80.06 207 A 1 
ATOM   1597 C CZ  . TYR A 1 207 ? 14.654  -5.018  12.733   1.00 79.90 207 A 1 
ATOM   1598 O OH  . TYR A 1 207 ? 13.631  -5.909  12.951   1.00 78.23 207 A 1 
ATOM   1599 N N   . GLU A 1 208 ? 20.302  -4.256  12.448   1.00 90.05 208 A 1 
ATOM   1600 C CA  . GLU A 1 208 ? 20.905  -5.581  12.584   1.00 89.86 208 A 1 
ATOM   1601 C C   . GLU A 1 208 ? 21.807  -5.667  13.825   1.00 89.07 208 A 1 
ATOM   1602 O O   . GLU A 1 208 ? 21.682  -6.610  14.607   1.00 88.64 208 A 1 
ATOM   1603 C CB  . GLU A 1 208 ? 21.654  -5.970  11.303   1.00 89.78 208 A 1 
ATOM   1604 C CG  . GLU A 1 208 ? 20.685  -6.338  10.167   1.00 78.59 208 A 1 
ATOM   1605 C CD  . GLU A 1 208 ? 21.347  -6.789  8.847    1.00 70.39 208 A 1 
ATOM   1606 O OE1 . GLU A 1 208 ? 20.592  -6.963  7.857    1.00 63.62 208 A 1 
ATOM   1607 O OE2 . GLU A 1 208 ? 22.577  -6.990  8.815    1.00 63.40 208 A 1 
ATOM   1608 N N   . ASP A 1 209 ? 22.618  -4.642  14.080   1.00 90.96 209 A 1 
ATOM   1609 C CA  . ASP A 1 209 ? 23.442  -4.552  15.283   1.00 91.18 209 A 1 
ATOM   1610 C C   . ASP A 1 209 ? 22.608  -4.549  16.567   1.00 90.52 209 A 1 
ATOM   1611 O O   . ASP A 1 209 ? 22.931  -5.254  17.524   1.00 89.24 209 A 1 
ATOM   1612 C CB  . ASP A 1 209 ? 24.314  -3.288  15.236   1.00 91.10 209 A 1 
ATOM   1613 C CG  . ASP A 1 209 ? 25.573  -3.399  14.377   1.00 82.28 209 A 1 
ATOM   1614 O OD1 . ASP A 1 209 ? 25.945  -4.531  13.993   1.00 74.21 209 A 1 
ATOM   1615 O OD2 . ASP A 1 209 ? 26.223  -2.336  14.209   1.00 74.49 209 A 1 
ATOM   1616 N N   . GLU A 1 210 ? 21.518  -3.783  16.596   1.00 90.15 210 A 1 
ATOM   1617 C CA  . GLU A 1 210 ? 20.637  -3.739  17.760   1.00 89.46 210 A 1 
ATOM   1618 C C   . GLU A 1 210 ? 19.866  -5.049  17.969   1.00 88.50 210 A 1 
ATOM   1619 O O   . GLU A 1 210 ? 19.642  -5.460  19.105   1.00 87.96 210 A 1 
ATOM   1620 C CB  . GLU A 1 210 ? 19.685  -2.529  17.668   1.00 89.47 210 A 1 
ATOM   1621 C CG  . GLU A 1 210 ? 20.365  -1.175  17.929   1.00 77.52 210 A 1 
ATOM   1622 C CD  . GLU A 1 210 ? 21.018  -1.056  19.324   1.00 71.90 210 A 1 
ATOM   1623 O OE1 . GLU A 1 210 ? 22.115  -0.454  19.428   1.00 65.61 210 A 1 
ATOM   1624 O OE2 . GLU A 1 210 ? 20.456  -1.598  20.290   1.00 64.72 210 A 1 
ATOM   1625 N N   . ILE A 1 211 ? 19.507  -5.760  16.897   1.00 89.81 211 A 1 
ATOM   1626 C CA  . ILE A 1 211 ? 18.948  -7.120  17.011   1.00 88.83 211 A 1 
ATOM   1627 C C   . ILE A 1 211 ? 19.970  -8.087  17.612   1.00 88.91 211 A 1 
ATOM   1628 O O   . ILE A 1 211 ? 19.612  -8.891  18.470   1.00 88.96 211 A 1 
ATOM   1629 C CB  . ILE A 1 211 ? 18.431  -7.632  15.652   1.00 87.92 211 A 1 
ATOM   1630 C CG1 . ILE A 1 211 ? 17.074  -6.962  15.353   1.00 79.41 211 A 1 
ATOM   1631 C CG2 . ILE A 1 211 ? 18.279  -9.170  15.617   1.00 76.14 211 A 1 
ATOM   1632 C CD1 . ILE A 1 211 ? 16.469  -7.356  14.005   1.00 68.96 211 A 1 
ATOM   1633 N N   . ASN A 1 212 ? 21.223  -8.010  17.185   1.00 89.86 212 A 1 
ATOM   1634 C CA  . ASN A 1 212 ? 22.281  -8.860  17.711   1.00 90.34 212 A 1 
ATOM   1635 C C   . ASN A 1 212 ? 22.524  -8.582  19.191   1.00 89.94 212 A 1 
ATOM   1636 O O   . ASN A 1 212 ? 22.431  -9.510  20.000   1.00 89.85 212 A 1 
ATOM   1637 C CB  . ASN A 1 212 ? 23.554  -8.680  16.861   1.00 90.68 212 A 1 
ATOM   1638 C CG  . ASN A 1 212 ? 23.424  -9.310  15.483   1.00 85.56 212 A 1 
ATOM   1639 O OD1 . ASN A 1 212 ? 22.682  -10.252 15.255   1.00 75.59 212 A 1 
ATOM   1640 N ND2 . ASN A 1 212 ? 24.185  -8.817  14.528   1.00 74.64 212 A 1 
ATOM   1641 N N   . LYS A 1 213 ? 22.672  -7.310  19.580   1.00 89.68 213 A 1 
ATOM   1642 C CA  . LYS A 1 213 ? 22.792  -6.920  20.993   1.00 89.74 213 A 1 
ATOM   1643 C C   . LYS A 1 213 ? 21.598  -7.376  21.821   1.00 89.84 213 A 1 
ATOM   1644 O O   . LYS A 1 213 ? 21.776  -7.899  22.917   1.00 88.68 213 A 1 
ATOM   1645 C CB  . LYS A 1 213 ? 22.875  -5.399  21.115   1.00 90.02 213 A 1 
ATOM   1646 C CG  . LYS A 1 213 ? 24.230  -4.828  20.683   1.00 81.63 213 A 1 
ATOM   1647 C CD  . LYS A 1 213 ? 24.120  -3.316  20.809   1.00 78.73 213 A 1 
ATOM   1648 C CE  . LYS A 1 213 ? 25.253  -2.588  20.114   1.00 68.97 213 A 1 
ATOM   1649 N NZ  . LYS A 1 213 ? 24.810  -1.199  19.876   1.00 61.09 213 A 1 
ATOM   1650 N N   . ARG A 1 214 ? 20.391  -7.194  21.304   1.00 89.36 214 A 1 
ATOM   1651 C CA  . ARG A 1 214 ? 19.196  -7.676  21.991   1.00 87.49 214 A 1 
ATOM   1652 C C   . ARG A 1 214 ? 19.239  -9.184  22.188   1.00 86.81 214 A 1 
ATOM   1653 O O   . ARG A 1 214 ? 18.880  -9.671  23.257   1.00 86.76 214 A 1 
ATOM   1654 C CB  . ARG A 1 214 ? 17.954  -7.229  21.219   1.00 87.51 214 A 1 
ATOM   1655 C CG  . ARG A 1 214 ? 16.691  -7.755  21.902   1.00 84.36 214 A 1 
ATOM   1656 C CD  . ARG A 1 214 ? 15.446  -7.342  21.139   1.00 79.14 214 A 1 
ATOM   1657 N NE  . ARG A 1 214 ? 14.404  -8.300  21.473   1.00 70.81 214 A 1 
ATOM   1658 C CZ  . ARG A 1 214 ? 13.261  -8.463  20.863   1.00 64.56 214 A 1 
ATOM   1659 N NH1 . ARG A 1 214 ? 12.792  -7.594  20.006   1.00 59.70 214 A 1 
ATOM   1660 N NH2 . ARG A 1 214 ? 12.600  -9.541  21.105   1.00 57.60 214 A 1 
ATOM   1661 N N   . THR A 1 215 ? 19.677  -9.933  21.188   1.00 88.27 215 A 1 
ATOM   1662 C CA  . THR A 1 215 ? 19.780  -11.398 21.266   1.00 87.19 215 A 1 
ATOM   1663 C C   . THR A 1 215 ? 20.826  -11.824 22.297   1.00 88.19 215 A 1 
ATOM   1664 O O   . THR A 1 215 ? 20.581  -12.759 23.057   1.00 88.12 215 A 1 
ATOM   1665 C CB  . THR A 1 215 ? 20.111  -11.999 19.900   1.00 86.94 215 A 1 
ATOM   1666 O OG1 . THR A 1 215 ? 19.190  -11.556 18.930   1.00 79.79 215 A 1 
ATOM   1667 C CG2 . THR A 1 215 ? 20.033  -13.522 19.909   1.00 75.63 215 A 1 
ATOM   1668 N N   . GLU A 1 216 ? 21.942  -11.120 22.373   1.00 89.98 216 A 1 
ATOM   1669 C CA  . GLU A 1 216 ? 22.939  -11.329 23.423   1.00 90.37 216 A 1 
ATOM   1670 C C   . GLU A 1 216 ? 22.366  -11.042 24.809   1.00 89.98 216 A 1 
ATOM   1671 O O   . GLU A 1 216 ? 22.467  -11.892 25.691   1.00 89.61 216 A 1 
ATOM   1672 C CB  . GLU A 1 216 ? 24.178  -10.464 23.163   1.00 91.05 216 A 1 
ATOM   1673 C CG  . GLU A 1 216 ? 25.028  -11.001 22.006   1.00 80.36 216 A 1 
ATOM   1674 C CD  . GLU A 1 216 ? 26.276  -10.160 21.702   1.00 74.15 216 A 1 
ATOM   1675 O OE1 . GLU A 1 216 ? 27.144  -10.681 20.968   1.00 65.38 216 A 1 
ATOM   1676 O OE2 . GLU A 1 216 ? 26.363  -9.012  22.183   1.00 68.32 216 A 1 
ATOM   1677 N N   . MET A 1 217 ? 21.680  -9.921  24.989   1.00 89.29 217 A 1 
ATOM   1678 C CA  . MET A 1 217 ? 21.041  -9.586  26.263   1.00 88.55 217 A 1 
ATOM   1679 C C   . MET A 1 217 ? 19.923  -10.562 26.648   1.00 88.73 217 A 1 
ATOM   1680 O O   . MET A 1 217 ? 19.751  -10.866 27.826   1.00 87.70 217 A 1 
ATOM   1681 C CB  . MET A 1 217 ? 20.476  -8.164  26.225   1.00 88.55 217 A 1 
ATOM   1682 C CG  . MET A 1 217 ? 21.567  -7.091  26.209   1.00 82.80 217 A 1 
ATOM   1683 S SD  . MET A 1 217 ? 20.933  -5.415  26.477   1.00 74.24 217 A 1 
ATOM   1684 C CE  . MET A 1 217 ? 20.736  -5.465  28.275   1.00 63.50 217 A 1 
ATOM   1685 N N   . GLU A 1 218 ? 19.170  -11.068 25.680   1.00 87.95 218 A 1 
ATOM   1686 C CA  . GLU A 1 218 ? 18.170  -12.113 25.920   1.00 86.59 218 A 1 
ATOM   1687 C C   . GLU A 1 218 ? 18.834  -13.418 26.405   1.00 86.56 218 A 1 
ATOM   1688 O O   . GLU A 1 218 ? 18.319  -14.057 27.320   1.00 86.11 218 A 1 
ATOM   1689 C CB  . GLU A 1 218 ? 17.319  -12.368 24.655   1.00 85.77 218 A 1 
ATOM   1690 C CG  . GLU A 1 218 ? 16.224  -11.312 24.405   1.00 77.94 218 A 1 
ATOM   1691 C CD  . GLU A 1 218 ? 15.267  -11.611 23.223   1.00 74.04 218 A 1 
ATOM   1692 O OE1 . GLU A 1 218 ? 14.309  -10.821 23.001   1.00 67.49 218 A 1 
ATOM   1693 O OE2 . GLU A 1 218 ? 15.392  -12.647 22.543   1.00 68.83 218 A 1 
ATOM   1694 N N   . ASN A 1 219 ? 19.994  -13.782 25.853   1.00 86.42 219 A 1 
ATOM   1695 C CA  . ASN A 1 219 ? 20.750  -14.947 26.310   1.00 87.00 219 A 1 
ATOM   1696 C C   . ASN A 1 219 ? 21.329  -14.736 27.716   1.00 87.74 219 A 1 
ATOM   1697 O O   . ASN A 1 219 ? 21.235  -15.637 28.559   1.00 88.03 219 A 1 
ATOM   1698 C CB  . ASN A 1 219 ? 21.866  -15.256 25.311   1.00 87.14 219 A 1 
ATOM   1699 C CG  . ASN A 1 219 ? 21.365  -15.836 23.999   1.00 80.18 219 A 1 
ATOM   1700 O OD1 . ASN A 1 219 ? 20.358  -16.520 23.915   1.00 71.30 219 A 1 
ATOM   1701 N ND2 . ASN A 1 219 ? 22.100  -15.609 22.931   1.00 69.80 219 A 1 
ATOM   1702 N N   . GLU A 1 220 ? 21.876  -13.557 27.996   1.00 88.07 220 A 1 
ATOM   1703 C CA  . GLU A 1 220 ? 22.395  -13.199 29.308   1.00 88.06 220 A 1 
ATOM   1704 C C   . GLU A 1 220 ? 21.282  -13.187 30.364   1.00 87.91 220 A 1 
ATOM   1705 O O   . GLU A 1 220 ? 21.439  -13.741 31.452   1.00 86.99 220 A 1 
ATOM   1706 C CB  . GLU A 1 220 ? 23.110  -11.851 29.188   1.00 88.96 220 A 1 
ATOM   1707 C CG  . GLU A 1 220 ? 24.060  -11.585 30.362   1.00 76.91 220 A 1 
ATOM   1708 C CD  . GLU A 1 220 ? 24.855  -10.281 30.210   1.00 71.01 220 A 1 
ATOM   1709 O OE1 . GLU A 1 220 ? 25.895  -10.151 30.894   1.00 62.43 220 A 1 
ATOM   1710 O OE2 . GLU A 1 220 ? 24.425  -9.399  29.437   1.00 64.30 220 A 1 
ATOM   1711 N N   . PHE A 1 221 ? 20.112  -12.664 30.006   1.00 89.28 221 A 1 
ATOM   1712 C CA  . PHE A 1 221 ? 18.923  -12.729 30.849   1.00 88.52 221 A 1 
ATOM   1713 C C   . PHE A 1 221 ? 18.524  -14.174 31.183   1.00 88.89 221 A 1 
ATOM   1714 O O   . PHE A 1 221 ? 18.210  -14.470 32.332   1.00 88.20 221 A 1 
ATOM   1715 C CB  . PHE A 1 221 ? 17.759  -12.007 30.165   1.00 86.91 221 A 1 
ATOM   1716 C CG  . PHE A 1 221 ? 16.462  -12.099 30.941   1.00 88.00 221 A 1 
ATOM   1717 C CD1 . PHE A 1 221 ? 15.568  -13.161 30.717   1.00 80.72 221 A 1 
ATOM   1718 C CD2 . PHE A 1 221 ? 16.167  -11.140 31.920   1.00 82.41 221 A 1 
ATOM   1719 C CE1 . PHE A 1 221 ? 14.381  -13.259 31.462   1.00 78.98 221 A 1 
ATOM   1720 C CE2 . PHE A 1 221 ? 14.977  -11.235 32.661   1.00 79.83 221 A 1 
ATOM   1721 C CZ  . PHE A 1 221 ? 14.085  -12.290 32.435   1.00 80.89 221 A 1 
ATOM   1722 N N   . VAL A 1 222 ? 18.554  -15.081 30.207   1.00 87.18 222 A 1 
ATOM   1723 C CA  . VAL A 1 222 ? 18.223  -16.490 30.439   1.00 86.80 222 A 1 
ATOM   1724 C C   . VAL A 1 222 ? 19.199  -17.144 31.422   1.00 87.58 222 A 1 
ATOM   1725 O O   . VAL A 1 222 ? 18.766  -17.919 32.276   1.00 87.75 222 A 1 
ATOM   1726 C CB  . VAL A 1 222 ? 18.160  -17.274 29.110   1.00 85.77 222 A 1 
ATOM   1727 C CG1 . VAL A 1 222 ? 18.079  -18.790 29.294   1.00 79.17 222 A 1 
ATOM   1728 C CG2 . VAL A 1 222 ? 16.919  -16.872 28.313   1.00 79.24 222 A 1 
ATOM   1729 N N   . LEU A 1 223 ? 20.488  -16.812 31.353   1.00 86.01 223 A 1 
ATOM   1730 C CA  . LEU A 1 223 ? 21.490  -17.307 32.298   1.00 86.90 223 A 1 
ATOM   1731 C C   . LEU A 1 223 ? 21.218  -16.789 33.715   1.00 86.84 223 A 1 
ATOM   1732 O O   . LEU A 1 223 ? 21.089  -17.592 34.647   1.00 86.81 223 A 1 
ATOM   1733 C CB  . LEU A 1 223 ? 22.898  -16.916 31.826   1.00 87.33 223 A 1 
ATOM   1734 C CG  . LEU A 1 223 ? 23.373  -17.650 30.549   1.00 82.03 223 A 1 
ATOM   1735 C CD1 . LEU A 1 223 ? 24.665  -17.011 30.035   1.00 75.34 223 A 1 
ATOM   1736 C CD2 . LEU A 1 223 ? 23.637  -19.122 30.809   1.00 75.47 223 A 1 
ATOM   1737 N N   . ILE A 1 224 ? 21.030  -15.483 33.871   1.00 87.34 224 A 1 
ATOM   1738 C CA  . ILE A 1 224 ? 20.757  -14.869 35.177   1.00 86.56 224 A 1 
ATOM   1739 C C   . ILE A 1 224 ? 19.419  -15.351 35.747   1.00 87.09 224 A 1 
ATOM   1740 O O   . ILE A 1 224 ? 19.308  -15.615 36.945   1.00 87.19 224 A 1 
ATOM   1741 C CB  . ILE A 1 224 ? 20.809  -13.339 35.058   1.00 87.47 224 A 1 
ATOM   1742 C CG1 . ILE A 1 224 ? 22.259  -12.914 34.731   1.00 83.56 224 A 1 
ATOM   1743 C CG2 . ILE A 1 224 ? 20.335  -12.650 36.342   1.00 81.80 224 A 1 
ATOM   1744 C CD1 . ILE A 1 224 ? 22.410  -11.440 34.380   1.00 73.77 224 A 1 
ATOM   1745 N N   . LYS A 1 225 ? 18.405  -15.517 34.907   1.00 86.67 225 A 1 
ATOM   1746 C CA  . LYS A 1 225 ? 17.132  -16.100 35.311   1.00 85.66 225 A 1 
ATOM   1747 C C   . LYS A 1 225 ? 17.329  -17.490 35.903   1.00 85.82 225 A 1 
ATOM   1748 O O   . LYS A 1 225 ? 16.729  -17.791 36.929   1.00 85.52 225 A 1 
ATOM   1749 C CB  . LYS A 1 225 ? 16.176  -16.147 34.109   1.00 84.45 225 A 1 
ATOM   1750 C CG  . LYS A 1 225 ? 14.841  -16.829 34.449   1.00 80.69 225 A 1 
ATOM   1751 C CD  . LYS A 1 225 ? 14.049  -17.162 33.182   1.00 76.33 225 A 1 
ATOM   1752 C CE  . LYS A 1 225 ? 12.896  -18.107 33.517   1.00 69.94 225 A 1 
ATOM   1753 N NZ  . LYS A 1 225 ? 13.329  -19.499 33.790   1.00 61.55 225 A 1 
ATOM   1754 N N   . LYS A 1 226 ? 18.170  -18.318 35.281   1.00 86.21 226 A 1 
ATOM   1755 C CA  . LYS A 1 226 ? 18.454  -19.664 35.777   1.00 85.27 226 A 1 
ATOM   1756 C C   . LYS A 1 226 ? 19.096  -19.627 37.163   1.00 86.22 226 A 1 
ATOM   1757 O O   . LYS A 1 226 ? 18.662  -20.360 38.045   1.00 85.39 226 A 1 
ATOM   1758 C CB  . LYS A 1 226 ? 19.327  -20.390 34.751   1.00 84.52 226 A 1 
ATOM   1759 C CG  . LYS A 1 226 ? 19.418  -21.880 35.078   1.00 75.16 226 A 1 
ATOM   1760 C CD  . LYS A 1 226 ? 20.372  -22.572 34.101   1.00 70.30 226 A 1 
ATOM   1761 C CE  . LYS A 1 226 ? 20.482  -24.029 34.516   1.00 61.99 226 A 1 
ATOM   1762 N NZ  . LYS A 1 226 ? 21.547  -24.718 33.763   1.00 53.64 226 A 1 
ATOM   1763 N N   . ASP A 1 227 ? 20.049  -18.714 37.387   1.00 86.99 227 A 1 
ATOM   1764 C CA  . ASP A 1 227 ? 20.677  -18.515 38.696   1.00 87.04 227 A 1 
ATOM   1765 C C   . ASP A 1 227 ? 19.665  -18.049 39.751   1.00 87.20 227 A 1 
ATOM   1766 O O   . ASP A 1 227 ? 19.669  -18.520 40.889   1.00 85.89 227 A 1 
ATOM   1767 C CB  . ASP A 1 227 ? 21.820  -17.490 38.577   1.00 87.36 227 A 1 
ATOM   1768 C CG  . ASP A 1 227 ? 22.992  -17.930 37.700   1.00 82.74 227 A 1 
ATOM   1769 O OD1 . ASP A 1 227 ? 23.131  -19.141 37.427   1.00 75.56 227 A 1 
ATOM   1770 O OD2 . ASP A 1 227 ? 23.777  -17.032 37.307   1.00 76.02 227 A 1 
ATOM   1771 N N   . VAL A 1 228 ? 18.741  -17.147 39.379   1.00 85.73 228 A 1 
ATOM   1772 C CA  . VAL A 1 228 ? 17.650  -16.703 40.268   1.00 85.27 228 A 1 
ATOM   1773 C C   . VAL A 1 228 ? 16.709  -17.845 40.610   1.00 84.75 228 A 1 
ATOM   1774 O O   . VAL A 1 228 ? 16.336  -17.985 41.777   1.00 85.94 228 A 1 
ATOM   1775 C CB  . VAL A 1 228 ? 16.836  -15.557 39.646   1.00 84.91 228 A 1 
ATOM   1776 C CG1 . VAL A 1 228 ? 15.543  -15.228 40.410   1.00 76.40 228 A 1 
ATOM   1777 C CG2 . VAL A 1 228 ? 17.654  -14.273 39.642   1.00 75.70 228 A 1 
ATOM   1778 N N   . ASP A 1 229 ? 16.324  -18.645 39.623   1.00 86.02 229 A 1 
ATOM   1779 C CA  . ASP A 1 229 ? 15.417  -19.766 39.825   1.00 84.81 229 A 1 
ATOM   1780 C C   . ASP A 1 229 ? 16.066  -20.831 40.730   1.00 84.46 229 A 1 
ATOM   1781 O O   . ASP A 1 229 ? 15.425  -21.335 41.649   1.00 84.78 229 A 1 
ATOM   1782 C CB  . ASP A 1 229 ? 14.996  -20.351 38.460   1.00 83.66 229 A 1 
ATOM   1783 C CG  . ASP A 1 229 ? 14.029  -19.471 37.651   1.00 79.86 229 A 1 
ATOM   1784 O OD1 . ASP A 1 229 ? 13.220  -18.724 38.237   1.00 71.69 229 A 1 
ATOM   1785 O OD2 . ASP A 1 229 ? 14.000  -19.589 36.401   1.00 72.26 229 A 1 
ATOM   1786 N N   . GLU A 1 230 ? 17.369  -21.095 40.563   1.00 86.24 230 A 1 
ATOM   1787 C CA  . GLU A 1 230 ? 18.132  -22.000 41.420   1.00 87.07 230 A 1 
ATOM   1788 C C   . GLU A 1 230 ? 18.258  -21.445 42.850   1.00 86.33 230 A 1 
ATOM   1789 O O   . GLU A 1 230 ? 17.990  -22.163 43.822   1.00 84.86 230 A 1 
ATOM   1790 C CB  . GLU A 1 230 ? 19.496  -22.268 40.761   1.00 87.05 230 A 1 
ATOM   1791 C CG  . GLU A 1 230 ? 20.262  -23.409 41.460   1.00 77.33 230 A 1 
ATOM   1792 C CD  . GLU A 1 230 ? 21.487  -23.907 40.668   1.00 71.61 230 A 1 
ATOM   1793 O OE1 . GLU A 1 230 ? 22.046  -24.951 41.083   1.00 63.93 230 A 1 
ATOM   1794 O OE2 . GLU A 1 230 ? 21.848  -23.301 39.642   1.00 65.24 230 A 1 
ATOM   1795 N N   . ALA A 1 231 ? 18.562  -20.160 43.015   1.00 87.72 231 A 1 
ATOM   1796 C CA  . ALA A 1 231 ? 18.599  -19.502 44.325   1.00 87.26 231 A 1 
ATOM   1797 C C   . ALA A 1 231 ? 17.223  -19.505 45.013   1.00 87.14 231 A 1 
ATOM   1798 O O   . ALA A 1 231 ? 17.141  -19.681 46.227   1.00 86.72 231 A 1 
ATOM   1799 C CB  . ALA A 1 231 ? 19.137  -18.075 44.140   1.00 87.54 231 A 1 
ATOM   1800 N N   . TYR A 1 232 ? 16.155  -19.345 44.253   1.00 85.52 232 A 1 
ATOM   1801 C CA  . TYR A 1 232 ? 14.794  -19.429 44.775   1.00 85.31 232 A 1 
ATOM   1802 C C   . TYR A 1 232 ? 14.457  -20.844 45.252   1.00 85.88 232 A 1 
ATOM   1803 O O   . TYR A 1 232 ? 13.935  -21.004 46.356   1.00 85.50 232 A 1 
ATOM   1804 C CB  . TYR A 1 232 ? 13.798  -18.959 43.709   1.00 83.92 232 A 1 
ATOM   1805 C CG  . TYR A 1 232 ? 12.353  -18.983 44.184   1.00 82.60 232 A 1 
ATOM   1806 C CD1 . TYR A 1 232 ? 11.501  -20.045 43.823   1.00 73.38 232 A 1 
ATOM   1807 C CD2 . TYR A 1 232 ? 11.866  -17.960 45.018   1.00 73.74 232 A 1 
ATOM   1808 C CE1 . TYR A 1 232 ? 10.171  -20.077 44.277   1.00 68.34 232 A 1 
ATOM   1809 C CE2 . TYR A 1 232 ? 10.538  -17.985 45.477   1.00 68.89 232 A 1 
ATOM   1810 C CZ  . TYR A 1 232 ? 9.697   -19.048 45.102   1.00 71.67 232 A 1 
ATOM   1811 O OH  . TYR A 1 232 ? 8.407   -19.074 45.555   1.00 71.00 232 A 1 
ATOM   1812 N N   . MET A 1 233 ? 14.807  -21.860 44.470   1.00 84.93 233 A 1 
ATOM   1813 C CA  . MET A 1 233 ? 14.602  -23.256 44.866   1.00 85.20 233 A 1 
ATOM   1814 C C   . MET A 1 233 ? 15.402  -23.600 46.124   1.00 86.80 233 A 1 
ATOM   1815 O O   . MET A 1 233 ? 14.838  -24.163 47.060   1.00 86.05 233 A 1 
ATOM   1816 C CB  . MET A 1 233 ? 14.968  -24.184 43.704   1.00 82.61 233 A 1 
ATOM   1817 C CG  . MET A 1 233 ? 13.911  -24.152 42.585   1.00 75.81 233 A 1 
ATOM   1818 S SD  . MET A 1 233 ? 12.232  -24.678 43.060   1.00 68.62 233 A 1 
ATOM   1819 C CE  . MET A 1 233 ? 12.552  -26.411 43.469   1.00 59.06 233 A 1 
ATOM   1820 N N   . ASN A 1 234 ? 16.670  -23.189 46.218   1.00 84.74 234 A 1 
ATOM   1821 C CA  . ASN A 1 234 ? 17.504  -23.366 47.404   1.00 86.20 234 A 1 
ATOM   1822 C C   . ASN A 1 234 ? 16.906  -22.665 48.626   1.00 87.18 234 A 1 
ATOM   1823 O O   . ASN A 1 234 ? 16.867  -23.230 49.716   1.00 86.46 234 A 1 
ATOM   1824 C CB  . ASN A 1 234 ? 18.920  -22.837 47.106   1.00 86.47 234 A 1 
ATOM   1825 C CG  . ASN A 1 234 ? 19.700  -23.737 46.164   1.00 81.62 234 A 1 
ATOM   1826 O OD1 . ASN A 1 234 ? 19.445  -24.922 46.038   1.00 73.09 234 A 1 
ATOM   1827 N ND2 . ASN A 1 234 ? 20.709  -23.213 45.515   1.00 72.89 234 A 1 
ATOM   1828 N N   . LYS A 1 235 ? 16.392  -21.444 48.449   1.00 86.38 235 A 1 
ATOM   1829 C CA  . LYS A 1 235 ? 15.707  -20.721 49.523   1.00 85.81 235 A 1 
ATOM   1830 C C   . LYS A 1 235 ? 14.471  -21.477 50.014   1.00 85.75 235 A 1 
ATOM   1831 O O   . LYS A 1 235 ? 14.305  -21.629 51.222   1.00 86.47 235 A 1 
ATOM   1832 C CB  . LYS A 1 235 ? 15.356  -19.306 49.045   1.00 85.30 235 A 1 
ATOM   1833 C CG  . LYS A 1 235 ? 14.646  -18.530 50.161   1.00 82.67 235 A 1 
ATOM   1834 C CD  . LYS A 1 235 ? 14.228  -17.140 49.693   1.00 78.60 235 A 1 
ATOM   1835 C CE  . LYS A 1 235 ? 13.385  -16.552 50.823   1.00 70.56 235 A 1 
ATOM   1836 N NZ  . LYS A 1 235 ? 12.881  -15.212 50.513   1.00 62.09 235 A 1 
ATOM   1837 N N   . VAL A 1 236 ? 13.627  -21.959 49.114   1.00 86.35 236 A 1 
ATOM   1838 C CA  . VAL A 1 236 ? 12.420  -22.722 49.467   1.00 85.82 236 A 1 
ATOM   1839 C C   . VAL A 1 236 ? 12.788  -24.021 50.187   1.00 87.35 236 A 1 
ATOM   1840 O O   . VAL A 1 236 ? 12.138  -24.385 51.168   1.00 87.02 236 A 1 
ATOM   1841 C CB  . VAL A 1 236 ? 11.563  -23.001 48.216   1.00 84.63 236 A 1 
ATOM   1842 C CG1 . VAL A 1 236 ? 10.409  -23.954 48.488   1.00 77.26 236 A 1 
ATOM   1843 C CG2 . VAL A 1 236 ? 10.953  -21.704 47.678   1.00 76.13 236 A 1 
ATOM   1844 N N   . GLU A 1 237 ? 13.861  -24.710 49.757   1.00 88.28 237 A 1 
ATOM   1845 C CA  . GLU A 1 237 ? 14.348  -25.916 50.410   1.00 87.58 237 A 1 
ATOM   1846 C C   . GLU A 1 237 ? 14.869  -25.617 51.825   1.00 87.62 237 A 1 
ATOM   1847 O O   . GLU A 1 237 ? 14.521  -26.331 52.774   1.00 87.49 237 A 1 
ATOM   1848 C CB  . GLU A 1 237 ? 15.425  -26.581 49.539   1.00 87.69 237 A 1 
ATOM   1849 C CG  . GLU A 1 237 ? 15.718  -27.999 50.050   1.00 76.53 237 A 1 
ATOM   1850 C CD  . GLU A 1 237 ? 16.827  -28.734 49.287   1.00 68.93 237 A 1 
ATOM   1851 O OE1 . GLU A 1 237 ? 17.286  -29.763 49.842   1.00 61.02 237 A 1 
ATOM   1852 O OE2 . GLU A 1 237 ? 17.228  -28.285 48.197   1.00 61.51 237 A 1 
ATOM   1853 N N   . LEU A 1 238 ? 15.644  -24.528 51.992   1.00 86.87 238 A 1 
ATOM   1854 C CA  . LEU A 1 238 ? 16.128  -24.079 53.295   1.00 86.08 238 A 1 
ATOM   1855 C C   . LEU A 1 238 ? 14.989  -23.665 54.226   1.00 85.91 238 A 1 
ATOM   1856 O O   . LEU A 1 238 ? 14.998  -24.059 55.389   1.00 88.73 238 A 1 
ATOM   1857 C CB  . LEU A 1 238 ? 17.114  -22.910 53.111   1.00 87.09 238 A 1 
ATOM   1858 C CG  . LEU A 1 238 ? 18.507  -23.336 52.615   1.00 81.69 238 A 1 
ATOM   1859 C CD1 . LEU A 1 238 ? 19.297  -22.095 52.202   1.00 72.69 238 A 1 
ATOM   1860 C CD2 . LEU A 1 238 ? 19.302  -24.051 53.705   1.00 75.25 238 A 1 
ATOM   1861 N N   . GLU A 1 239 ? 14.001  -22.945 53.751   1.00 87.92 239 A 1 
ATOM   1862 C CA  . GLU A 1 239 ? 12.803  -22.576 54.515   1.00 87.29 239 A 1 
ATOM   1863 C C   . GLU A 1 239 ? 12.026  -23.830 54.962   1.00 87.22 239 A 1 
ATOM   1864 O O   . GLU A 1 239 ? 11.652  -23.932 56.132   1.00 86.90 239 A 1 
ATOM   1865 C CB  . GLU A 1 239 ? 11.897  -21.646 53.689   1.00 87.35 239 A 1 
ATOM   1866 C CG  . GLU A 1 239 ? 12.408  -20.192 53.637   1.00 79.28 239 A 1 
ATOM   1867 C CD  . GLU A 1 239 ? 11.557  -19.246 52.759   1.00 72.94 239 A 1 
ATOM   1868 O OE1 . GLU A 1 239 ? 11.805  -18.004 52.799   1.00 66.21 239 A 1 
ATOM   1869 O OE2 . GLU A 1 239 ? 10.668  -19.699 52.008   1.00 66.20 239 A 1 
ATOM   1870 N N   . SER A 1 240 ? 11.880  -24.819 54.080   1.00 88.29 240 A 1 
ATOM   1871 C CA  . SER A 1 240 ? 11.232  -26.089 54.427   1.00 88.20 240 A 1 
ATOM   1872 C C   . SER A 1 240 ? 12.027  -26.882 55.468   1.00 89.31 240 A 1 
ATOM   1873 O O   . SER A 1 240 ? 11.446  -27.469 56.383   1.00 88.58 240 A 1 
ATOM   1874 C CB  . SER A 1 240 ? 11.045  -26.934 53.165   1.00 87.74 240 A 1 
ATOM   1875 O OG  . SER A 1 240 ? 10.301  -28.098 53.469   1.00 75.14 240 A 1 
ATOM   1876 N N   . ARG A 1 241 ? 13.380  -26.888 55.370   1.00 86.10 241 A 1 
ATOM   1877 C CA  . ARG A 1 241 ? 14.257  -27.523 56.355   1.00 86.59 241 A 1 
ATOM   1878 C C   . ARG A 1 241 ? 14.190  -26.833 57.707   1.00 87.90 241 A 1 
ATOM   1879 O O   . ARG A 1 241 ? 14.198  -27.498 58.737   1.00 88.03 241 A 1 
ATOM   1880 C CB  . ARG A 1 241 ? 15.692  -27.526 55.827   1.00 86.78 241 A 1 
ATOM   1881 C CG  . ARG A 1 241 ? 16.294  -28.925 55.833   1.00 76.56 241 A 1 
ATOM   1882 C CD  . ARG A 1 241 ? 17.701  -28.870 55.236   1.00 75.23 241 A 1 
ATOM   1883 N NE  . ARG A 1 241 ? 18.258  -30.229 55.077   1.00 65.54 241 A 1 
ATOM   1884 C CZ  . ARG A 1 241 ? 19.308  -30.538 54.324   1.00 59.32 241 A 1 
ATOM   1885 N NH1 . ARG A 1 241 ? 20.012  -29.613 53.725   1.00 54.17 241 A 1 
ATOM   1886 N NH2 . ARG A 1 241 ? 19.646  -31.776 54.154   1.00 51.58 241 A 1 
ATOM   1887 N N   . LEU A 1 242 ? 14.120  -25.509 57.712   1.00 88.64 242 A 1 
ATOM   1888 C CA  . LEU A 1 242 ? 13.988  -24.687 58.904   1.00 88.66 242 A 1 
ATOM   1889 C C   . LEU A 1 242 ? 12.646  -24.930 59.603   1.00 88.26 242 A 1 
ATOM   1890 O O   . LEU A 1 242 ? 12.615  -25.078 60.825   1.00 89.71 242 A 1 
ATOM   1891 C CB  . LEU A 1 242 ? 14.171  -23.230 58.475   1.00 89.81 242 A 1 
ATOM   1892 C CG  . LEU A 1 242 ? 14.442  -22.287 59.654   1.00 86.48 242 A 1 
ATOM   1893 C CD1 . LEU A 1 242 ? 15.810  -21.632 59.501   1.00 73.48 242 A 1 
ATOM   1894 C CD2 . LEU A 1 242 ? 13.386  -21.191 59.723   1.00 77.75 242 A 1 
ATOM   1895 N N   . GLU A 1 243 ? 11.586  -25.041 58.832   1.00 89.86 243 A 1 
ATOM   1896 C CA  . GLU A 1 243 ? 10.251  -25.404 59.323   1.00 88.85 243 A 1 
ATOM   1897 C C   . GLU A 1 243 ? 10.285  -26.799 59.977   1.00 88.51 243 A 1 
ATOM   1898 O O   . GLU A 1 243 ? 9.898   -26.943 61.138   1.00 86.82 243 A 1 
ATOM   1899 C CB  . GLU A 1 243 ? 9.244   -25.265 58.148   1.00 88.56 243 A 1 
ATOM   1900 C CG  . GLU A 1 243 ? 7.769   -25.096 58.565   1.00 78.25 243 A 1 
ATOM   1901 C CD  . GLU A 1 243 ? 6.832   -24.612 57.401   1.00 70.23 243 A 1 
ATOM   1902 O OE1 . GLU A 1 243 ? 5.756   -24.046 57.674   1.00 63.19 243 A 1 
ATOM   1903 O OE2 . GLU A 1 243 ? 7.157   -24.756 56.199   1.00 63.50 243 A 1 
ATOM   1904 N N   . GLY A 1 244 ? 10.888  -27.785 59.322   1.00 88.68 244 A 1 
ATOM   1905 C CA  . GLY A 1 244 ? 11.060  -29.135 59.861   1.00 88.91 244 A 1 
ATOM   1906 C C   . GLY A 1 244 ? 11.897  -29.198 61.135   1.00 90.39 244 A 1 
ATOM   1907 O O   . GLY A 1 244 ? 11.519  -29.871 62.096   1.00 89.07 244 A 1 
ATOM   1908 N N   . LEU A 1 245 ? 13.020  -28.454 61.198   1.00 89.30 245 A 1 
ATOM   1909 C CA  . LEU A 1 245 ? 13.849  -28.354 62.408   1.00 87.99 245 A 1 
ATOM   1910 C C   . LEU A 1 245 ? 13.106  -27.666 63.555   1.00 88.15 245 A 1 
ATOM   1911 O O   . LEU A 1 245 ? 13.265  -28.057 64.710   1.00 90.31 245 A 1 
ATOM   1912 C CB  . LEU A 1 245 ? 15.145  -27.599 62.094   1.00 89.47 245 A 1 
ATOM   1913 C CG  . LEU A 1 245 ? 16.201  -28.460 61.384   1.00 83.40 245 A 1 
ATOM   1914 C CD1 . LEU A 1 245 ? 17.288  -27.571 60.783   1.00 74.00 245 A 1 
ATOM   1915 C CD2 . LEU A 1 245 ? 16.887  -29.431 62.346   1.00 76.96 245 A 1 
ATOM   1916 N N   . THR A 1 246 ? 12.315  -26.672 63.260   1.00 88.31 246 A 1 
ATOM   1917 C CA  . THR A 1 246 ? 11.498  -25.980 64.266   1.00 88.11 246 A 1 
ATOM   1918 C C   . THR A 1 246 ? 10.445  -26.909 64.853   1.00 88.70 246 A 1 
ATOM   1919 O O   . THR A 1 246 ? 10.255  -26.930 66.072   1.00 88.85 246 A 1 
ATOM   1920 C CB  . THR A 1 246 ? 10.829  -24.732 63.667   1.00 88.10 246 A 1 
ATOM   1921 O OG1 . THR A 1 246 ? 11.775  -23.902 63.035   1.00 79.97 246 A 1 
ATOM   1922 C CG2 . THR A 1 246 ? 10.163  -23.873 64.746   1.00 75.22 246 A 1 
ATOM   1923 N N   . ASP A 1 247 ? 9.820   -27.713 64.019   1.00 90.73 247 A 1 
ATOM   1924 C CA  . ASP A 1 247 ? 8.865   -28.730 64.465   1.00 90.32 247 A 1 
ATOM   1925 C C   . ASP A 1 247 ? 9.551   -29.810 65.307   1.00 90.02 247 A 1 
ATOM   1926 O O   . ASP A 1 247 ? 9.027   -30.194 66.361   1.00 89.40 247 A 1 
ATOM   1927 C CB  . ASP A 1 247 ? 8.163   -29.357 63.253   1.00 90.74 247 A 1 
ATOM   1928 C CG  . ASP A 1 247 ? 7.115   -28.449 62.607   1.00 85.28 247 A 1 
ATOM   1929 O OD1 . ASP A 1 247 ? 6.676   -27.473 63.258   1.00 76.03 247 A 1 
ATOM   1930 O OD2 . ASP A 1 247 ? 6.701   -28.792 61.475   1.00 78.04 247 A 1 
ATOM   1931 N N   . GLU A 1 248 ? 10.768  -30.242 64.927   1.00 89.75 248 A 1 
ATOM   1932 C CA  . GLU A 1 248 ? 11.555  -31.206 65.688   1.00 89.65 248 A 1 
ATOM   1933 C C   . GLU A 1 248 ? 11.975  -30.646 67.060   1.00 89.61 248 A 1 
ATOM   1934 O O   . GLU A 1 248 ? 11.849  -31.342 68.071   1.00 88.93 248 A 1 
ATOM   1935 C CB  . GLU A 1 248 ? 12.766  -31.643 64.848   1.00 90.36 248 A 1 
ATOM   1936 C CG  . GLU A 1 248 ? 13.458  -32.889 65.430   1.00 81.04 248 A 1 
ATOM   1937 C CD  . GLU A 1 248 ? 14.620  -33.417 64.553   1.00 72.93 248 A 1 
ATOM   1938 O OE1 . GLU A 1 248 ? 15.040  -34.578 64.798   1.00 65.95 248 A 1 
ATOM   1939 O OE2 . GLU A 1 248 ? 15.099  -32.689 63.665   1.00 66.19 248 A 1 
ATOM   1940 N N   . ILE A 1 249 ? 12.403  -29.377 67.128   1.00 90.24 249 A 1 
ATOM   1941 C CA  . ILE A 1 249 ? 12.696  -28.690 68.395   1.00 88.43 249 A 1 
ATOM   1942 C C   . ILE A 1 249 ? 11.465  -28.643 69.291   1.00 88.93 249 A 1 
ATOM   1943 O O   . ILE A 1 249 ? 11.562  -28.947 70.485   1.00 90.51 249 A 1 
ATOM   1944 C CB  . ILE A 1 249 ? 13.247  -27.264 68.139   1.00 89.97 249 A 1 
ATOM   1945 C CG1 . ILE A 1 249 ? 14.675  -27.325 67.565   1.00 82.18 249 A 1 
ATOM   1946 C CG2 . ILE A 1 249 ? 13.259  -26.416 69.429   1.00 78.79 249 A 1 
ATOM   1947 C CD1 . ILE A 1 249 ? 15.135  -26.013 66.908   1.00 71.43 249 A 1 
ATOM   1948 N N   . ASN A 1 250 ? 10.309  -28.284 68.733   1.00 88.94 250 A 1 
ATOM   1949 C CA  . ASN A 1 250 ? 9.065   -28.215 69.488   1.00 89.15 250 A 1 
ATOM   1950 C C   . ASN A 1 250 ? 8.634   -29.583 70.003   1.00 88.71 250 A 1 
ATOM   1951 O O   . ASN A 1 250 ? 8.227   -29.711 71.160   1.00 88.55 250 A 1 
ATOM   1952 C CB  . ASN A 1 250 ? 7.974   -27.582 68.616   1.00 89.95 250 A 1 
ATOM   1953 C CG  . ASN A 1 250 ? 8.144   -26.090 68.443   1.00 85.80 250 A 1 
ATOM   1954 O OD1 . ASN A 1 250 ? 8.624   -25.369 69.304   1.00 76.74 250 A 1 
ATOM   1955 N ND2 . ASN A 1 250 ? 7.700   -25.564 67.318   1.00 76.03 250 A 1 
ATOM   1956 N N   . PHE A 1 251 ? 8.796   -30.634 69.201   1.00 91.38 251 A 1 
ATOM   1957 C CA  . PHE A 1 251 ? 8.508   -32.010 69.591   1.00 90.92 251 A 1 
ATOM   1958 C C   . PHE A 1 251 ? 9.441   -32.485 70.710   1.00 91.41 251 A 1 
ATOM   1959 O O   . PHE A 1 251 ? 8.965   -33.002 71.725   1.00 90.05 251 A 1 
ATOM   1960 C CB  . PHE A 1 251 ? 8.622   -32.914 68.357   1.00 90.25 251 A 1 
ATOM   1961 C CG  . PHE A 1 251 ? 8.385   -34.379 68.676   1.00 89.33 251 A 1 
ATOM   1962 C CD1 . PHE A 1 251 ? 9.471   -35.251 68.845   1.00 81.94 251 A 1 
ATOM   1963 C CD2 . PHE A 1 251 ? 7.078   -34.841 68.874   1.00 84.42 251 A 1 
ATOM   1964 C CE1 . PHE A 1 251 ? 9.253   -36.592 69.197   1.00 80.87 251 A 1 
ATOM   1965 C CE2 . PHE A 1 251 ? 6.851   -36.184 69.229   1.00 81.92 251 A 1 
ATOM   1966 C CZ  . PHE A 1 251 ? 7.938   -37.052 69.397   1.00 80.75 251 A 1 
ATOM   1967 N N   . LEU A 1 252 ? 10.757  -32.251 70.571   1.00 88.96 252 A 1 
ATOM   1968 C CA  . LEU A 1 252 ? 11.728  -32.604 71.601   1.00 87.45 252 A 1 
ATOM   1969 C C   . LEU A 1 252 ? 11.466  -31.848 72.899   1.00 87.72 252 A 1 
ATOM   1970 O O   . LEU A 1 252 ? 11.548  -32.430 73.979   1.00 89.84 252 A 1 
ATOM   1971 C CB  . LEU A 1 252 ? 13.148  -32.319 71.096   1.00 88.64 252 A 1 
ATOM   1972 C CG  . LEU A 1 252 ? 13.673  -33.352 70.075   1.00 85.11 252 A 1 
ATOM   1973 C CD1 . LEU A 1 252 ? 14.962  -32.835 69.450   1.00 75.88 252 A 1 
ATOM   1974 C CD2 . LEU A 1 252 ? 13.969  -34.701 70.731   1.00 77.56 252 A 1 
ATOM   1975 N N   . ARG A 1 253 ? 11.116  -30.567 72.812   1.00 87.87 253 A 1 
ATOM   1976 C CA  . ARG A 1 253 ? 10.750  -29.767 73.984   1.00 86.79 253 A 1 
ATOM   1977 C C   . ARG A 1 253 ? 9.545   -30.365 74.713   1.00 87.16 253 A 1 
ATOM   1978 O O   . ARG A 1 253 ? 9.616   -30.538 75.928   1.00 88.90 253 A 1 
ATOM   1979 C CB  . ARG A 1 253 ? 10.525  -28.303 73.568   1.00 88.88 253 A 1 
ATOM   1980 C CG  . ARG A 1 253 ? 10.330  -27.392 74.788   1.00 80.17 253 A 1 
ATOM   1981 C CD  . ARG A 1 253 ? 10.021  -25.953 74.379   1.00 78.96 253 A 1 
ATOM   1982 N NE  . ARG A 1 253 ? 11.232  -25.176 74.049   1.00 68.96 253 A 1 
ATOM   1983 C CZ  . ARG A 1 253 ? 11.265  -23.944 73.573   1.00 62.13 253 A 1 
ATOM   1984 N NH1 . ARG A 1 253 ? 10.169  -23.297 73.279   1.00 56.26 253 A 1 
ATOM   1985 N NH2 . ARG A 1 253 ? 12.395  -23.335 73.396   1.00 55.46 253 A 1 
ATOM   1986 N N   . GLN A 1 254 ? 8.505   -30.736 74.012   1.00 89.93 254 A 1 
ATOM   1987 C CA  . GLN A 1 254 ? 7.346   -31.408 74.595   1.00 89.67 254 A 1 
ATOM   1988 C C   . GLN A 1 254 ? 7.718   -32.765 75.182   1.00 90.25 254 A 1 
ATOM   1989 O O   . GLN A 1 254 ? 7.297   -33.085 76.298   1.00 87.76 254 A 1 
ATOM   1990 C CB  . GLN A 1 254 ? 6.242   -31.589 73.544   1.00 90.09 254 A 1 
ATOM   1991 C CG  . GLN A 1 254 ? 5.467   -30.281 73.311   1.00 80.56 254 A 1 
ATOM   1992 C CD  . GLN A 1 254 ? 4.310   -30.462 72.314   1.00 75.91 254 A 1 
ATOM   1993 O OE1 . GLN A 1 254 ? 4.165   -31.453 71.611   1.00 68.77 254 A 1 
ATOM   1994 N NE2 . GLN A 1 254 ? 3.425   -29.491 72.209   1.00 64.71 254 A 1 
ATOM   1995 N N   . LEU A 1 255 ? 8.546   -33.557 74.483   1.00 90.15 255 A 1 
ATOM   1996 C CA  . LEU A 1 255 ? 8.998   -34.860 74.948   1.00 90.05 255 A 1 
ATOM   1997 C C   . LEU A 1 255 ? 9.784   -34.743 76.258   1.00 89.93 255 A 1 
ATOM   1998 O O   . LEU A 1 255 ? 9.485   -35.458 77.209   1.00 88.09 255 A 1 
ATOM   1999 C CB  . LEU A 1 255 ? 9.841   -35.518 73.839   1.00 89.85 255 A 1 
ATOM   2000 C CG  . LEU A 1 255 ? 10.199  -36.989 74.146   1.00 86.63 255 A 1 
ATOM   2001 C CD1 . LEU A 1 255 ? 9.001   -37.906 73.908   1.00 75.82 255 A 1 
ATOM   2002 C CD2 . LEU A 1 255 ? 11.341  -37.450 73.242   1.00 79.10 255 A 1 
ATOM   2003 N N   . TYR A 1 256 ? 10.755  -33.809 76.335   1.00 90.32 256 A 1 
ATOM   2004 C CA  . TYR A 1 256 ? 11.527  -33.587 77.559   1.00 89.88 256 A 1 
ATOM   2005 C C   . TYR A 1 256 ? 10.670  -33.029 78.702   1.00 89.65 256 A 1 
ATOM   2006 O O   . TYR A 1 256 ? 10.885  -33.399 79.852   1.00 90.28 256 A 1 
ATOM   2007 C CB  . TYR A 1 256 ? 12.707  -32.644 77.281   1.00 88.94 256 A 1 
ATOM   2008 C CG  . TYR A 1 256 ? 13.832  -33.237 76.459   1.00 86.84 256 A 1 
ATOM   2009 C CD1 . TYR A 1 256 ? 14.363  -34.500 76.787   1.00 75.63 256 A 1 
ATOM   2010 C CD2 . TYR A 1 256 ? 14.392  -32.512 75.390   1.00 76.82 256 A 1 
ATOM   2011 C CE1 . TYR A 1 256 ? 15.423  -35.048 76.038   1.00 72.69 256 A 1 
ATOM   2012 C CE2 . TYR A 1 256 ? 15.445  -33.052 74.633   1.00 73.34 256 A 1 
ATOM   2013 C CZ  . TYR A 1 256 ? 15.959  -34.323 74.962   1.00 75.82 256 A 1 
ATOM   2014 O OH  . TYR A 1 256 ? 16.985  -34.854 74.225   1.00 73.03 256 A 1 
ATOM   2015 N N   . GLU A 1 257 ? 9.709   -32.156 78.418   1.00 89.89 257 A 1 
ATOM   2016 C CA  . GLU A 1 257 ? 8.763   -31.693 79.437   1.00 89.02 257 A 1 
ATOM   2017 C C   . GLU A 1 257 ? 7.940   -32.844 80.009   1.00 87.68 257 A 1 
ATOM   2018 O O   . GLU A 1 257 ? 7.762   -32.907 81.230   1.00 87.48 257 A 1 
ATOM   2019 C CB  . GLU A 1 257 ? 7.825   -30.623 78.865   1.00 90.12 257 A 1 
ATOM   2020 C CG  . GLU A 1 257 ? 8.489   -29.254 78.856   1.00 79.61 257 A 1 
ATOM   2021 C CD  . GLU A 1 257 ? 7.642   -28.118 78.271   1.00 72.11 257 A 1 
ATOM   2022 O OE1 . GLU A 1 257 ? 8.193   -26.987 78.219   1.00 65.67 257 A 1 
ATOM   2023 O OE2 . GLU A 1 257 ? 6.480   -28.337 77.882   1.00 65.78 257 A 1 
ATOM   2024 N N   . GLU A 1 258 ? 7.496   -33.767 79.197   1.00 88.33 258 A 1 
ATOM   2025 C CA  . GLU A 1 258 ? 6.714   -34.921 79.630   1.00 88.36 258 A 1 
ATOM   2026 C C   . GLU A 1 258 ? 7.593   -35.939 80.372   1.00 88.34 258 A 1 
ATOM   2027 O O   . GLU A 1 258 ? 7.184   -36.453 81.407   1.00 86.01 258 A 1 
ATOM   2028 C CB  . GLU A 1 258 ? 5.970   -35.529 78.430   1.00 88.95 258 A 1 
ATOM   2029 C CG  . GLU A 1 258 ? 4.620   -36.156 78.808   1.00 80.65 258 A 1 
ATOM   2030 C CD  . GLU A 1 258 ? 3.577   -35.139 79.351   1.00 75.00 258 A 1 
ATOM   2031 O OE1 . GLU A 1 258 ? 2.530   -35.575 79.878   1.00 68.49 258 A 1 
ATOM   2032 O OE2 . GLU A 1 258 ? 3.796   -33.907 79.298   1.00 67.06 258 A 1 
ATOM   2033 N N   . GLU A 1 259 ? 8.847   -36.130 79.920   1.00 88.50 259 A 1 
ATOM   2034 C CA  . GLU A 1 259 ? 9.815   -37.005 80.585   1.00 86.73 259 A 1 
ATOM   2035 C C   . GLU A 1 259 ? 10.193  -36.464 81.978   1.00 86.08 259 A 1 
ATOM   2036 O O   . GLU A 1 259 ? 10.230  -37.218 82.949   1.00 86.46 259 A 1 
ATOM   2037 C CB  . GLU A 1 259 ? 11.049  -37.164 79.675   1.00 87.40 259 A 1 
ATOM   2038 C CG  . GLU A 1 259 ? 11.959  -38.324 80.090   1.00 76.61 259 A 1 
ATOM   2039 C CD  . GLU A 1 259 ? 13.100  -38.594 79.077   1.00 69.91 259 A 1 
ATOM   2040 O OE1 . GLU A 1 259 ? 13.600  -39.743 79.046   1.00 64.03 259 A 1 
ATOM   2041 O OE2 . GLU A 1 259 ? 13.474  -37.678 78.320   1.00 65.47 259 A 1 
ATOM   2042 N N   . ILE A 1 260 ? 10.413  -35.148 82.106   1.00 88.79 260 A 1 
ATOM   2043 C CA  . ILE A 1 260 ? 10.606  -34.492 83.405   1.00 86.40 260 A 1 
ATOM   2044 C C   . ILE A 1 260 ? 9.380   -34.696 84.287   1.00 85.91 260 A 1 
ATOM   2045 O O   . ILE A 1 260 ? 9.519   -35.003 85.470   1.00 87.94 260 A 1 
ATOM   2046 C CB  . ILE A 1 260 ? 10.932  -32.987 83.233   1.00 87.20 260 A 1 
ATOM   2047 C CG1 . ILE A 1 260 ? 12.351  -32.806 82.668   1.00 81.24 260 A 1 
ATOM   2048 C CG2 . ILE A 1 260 ? 10.808  -32.213 84.557   1.00 77.56 260 A 1 
ATOM   2049 C CD1 . ILE A 1 260 ? 12.621  -31.395 82.113   1.00 68.90 260 A 1 
ATOM   2050 N N   . ARG A 1 261 ? 8.186   -34.561 83.737   1.00 87.43 261 A 1 
ATOM   2051 C CA  . ARG A 1 261 ? 6.934   -34.739 84.483   1.00 86.15 261 A 1 
ATOM   2052 C C   . ARG A 1 261 ? 6.752   -36.191 84.937   1.00 85.83 261 A 1 
ATOM   2053 O O   . ARG A 1 261 ? 6.368   -36.420 86.082   1.00 85.72 261 A 1 
ATOM   2054 C CB  . ARG A 1 261 ? 5.774   -34.254 83.606   1.00 87.11 261 A 1 
ATOM   2055 C CG  . ARG A 1 261 ? 4.510   -33.998 84.416   1.00 77.87 261 A 1 
ATOM   2056 C CD  . ARG A 1 261 ? 3.345   -33.619 83.486   1.00 75.95 261 A 1 
ATOM   2057 N NE  . ARG A 1 261 ? 3.201   -32.169 83.285   1.00 67.18 261 A 1 
ATOM   2058 C CZ  . ARG A 1 261 ? 2.568   -31.591 82.285   1.00 59.20 261 A 1 
ATOM   2059 N NH1 . ARG A 1 261 ? 2.044   -32.287 81.307   1.00 54.68 261 A 1 
ATOM   2060 N NH2 . ARG A 1 261 ? 2.435   -30.293 82.251   1.00 53.71 261 A 1 
ATOM   2061 N N   . GLU A 1 262 ? 7.100   -37.172 84.102   1.00 88.77 262 A 1 
ATOM   2062 C CA  . GLU A 1 262 ? 7.049   -38.594 84.421   1.00 87.02 262 A 1 
ATOM   2063 C C   . GLU A 1 262 ? 8.089   -38.967 85.492   1.00 86.13 262 A 1 
ATOM   2064 O O   . GLU A 1 262 ? 7.755   -39.639 86.466   1.00 84.37 262 A 1 
ATOM   2065 C CB  . GLU A 1 262 ? 7.216   -39.426 83.131   1.00 87.00 262 A 1 
ATOM   2066 C CG  . GLU A 1 262 ? 6.648   -40.837 83.284   1.00 75.85 262 A 1 
ATOM   2067 C CD  . GLU A 1 262 ? 6.814   -41.741 82.045   1.00 71.47 262 A 1 
ATOM   2068 O OE1 . GLU A 1 262 ? 6.300   -42.889 82.085   1.00 65.38 262 A 1 
ATOM   2069 O OE2 . GLU A 1 262 ? 7.491   -41.347 81.083   1.00 67.23 262 A 1 
ATOM   2070 N N   . LEU A 1 263 ? 9.337   -38.434 85.377   1.00 86.91 263 A 1 
ATOM   2071 C CA  . LEU A 1 263 ? 10.375  -38.579 86.401   1.00 83.72 263 A 1 
ATOM   2072 C C   . LEU A 1 263 ? 9.949   -37.960 87.733   1.00 83.20 263 A 1 
ATOM   2073 O O   . LEU A 1 263 ? 10.126  -38.581 88.782   1.00 86.07 263 A 1 
ATOM   2074 C CB  . LEU A 1 263 ? 11.681  -37.932 85.907   1.00 85.48 263 A 1 
ATOM   2075 C CG  . LEU A 1 263 ? 12.485  -38.815 84.932   1.00 79.72 263 A 1 
ATOM   2076 C CD1 . LEU A 1 263 ? 13.555  -37.979 84.229   1.00 70.70 263 A 1 
ATOM   2077 C CD2 . LEU A 1 263 ? 13.196  -39.955 85.666   1.00 73.26 263 A 1 
ATOM   2078 N N   . GLN A 1 264 ? 9.369   -36.777 87.712   1.00 84.70 264 A 1 
ATOM   2079 C CA  . GLN A 1 264 ? 8.838   -36.145 88.917   1.00 82.63 264 A 1 
ATOM   2080 C C   . GLN A 1 264 ? 7.743   -36.996 89.564   1.00 81.82 264 A 1 
ATOM   2081 O O   . GLN A 1 264 ? 7.739   -37.141 90.782   1.00 81.25 264 A 1 
ATOM   2082 C CB  . GLN A 1 264 ? 8.282   -34.755 88.595   1.00 83.25 264 A 1 
ATOM   2083 C CG  . GLN A 1 264 ? 9.383   -33.713 88.429   1.00 78.05 264 A 1 
ATOM   2084 C CD  . GLN A 1 264 ? 8.840   -32.316 88.072   1.00 72.95 264 A 1 
ATOM   2085 O OE1 . GLN A 1 264 ? 7.646   -32.108 87.878   1.00 67.39 264 A 1 
ATOM   2086 N NE2 . GLN A 1 264 ? 9.677   -31.322 88.009   1.00 62.68 264 A 1 
ATOM   2087 N N   . SER A 1 265 ? 6.857   -37.598 88.770   1.00 85.38 265 A 1 
ATOM   2088 C CA  . SER A 1 265 ? 5.827   -38.513 89.263   1.00 84.32 265 A 1 
ATOM   2089 C C   . SER A 1 265 ? 6.449   -39.767 89.884   1.00 83.79 265 A 1 
ATOM   2090 O O   . SER A 1 265 ? 6.094   -40.132 91.006   1.00 80.71 265 A 1 
ATOM   2091 C CB  . SER A 1 265 ? 4.867   -38.898 88.144   1.00 84.41 265 A 1 
ATOM   2092 O OG  . SER A 1 265 ? 3.757   -39.590 88.678   1.00 72.41 265 A 1 
ATOM   2093 N N   . GLN A 1 266 ? 7.434   -40.390 89.206   1.00 83.72 266 A 1 
ATOM   2094 C CA  . GLN A 1 266 ? 8.136   -41.556 89.743   1.00 81.65 266 A 1 
ATOM   2095 C C   . GLN A 1 266 ? 8.881   -41.241 91.041   1.00 80.98 266 A 1 
ATOM   2096 O O   . GLN A 1 266 ? 8.843   -42.037 91.982   1.00 78.55 266 A 1 
ATOM   2097 C CB  . GLN A 1 266 ? 9.137   -42.098 88.714   1.00 82.22 266 A 1 
ATOM   2098 C CG  . GLN A 1 266 ? 8.429   -42.850 87.580   1.00 74.57 266 A 1 
ATOM   2099 C CD  . GLN A 1 266 ? 9.408   -43.406 86.543   1.00 70.79 266 A 1 
ATOM   2100 O OE1 . GLN A 1 266 ? 10.627  -43.433 86.690   1.00 65.36 266 A 1 
ATOM   2101 N NE2 . GLN A 1 266 ? 8.894   -43.914 85.447   1.00 60.62 266 A 1 
ATOM   2102 N N   . ILE A 1 267 ? 9.565   -40.089 91.159   1.00 84.39 267 A 1 
ATOM   2103 C CA  . ILE A 1 267 ? 10.212  -39.643 92.393   1.00 82.42 267 A 1 
ATOM   2104 C C   . ILE A 1 267 ? 9.173   -39.429 93.491   1.00 81.58 267 A 1 
ATOM   2105 O O   . ILE A 1 267 ? 9.395   -39.859 94.634   1.00 81.38 267 A 1 
ATOM   2106 C CB  . ILE A 1 267 ? 11.055  -38.365 92.147   1.00 81.91 267 A 1 
ATOM   2107 C CG1 . ILE A 1 267 ? 12.269  -38.673 91.245   1.00 75.27 267 A 1 
ATOM   2108 C CG2 . ILE A 1 267 ? 11.547  -37.754 93.469   1.00 70.54 267 A 1 
ATOM   2109 C CD1 . ILE A 1 267 ? 12.921  -37.421 90.633   1.00 64.45 267 A 1 
ATOM   2110 N N   . SER A 1 268 ? 8.034   -38.848 93.171   1.00 79.09 268 A 1 
ATOM   2111 C CA  . SER A 1 268 ? 6.932   -38.659 94.117   1.00 79.04 268 A 1 
ATOM   2112 C C   . SER A 1 268 ? 6.372   -39.989 94.603   1.00 79.01 268 A 1 
ATOM   2113 O O   . SER A 1 268 ? 6.258   -40.191 95.810   1.00 75.16 268 A 1 
ATOM   2114 C CB  . SER A 1 268 ? 5.824   -37.821 93.477   1.00 77.06 268 A 1 
ATOM   2115 O OG  . SER A 1 268 ? 4.865   -37.464 94.447   1.00 67.14 268 A 1 
ATOM   2116 N N   . ASP A 1 269 ? 6.110   -40.956 93.735   1.00 78.59 269 A 1 
ATOM   2117 C CA  . ASP A 1 269 ? 5.619   -42.285 94.088   1.00 79.00 269 A 1 
ATOM   2118 C C   . ASP A 1 269 ? 6.646   -43.052 94.927   1.00 77.37 269 A 1 
ATOM   2119 O O   . ASP A 1 269 ? 6.306   -43.663 95.945   1.00 73.82 269 A 1 
ATOM   2120 C CB  . ASP A 1 269 ? 5.286   -43.087 92.823   1.00 77.93 269 A 1 
ATOM   2121 C CG  . ASP A 1 269 ? 4.002   -42.641 92.129   1.00 71.02 269 A 1 
ATOM   2122 O OD1 . ASP A 1 269 ? 3.154   -41.993 92.771   1.00 63.93 269 A 1 
ATOM   2123 O OD2 . ASP A 1 269 ? 3.848   -43.011 90.940   1.00 64.42 269 A 1 
ATOM   2124 N N   . THR A 1 270 ? 7.938   -42.970 94.555   1.00 76.63 270 A 1 
ATOM   2125 C CA  . THR A 1 270 ? 9.026   -43.588 95.325   1.00 76.29 270 A 1 
ATOM   2126 C C   . THR A 1 270 ? 9.148   -42.947 96.715   1.00 75.68 270 A 1 
ATOM   2127 O O   . THR A 1 270 ? 9.350   -43.661 97.699   1.00 72.16 270 A 1 
ATOM   2128 C CB  . THR A 1 270 ? 10.373  -43.496 94.591   1.00 74.52 270 A 1 
ATOM   2129 O OG1 . THR A 1 270 ? 10.276  -43.882 93.238   1.00 66.62 270 A 1 
ATOM   2130 C CG2 . THR A 1 270 ? 11.412  -44.441 95.205   1.00 63.44 270 A 1 
ATOM   2131 N N   . SER A 1 271 ? 9.012   -41.639 96.814   1.00 74.61 271 A 1 
ATOM   2132 C CA  . SER A 1 271 ? 8.985   -40.910 98.093   1.00 75.04 271 A 1 
ATOM   2133 C C   . SER A 1 271 ? 7.811   -41.347 98.967   1.00 74.56 271 A 1 
ATOM   2134 O O   . SER A 1 271 ? 7.997   -41.557 100.159  1.00 71.32 271 A 1 
ATOM   2135 C CB  . SER A 1 271 ? 8.914   -39.406 97.838   1.00 73.04 271 A 1 
ATOM   2136 O OG  . SER A 1 271 ? 8.936   -38.695 99.057   1.00 63.18 271 A 1 
ATOM   2137 N N   . VAL A 1 272 ? 6.631   -41.548 98.403   1.00 71.03 272 A 1 
ATOM   2138 C CA  . VAL A 1 272 ? 5.445   -42.027 99.123   1.00 71.82 272 A 1 
ATOM   2139 C C   . VAL A 1 272 ? 5.660   -43.442 99.646   1.00 71.89 272 A 1 
ATOM   2140 O O   . VAL A 1 272 ? 5.436   -43.699 100.823  1.00 69.79 272 A 1 
ATOM   2141 C CB  . VAL A 1 272 ? 4.185   -41.931 98.250   1.00 70.26 272 A 1 
ATOM   2142 C CG1 . VAL A 1 272 ? 2.972   -42.596 98.901   1.00 62.70 272 A 1 
ATOM   2143 C CG2 . VAL A 1 272 ? 3.803   -40.468 98.002   1.00 62.78 272 A 1 
ATOM   2144 N N   . VAL A 1 273 ? 6.187   -44.346 98.807   1.00 67.75 273 A 1 
ATOM   2145 C CA  . VAL A 1 273 ? 6.485   -45.726 99.224   1.00 70.60 273 A 1 
ATOM   2146 C C   . VAL A 1 273 ? 7.559   -45.751 100.315  1.00 69.50 273 A 1 
ATOM   2147 O O   . VAL A 1 273 ? 7.402   -46.428 101.328  1.00 66.36 273 A 1 
ATOM   2148 C CB  . VAL A 1 273 ? 6.909   -46.589 98.020   1.00 68.97 273 A 1 
ATOM   2149 C CG1 . VAL A 1 273 ? 7.363   -47.986 98.433   1.00 60.47 273 A 1 
ATOM   2150 C CG2 . VAL A 1 273 ? 5.733   -46.778 97.049   1.00 59.95 273 A 1 
ATOM   2151 N N   . LEU A 1 274 ? 8.649   -44.991 100.168  1.00 70.91 274 A 1 
ATOM   2152 C CA  . LEU A 1 274 ? 9.704   -44.867 101.170  1.00 71.03 274 A 1 
ATOM   2153 C C   . LEU A 1 274 ? 9.208   -44.211 102.465  1.00 70.69 274 A 1 
ATOM   2154 O O   . LEU A 1 274 ? 9.615   -44.638 103.545  1.00 67.94 274 A 1 
ATOM   2155 C CB  . LEU A 1 274 ? 10.878  -44.075 100.584  1.00 68.89 274 A 1 
ATOM   2156 C CG  . LEU A 1 274 ? 11.818  -44.952 99.733   1.00 61.85 274 A 1 
ATOM   2157 C CD1 . LEU A 1 274 ? 12.660  -44.099 98.785   1.00 55.14 274 A 1 
ATOM   2158 C CD2 . LEU A 1 274 ? 12.783  -45.742 100.618  1.00 57.91 274 A 1 
ATOM   2159 N N   . SER A 1 275 ? 8.341   -43.253 102.414  1.00 68.15 275 A 1 
ATOM   2160 C CA  . SER A 1 275 ? 7.775   -42.622 103.608  1.00 68.07 275 A 1 
ATOM   2161 C C   . SER A 1 275 ? 6.798   -43.537 104.350  1.00 66.64 275 A 1 
ATOM   2162 O O   . SER A 1 275 ? 6.745   -43.478 105.583  1.00 64.67 275 A 1 
ATOM   2163 C CB  . SER A 1 275 ? 7.122   -41.286 103.268  1.00 66.09 275 A 1 
ATOM   2164 O OG  . SER A 1 275 ? 5.967   -41.448 102.471  1.00 58.26 275 A 1 
ATOM   2165 N N   . MET A 1 276 ? 6.102   -44.433 103.683  1.00 64.10 276 A 1 
ATOM   2166 C CA  . MET A 1 276 ? 5.242   -45.438 104.322  1.00 64.56 276 A 1 
ATOM   2167 C C   . MET A 1 276 ? 6.046   -46.493 105.077  1.00 64.64 276 A 1 
ATOM   2168 O O   . MET A 1 276 ? 5.625   -46.899 106.164  1.00 60.45 276 A 1 
ATOM   2169 C CB  . MET A 1 276 ? 4.330   -46.108 103.289  1.00 62.75 276 A 1 
ATOM   2170 C CG  . MET A 1 276 ? 3.200   -45.186 102.836  1.00 57.63 276 A 1 
ATOM   2171 S SD  . MET A 1 276 ? 1.987   -46.000 101.765  1.00 50.13 276 A 1 
ATOM   2172 C CE  . MET A 1 276 ? 0.622   -46.201 102.919  1.00 47.89 276 A 1 
ATOM   2173 N N   . ASP A 1 277 ? 7.213   -46.950 104.531  1.00 60.34 277 A 1 
ATOM   2174 C CA  . ASP A 1 277 ? 8.076   -47.949 105.190  1.00 60.31 277 A 1 
ATOM   2175 C C   . ASP A 1 277 ? 8.983   -47.326 106.272  1.00 58.97 277 A 1 
ATOM   2176 O O   . ASP A 1 277 ? 9.400   -47.994 107.224  1.00 54.27 277 A 1 
ATOM   2177 C CB  . ASP A 1 277 ? 8.868   -48.711 104.110  1.00 57.67 277 A 1 
ATOM   2178 C CG  . ASP A 1 277 ? 9.131   -50.190 104.439  1.00 51.73 277 A 1 
ATOM   2179 O OD1 . ASP A 1 277 ? 8.475   -50.740 105.344  1.00 47.82 277 A 1 
ATOM   2180 O OD2 . ASP A 1 277 ? 9.969   -50.783 103.731  1.00 49.92 277 A 1 
ATOM   2181 N N   . ASN A 1 278 ? 9.284   -46.033 106.201  1.00 57.50 278 A 1 
ATOM   2182 C CA  . ASN A 1 278 ? 10.038  -45.284 107.198  1.00 57.35 278 A 1 
ATOM   2183 C C   . ASN A 1 278 ? 9.188   -44.962 108.431  1.00 57.39 278 A 1 
ATOM   2184 O O   . ASN A 1 278 ? 8.899   -43.801 108.744  1.00 53.51 278 A 1 
ATOM   2185 C CB  . ASN A 1 278 ? 10.672  -44.018 106.591  1.00 54.23 278 A 1 
ATOM   2186 C CG  . ASN A 1 278 ? 12.005  -44.267 105.920  1.00 49.54 278 A 1 
ATOM   2187 O OD1 . ASN A 1 278 ? 12.725  -45.212 106.174  1.00 46.16 278 A 1 
ATOM   2188 N ND2 . ASN A 1 278 ? 12.390  -43.349 105.061  1.00 46.95 278 A 1 
ATOM   2189 N N   . SER A 1 279 ? 8.935   -45.950 109.204  1.00 54.94 279 A 1 
ATOM   2190 C CA  . SER A 1 279 ? 8.698   -45.732 110.637  1.00 55.96 279 A 1 
ATOM   2191 C C   . SER A 1 279 ? 9.955   -45.207 111.356  1.00 56.63 279 A 1 
ATOM   2192 O O   . SER A 1 279 ? 9.868   -44.707 112.477  1.00 52.36 279 A 1 
ATOM   2193 C CB  . SER A 1 279 ? 8.209   -47.024 111.287  1.00 52.08 279 A 1 
ATOM   2194 O OG  . SER A 1 279 ? 9.155   -48.058 111.124  1.00 48.00 279 A 1 
ATOM   2195 N N   . ARG A 1 280 ? 11.142  -45.334 110.749  1.00 57.13 280 A 1 
ATOM   2196 C CA  . ARG A 1 280 ? 12.389  -44.718 111.210  1.00 58.30 280 A 1 
ATOM   2197 C C   . ARG A 1 280 ? 12.535  -43.314 110.618  1.00 58.90 280 A 1 
ATOM   2198 O O   . ARG A 1 280 ? 12.333  -43.105 109.437  1.00 55.32 280 A 1 
ATOM   2199 C CB  . ARG A 1 280 ? 13.602  -45.596 110.870  1.00 54.76 280 A 1 
ATOM   2200 C CG  . ARG A 1 280 ? 13.634  -46.849 111.731  1.00 51.14 280 A 1 
ATOM   2201 C CD  . ARG A 1 280 ? 14.902  -47.667 111.444  1.00 48.47 280 A 1 
ATOM   2202 N NE  . ARG A 1 280 ? 14.981  -48.833 112.313  1.00 44.54 280 A 1 
ATOM   2203 C CZ  . ARG A 1 280 ? 15.964  -49.719 112.348  1.00 40.59 280 A 1 
ATOM   2204 N NH1 . ARG A 1 280 ? 16.998  -49.602 111.554  1.00 38.03 280 A 1 
ATOM   2205 N NH2 . ARG A 1 280 ? 15.933  -50.721 113.168  1.00 37.08 280 A 1 
ATOM   2206 N N   . SER A 1 281 ? 12.985  -42.395 111.438  1.00 60.86 281 A 1 
ATOM   2207 C CA  . SER A 1 281 ? 13.123  -40.953 111.189  1.00 62.28 281 A 1 
ATOM   2208 C C   . SER A 1 281 ? 14.261  -40.553 110.220  1.00 63.51 281 A 1 
ATOM   2209 O O   . SER A 1 281 ? 14.929  -39.544 110.459  1.00 59.02 281 A 1 
ATOM   2210 C CB  . SER A 1 281 ? 13.336  -40.257 112.537  1.00 57.15 281 A 1 
ATOM   2211 O OG  . SER A 1 281 ? 14.557  -40.686 113.095  1.00 50.96 281 A 1 
ATOM   2212 N N   . LEU A 1 282 ? 14.552  -41.405 109.249  1.00 60.12 282 A 1 
ATOM   2213 C CA  . LEU A 1 282 ? 15.483  -40.973 108.211  1.00 61.13 282 A 1 
ATOM   2214 C C   . LEU A 1 282 ? 14.817  -39.830 107.442  1.00 63.38 282 A 1 
ATOM   2215 O O   . LEU A 1 282 ? 13.729  -40.009 106.897  1.00 59.78 282 A 1 
ATOM   2216 C CB  . LEU A 1 282 ? 15.876  -42.148 107.312  1.00 57.12 282 A 1 
ATOM   2217 C CG  . LEU A 1 282 ? 17.096  -42.912 107.858  1.00 52.78 282 A 1 
ATOM   2218 C CD1 . LEU A 1 282 ? 17.117  -44.355 107.361  1.00 49.79 282 A 1 
ATOM   2219 C CD2 . LEU A 1 282 ? 18.397  -42.238 107.431  1.00 49.15 282 A 1 
ATOM   2220 N N   . ASP A 1 283 ? 15.523  -38.700 107.443  1.00 66.33 283 A 1 
ATOM   2221 C CA  . ASP A 1 283 ? 15.105  -37.494 106.720  1.00 68.87 283 A 1 
ATOM   2222 C C   . ASP A 1 283 ? 15.304  -37.698 105.203  1.00 70.39 283 A 1 
ATOM   2223 O O   . ASP A 1 283 ? 16.108  -37.044 104.534  1.00 66.46 283 A 1 
ATOM   2224 C CB  . ASP A 1 283 ? 15.842  -36.292 107.320  1.00 64.43 283 A 1 
ATOM   2225 C CG  . ASP A 1 283 ? 15.197  -34.950 106.976  1.00 58.02 283 A 1 
ATOM   2226 O OD1 . ASP A 1 283 ? 14.116  -34.963 106.355  1.00 53.69 283 A 1 
ATOM   2227 O OD2 . ASP A 1 283 ? 15.791  -33.933 107.380  1.00 53.90 283 A 1 
ATOM   2228 N N   . MET A 1 284 ? 14.656  -38.749 104.693  1.00 73.08 284 A 1 
ATOM   2229 C CA  . MET A 1 284 ? 14.703  -39.125 103.284  1.00 73.78 284 A 1 
ATOM   2230 C C   . MET A 1 284 ? 14.064  -38.065 102.404  1.00 76.22 284 A 1 
ATOM   2231 O O   . MET A 1 284 ? 14.463  -37.948 101.247  1.00 72.95 284 A 1 
ATOM   2232 C CB  . MET A 1 284 ? 14.043  -40.476 103.034  1.00 69.66 284 A 1 
ATOM   2233 C CG  . MET A 1 284 ? 14.912  -41.635 103.532  1.00 64.83 284 A 1 
ATOM   2234 S SD  . MET A 1 284 ? 14.725  -43.193 102.641  1.00 59.56 284 A 1 
ATOM   2235 C CE  . MET A 1 284 ? 13.032  -43.605 103.081  1.00 53.83 284 A 1 
ATOM   2236 N N   . ASP A 1 285 ? 13.165  -37.284 102.954  1.00 75.11 285 A 1 
ATOM   2237 C CA  . ASP A 1 285 ? 12.559  -36.181 102.211  1.00 75.72 285 A 1 
ATOM   2238 C C   . ASP A 1 285 ? 13.616  -35.155 101.788  1.00 77.57 285 A 1 
ATOM   2239 O O   . ASP A 1 285 ? 13.592  -34.670 100.663  1.00 75.02 285 A 1 
ATOM   2240 C CB  . ASP A 1 285 ? 11.457  -35.536 103.063  1.00 71.91 285 A 1 
ATOM   2241 C CG  . ASP A 1 285 ? 10.221  -36.425 103.247  1.00 66.86 285 A 1 
ATOM   2242 O OD1 . ASP A 1 285 ? 9.998   -37.316 102.393  1.00 60.77 285 A 1 
ATOM   2243 O OD2 . ASP A 1 285 ? 9.487   -36.196 104.225  1.00 59.27 285 A 1 
ATOM   2244 N N   . SER A 1 286 ? 14.624  -34.897 102.676  1.00 79.39 286 A 1 
ATOM   2245 C CA  . SER A 1 286 ? 15.766  -34.040 102.341  1.00 79.41 286 A 1 
ATOM   2246 C C   . SER A 1 286 ? 16.605  -34.625 101.204  1.00 79.61 286 A 1 
ATOM   2247 O O   . SER A 1 286 ? 16.901  -33.929 100.224  1.00 77.41 286 A 1 
ATOM   2248 C CB  . SER A 1 286 ? 16.619  -33.827 103.602  1.00 76.33 286 A 1 
ATOM   2249 O OG  . SER A 1 286 ? 17.889  -33.298 103.311  1.00 66.34 286 A 1 
ATOM   2250 N N   . ILE A 1 287 ? 16.962  -35.921 101.263  1.00 81.13 287 A 1 
ATOM   2251 C CA  . ILE A 1 287 ? 17.763  -36.597 100.234  1.00 80.17 287 A 1 
ATOM   2252 C C   . ILE A 1 287 ? 16.999  -36.670 98.912   1.00 81.55 287 A 1 
ATOM   2253 O O   . ILE A 1 287 ? 17.568  -36.409 97.853   1.00 81.46 287 A 1 
ATOM   2254 C CB  . ILE A 1 287 ? 18.200  -37.995 100.713  1.00 77.45 287 A 1 
ATOM   2255 C CG1 . ILE A 1 287 ? 19.100  -37.894 101.968  1.00 71.42 287 A 1 
ATOM   2256 C CG2 . ILE A 1 287 ? 18.941  -38.757 99.592   1.00 68.31 287 A 1 
ATOM   2257 C CD1 . ILE A 1 287 ? 19.437  -39.240 102.620  1.00 63.38 287 A 1 
ATOM   2258 N N   . ILE A 1 288 ? 15.724  -37.019 98.991   1.00 81.66 288 A 1 
ATOM   2259 C CA  . ILE A 1 288 ? 14.873  -37.061 97.802   1.00 82.28 288 A 1 
ATOM   2260 C C   . ILE A 1 288 ? 14.724  -35.667 97.201   1.00 83.68 288 A 1 
ATOM   2261 O O   . ILE A 1 288 ? 14.802  -35.528 95.979   1.00 84.41 288 A 1 
ATOM   2262 C CB  . ILE A 1 288 ? 13.517  -37.708 98.123   1.00 80.19 288 A 1 
ATOM   2263 C CG1 . ILE A 1 288 ? 13.706  -39.210 98.438   1.00 73.45 288 A 1 
ATOM   2264 C CG2 . ILE A 1 288 ? 12.522  -37.546 96.958   1.00 69.07 288 A 1 
ATOM   2265 C CD1 . ILE A 1 288 ? 12.475  -39.868 99.059   1.00 63.57 288 A 1 
ATOM   2266 N N   . ALA A 1 289 ? 14.562  -34.645 98.045   1.00 82.00 289 A 1 
ATOM   2267 C CA  . ALA A 1 289 ? 14.489  -33.269 97.571   1.00 82.98 289 A 1 
ATOM   2268 C C   . ALA A 1 289 ? 15.800  -32.829 96.913   1.00 83.89 289 A 1 
ATOM   2269 O O   . ALA A 1 289 ? 15.768  -32.204 95.853   1.00 82.61 289 A 1 
ATOM   2270 C CB  . ALA A 1 289 ? 14.107  -32.354 98.737   1.00 81.21 289 A 1 
ATOM   2271 N N   . GLU A 1 290 ? 16.962  -33.201 97.467   1.00 85.92 290 A 1 
ATOM   2272 C CA  . GLU A 1 290 ? 18.280  -32.873 96.914   1.00 84.70 290 A 1 
ATOM   2273 C C   . GLU A 1 290 ? 18.538  -33.612 95.590   1.00 84.99 290 A 1 
ATOM   2274 O O   . GLU A 1 290 ? 18.937  -32.989 94.604   1.00 83.84 290 A 1 
ATOM   2275 C CB  . GLU A 1 290 ? 19.351  -33.166 97.967   1.00 83.25 290 A 1 
ATOM   2276 C CG  . GLU A 1 290 ? 20.678  -32.473 97.654   1.00 74.09 290 A 1 
ATOM   2277 C CD  . GLU A 1 290 ? 21.729  -32.630 98.767   1.00 67.03 290 A 1 
ATOM   2278 O OE1 . GLU A 1 290 ? 22.653  -31.784 98.813   1.00 61.14 290 A 1 
ATOM   2279 O OE2 . GLU A 1 290 ? 21.620  -33.598 99.541   1.00 60.63 290 A 1 
ATOM   2280 N N   . VAL A 1 291 ? 18.243  -34.919 95.552   1.00 83.77 291 A 1 
ATOM   2281 C CA  . VAL A 1 291 ? 18.337  -35.703 94.309   1.00 83.24 291 A 1 
ATOM   2282 C C   . VAL A 1 291 ? 17.370  -35.170 93.256   1.00 84.05 291 A 1 
ATOM   2283 O O   . VAL A 1 291 ? 17.747  -35.020 92.094   1.00 84.75 291 A 1 
ATOM   2284 C CB  . VAL A 1 291 ? 18.093  -37.198 94.585   1.00 81.41 291 A 1 
ATOM   2285 C CG1 . VAL A 1 291 ? 17.985  -38.036 93.306   1.00 73.67 291 A 1 
ATOM   2286 C CG2 . VAL A 1 291 ? 19.254  -37.793 95.400   1.00 72.42 291 A 1 
ATOM   2287 N N   . LYS A 1 292 ? 16.159  -34.837 93.671   1.00 85.96 292 A 1 
ATOM   2288 C CA  . LYS A 1 292 ? 15.165  -34.244 92.775   1.00 85.65 292 A 1 
ATOM   2289 C C   . LYS A 1 292 ? 15.644  -32.899 92.233   1.00 86.29 292 A 1 
ATOM   2290 O O   . LYS A 1 292 ? 15.564  -32.676 91.025   1.00 87.57 292 A 1 
ATOM   2291 C CB  . LYS A 1 292 ? 13.829  -34.144 93.513   1.00 84.33 292 A 1 
ATOM   2292 C CG  . LYS A 1 292 ? 12.675  -33.762 92.579   1.00 75.39 292 A 1 
ATOM   2293 C CD  . LYS A 1 292 ? 11.356  -33.764 93.354   1.00 70.77 292 A 1 
ATOM   2294 C CE  . LYS A 1 292 ? 10.216  -33.438 92.411   1.00 63.08 292 A 1 
ATOM   2295 N NZ  . LYS A 1 292 ? 8.893   -33.519 93.081   1.00 54.94 292 A 1 
ATOM   2296 N N   . ALA A 1 293 ? 16.220  -32.061 93.106   1.00 87.47 293 A 1 
ATOM   2297 C CA  . ALA A 1 293 ? 16.796  -30.785 92.689   1.00 87.55 293 A 1 
ATOM   2298 C C   . ALA A 1 293 ? 17.979  -30.980 91.733   1.00 87.96 293 A 1 
ATOM   2299 O O   . ALA A 1 293 ? 18.074  -30.281 90.722   1.00 86.37 293 A 1 
ATOM   2300 C CB  . ALA A 1 293 ? 17.202  -29.992 93.936   1.00 86.50 293 A 1 
ATOM   2301 N N   . GLN A 1 294 ? 18.870  -31.981 91.988   1.00 89.57 294 A 1 
ATOM   2302 C CA  . GLN A 1 294 ? 19.960  -32.317 91.067   1.00 87.93 294 A 1 
ATOM   2303 C C   . GLN A 1 294 ? 19.447  -32.833 89.721   1.00 88.55 294 A 1 
ATOM   2304 O O   . GLN A 1 294 ? 19.962  -32.408 88.682   1.00 87.19 294 A 1 
ATOM   2305 C CB  . GLN A 1 294 ? 20.900  -33.353 91.686   1.00 86.61 294 A 1 
ATOM   2306 C CG  . GLN A 1 294 ? 21.844  -32.732 92.713   1.00 76.69 294 A 1 
ATOM   2307 C CD  . GLN A 1 294 ? 22.851  -33.737 93.294   1.00 71.25 294 A 1 
ATOM   2308 O OE1 . GLN A 1 294 ? 22.906  -34.910 92.934   1.00 64.64 294 A 1 
ATOM   2309 N NE2 . GLN A 1 294 ? 23.695  -33.310 94.197   1.00 60.09 294 A 1 
ATOM   2310 N N   . TYR A 1 295 ? 18.460  -33.712 89.730   1.00 86.90 295 A 1 
ATOM   2311 C CA  . TYR A 1 295 ? 17.875  -34.195 88.480   1.00 86.34 295 A 1 
ATOM   2312 C C   . TYR A 1 295 ? 17.176  -33.080 87.704   1.00 86.57 295 A 1 
ATOM   2313 O O   . TYR A 1 295 ? 17.332  -33.005 86.484   1.00 86.88 295 A 1 
ATOM   2314 C CB  . TYR A 1 295 ? 16.907  -35.358 88.754   1.00 83.81 295 A 1 
ATOM   2315 C CG  . TYR A 1 295 ? 17.554  -36.717 88.612   1.00 75.97 295 A 1 
ATOM   2316 C CD1 . TYR A 1 295 ? 17.738  -37.278 87.329   1.00 67.24 295 A 1 
ATOM   2317 C CD2 . TYR A 1 295 ? 17.980  -37.437 89.738   1.00 66.31 295 A 1 
ATOM   2318 C CE1 . TYR A 1 295 ? 18.342  -38.542 87.168   1.00 60.74 295 A 1 
ATOM   2319 C CE2 . TYR A 1 295 ? 18.582  -38.694 89.598   1.00 60.19 295 A 1 
ATOM   2320 C CZ  . TYR A 1 295 ? 18.761  -39.245 88.312   1.00 61.50 295 A 1 
ATOM   2321 O OH  . TYR A 1 295 ? 19.348  -40.483 88.170   1.00 57.65 295 A 1 
ATOM   2322 N N   . GLU A 1 296 ? 16.469  -32.209 88.399   1.00 89.15 296 A 1 
ATOM   2323 C CA  . GLU A 1 296 ? 15.863  -31.033 87.777   1.00 88.48 296 A 1 
ATOM   2324 C C   . GLU A 1 296 ? 16.922  -30.083 87.219   1.00 88.56 296 A 1 
ATOM   2325 O O   . GLU A 1 296 ? 16.761  -29.598 86.098   1.00 88.12 296 A 1 
ATOM   2326 C CB  . GLU A 1 296 ? 14.953  -30.286 88.769   1.00 87.77 296 A 1 
ATOM   2327 C CG  . GLU A 1 296 ? 13.599  -30.964 88.926   1.00 76.48 296 A 1 
ATOM   2328 C CD  . GLU A 1 296 ? 12.624  -30.228 89.874   1.00 69.30 296 A 1 
ATOM   2329 O OE1 . GLU A 1 296 ? 11.458  -30.690 89.972   1.00 64.17 296 A 1 
ATOM   2330 O OE2 . GLU A 1 296 ? 13.021  -29.218 90.494   1.00 62.38 296 A 1 
ATOM   2331 N N   . ASP A 1 297 ? 18.046  -29.871 87.930   1.00 88.40 297 A 1 
ATOM   2332 C CA  . ASP A 1 297 ? 19.131  -29.009 87.437   1.00 88.99 297 A 1 
ATOM   2333 C C   . ASP A 1 297 ? 19.832  -29.635 86.222   1.00 89.02 297 A 1 
ATOM   2334 O O   . ASP A 1 297 ? 20.093  -28.951 85.228   1.00 88.01 297 A 1 
ATOM   2335 C CB  . ASP A 1 297 ? 20.123  -28.696 88.570   1.00 88.30 297 A 1 
ATOM   2336 C CG  . ASP A 1 297 ? 21.079  -27.549 88.215   1.00 79.57 297 A 1 
ATOM   2337 O OD1 . ASP A 1 297 ? 20.616  -26.532 87.641   1.00 71.35 297 A 1 
ATOM   2338 O OD2 . ASP A 1 297 ? 22.297  -27.656 88.486   1.00 71.06 297 A 1 
ATOM   2339 N N   . ILE A 1 298 ? 20.099  -30.957 86.247   1.00 89.66 298 A 1 
ATOM   2340 C CA  . ILE A 1 298 ? 20.665  -31.687 85.097   1.00 88.68 298 A 1 
ATOM   2341 C C   . ILE A 1 298 ? 19.706  -31.654 83.905   1.00 88.90 298 A 1 
ATOM   2342 O O   . ILE A 1 298 ? 20.137  -31.365 82.781   1.00 88.76 298 A 1 
ATOM   2343 C CB  . ILE A 1 298 ? 21.048  -33.132 85.495   1.00 87.67 298 A 1 
ATOM   2344 C CG1 . ILE A 1 298 ? 22.243  -33.121 86.477   1.00 80.24 298 A 1 
ATOM   2345 C CG2 . ILE A 1 298 ? 21.416  -33.983 84.253   1.00 77.22 298 A 1 
ATOM   2346 C CD1 . ILE A 1 298 ? 22.470  -34.465 87.188   1.00 70.59 298 A 1 
ATOM   2347 N N   . ALA A 1 299 ? 18.440  -31.937 84.131   1.00 88.85 299 A 1 
ATOM   2348 C CA  . ALA A 1 299 ? 17.427  -31.903 83.074   1.00 88.00 299 A 1 
ATOM   2349 C C   . ALA A 1 299 ? 17.269  -30.489 82.500   1.00 88.58 299 A 1 
ATOM   2350 O O   . ALA A 1 299 ? 17.233  -30.324 81.279   1.00 88.72 299 A 1 
ATOM   2351 C CB  . ALA A 1 299 ? 16.110  -32.445 83.630   1.00 86.84 299 A 1 
ATOM   2352 N N   . ASN A 1 300 ? 17.270  -29.483 83.377   1.00 88.40 300 A 1 
ATOM   2353 C CA  . ASN A 1 300 ? 17.198  -28.089 82.944   1.00 89.20 300 A 1 
ATOM   2354 C C   . ASN A 1 300 ? 18.448  -27.661 82.178   1.00 89.42 300 A 1 
ATOM   2355 O O   . ASN A 1 300 ? 18.319  -27.004 81.151   1.00 88.11 300 A 1 
ATOM   2356 C CB  . ASN A 1 300 ? 16.951  -27.183 84.158   1.00 88.28 300 A 1 
ATOM   2357 C CG  . ASN A 1 300 ? 15.516  -27.219 84.648   1.00 83.69 300 A 1 
ATOM   2358 O OD1 . ASN A 1 300 ? 14.576  -27.413 83.898   1.00 75.32 300 A 1 
ATOM   2359 N ND2 . ASN A 1 300 ? 15.308  -26.974 85.919   1.00 73.65 300 A 1 
ATOM   2360 N N   . ARG A 1 301 ? 19.671  -28.067 82.633   1.00 87.47 301 A 1 
ATOM   2361 C CA  . ARG A 1 301 ? 20.909  -27.811 81.878   1.00 88.03 301 A 1 
ATOM   2362 C C   . ARG A 1 301 ? 20.906  -28.519 80.540   1.00 89.09 301 A 1 
ATOM   2363 O O   . ARG A 1 301 ? 21.174  -27.876 79.532   1.00 86.61 301 A 1 
ATOM   2364 C CB  . ARG A 1 301 ? 22.148  -28.222 82.676   1.00 87.00 301 A 1 
ATOM   2365 C CG  . ARG A 1 301 ? 22.494  -27.192 83.735   1.00 77.16 301 A 1 
ATOM   2366 C CD  . ARG A 1 301 ? 23.775  -27.635 84.435   1.00 74.99 301 A 1 
ATOM   2367 N NE  . ARG A 1 301 ? 23.975  -26.870 85.660   1.00 66.68 301 A 1 
ATOM   2368 C CZ  . ARG A 1 301 ? 25.035  -26.884 86.431   1.00 59.89 301 A 1 
ATOM   2369 N NH1 . ARG A 1 301 ? 26.132  -27.506 86.087   1.00 55.63 301 A 1 
ATOM   2370 N NH2 . ARG A 1 301 ? 24.983  -26.280 87.582   1.00 53.08 301 A 1 
ATOM   2371 N N   . SER A 1 302 ? 20.570  -29.793 80.504   1.00 88.04 302 A 1 
ATOM   2372 C CA  . SER A 1 302 ? 20.502  -30.557 79.256   1.00 87.69 302 A 1 
ATOM   2373 C C   . SER A 1 302 ? 19.485  -29.951 78.291   1.00 88.47 302 A 1 
ATOM   2374 O O   . SER A 1 302 ? 19.766  -29.814 77.103   1.00 87.60 302 A 1 
ATOM   2375 C CB  . SER A 1 302 ? 20.146  -32.014 79.560   1.00 85.47 302 A 1 
ATOM   2376 O OG  . SER A 1 302 ? 20.194  -32.779 78.380   1.00 74.47 302 A 1 
ATOM   2377 N N   . ARG A 1 303 ? 18.347  -29.531 78.817   1.00 88.11 303 A 1 
ATOM   2378 C CA  . ARG A 1 303 ? 17.337  -28.828 78.031   1.00 88.73 303 A 1 
ATOM   2379 C C   . ARG A 1 303 ? 17.847  -27.482 77.528   1.00 89.28 303 A 1 
ATOM   2380 O O   . ARG A 1 303 ? 17.683  -27.180 76.354   1.00 89.83 303 A 1 
ATOM   2381 C CB  . ARG A 1 303 ? 16.063  -28.702 78.863   1.00 88.32 303 A 1 
ATOM   2382 C CG  . ARG A 1 303 ? 14.933  -28.045 78.065   1.00 80.74 303 A 1 
ATOM   2383 C CD  . ARG A 1 303 ? 13.672  -27.954 78.923   1.00 76.94 303 A 1 
ATOM   2384 N NE  . ARG A 1 303 ? 12.634  -27.206 78.212   1.00 67.73 303 A 1 
ATOM   2385 C CZ  . ARG A 1 303 ? 11.378  -27.069 78.579   1.00 60.15 303 A 1 
ATOM   2386 N NH1 . ARG A 1 303 ? 10.904  -27.569 79.691   1.00 55.06 303 A 1 
ATOM   2387 N NH2 . ARG A 1 303 ? 10.565  -26.421 77.820   1.00 53.48 303 A 1 
ATOM   2388 N N   . ALA A 1 304 ? 18.506  -26.715 78.401   1.00 89.82 304 A 1 
ATOM   2389 C CA  . ALA A 1 304 ? 19.060  -25.420 78.017   1.00 90.06 304 A 1 
ATOM   2390 C C   . ALA A 1 304 ? 20.180  -25.556 76.993   1.00 90.31 304 A 1 
ATOM   2391 O O   . ALA A 1 304 ? 20.238  -24.777 76.040   1.00 89.07 304 A 1 
ATOM   2392 C CB  . ALA A 1 304 ? 19.538  -24.688 79.282   1.00 89.53 304 A 1 
ATOM   2393 N N   . GLU A 1 305 ? 21.084  -26.562 77.146   1.00 90.40 305 A 1 
ATOM   2394 C CA  . GLU A 1 305 ? 22.123  -26.858 76.153   1.00 89.31 305 A 1 
ATOM   2395 C C   . GLU A 1 305 ? 21.514  -27.304 74.818   1.00 88.55 305 A 1 
ATOM   2396 O O   . GLU A 1 305 ? 21.916  -26.792 73.769   1.00 88.18 305 A 1 
ATOM   2397 C CB  . GLU A 1 305 ? 23.085  -27.940 76.673   1.00 89.14 305 A 1 
ATOM   2398 C CG  . GLU A 1 305 ? 24.120  -27.370 77.643   1.00 77.18 305 A 1 
ATOM   2399 C CD  . GLU A 1 305 ? 25.127  -28.417 78.152   1.00 70.06 305 A 1 
ATOM   2400 O OE1 . GLU A 1 305 ? 26.108  -27.992 78.822   1.00 64.24 305 A 1 
ATOM   2401 O OE2 . GLU A 1 305 ? 24.929  -29.621 77.901   1.00 63.93 305 A 1 
ATOM   2402 N N   . ALA A 1 306 ? 20.527  -28.200 74.843   1.00 88.50 306 A 1 
ATOM   2403 C CA  . ALA A 1 306 ? 19.840  -28.628 73.631   1.00 87.81 306 A 1 
ATOM   2404 C C   . ALA A 1 306 ? 19.136  -27.451 72.953   1.00 88.09 306 A 1 
ATOM   2405 O O   . ALA A 1 306 ? 19.335  -27.219 71.762   1.00 87.74 306 A 1 
ATOM   2406 C CB  . ALA A 1 306 ? 18.870  -29.764 73.973   1.00 86.69 306 A 1 
ATOM   2407 N N   . GLU A 1 307 ? 18.393  -26.675 73.736   1.00 89.56 307 A 1 
ATOM   2408 C CA  . GLU A 1 307 ? 17.735  -25.478 73.214   1.00 88.20 307 A 1 
ATOM   2409 C C   . GLU A 1 307 ? 18.743  -24.474 72.656   1.00 87.97 307 A 1 
ATOM   2410 O O   . GLU A 1 307 ? 18.533  -23.966 71.559   1.00 88.37 307 A 1 
ATOM   2411 C CB  . GLU A 1 307 ? 16.879  -24.798 74.297   1.00 88.51 307 A 1 
ATOM   2412 C CG  . GLU A 1 307 ? 15.551  -25.520 74.510   1.00 77.09 307 A 1 
ATOM   2413 C CD  . GLU A 1 307 ? 14.624  -24.829 75.504   1.00 69.83 307 A 1 
ATOM   2414 O OE1 . GLU A 1 307 ? 13.468  -25.330 75.654   1.00 64.88 307 A 1 
ATOM   2415 O OE2 . GLU A 1 307 ? 14.966  -23.786 76.096   1.00 62.81 307 A 1 
ATOM   2416 N N   . SER A 1 308 ? 19.860  -24.243 73.383   1.00 89.55 308 A 1 
ATOM   2417 C CA  . SER A 1 308 ? 20.912  -23.354 72.903   1.00 90.16 308 A 1 
ATOM   2418 C C   . SER A 1 308 ? 21.528  -23.863 71.598   1.00 90.76 308 A 1 
ATOM   2419 O O   . SER A 1 308 ? 21.704  -23.089 70.654   1.00 89.81 308 A 1 
ATOM   2420 C CB  . SER A 1 308 ? 21.998  -23.201 73.971   1.00 89.56 308 A 1 
ATOM   2421 O OG  . SER A 1 308 ? 23.013  -22.311 73.518   1.00 74.47 308 A 1 
ATOM   2422 N N   . MET A 1 309 ? 21.808  -25.166 71.489   1.00 88.58 309 A 1 
ATOM   2423 C CA  . MET A 1 309 ? 22.404  -25.767 70.302   1.00 88.18 309 A 1 
ATOM   2424 C C   . MET A 1 309 ? 21.446  -25.716 69.102   1.00 89.16 309 A 1 
ATOM   2425 O O   . MET A 1 309 ? 21.864  -25.395 67.991   1.00 87.81 309 A 1 
ATOM   2426 C CB  . MET A 1 309 ? 22.825  -27.200 70.628   1.00 86.79 309 A 1 
ATOM   2427 C CG  . MET A 1 309 ? 24.054  -27.628 69.828   1.00 75.97 309 A 1 
ATOM   2428 S SD  . MET A 1 309 ? 24.549  -29.339 70.136   1.00 68.61 309 A 1 
ATOM   2429 C CE  . MET A 1 309 ? 26.236  -29.307 69.510   1.00 59.63 309 A 1 
ATOM   2430 N N   . TYR A 1 310 ? 20.169  -26.001 69.366   1.00 88.83 310 A 1 
ATOM   2431 C CA  . TYR A 1 310 ? 19.141  -25.883 68.331   1.00 88.67 310 A 1 
ATOM   2432 C C   . TYR A 1 310 ? 18.872  -24.422 67.960   1.00 89.23 310 A 1 
ATOM   2433 O O   . TYR A 1 310 ? 18.695  -24.136 66.783   1.00 90.09 310 A 1 
ATOM   2434 C CB  . TYR A 1 310 ? 17.858  -26.582 68.774   1.00 86.96 310 A 1 
ATOM   2435 C CG  . TYR A 1 310 ? 17.868  -28.074 68.541   1.00 77.59 310 A 1 
ATOM   2436 C CD1 . TYR A 1 310 ? 17.800  -28.583 67.223   1.00 68.56 310 A 1 
ATOM   2437 C CD2 . TYR A 1 310 ? 17.924  -28.970 69.613   1.00 67.76 310 A 1 
ATOM   2438 C CE1 . TYR A 1 310 ? 17.806  -29.969 66.986   1.00 60.38 310 A 1 
ATOM   2439 C CE2 . TYR A 1 310 ? 17.927  -30.355 69.394   1.00 61.01 310 A 1 
ATOM   2440 C CZ  . TYR A 1 310 ? 17.871  -30.851 68.077   1.00 62.35 310 A 1 
ATOM   2441 O OH  . TYR A 1 310 ? 17.872  -32.215 67.854   1.00 58.93 310 A 1 
ATOM   2442 N N   . GLN A 1 311 ? 18.932  -23.510 68.925   1.00 88.53 311 A 1 
ATOM   2443 C CA  . GLN A 1 311 ? 18.787  -22.077 68.683   1.00 88.91 311 A 1 
ATOM   2444 C C   . GLN A 1 311 ? 19.922  -21.545 67.807   1.00 89.32 311 A 1 
ATOM   2445 O O   . GLN A 1 311 ? 19.658  -20.864 66.815   1.00 88.82 311 A 1 
ATOM   2446 C CB  . GLN A 1 311 ? 18.729  -21.348 70.035   1.00 88.51 311 A 1 
ATOM   2447 C CG  . GLN A 1 311 ? 18.196  -19.911 69.927   1.00 78.95 311 A 1 
ATOM   2448 C CD  . GLN A 1 311 ? 16.668  -19.811 69.930   1.00 72.64 311 A 1 
ATOM   2449 O OE1 . GLN A 1 311 ? 15.928  -20.716 70.281   1.00 67.44 311 A 1 
ATOM   2450 N NE2 . GLN A 1 311 ? 16.147  -18.666 69.549   1.00 61.08 311 A 1 
ATOM   2451 N N   . ILE A 1 312 ? 21.173  -21.918 68.110   1.00 89.74 312 A 1 
ATOM   2452 C CA  . ILE A 1 312 ? 22.341  -21.551 67.286   1.00 89.62 312 A 1 
ATOM   2453 C C   . ILE A 1 312 ? 22.178  -22.094 65.866   1.00 90.19 312 A 1 
ATOM   2454 O O   . ILE A 1 312 ? 22.344  -21.353 64.898   1.00 89.37 312 A 1 
ATOM   2455 C CB  . ILE A 1 312 ? 23.642  -22.050 67.948   1.00 89.95 312 A 1 
ATOM   2456 C CG1 . ILE A 1 312 ? 23.924  -21.267 69.249   1.00 84.31 312 A 1 
ATOM   2457 C CG2 . ILE A 1 312 ? 24.841  -21.910 66.994   1.00 82.60 312 A 1 
ATOM   2458 C CD1 . ILE A 1 312 ? 24.958  -21.944 70.175   1.00 75.43 312 A 1 
ATOM   2459 N N   . LYS A 1 313 ? 21.807  -23.376 65.732   1.00 86.76 313 A 1 
ATOM   2460 C CA  . LYS A 1 313 ? 21.566  -23.985 64.411   1.00 86.18 313 A 1 
ATOM   2461 C C   . LYS A 1 313 ? 20.417  -23.315 63.663   1.00 86.72 313 A 1 
ATOM   2462 O O   . LYS A 1 313 ? 20.487  -23.159 62.444   1.00 88.56 313 A 1 
ATOM   2463 C CB  . LYS A 1 313 ? 21.286  -25.481 64.591   1.00 85.99 313 A 1 
ATOM   2464 C CG  . LYS A 1 313 ? 22.286  -26.324 63.809   1.00 76.03 313 A 1 
ATOM   2465 C CD  . LYS A 1 313 ? 22.015  -27.802 64.069   1.00 71.76 313 A 1 
ATOM   2466 C CE  . LYS A 1 313 ? 23.030  -28.655 63.330   1.00 64.45 313 A 1 
ATOM   2467 N NZ  . LYS A 1 313 ? 22.825  -30.092 63.616   1.00 56.38 313 A 1 
ATOM   2468 N N   . TYR A 1 314 ? 19.375  -22.932 64.373   1.00 89.99 314 A 1 
ATOM   2469 C CA  . TYR A 1 314 ? 18.241  -22.210 63.821   1.00 90.02 314 A 1 
ATOM   2470 C C   . TYR A 1 314 ? 18.660  -20.828 63.330   1.00 90.28 314 A 1 
ATOM   2471 O O   . TYR A 1 314 ? 18.342  -20.460 62.205   1.00 90.51 314 A 1 
ATOM   2472 C CB  . TYR A 1 314 ? 17.133  -22.130 64.880   1.00 88.84 314 A 1 
ATOM   2473 C CG  . TYR A 1 314 ? 15.859  -21.496 64.380   1.00 85.48 314 A 1 
ATOM   2474 C CD1 . TYR A 1 314 ? 15.685  -20.095 64.454   1.00 74.77 314 A 1 
ATOM   2475 C CD2 . TYR A 1 314 ? 14.841  -22.295 63.839   1.00 75.30 314 A 1 
ATOM   2476 C CE1 . TYR A 1 314 ? 14.497  -19.510 63.988   1.00 69.31 314 A 1 
ATOM   2477 C CE2 . TYR A 1 314 ? 13.656  -21.710 63.375   1.00 70.39 314 A 1 
ATOM   2478 C CZ  . TYR A 1 314 ? 13.484  -20.319 63.446   1.00 69.77 314 A 1 
ATOM   2479 O OH  . TYR A 1 314 ? 12.323  -19.752 62.973   1.00 69.59 314 A 1 
ATOM   2480 N N   . GLU A 1 315 ? 19.458  -20.099 64.145   1.00 89.39 315 A 1 
ATOM   2481 C CA  . GLU A 1 315 ? 19.989  -18.784 63.775   1.00 89.42 315 A 1 
ATOM   2482 C C   . GLU A 1 315 ? 20.945  -18.867 62.575   1.00 89.36 315 A 1 
ATOM   2483 O O   . GLU A 1 315 ? 20.852  -18.044 61.668   1.00 89.06 315 A 1 
ATOM   2484 C CB  . GLU A 1 315 ? 20.689  -18.141 64.974   1.00 89.96 315 A 1 
ATOM   2485 C CG  . GLU A 1 315 ? 19.679  -17.608 66.001   1.00 80.29 315 A 1 
ATOM   2486 C CD  . GLU A 1 315 ? 20.328  -17.032 67.274   1.00 72.97 315 A 1 
ATOM   2487 O OE1 . GLU A 1 315 ? 19.554  -16.709 68.215   1.00 66.60 315 A 1 
ATOM   2488 O OE2 . GLU A 1 315 ? 21.573  -16.911 67.319   1.00 65.62 315 A 1 
ATOM   2489 N N   . GLU A 1 316 ? 21.820  -19.884 62.513   1.00 88.83 316 A 1 
ATOM   2490 C CA  . GLU A 1 316 ? 22.674  -20.129 61.350   1.00 88.58 316 A 1 
ATOM   2491 C C   . GLU A 1 316 ? 21.854  -20.393 60.081   1.00 88.04 316 A 1 
ATOM   2492 O O   . GLU A 1 316 ? 22.104  -19.785 59.045   1.00 87.72 316 A 1 
ATOM   2493 C CB  . GLU A 1 316 ? 23.611  -21.323 61.589   1.00 89.22 316 A 1 
ATOM   2494 C CG  . GLU A 1 316 ? 24.843  -20.963 62.421   1.00 77.26 316 A 1 
ATOM   2495 C CD  . GLU A 1 316 ? 25.825  -22.140 62.559   1.00 72.00 316 A 1 
ATOM   2496 O OE1 . GLU A 1 316 ? 27.012  -21.868 62.890   1.00 65.64 316 A 1 
ATOM   2497 O OE2 . GLU A 1 316 ? 25.424  -23.297 62.327   1.00 67.34 316 A 1 
ATOM   2498 N N   . LEU A 1 317 ? 20.850  -21.254 60.166   1.00 86.20 317 A 1 
ATOM   2499 C CA  . LEU A 1 317 ? 19.961  -21.543 59.044   1.00 84.43 317 A 1 
ATOM   2500 C C   . LEU A 1 317 ? 19.144  -20.317 58.627   1.00 83.71 317 A 1 
ATOM   2501 O O   . LEU A 1 317 ? 18.956  -20.081 57.434   1.00 85.87 317 A 1 
ATOM   2502 C CB  . LEU A 1 317 ? 19.032  -22.704 59.420   1.00 84.61 317 A 1 
ATOM   2503 C CG  . LEU A 1 317 ? 19.696  -24.082 59.262   1.00 76.58 317 A 1 
ATOM   2504 C CD1 . LEU A 1 317 ? 18.905  -25.137 60.026   1.00 67.19 317 A 1 
ATOM   2505 C CD2 . LEU A 1 317 ? 19.751  -24.512 57.798   1.00 68.55 317 A 1 
ATOM   2506 N N   . GLN A 1 318 ? 18.716  -19.533 59.611   1.00 86.93 318 A 1 
ATOM   2507 C CA  . GLN A 1 318 ? 17.970  -18.309 59.361   1.00 87.23 318 A 1 
ATOM   2508 C C   . GLN A 1 318 ? 18.865  -17.240 58.701   1.00 87.04 318 A 1 
ATOM   2509 O O   . GLN A 1 318 ? 18.425  -16.564 57.774   1.00 87.32 318 A 1 
ATOM   2510 C CB  . GLN A 1 318 ? 17.364  -17.813 60.680   1.00 87.21 318 A 1 
ATOM   2511 C CG  . GLN A 1 318 ? 16.015  -17.132 60.465   1.00 77.00 318 A 1 
ATOM   2512 C CD  . GLN A 1 318 ? 15.369  -16.677 61.777   1.00 71.12 318 A 1 
ATOM   2513 O OE1 . GLN A 1 318 ? 16.013  -16.457 62.776   1.00 65.70 318 A 1 
ATOM   2514 N NE2 . GLN A 1 318 ? 14.074  -16.487 61.805   1.00 60.30 318 A 1 
ATOM   2515 N N   . SER A 1 319 ? 20.131  -17.159 59.141   1.00 87.01 319 A 1 
ATOM   2516 C CA  . SER A 1 319 ? 21.140  -16.296 58.523   1.00 87.91 319 A 1 
ATOM   2517 C C   . SER A 1 319 ? 21.447  -16.726 57.087   1.00 88.21 319 A 1 
ATOM   2518 O O   . SER A 1 319 ? 21.441  -15.894 56.179   1.00 86.60 319 A 1 
ATOM   2519 C CB  . SER A 1 319 ? 22.408  -16.309 59.375   1.00 87.66 319 A 1 
ATOM   2520 O OG  . SER A 1 319 ? 23.368  -15.415 58.832   1.00 73.21 319 A 1 
ATOM   2521 N N   . LEU A 1 320 ? 21.618  -18.026 56.849   1.00 86.35 320 A 1 
ATOM   2522 C CA  . LEU A 1 320 ? 21.795  -18.589 55.505   1.00 85.90 320 A 1 
ATOM   2523 C C   . LEU A 1 320 ? 20.582  -18.330 54.606   1.00 85.29 320 A 1 
ATOM   2524 O O   . LEU A 1 320 ? 20.745  -17.849 53.485   1.00 84.41 320 A 1 
ATOM   2525 C CB  . LEU A 1 320 ? 22.093  -20.096 55.630   1.00 86.09 320 A 1 
ATOM   2526 C CG  . LEU A 1 320 ? 23.602  -20.399 55.560   1.00 76.39 320 A 1 
ATOM   2527 C CD1 . LEU A 1 320 ? 23.996  -21.550 56.485   1.00 66.77 320 A 1 
ATOM   2528 C CD2 . LEU A 1 320 ? 24.004  -20.773 54.135   1.00 69.07 320 A 1 
ATOM   2529 N N   . ALA A 1 321 ? 19.393  -18.564 55.101   1.00 84.82 321 A 1 
ATOM   2530 C CA  . ALA A 1 321 ? 18.163  -18.283 54.367   1.00 83.77 321 A 1 
ATOM   2531 C C   . ALA A 1 321 ? 17.991  -16.782 54.097   1.00 83.49 321 A 1 
ATOM   2532 O O   . ALA A 1 321 ? 17.556  -16.392 53.011   1.00 83.61 321 A 1 
ATOM   2533 C CB  . ALA A 1 321 ? 16.978  -18.844 55.165   1.00 83.29 321 A 1 
ATOM   2534 N N   . GLY A 1 322 ? 18.380  -15.943 55.061   1.00 86.57 322 A 1 
ATOM   2535 C CA  . GLY A 1 322 ? 18.421  -14.492 54.904   1.00 86.76 322 A 1 
ATOM   2536 C C   . GLY A 1 322 ? 19.389  -14.063 53.808   1.00 88.01 322 A 1 
ATOM   2537 O O   . GLY A 1 322 ? 19.002  -13.319 52.908   1.00 86.97 322 A 1 
ATOM   2538 N N   . LYS A 1 323 ? 20.608  -14.632 53.830   1.00 85.29 323 A 1 
ATOM   2539 C CA  . LYS A 1 323 ? 21.630  -14.357 52.823   1.00 86.64 323 A 1 
ATOM   2540 C C   . LYS A 1 323 ? 21.179  -14.777 51.419   1.00 87.32 323 A 1 
ATOM   2541 O O   . LYS A 1 323 ? 21.270  -13.981 50.489   1.00 85.72 323 A 1 
ATOM   2542 C CB  . LYS A 1 323 ? 22.933  -15.046 53.245   1.00 85.73 323 A 1 
ATOM   2543 C CG  . LYS A 1 323 ? 24.118  -14.523 52.432   1.00 74.55 323 A 1 
ATOM   2544 C CD  . LYS A 1 323 ? 25.406  -15.212 52.876   1.00 71.29 323 A 1 
ATOM   2545 C CE  . LYS A 1 323 ? 26.568  -14.664 52.039   1.00 62.35 323 A 1 
ATOM   2546 N NZ  . LYS A 1 323 ? 27.820  -15.376 52.324   1.00 54.19 323 A 1 
ATOM   2547 N N   . HIS A 1 324 ? 20.617  -15.970 51.274   1.00 86.21 324 A 1 
ATOM   2548 C CA  . HIS A 1 324 ? 20.020  -16.396 50.011   1.00 85.33 324 A 1 
ATOM   2549 C C   . HIS A 1 324 ? 18.830  -15.522 49.597   1.00 86.09 324 A 1 
ATOM   2550 O O   . HIS A 1 324 ? 18.635  -15.262 48.411   1.00 85.16 324 A 1 
ATOM   2551 C CB  . HIS A 1 324 ? 19.585  -17.861 50.104   1.00 83.69 324 A 1 
ATOM   2552 C CG  . HIS A 1 324 ? 20.726  -18.824 49.913   1.00 78.07 324 A 1 
ATOM   2553 N ND1 . HIS A 1 324 ? 21.512  -18.922 48.796   1.00 64.08 324 A 1 
ATOM   2554 C CD2 . HIS A 1 324 ? 21.159  -19.778 50.792   1.00 64.55 324 A 1 
ATOM   2555 C CE1 . HIS A 1 324 ? 22.404  -19.908 49.006   1.00 60.95 324 A 1 
ATOM   2556 N NE2 . HIS A 1 324 ? 22.214  -20.452 50.194   1.00 62.27 324 A 1 
ATOM   2557 N N   . GLY A 1 325 ? 18.066  -15.032 50.552   1.00 85.58 325 A 1 
ATOM   2558 C CA  . GLY A 1 325 ? 16.996  -14.073 50.294   1.00 85.41 325 A 1 
ATOM   2559 C C   . GLY A 1 325 ? 17.492  -12.736 49.763   1.00 87.29 325 A 1 
ATOM   2560 O O   . GLY A 1 325 ? 16.889  -12.189 48.835   1.00 86.49 325 A 1 
ATOM   2561 N N   . ASP A 1 326 ? 18.604  -12.236 50.312   1.00 88.09 326 A 1 
ATOM   2562 C CA  . ASP A 1 326 ? 19.228  -10.992 49.863   1.00 89.48 326 A 1 
ATOM   2563 C C   . ASP A 1 326 ? 19.898  -11.160 48.501   1.00 89.55 326 A 1 
ATOM   2564 O O   . ASP A 1 326 ? 19.719  -10.312 47.621   1.00 88.04 326 A 1 
ATOM   2565 C CB  . ASP A 1 326 ? 20.216  -10.485 50.920   1.00 88.46 326 A 1 
ATOM   2566 C CG  . ASP A 1 326 ? 19.531  -9.895  52.158   1.00 81.22 326 A 1 
ATOM   2567 O OD1 . ASP A 1 326 ? 18.348  -9.486  52.051   1.00 72.88 326 A 1 
ATOM   2568 O OD2 . ASP A 1 326 ? 20.216  -9.805  53.196   1.00 73.18 326 A 1 
ATOM   2569 N N   . ASP A 1 327 ? 20.601  -12.278 48.283   1.00 87.41 327 A 1 
ATOM   2570 C CA  . ASP A 1 327 ? 21.144  -12.625 46.972   1.00 88.47 327 A 1 
ATOM   2571 C C   . ASP A 1 327 ? 20.022  -12.708 45.927   1.00 87.77 327 A 1 
ATOM   2572 O O   . ASP A 1 327 ? 20.105  -12.065 44.879   1.00 86.27 327 A 1 
ATOM   2573 C CB  . ASP A 1 327 ? 21.956  -13.935 47.043   1.00 87.55 327 A 1 
ATOM   2574 C CG  . ASP A 1 327 ? 23.344  -13.780 47.681   1.00 79.82 327 A 1 
ATOM   2575 O OD1 . ASP A 1 327 ? 23.948  -12.686 47.586   1.00 71.62 327 A 1 
ATOM   2576 O OD2 . ASP A 1 327 ? 23.859  -14.784 48.211   1.00 72.56 327 A 1 
ATOM   2577 N N   . LEU A 1 328 ? 18.916  -13.368 46.245   1.00 84.99 328 A 1 
ATOM   2578 C CA  . LEU A 1 328 ? 17.749  -13.434 45.368   1.00 83.84 328 A 1 
ATOM   2579 C C   . LEU A 1 328 ? 17.170  -12.050 45.044   1.00 83.35 328 A 1 
ATOM   2580 O O   . LEU A 1 328 ? 16.765  -11.786 43.909   1.00 85.19 328 A 1 
ATOM   2581 C CB  . LEU A 1 328 ? 16.679  -14.305 46.043   1.00 84.11 328 A 1 
ATOM   2582 C CG  . LEU A 1 328 ? 15.562  -14.729 45.069   1.00 80.13 328 A 1 
ATOM   2583 C CD1 . LEU A 1 328 ? 15.930  -16.023 44.368   1.00 68.04 328 A 1 
ATOM   2584 C CD2 . LEU A 1 328 ? 14.248  -14.944 45.814   1.00 71.32 328 A 1 
ATOM   2585 N N   . ARG A 1 329 ? 17.116  -11.151 46.058   1.00 85.16 329 A 1 
ATOM   2586 C CA  . ARG A 1 329 ? 16.663  -9.771  45.832   1.00 86.91 329 A 1 
ATOM   2587 C C   . ARG A 1 329 ? 17.611  -8.995  44.934   1.00 88.11 329 A 1 
ATOM   2588 O O   . ARG A 1 329 ? 17.130  -8.276  44.062   1.00 88.56 329 A 1 
ATOM   2589 C CB  . ARG A 1 329 ? 16.517  -9.024  47.158   1.00 87.46 329 A 1 
ATOM   2590 C CG  . ARG A 1 329 ? 15.190  -9.339  47.853   1.00 77.13 329 A 1 
ATOM   2591 C CD  . ARG A 1 329 ? 15.167  -8.579  49.173   1.00 75.08 329 A 1 
ATOM   2592 N NE  . ARG A 1 329 ? 13.920  -8.797  49.913   1.00 65.86 329 A 1 
ATOM   2593 C CZ  . ARG A 1 329 ? 13.691  -8.382  51.146   1.00 56.89 329 A 1 
ATOM   2594 N NH1 . ARG A 1 329 ? 14.589  -7.711  51.814   1.00 52.90 329 A 1 
ATOM   2595 N NH2 . ARG A 1 329 ? 12.565  -8.627  51.721   1.00 52.49 329 A 1 
ATOM   2596 N N   . ARG A 1 330 ? 18.932  -9.160  45.135   1.00 89.52 330 A 1 
ATOM   2597 C CA  . ARG A 1 330 ? 19.941  -8.525  44.286   1.00 90.01 330 A 1 
ATOM   2598 C C   . ARG A 1 330 ? 19.799  -9.003  42.846   1.00 90.10 330 A 1 
ATOM   2599 O O   . ARG A 1 330 ? 19.625  -8.176  41.957   1.00 89.44 330 A 1 
ATOM   2600 C CB  . ARG A 1 330 ? 21.346  -8.793  44.857   1.00 90.04 330 A 1 
ATOM   2601 C CG  . ARG A 1 330 ? 22.405  -8.001  44.074   1.00 80.07 330 A 1 
ATOM   2602 C CD  . ARG A 1 330 ? 23.827  -8.234  44.612   1.00 77.70 330 A 1 
ATOM   2603 N NE  . ARG A 1 330 ? 24.256  -9.624  44.408   1.00 67.92 330 A 1 
ATOM   2604 C CZ  . ARG A 1 330 ? 24.915  -10.386 45.265   1.00 60.83 330 A 1 
ATOM   2605 N NH1 . ARG A 1 330 ? 25.465  -9.898  46.332   1.00 55.91 330 A 1 
ATOM   2606 N NH2 . ARG A 1 330 ? 25.012  -11.659 45.054   1.00 54.46 330 A 1 
ATOM   2607 N N   . THR A 1 331 ? 19.736  -10.302 42.628   1.00 86.99 331 A 1 
ATOM   2608 C CA  . THR A 1 331 ? 19.608  -10.870 41.279   1.00 84.55 331 A 1 
ATOM   2609 C C   . THR A 1 331 ? 18.272  -10.500 40.627   1.00 84.87 331 A 1 
ATOM   2610 O O   . THR A 1 331 ? 18.233  -10.193 39.437   1.00 86.24 331 A 1 
ATOM   2611 C CB  . THR A 1 331 ? 19.809  -12.396 41.300   1.00 84.64 331 A 1 
ATOM   2612 O OG1 . THR A 1 331 ? 20.852  -12.785 42.158   1.00 75.23 331 A 1 
ATOM   2613 C CG2 . THR A 1 331 ? 20.205  -12.922 39.937   1.00 70.16 331 A 1 
ATOM   2614 N N   . LYS A 1 332 ? 17.188  -10.432 41.394   1.00 85.48 332 A 1 
ATOM   2615 C CA  . LYS A 1 332 ? 15.916  -9.894  40.867   1.00 85.89 332 A 1 
ATOM   2616 C C   . LYS A 1 332 ? 16.029  -8.434  40.433   1.00 86.29 332 A 1 
ATOM   2617 O O   . LYS A 1 332 ? 15.379  -8.037  39.469   1.00 88.13 332 A 1 
ATOM   2618 C CB  . LYS A 1 332 ? 14.787  -10.027 41.899   1.00 86.20 332 A 1 
ATOM   2619 C CG  . LYS A 1 332 ? 14.153  -11.422 41.861   1.00 77.87 332 A 1 
ATOM   2620 C CD  . LYS A 1 332 ? 12.936  -11.503 42.787   1.00 74.89 332 A 1 
ATOM   2621 C CE  . LYS A 1 332 ? 12.295  -12.874 42.601   1.00 64.72 332 A 1 
ATOM   2622 N NZ  . LYS A 1 332 ? 10.976  -13.005 43.274   1.00 56.30 332 A 1 
ATOM   2623 N N   . THR A 1 333 ? 16.814  -7.641  41.155   1.00 89.11 333 A 1 
ATOM   2624 C CA  . THR A 1 333 ? 17.038  -6.231  40.806   1.00 88.75 333 A 1 
ATOM   2625 C C   . THR A 1 333 ? 17.840  -6.122  39.510   1.00 89.05 333 A 1 
ATOM   2626 O O   . THR A 1 333 ? 17.441  -5.387  38.615   1.00 88.39 333 A 1 
ATOM   2627 C CB  . THR A 1 333 ? 17.713  -5.467  41.944   1.00 89.08 333 A 1 
ATOM   2628 O OG1 . THR A 1 333 ? 17.011  -5.667  43.147   1.00 79.75 333 A 1 
ATOM   2629 C CG2 . THR A 1 333 ? 17.725  -3.957  41.698   1.00 75.35 333 A 1 
ATOM   2630 N N   . GLU A 1 334 ? 18.891  -6.936  39.366   1.00 87.77 334 A 1 
ATOM   2631 C CA  . GLU A 1 334 ? 19.688  -7.034  38.138   1.00 87.56 334 A 1 
ATOM   2632 C C   . GLU A 1 334 ? 18.833  -7.471  36.934   1.00 86.96 334 A 1 
ATOM   2633 O O   . GLU A 1 334 ? 18.858  -6.830  35.887   1.00 86.98 334 A 1 
ATOM   2634 C CB  . GLU A 1 334 ? 20.847  -8.026  38.361   1.00 89.08 334 A 1 
ATOM   2635 C CG  . GLU A 1 334 ? 21.920  -7.478  39.312   1.00 76.94 334 A 1 
ATOM   2636 C CD  . GLU A 1 334 ? 22.943  -8.523  39.785   1.00 71.37 334 A 1 
ATOM   2637 O OE1 . GLU A 1 334 ? 23.790  -8.163  40.632   1.00 64.64 334 A 1 
ATOM   2638 O OE2 . GLU A 1 334 ? 22.846  -9.699  39.376   1.00 65.21 334 A 1 
ATOM   2639 N N   . ILE A 1 335 ? 17.982  -8.476  37.103   1.00 86.03 335 A 1 
ATOM   2640 C CA  . ILE A 1 335 ? 17.030  -8.895  36.069   1.00 83.85 335 A 1 
ATOM   2641 C C   . ILE A 1 335 ? 16.064  -7.764  35.701   1.00 83.51 335 A 1 
ATOM   2642 O O   . ILE A 1 335 ? 15.757  -7.560  34.523   1.00 86.65 335 A 1 
ATOM   2643 C CB  . ILE A 1 335 ? 16.252  -10.145 36.530   1.00 84.55 335 A 1 
ATOM   2644 C CG1 . ILE A 1 335 ? 17.187  -11.370 36.468   1.00 79.35 335 A 1 
ATOM   2645 C CG2 . ILE A 1 335 ? 14.995  -10.403 35.684   1.00 74.61 335 A 1 
ATOM   2646 C CD1 . ILE A 1 335 ? 16.603  -12.615 37.132   1.00 67.36 335 A 1 
ATOM   2647 N N   . SER A 1 336 ? 15.592  -7.016  36.692   1.00 85.72 336 A 1 
ATOM   2648 C CA  . SER A 1 336 ? 14.708  -5.877  36.434   1.00 86.25 336 A 1 
ATOM   2649 C C   . SER A 1 336 ? 15.404  -4.779  35.632   1.00 86.88 336 A 1 
ATOM   2650 O O   . SER A 1 336 ? 14.792  -4.208  34.727   1.00 87.40 336 A 1 
ATOM   2651 C CB  . SER A 1 336 ? 14.162  -5.323  37.745   1.00 87.31 336 A 1 
ATOM   2652 O OG  . SER A 1 336 ? 13.141  -4.374  37.484   1.00 75.49 336 A 1 
ATOM   2653 N N   . GLU A 1 337 ? 16.685  -4.496  35.919   1.00 88.39 337 A 1 
ATOM   2654 C CA  . GLU A 1 337 ? 17.489  -3.573  35.110   1.00 88.61 337 A 1 
ATOM   2655 C C   . GLU A 1 337 ? 17.699  -4.093  33.690   1.00 88.15 337 A 1 
ATOM   2656 O O   . GLU A 1 337 ? 17.506  -3.344  32.732   1.00 88.37 337 A 1 
ATOM   2657 C CB  . GLU A 1 337 ? 18.841  -3.293  35.773   1.00 90.41 337 A 1 
ATOM   2658 C CG  . GLU A 1 337 ? 18.756  -2.097  36.722   1.00 77.47 337 A 1 
ATOM   2659 C CD  . GLU A 1 337 ? 20.116  -1.650  37.256   1.00 69.94 337 A 1 
ATOM   2660 O OE1 . GLU A 1 337 ? 20.211  -0.446  37.595   1.00 62.14 337 A 1 
ATOM   2661 O OE2 . GLU A 1 337 ? 21.036  -2.485  37.311   1.00 61.52 337 A 1 
ATOM   2662 N N   . MET A 1 338 ? 18.021  -5.373  33.529   1.00 86.36 338 A 1 
ATOM   2663 C CA  . MET A 1 338 ? 18.154  -5.987  32.207   1.00 84.92 338 A 1 
ATOM   2664 C C   . MET A 1 338 ? 16.866  -5.915  31.405   1.00 86.02 338 A 1 
ATOM   2665 O O   . MET A 1 338 ? 16.885  -5.531  30.241   1.00 87.11 338 A 1 
ATOM   2666 C CB  . MET A 1 338 ? 18.623  -7.431  32.328   1.00 85.81 338 A 1 
ATOM   2667 C CG  . MET A 1 338 ? 20.120  -7.478  32.628   1.00 77.51 338 A 1 
ATOM   2668 S SD  . MET A 1 338 ? 20.786  -9.139  32.448   1.00 70.24 338 A 1 
ATOM   2669 C CE  . MET A 1 338 ? 22.538  -8.724  32.606   1.00 60.69 338 A 1 
ATOM   2670 N N   . ASN A 1 339 ? 15.729  -6.196  32.033   1.00 84.76 339 A 1 
ATOM   2671 C CA  . ASN A 1 339 ? 14.434  -6.079  31.374   1.00 85.29 339 A 1 
ATOM   2672 C C   . ASN A 1 339 ? 14.120  -4.648  30.943   1.00 86.04 339 A 1 
ATOM   2673 O O   . ASN A 1 339 ? 13.590  -4.443  29.849   1.00 86.44 339 A 1 
ATOM   2674 C CB  . ASN A 1 339 ? 13.345  -6.624  32.297   1.00 85.37 339 A 1 
ATOM   2675 C CG  . ASN A 1 339 ? 13.234  -8.135  32.233   1.00 83.58 339 A 1 
ATOM   2676 O OD1 . ASN A 1 339 ? 13.600  -8.785  31.275   1.00 73.08 339 A 1 
ATOM   2677 N ND2 . ASN A 1 339 ? 12.650  -8.739  33.241   1.00 73.39 339 A 1 
ATOM   2678 N N   . ARG A 1 340 ? 14.492  -3.646  31.752   1.00 85.43 340 A 1 
ATOM   2679 C CA  . ARG A 1 340 ? 14.373  -2.237  31.340   1.00 87.80 340 A 1 
ATOM   2680 C C   . ARG A 1 340 ? 15.259  -1.922  30.140   1.00 89.32 340 A 1 
ATOM   2681 O O   . ARG A 1 340 ? 14.808  -1.246  29.228   1.00 88.64 340 A 1 
ATOM   2682 C CB  . ARG A 1 340 ? 14.725  -1.304  32.494   1.00 88.41 340 A 1 
ATOM   2683 C CG  . ARG A 1 340 ? 13.606  -1.236  33.535   1.00 79.09 340 A 1 
ATOM   2684 C CD  . ARG A 1 340 ? 14.068  -0.349  34.682   1.00 77.96 340 A 1 
ATOM   2685 N NE  . ARG A 1 340 ? 13.077  -0.299  35.764   1.00 67.98 340 A 1 
ATOM   2686 C CZ  . ARG A 1 340 ? 13.187  0.395   36.878   1.00 59.52 340 A 1 
ATOM   2687 N NH1 . ARG A 1 340 ? 14.222  1.168   37.093   1.00 54.74 340 A 1 
ATOM   2688 N NH2 . ARG A 1 340 ? 12.270  0.327   37.786   1.00 54.42 340 A 1 
ATOM   2689 N N   . ASN A 1 341 ? 16.487  -2.441  30.116   1.00 85.66 341 A 1 
ATOM   2690 C CA  . ASN A 1 341 ? 17.380  -2.276  28.980   1.00 86.88 341 A 1 
ATOM   2691 C C   . ASN A 1 341 ? 16.837  -2.950  27.721   1.00 87.80 341 A 1 
ATOM   2692 O O   . ASN A 1 341 ? 16.823  -2.326  26.662   1.00 86.85 341 A 1 
ATOM   2693 C CB  . ASN A 1 341 ? 18.779  -2.783  29.345   1.00 86.39 341 A 1 
ATOM   2694 C CG  . ASN A 1 341 ? 19.545  -1.833  30.242   1.00 81.82 341 A 1 
ATOM   2695 O OD1 . ASN A 1 341 ? 19.291  -0.641  30.301   1.00 72.48 341 A 1 
ATOM   2696 N ND2 . ASN A 1 341 ? 20.546  -2.340  30.925   1.00 72.59 341 A 1 
ATOM   2697 N N   . ILE A 1 342 ? 16.311  -4.167  27.832   1.00 85.41 342 A 1 
ATOM   2698 C CA  . ILE A 1 342 ? 15.660  -4.869  26.722   1.00 83.73 342 A 1 
ATOM   2699 C C   . ILE A 1 342 ? 14.460  -4.066  26.208   1.00 83.29 342 A 1 
ATOM   2700 O O   . ILE A 1 342 ? 14.338  -3.861  25.005   1.00 86.74 342 A 1 
ATOM   2701 C CB  . ILE A 1 342 ? 15.255  -6.303  27.133   1.00 85.29 342 A 1 
ATOM   2702 C CG1 . ILE A 1 342 ? 16.515  -7.179  27.323   1.00 78.33 342 A 1 
ATOM   2703 C CG2 . ILE A 1 342 ? 14.321  -6.945  26.095   1.00 74.23 342 A 1 
ATOM   2704 C CD1 . ILE A 1 342 ? 16.245  -8.504  28.041   1.00 67.14 342 A 1 
ATOM   2705 N N   . SER A 1 343 ? 13.619  -3.558  27.107   1.00 85.81 343 A 1 
ATOM   2706 C CA  . SER A 1 343 ? 12.472  -2.732  26.722   1.00 85.84 343 A 1 
ATOM   2707 C C   . SER A 1 343 ? 12.901  -1.452  26.012   1.00 86.55 343 A 1 
ATOM   2708 O O   . SER A 1 343 ? 12.287  -1.058  25.019   1.00 86.57 343 A 1 
ATOM   2709 C CB  . SER A 1 343 ? 11.625  -2.366  27.943   1.00 86.91 343 A 1 
ATOM   2710 O OG  . SER A 1 343 ? 11.165  -3.517  28.609   1.00 75.18 343 A 1 
ATOM   2711 N N   . ARG A 1 344 ? 13.990  -0.806  26.486   1.00 86.84 344 A 1 
ATOM   2712 C CA  . ARG A 1 344 ? 14.560  0.370   25.819   1.00 88.15 344 A 1 
ATOM   2713 C C   . ARG A 1 344 ? 15.070  0.036   24.419   1.00 89.10 344 A 1 
ATOM   2714 O O   . ARG A 1 344 ? 14.714  0.729   23.474   1.00 88.48 344 A 1 
ATOM   2715 C CB  . ARG A 1 344 ? 15.677  0.967   26.690   1.00 89.29 344 A 1 
ATOM   2716 C CG  . ARG A 1 344 ? 16.202  2.284   26.093   1.00 80.74 344 A 1 
ATOM   2717 C CD  . ARG A 1 344 ? 17.424  2.802   26.848   1.00 78.24 344 A 1 
ATOM   2718 N NE  . ARG A 1 344 ? 18.570  1.901   26.658   1.00 68.56 344 A 1 
ATOM   2719 C CZ  . ARG A 1 344 ? 19.744  1.989   27.250   1.00 60.25 344 A 1 
ATOM   2720 N NH1 . ARG A 1 344 ? 20.017  2.963   28.076   1.00 55.30 344 A 1 
ATOM   2721 N NH2 . ARG A 1 344 ? 20.658  1.094   27.011   1.00 53.28 344 A 1 
ATOM   2722 N N   . LEU A 1 345 ? 15.831  -1.039  24.261   1.00 83.80 345 A 1 
ATOM   2723 C CA  . LEU A 1 345 ? 16.325  -1.498  22.964   1.00 82.14 345 A 1 
ATOM   2724 C C   . LEU A 1 345 ? 15.183  -1.851  22.004   1.00 81.20 345 A 1 
ATOM   2725 O O   . LEU A 1 345 ? 15.231  -1.507  20.833   1.00 85.89 345 A 1 
ATOM   2726 C CB  . LEU A 1 345 ? 17.258  -2.702  23.164   1.00 84.83 345 A 1 
ATOM   2727 C CG  . LEU A 1 345 ? 18.635  -2.352  23.752   1.00 81.03 345 A 1 
ATOM   2728 C CD1 . LEU A 1 345 ? 19.355  -3.636  24.159   1.00 70.76 345 A 1 
ATOM   2729 C CD2 . LEU A 1 345 ? 19.516  -1.616  22.749   1.00 73.90 345 A 1 
ATOM   2730 N N   . GLN A 1 346 ? 14.129  -2.479  22.496   1.00 84.54 346 A 1 
ATOM   2731 C CA  . GLN A 1 346 ? 12.943  -2.757  21.699   1.00 83.70 346 A 1 
ATOM   2732 C C   . GLN A 1 346 ? 12.255  -1.476  21.219   1.00 83.55 346 A 1 
ATOM   2733 O O   . GLN A 1 346 ? 11.864  -1.403  20.052   1.00 84.26 346 A 1 
ATOM   2734 C CB  . GLN A 1 346 ? 11.949  -3.592  22.502   1.00 84.02 346 A 1 
ATOM   2735 C CG  . GLN A 1 346 ? 12.370  -5.062  22.624   1.00 78.50 346 A 1 
ATOM   2736 C CD  . GLN A 1 346 ? 11.397  -5.836  23.507   1.00 73.26 346 A 1 
ATOM   2737 O OE1 . GLN A 1 346 ? 10.482  -5.308  24.091   1.00 67.31 346 A 1 
ATOM   2738 N NE2 . GLN A 1 346 ? 11.534  -7.133  23.630   1.00 61.80 346 A 1 
ATOM   2739 N N   . ALA A 1 347 ? 12.138  -0.460  22.071   1.00 87.59 347 A 1 
ATOM   2740 C CA  . ALA A 1 347 ? 11.580  0.829   21.690   1.00 88.63 347 A 1 
ATOM   2741 C C   . ALA A 1 347 ? 12.452  1.538   20.638   1.00 89.39 347 A 1 
ATOM   2742 O O   . ALA A 1 347 ? 11.924  2.086   19.670   1.00 87.54 347 A 1 
ATOM   2743 C CB  . ALA A 1 347 ? 11.391  1.673   22.948   1.00 88.91 347 A 1 
ATOM   2744 N N   . GLU A 1 348 ? 13.777  1.478   20.780   1.00 86.92 348 A 1 
ATOM   2745 C CA  . GLU A 1 348 ? 14.719  1.997   19.783   1.00 86.70 348 A 1 
ATOM   2746 C C   . GLU A 1 348 ? 14.595  1.262   18.446   1.00 86.21 348 A 1 
ATOM   2747 O O   . GLU A 1 348 ? 14.517  1.900   17.401   1.00 87.09 348 A 1 
ATOM   2748 C CB  . GLU A 1 348 ? 16.158  1.925   20.316   1.00 88.84 348 A 1 
ATOM   2749 C CG  . GLU A 1 348 ? 16.436  2.997   21.383   1.00 75.61 348 A 1 
ATOM   2750 C CD  . GLU A 1 348 ? 17.844  2.927   21.999   1.00 70.99 348 A 1 
ATOM   2751 O OE1 . GLU A 1 348 ? 18.089  3.683   22.972   1.00 64.24 348 A 1 
ATOM   2752 O OE2 . GLU A 1 348 ? 18.677  2.135   21.526   1.00 64.87 348 A 1 
ATOM   2753 N N   . ILE A 1 349 ? 14.480  -0.064  18.465   1.00 84.43 349 A 1 
ATOM   2754 C CA  . ILE A 1 349 ? 14.274  -0.881  17.271   1.00 82.08 349 A 1 
ATOM   2755 C C   . ILE A 1 349 ? 12.967  -0.518  16.560   1.00 80.62 349 A 1 
ATOM   2756 O O   . ILE A 1 349 ? 12.961  -0.367  15.338   1.00 85.28 349 A 1 
ATOM   2757 C CB  . ILE A 1 349 ? 14.322  -2.384  17.636   1.00 84.02 349 A 1 
ATOM   2758 C CG1 . ILE A 1 349 ? 15.783  -2.816  17.910   1.00 77.68 349 A 1 
ATOM   2759 C CG2 . ILE A 1 349 ? 13.715  -3.274  16.541   1.00 73.54 349 A 1 
ATOM   2760 C CD1 . ILE A 1 349 ? 15.908  -4.168  18.625   1.00 66.40 349 A 1 
ATOM   2761 N N   . GLU A 1 350 ? 11.874  -0.347  17.294   1.00 86.62 350 A 1 
ATOM   2762 C CA  . GLU A 1 350 ? 10.602  0.064   16.695   1.00 87.23 350 A 1 
ATOM   2763 C C   . GLU A 1 350 ? 10.668  1.490   16.134   1.00 86.91 350 A 1 
ATOM   2764 O O   . GLU A 1 350 ? 10.160  1.745   15.038   1.00 86.18 350 A 1 
ATOM   2765 C CB  . GLU A 1 350 ? 9.459   -0.079  17.720   1.00 87.83 350 A 1 
ATOM   2766 C CG  . GLU A 1 350 ? 9.003   -1.551  17.929   1.00 76.51 350 A 1 
ATOM   2767 C CD  . GLU A 1 350 ? 8.557   -2.232  16.624   1.00 70.40 350 A 1 
ATOM   2768 O OE1 . GLU A 1 350 ? 8.932   -3.409  16.393   1.00 63.57 350 A 1 
ATOM   2769 O OE2 . GLU A 1 350 ? 7.891   -1.582  15.800   1.00 62.40 350 A 1 
ATOM   2770 N N   . GLY A 1 351 ? 11.366  2.395   16.810   1.00 87.29 351 A 1 
ATOM   2771 C CA  . GLY A 1 351 ? 11.642  3.733   16.288   1.00 87.62 351 A 1 
ATOM   2772 C C   . GLY A 1 351 ? 12.421  3.701   14.970   1.00 89.35 351 A 1 
ATOM   2773 O O   . GLY A 1 351 ? 12.038  4.363   14.000   1.00 88.78 351 A 1 
ATOM   2774 N N   . LEU A 1 352 ? 13.472  2.890   14.899   1.00 86.15 352 A 1 
ATOM   2775 C CA  . LEU A 1 352 ? 14.276  2.698   13.691   1.00 85.32 352 A 1 
ATOM   2776 C C   . LEU A 1 352 ? 13.465  2.069   12.546   1.00 84.13 352 A 1 
ATOM   2777 O O   . LEU A 1 352 ? 13.593  2.505   11.403   1.00 87.84 352 A 1 
ATOM   2778 C CB  . LEU A 1 352 ? 15.498  1.827   14.020   1.00 86.73 352 A 1 
ATOM   2779 C CG  . LEU A 1 352 ? 16.591  2.554   14.826   1.00 81.34 352 A 1 
ATOM   2780 C CD1 . LEU A 1 352 ? 17.623  1.540   15.323   1.00 71.12 352 A 1 
ATOM   2781 C CD2 . LEU A 1 352 ? 17.327  3.596   13.990   1.00 73.83 352 A 1 
ATOM   2782 N N   . LYS A 1 353 ? 12.603  1.106   12.840   1.00 84.14 353 A 1 
ATOM   2783 C CA  . LYS A 1 353 ? 11.692  0.537   11.838   1.00 84.72 353 A 1 
ATOM   2784 C C   . LYS A 1 353 ? 10.744  1.592   11.280   1.00 84.16 353 A 1 
ATOM   2785 O O   . LYS A 1 353 ? 10.536  1.638   10.066   1.00 86.44 353 A 1 
ATOM   2786 C CB  . LYS A 1 353 ? 10.851  -0.589  12.438   1.00 84.53 353 A 1 
ATOM   2787 C CG  . LYS A 1 353 ? 11.608  -1.911  12.617   1.00 81.25 353 A 1 
ATOM   2788 C CD  . LYS A 1 353 ? 10.621  -2.867  13.279   1.00 78.17 353 A 1 
ATOM   2789 C CE  . LYS A 1 353 ? 11.215  -4.203  13.660   1.00 69.00 353 A 1 
ATOM   2790 N NZ  . LYS A 1 353 ? 10.278  -4.876  14.591   1.00 59.70 353 A 1 
ATOM   2791 N N   . GLY A 1 354 ? 10.180  2.432   12.134   1.00 87.83 354 A 1 
ATOM   2792 C CA  . GLY A 1 354 ? 9.319   3.529   11.719   1.00 88.10 354 A 1 
ATOM   2793 C C   . GLY A 1 354 ? 10.034  4.527   10.811   1.00 88.97 354 A 1 
ATOM   2794 O O   . GLY A 1 354 ? 9.516   4.898   9.757    1.00 87.36 354 A 1 
ATOM   2795 N N   . GLN A 1 355 ? 11.260  4.910   11.170   1.00 84.90 355 A 1 
ATOM   2796 C CA  . GLN A 1 355 ? 12.092  5.784   10.337   1.00 85.13 355 A 1 
ATOM   2797 C C   . GLN A 1 355 ? 12.437  5.145   8.991    1.00 86.03 355 A 1 
ATOM   2798 O O   . GLN A 1 355 ? 12.297  5.791   7.953    1.00 85.53 355 A 1 
ATOM   2799 C CB  . GLN A 1 355 ? 13.379  6.156   11.073   1.00 85.58 355 A 1 
ATOM   2800 C CG  . GLN A 1 355 ? 13.125  7.208   12.165   1.00 75.06 355 A 1 
ATOM   2801 C CD  . GLN A 1 355 ? 14.409  7.627   12.880   1.00 71.53 355 A 1 
ATOM   2802 O OE1 . GLN A 1 355 ? 15.483  7.094   12.666   1.00 65.45 355 A 1 
ATOM   2803 N NE2 . GLN A 1 355 ? 14.347  8.605   13.747   1.00 60.49 355 A 1 
ATOM   2804 N N   . ARG A 1 356 ? 12.818  3.876   9.001    1.00 85.14 356 A 1 
ATOM   2805 C CA  . ARG A 1 356 ? 13.100  3.139   7.766    1.00 85.45 356 A 1 
ATOM   2806 C C   . ARG A 1 356 ? 11.875  3.085   6.852    1.00 83.89 356 A 1 
ATOM   2807 O O   . ARG A 1 356 ? 12.002  3.402   5.681    1.00 86.10 356 A 1 
ATOM   2808 C CB  . ARG A 1 356 ? 13.613  1.732   8.121    1.00 85.98 356 A 1 
ATOM   2809 C CG  . ARG A 1 356 ? 13.900  0.933   6.849    1.00 84.50 356 A 1 
ATOM   2810 C CD  . ARG A 1 356 ? 14.334  -0.492  7.170    1.00 79.56 356 A 1 
ATOM   2811 N NE  . ARG A 1 356 ? 14.227  -1.280  5.950    1.00 69.29 356 A 1 
ATOM   2812 C CZ  . ARG A 1 356 ? 14.421  -2.561  5.793    1.00 63.44 356 A 1 
ATOM   2813 N NH1 . ARG A 1 356 ? 14.858  -3.330  6.763    1.00 57.93 356 A 1 
ATOM   2814 N NH2 . ARG A 1 356 ? 14.150  -3.077  4.647    1.00 54.92 356 A 1 
ATOM   2815 N N   . ALA A 1 357 ? 10.706  2.747   7.375    1.00 88.03 357 A 1 
ATOM   2816 C CA  . ALA A 1 357 ? 9.479   2.699   6.588    1.00 88.47 357 A 1 
ATOM   2817 C C   . ALA A 1 357 ? 9.130   4.072   5.986    1.00 88.48 357 A 1 
ATOM   2818 O O   . ALA A 1 357 ? 8.722   4.165   4.827    1.00 86.85 357 A 1 
ATOM   2819 C CB  . ALA A 1 357 ? 8.353   2.170   7.480    1.00 88.40 357 A 1 
ATOM   2820 N N   . SER A 1 358 ? 9.336   5.149   6.748    1.00 86.75 358 A 1 
ATOM   2821 C CA  . SER A 1 358 ? 9.153   6.515   6.249    1.00 87.43 358 A 1 
ATOM   2822 C C   . SER A 1 358 ? 10.130  6.871   5.127    1.00 87.72 358 A 1 
ATOM   2823 O O   . SER A 1 358 ? 9.733   7.496   4.149    1.00 87.15 358 A 1 
ATOM   2824 C CB  . SER A 1 358 ? 9.296   7.509   7.405    1.00 87.59 358 A 1 
ATOM   2825 O OG  . SER A 1 358 ? 8.997   8.816   6.951    1.00 74.09 358 A 1 
ATOM   2826 N N   . LEU A 1 359 ? 11.386  6.469   5.240    1.00 83.00 359 A 1 
ATOM   2827 C CA  . LEU A 1 359 ? 12.406  6.693   4.211    1.00 80.60 359 A 1 
ATOM   2828 C C   . LEU A 1 359 ? 12.122  5.873   2.947    1.00 79.89 359 A 1 
ATOM   2829 O O   . LEU A 1 359 ? 12.200  6.414   1.857    1.00 85.08 359 A 1 
ATOM   2830 C CB  . LEU A 1 359 ? 13.793  6.354   4.773    1.00 82.83 359 A 1 
ATOM   2831 C CG  . LEU A 1 359 ? 14.355  7.423   5.727    1.00 77.72 359 A 1 
ATOM   2832 C CD1 . LEU A 1 359 ? 15.554  6.866   6.479    1.00 68.23 359 A 1 
ATOM   2833 C CD2 . LEU A 1 359 ? 14.812  8.675   4.975    1.00 70.81 359 A 1 
ATOM   2834 N N   . GLU A 1 360 ? 11.734  4.610   3.089    1.00 85.46 360 A 1 
ATOM   2835 C CA  . GLU A 1 360 ? 11.340  3.759   1.955    1.00 84.59 360 A 1 
ATOM   2836 C C   . GLU A 1 360 ? 10.134  4.348   1.209    1.00 83.53 360 A 1 
ATOM   2837 O O   . GLU A 1 360 ? 10.124  4.402   -0.020   1.00 84.54 360 A 1 
ATOM   2838 C CB  . GLU A 1 360 ? 11.036  2.330   2.449    1.00 85.60 360 A 1 
ATOM   2839 C CG  . GLU A 1 360 ? 12.303  1.526   2.803    1.00 78.98 360 A 1 
ATOM   2840 C CD  . GLU A 1 360 ? 12.036  0.131   3.406    1.00 72.64 360 A 1 
ATOM   2841 O OE1 . GLU A 1 360 ? 13.009  -0.644  3.576    1.00 65.22 360 A 1 
ATOM   2842 O OE2 . GLU A 1 360 ? 10.879  -0.192  3.752    1.00 63.95 360 A 1 
ATOM   2843 N N   . ALA A 1 361 ? 9.143   4.870   1.934    1.00 87.56 361 A 1 
ATOM   2844 C CA  . ALA A 1 361 ? 8.007   5.556   1.327    1.00 88.62 361 A 1 
ATOM   2845 C C   . ALA A 1 361 ? 8.420   6.846   0.598    1.00 88.52 361 A 1 
ATOM   2846 O O   . ALA A 1 361 ? 7.942   7.108   -0.505   1.00 87.36 361 A 1 
ATOM   2847 C CB  . ALA A 1 361 ? 6.963   5.831   2.417    1.00 88.85 361 A 1 
ATOM   2848 N N   . ALA A 1 362 ? 9.325   7.635   1.180    1.00 86.55 362 A 1 
ATOM   2849 C CA  . ALA A 1 362 ? 9.845   8.847   0.552    1.00 85.85 362 A 1 
ATOM   2850 C C   . ALA A 1 362 ? 10.649  8.539   -0.726   1.00 86.41 362 A 1 
ATOM   2851 O O   . ALA A 1 362 ? 10.502  9.244   -1.723   1.00 85.80 362 A 1 
ATOM   2852 C CB  . ALA A 1 362 ? 10.683  9.615   1.578    1.00 86.55 362 A 1 
ATOM   2853 N N   . ILE A 1 363 ? 11.450  7.483   -0.719   1.00 84.38 363 A 1 
ATOM   2854 C CA  . ILE A 1 363 ? 12.185  7.003   -1.899   1.00 82.24 363 A 1 
ATOM   2855 C C   . ILE A 1 363 ? 11.204  6.587   -2.996   1.00 80.97 363 A 1 
ATOM   2856 O O   . ILE A 1 363 ? 11.332  7.050   -4.128   1.00 85.55 363 A 1 
ATOM   2857 C CB  . ILE A 1 363 ? 13.149  5.853   -1.515   1.00 83.23 363 A 1 
ATOM   2858 C CG1 . ILE A 1 363 ? 14.322  6.403   -0.681   1.00 77.67 363 A 1 
ATOM   2859 C CG2 . ILE A 1 363 ? 13.687  5.129   -2.764   1.00 74.51 363 A 1 
ATOM   2860 C CD1 . ILE A 1 363 ? 15.142  5.313   0.032    1.00 67.61 363 A 1 
ATOM   2861 N N   . ALA A 1 364 ? 10.194  5.778   -2.667   1.00 86.20 364 A 1 
ATOM   2862 C CA  . ALA A 1 364 ? 9.203   5.335   -3.634   1.00 87.04 364 A 1 
ATOM   2863 C C   . ALA A 1 364 ? 8.425   6.510   -4.260   1.00 87.24 364 A 1 
ATOM   2864 O O   . ALA A 1 364 ? 8.219   6.541   -5.475   1.00 85.77 364 A 1 
ATOM   2865 C CB  . ALA A 1 364 ? 8.265   4.342   -2.942   1.00 86.99 364 A 1 
ATOM   2866 N N   . ASP A 1 365 ? 8.051   7.509   -3.462   1.00 88.55 365 A 1 
ATOM   2867 C CA  . ASP A 1 365 ? 7.373   8.714   -3.956   1.00 88.83 365 A 1 
ATOM   2868 C C   . ASP A 1 365 ? 8.303   9.561   -4.845   1.00 87.43 365 A 1 
ATOM   2869 O O   . ASP A 1 365 ? 7.901   10.026  -5.911   1.00 86.49 365 A 1 
ATOM   2870 C CB  . ASP A 1 365 ? 6.816   9.514   -2.765   1.00 88.93 365 A 1 
ATOM   2871 C CG  . ASP A 1 365 ? 5.901   10.678  -3.172   1.00 79.91 365 A 1 
ATOM   2872 O OD1 . ASP A 1 365 ? 5.102   10.547  -4.121   1.00 71.57 365 A 1 
ATOM   2873 O OD2 . ASP A 1 365 ? 5.965   11.751  -2.531   1.00 71.42 365 A 1 
ATOM   2874 N N   . ALA A 1 366 ? 9.567   9.716   -4.474   1.00 85.74 366 A 1 
ATOM   2875 C CA  . ALA A 1 366 ? 10.562  10.430  -5.272   1.00 85.21 366 A 1 
ATOM   2876 C C   . ALA A 1 366 ? 10.837  9.730   -6.614   1.00 85.12 366 A 1 
ATOM   2877 O O   . ALA A 1 366 ? 10.865  10.392  -7.653   1.00 85.24 366 A 1 
ATOM   2878 C CB  . ALA A 1 366 ? 11.849  10.593  -4.445   1.00 85.05 366 A 1 
ATOM   2879 N N   . GLU A 1 367 ? 10.972  8.412   -6.617   1.00 84.36 367 A 1 
ATOM   2880 C CA  . GLU A 1 367 ? 11.126  7.608   -7.837   1.00 84.49 367 A 1 
ATOM   2881 C C   . GLU A 1 367 ? 9.910   7.753   -8.749   1.00 83.46 367 A 1 
ATOM   2882 O O   . GLU A 1 367 ? 10.056  8.030   -9.936   1.00 84.23 367 A 1 
ATOM   2883 C CB  . GLU A 1 367 ? 11.345  6.131   -7.497   1.00 84.56 367 A 1 
ATOM   2884 C CG  . GLU A 1 367 ? 12.768  5.852   -7.003   1.00 76.71 367 A 1 
ATOM   2885 C CD  . GLU A 1 367 ? 13.037  4.367   -6.734   1.00 70.98 367 A 1 
ATOM   2886 O OE1 . GLU A 1 367 ? 14.237  4.006   -6.630   1.00 63.75 367 A 1 
ATOM   2887 O OE2 . GLU A 1 367 ? 12.073  3.570   -6.641   1.00 63.19 367 A 1 
ATOM   2888 N N   . GLN A 1 368 ? 8.712   7.644   -8.196   1.00 89.70 368 A 1 
ATOM   2889 C CA  . GLN A 1 368 ? 7.487   7.757   -8.969   1.00 90.77 368 A 1 
ATOM   2890 C C   . GLN A 1 368 ? 7.321   9.150   -9.587   1.00 90.03 368 A 1 
ATOM   2891 O O   . GLN A 1 368 ? 6.965   9.274   -10.766  1.00 88.78 368 A 1 
ATOM   2892 C CB  . GLN A 1 368 ? 6.297   7.398   -8.066   1.00 91.12 368 A 1 
ATOM   2893 C CG  . GLN A 1 368 ? 5.005   7.241   -8.886   1.00 81.26 368 A 1 
ATOM   2894 C CD  . GLN A 1 368 ? 3.795   6.872   -8.025   1.00 75.19 368 A 1 
ATOM   2895 O OE1 . GLN A 1 368 ? 3.806   6.851   -6.812   1.00 67.69 368 A 1 
ATOM   2896 N NE2 . GLN A 1 368 ? 2.669   6.569   -8.641   1.00 62.64 368 A 1 
ATOM   2897 N N   . ARG A 1 369 ? 7.620   10.210  -8.840   1.00 88.02 369 A 1 
ATOM   2898 C CA  . ARG A 1 369 ? 7.609   11.588  -9.357   1.00 87.24 369 A 1 
ATOM   2899 C C   . ARG A 1 369 ? 8.679   11.803  -10.427  1.00 86.71 369 A 1 
ATOM   2900 O O   . ARG A 1 369 ? 8.381   12.411  -11.453  1.00 84.04 369 A 1 
ATOM   2901 C CB  . ARG A 1 369 ? 7.823   12.587  -8.210   1.00 86.34 369 A 1 
ATOM   2902 C CG  . ARG A 1 369 ? 6.591   12.697  -7.292   1.00 77.94 369 A 1 
ATOM   2903 C CD  . ARG A 1 369 ? 6.923   13.674  -6.171   1.00 76.13 369 A 1 
ATOM   2904 N NE  . ARG A 1 369 ? 5.947   13.581  -5.066   1.00 66.69 369 A 1 
ATOM   2905 C CZ  . ARG A 1 369 ? 5.825   14.409  -4.061   1.00 60.74 369 A 1 
ATOM   2906 N NH1 . ARG A 1 369 ? 6.481   15.541  -4.018   1.00 55.92 369 A 1 
ATOM   2907 N NH2 . ARG A 1 369 ? 5.059   14.104  -3.068   1.00 54.59 369 A 1 
ATOM   2908 N N   . GLY A 1 370 ? 9.871   11.289  -10.218  1.00 83.79 370 A 1 
ATOM   2909 C CA  . GLY A 1 370 ? 10.955  11.357  -11.193  1.00 81.09 370 A 1 
ATOM   2910 C C   . GLY A 1 370 ? 10.596  10.654  -12.498  1.00 81.53 370 A 1 
ATOM   2911 O O   . GLY A 1 370 ? 10.765  11.213  -13.584  1.00 82.41 370 A 1 
ATOM   2912 N N   . GLU A 1 371 ? 10.012  9.459   -12.417  1.00 85.84 371 A 1 
ATOM   2913 C CA  . GLU A 1 371 ? 9.602   8.687   -13.589  1.00 87.23 371 A 1 
ATOM   2914 C C   . GLU A 1 371 ? 8.460   9.368   -14.366  1.00 86.52 371 A 1 
ATOM   2915 O O   . GLU A 1 371 ? 8.473   9.405   -15.601  1.00 86.48 371 A 1 
ATOM   2916 C CB  . GLU A 1 371 ? 9.210   7.262   -13.156  1.00 87.41 371 A 1 
ATOM   2917 C CG  . GLU A 1 371 ? 9.607   6.232   -14.216  1.00 75.42 371 A 1 
ATOM   2918 C CD  . GLU A 1 371 ? 8.961   4.854   -14.025  1.00 68.73 371 A 1 
ATOM   2919 O OE1 . GLU A 1 371 ? 8.916   4.129   -15.048  1.00 60.73 371 A 1 
ATOM   2920 O OE2 . GLU A 1 371 ? 8.402   4.561   -12.964  1.00 60.39 371 A 1 
ATOM   2921 N N   . LEU A 1 372 ? 7.502   9.963   -13.656  1.00 87.10 372 A 1 
ATOM   2922 C CA  . LEU A 1 372 ? 6.435   10.756  -14.253  1.00 88.12 372 A 1 
ATOM   2923 C C   . LEU A 1 372 ? 6.979   12.014  -14.948  1.00 87.71 372 A 1 
ATOM   2924 O O   . LEU A 1 372 ? 6.599   12.292  -16.086  1.00 86.81 372 A 1 
ATOM   2925 C CB  . LEU A 1 372 ? 5.396   11.139  -13.180  1.00 88.28 372 A 1 
ATOM   2926 C CG  . LEU A 1 372 ? 4.358   10.033  -12.905  1.00 79.21 372 A 1 
ATOM   2927 C CD1 . LEU A 1 372 ? 3.655   10.282  -11.579  1.00 70.87 372 A 1 
ATOM   2928 C CD2 . LEU A 1 372 ? 3.298   9.985   -14.009  1.00 71.59 372 A 1 
ATOM   2929 N N   . ALA A 1 373 ? 7.899   12.732  -14.310  1.00 85.41 373 A 1 
ATOM   2930 C CA  . ALA A 1 373 ? 8.524   13.924  -14.881  1.00 85.15 373 A 1 
ATOM   2931 C C   . ALA A 1 373 ? 9.330   13.591  -16.151  1.00 85.39 373 A 1 
ATOM   2932 O O   . ALA A 1 373 ? 9.222   14.299  -17.156  1.00 85.23 373 A 1 
ATOM   2933 C CB  . ALA A 1 373 ? 9.402   14.579  -13.811  1.00 85.16 373 A 1 
ATOM   2934 N N   . ILE A 1 374 ? 10.057  12.480  -16.166  1.00 82.20 374 A 1 
ATOM   2935 C CA  . ILE A 1 374 ? 10.792  12.010  -17.346  1.00 81.81 374 A 1 
ATOM   2936 C C   . ILE A 1 374 ? 9.828   11.623  -18.476  1.00 81.38 374 A 1 
ATOM   2937 O O   . ILE A 1 374 ? 10.071  11.974  -19.633  1.00 84.58 374 A 1 
ATOM   2938 C CB  . ILE A 1 374 ? 11.730  10.837  -16.976  1.00 81.86 374 A 1 
ATOM   2939 C CG1 . ILE A 1 374 ? 12.888  11.345  -16.081  1.00 76.71 374 A 1 
ATOM   2940 C CG2 . ILE A 1 374 ? 12.312  10.155  -18.231  1.00 73.83 374 A 1 
ATOM   2941 C CD1 . ILE A 1 374 ? 13.654  10.215  -15.376  1.00 66.71 374 A 1 
ATOM   2942 N N   . LYS A 1 375 ? 8.733   10.924  -18.163  1.00 87.53 375 A 1 
ATOM   2943 C CA  . LYS A 1 375 ? 7.714   10.576  -19.166  1.00 88.52 375 A 1 
ATOM   2944 C C   . LYS A 1 375 ? 7.066   11.814  -19.773  1.00 88.92 375 A 1 
ATOM   2945 O O   . LYS A 1 375 ? 6.940   11.883  -20.998  1.00 88.92 375 A 1 
ATOM   2946 C CB  . LYS A 1 375 ? 6.653   9.638   -18.566  1.00 88.64 375 A 1 
ATOM   2947 C CG  . LYS A 1 375 ? 7.107   8.169   -18.580  1.00 78.22 375 A 1 
ATOM   2948 C CD  . LYS A 1 375 ? 6.106   7.267   -17.859  1.00 75.93 375 A 1 
ATOM   2949 C CE  . LYS A 1 375 ? 6.603   5.826   -17.881  1.00 64.55 375 A 1 
ATOM   2950 N NZ  . LYS A 1 375 ? 6.107   5.020   -16.734  1.00 57.15 375 A 1 
ATOM   2951 N N   . ASP A 1 376 ? 6.692   12.798  -18.963  1.00 86.30 376 A 1 
ATOM   2952 C CA  . ASP A 1 376 ? 6.101   14.050  -19.432  1.00 86.01 376 A 1 
ATOM   2953 C C   . ASP A 1 376 ? 7.099   14.865  -20.273  1.00 85.61 376 A 1 
ATOM   2954 O O   . ASP A 1 376 ? 6.761   15.330  -21.366  1.00 84.94 376 A 1 
ATOM   2955 C CB  . ASP A 1 376 ? 5.586   14.862  -18.228  1.00 86.27 376 A 1 
ATOM   2956 C CG  . ASP A 1 376 ? 4.790   16.103  -18.658  1.00 80.92 376 A 1 
ATOM   2957 O OD1 . ASP A 1 376 ? 3.899   15.971  -19.522  1.00 71.69 376 A 1 
ATOM   2958 O OD2 . ASP A 1 376 ? 5.078   17.214  -18.164  1.00 70.85 376 A 1 
ATOM   2959 N N   . ALA A 1 377 ? 8.349   14.962  -19.857  1.00 85.92 377 A 1 
ATOM   2960 C CA  . ALA A 1 377 ? 9.409   15.619  -20.614  1.00 85.01 377 A 1 
ATOM   2961 C C   . ALA A 1 377 ? 9.657   14.944  -21.975  1.00 85.06 377 A 1 
ATOM   2962 O O   . ALA A 1 377 ? 9.738   15.628  -23.001  1.00 86.73 377 A 1 
ATOM   2963 C CB  . ALA A 1 377 ? 10.685  15.648  -19.770  1.00 85.48 377 A 1 
ATOM   2964 N N   . ASN A 1 378 ? 9.699   13.630  -22.025  1.00 85.39 378 A 1 
ATOM   2965 C CA  . ASN A 1 378 ? 9.862   12.879  -23.274  1.00 85.91 378 A 1 
ATOM   2966 C C   . ASN A 1 378 ? 8.654   13.023  -24.207  1.00 86.21 378 A 1 
ATOM   2967 O O   . ASN A 1 378 ? 8.830   13.154  -25.422  1.00 86.47 378 A 1 
ATOM   2968 C CB  . ASN A 1 378 ? 10.126  11.396  -22.950  1.00 84.68 378 A 1 
ATOM   2969 C CG  . ASN A 1 378 ? 11.555  11.127  -22.511  1.00 82.77 378 A 1 
ATOM   2970 O OD1 . ASN A 1 378 ? 12.490  11.833  -22.821  1.00 72.75 378 A 1 
ATOM   2971 N ND2 . ASN A 1 378 ? 11.774  10.031  -21.808  1.00 72.83 378 A 1 
ATOM   2972 N N   . ALA A 1 379 ? 7.430   13.034  -23.665  1.00 88.56 379 A 1 
ATOM   2973 C CA  . ALA A 1 379 ? 6.218   13.271  -24.450  1.00 89.66 379 A 1 
ATOM   2974 C C   . ALA A 1 379 ? 6.236   14.668  -25.087  1.00 90.04 379 A 1 
ATOM   2975 O O   . ALA A 1 379 ? 6.049   14.796  -26.300  1.00 88.63 379 A 1 
ATOM   2976 C CB  . ALA A 1 379 ? 4.994   13.056  -23.556  1.00 89.69 379 A 1 
ATOM   2977 N N   . LYS A 1 380 ? 6.567   15.707  -24.314  1.00 86.46 380 A 1 
ATOM   2978 C CA  . LYS A 1 380 ? 6.709   17.080  -24.798  1.00 86.17 380 A 1 
ATOM   2979 C C   . LYS A 1 380 ? 7.818   17.215  -25.836  1.00 86.55 380 A 1 
ATOM   2980 O O   . LYS A 1 380 ? 7.623   17.876  -26.852  1.00 87.73 380 A 1 
ATOM   2981 C CB  . LYS A 1 380 ? 6.984   18.014  -23.614  1.00 86.42 380 A 1 
ATOM   2982 C CG  . LYS A 1 380 ? 5.698   18.267  -22.802  1.00 80.31 380 A 1 
ATOM   2983 C CD  . LYS A 1 380 ? 6.005   19.021  -21.508  1.00 76.14 380 A 1 
ATOM   2984 C CE  . LYS A 1 380 ? 4.702   19.254  -20.752  1.00 68.04 380 A 1 
ATOM   2985 N NZ  . LYS A 1 380 ? 4.913   19.512  -19.316  1.00 60.93 380 A 1 
ATOM   2986 N N   . LEU A 1 381 ? 8.950   16.554  -25.633  1.00 84.92 381 A 1 
ATOM   2987 C CA  . LEU A 1 381 ? 10.040  16.530  -26.603  1.00 84.37 381 A 1 
ATOM   2988 C C   . LEU A 1 381 ? 9.589   15.922  -27.938  1.00 83.11 381 A 1 
ATOM   2989 O O   . LEU A 1 381 ? 9.833   16.510  -28.992  1.00 86.28 381 A 1 
ATOM   2990 C CB  . LEU A 1 381 ? 11.231  15.747  -26.025  1.00 85.29 381 A 1 
ATOM   2991 C CG  . LEU A 1 381 ? 12.527  16.007  -26.817  1.00 82.51 381 A 1 
ATOM   2992 C CD1 . LEU A 1 381 ? 13.369  17.080  -26.138  1.00 70.04 381 A 1 
ATOM   2993 C CD2 . LEU A 1 381 ? 13.373  14.745  -26.946  1.00 73.09 381 A 1 
ATOM   2994 N N   . SER A 1 382 ? 8.881   14.809  -27.905  1.00 88.20 382 A 1 
ATOM   2995 C CA  . SER A 1 382 ? 8.361   14.146  -29.104  1.00 88.40 382 A 1 
ATOM   2996 C C   . SER A 1 382 ? 7.330   15.002  -29.848  1.00 88.99 382 A 1 
ATOM   2997 O O   . SER A 1 382 ? 7.374   15.097  -31.075  1.00 88.76 382 A 1 
ATOM   2998 C CB  . SER A 1 382 ? 7.754   12.789  -28.714  1.00 88.50 382 A 1 
ATOM   2999 O OG  . SER A 1 382 ? 7.400   12.065  -29.878  1.00 75.88 382 A 1 
ATOM   3000 N N   . GLU A 1 383 ? 6.424   15.680  -29.135  1.00 89.11 383 A 1 
ATOM   3001 C CA  . GLU A 1 383 ? 5.479   16.626  -29.736  1.00 89.55 383 A 1 
ATOM   3002 C C   . GLU A 1 383 ? 6.198   17.802  -30.397  1.00 89.18 383 A 1 
ATOM   3003 O O   . GLU A 1 383 ? 5.829   18.218  -31.499  1.00 88.67 383 A 1 
ATOM   3004 C CB  . GLU A 1 383 ? 4.498   17.157  -28.692  1.00 89.84 383 A 1 
ATOM   3005 C CG  . GLU A 1 383 ? 3.370   16.162  -28.385  1.00 78.51 383 A 1 
ATOM   3006 C CD  . GLU A 1 383 ? 2.287   16.751  -27.471  1.00 73.68 383 A 1 
ATOM   3007 O OE1 . GLU A 1 383 ? 1.179   16.160  -27.447  1.00 64.50 383 A 1 
ATOM   3008 O OE2 . GLU A 1 383 ? 2.537   17.792  -26.821  1.00 66.87 383 A 1 
ATOM   3009 N N   . LEU A 1 384 ? 7.240   18.315  -29.770  1.00 84.86 384 A 1 
ATOM   3010 C CA  . LEU A 1 384 ? 8.045   19.398  -30.295  1.00 82.09 384 A 1 
ATOM   3011 C C   . LEU A 1 384 ? 8.841   19.010  -31.529  1.00 81.61 384 A 1 
ATOM   3012 O O   . LEU A 1 384 ? 8.874   19.767  -32.494  1.00 87.48 384 A 1 
ATOM   3013 C CB  . LEU A 1 384 ? 8.990   19.904  -29.212  1.00 84.53 384 A 1 
ATOM   3014 C CG  . LEU A 1 384 ? 8.303   21.044  -28.461  1.00 77.35 384 A 1 
ATOM   3015 C CD1 . LEU A 1 384 ? 8.722   20.991  -27.005  1.00 67.58 384 A 1 
ATOM   3016 C CD2 . LEU A 1 384 ? 8.633   22.372  -29.154  1.00 70.28 384 A 1 
ATOM   3017 N N   . GLU A 1 385 ? 9.439   17.838  -31.538  1.00 86.77 385 A 1 
ATOM   3018 C CA  . GLU A 1 385 ? 10.127  17.308  -32.712  1.00 86.36 385 A 1 
ATOM   3019 C C   . GLU A 1 385 ? 9.150   17.122  -33.877  1.00 85.43 385 A 1 
ATOM   3020 O O   . GLU A 1 385 ? 9.450   17.525  -35.001  1.00 87.49 385 A 1 
ATOM   3021 C CB  . GLU A 1 385 ? 10.810  15.980  -32.374  1.00 87.34 385 A 1 
ATOM   3022 C CG  . GLU A 1 385 ? 12.098  16.182  -31.564  1.00 78.52 385 A 1 
ATOM   3023 C CD  . GLU A 1 385 ? 12.854  14.866  -31.321  1.00 71.52 385 A 1 
ATOM   3024 O OE1 . GLU A 1 385 ? 14.050  14.962  -30.963  1.00 64.78 385 A 1 
ATOM   3025 O OE2 . GLU A 1 385 ? 12.258  13.778  -31.515  1.00 63.84 385 A 1 
ATOM   3026 N N   . ALA A 1 386 ? 7.951   16.606  -33.616  1.00 89.65 386 A 1 
ATOM   3027 C CA  . ALA A 1 386 ? 6.912   16.472  -34.626  1.00 90.12 386 A 1 
ATOM   3028 C C   . ALA A 1 386 ? 6.441   17.838  -35.156  1.00 90.10 386 A 1 
ATOM   3029 O O   . ALA A 1 386 ? 6.276   18.007  -36.371  1.00 89.21 386 A 1 
ATOM   3030 C CB  . ALA A 1 386 ? 5.756   15.655  -34.036  1.00 90.26 386 A 1 
ATOM   3031 N N   . ALA A 1 387 ? 6.254   18.834  -34.299  1.00 89.39 387 A 1 
ATOM   3032 C CA  . ALA A 1 387 ? 5.892   20.195  -34.677  1.00 88.83 387 A 1 
ATOM   3033 C C   . ALA A 1 387 ? 7.007   20.867  -35.490  1.00 89.59 387 A 1 
ATOM   3034 O O   . ALA A 1 387 ? 6.730   21.476  -36.524  1.00 88.94 387 A 1 
ATOM   3035 C CB  . ALA A 1 387 ? 5.556   20.991  -33.415  1.00 89.23 387 A 1 
ATOM   3036 N N   . LEU A 1 388 ? 8.258   20.703  -35.106  1.00 85.24 388 A 1 
ATOM   3037 C CA  . LEU A 1 388 ? 9.418   21.203  -35.826  1.00 82.94 388 A 1 
ATOM   3038 C C   . LEU A 1 388 ? 9.540   20.565  -37.216  1.00 81.14 388 A 1 
ATOM   3039 O O   . LEU A 1 388 ? 9.808   21.261  -38.197  1.00 86.19 388 A 1 
ATOM   3040 C CB  . LEU A 1 388 ? 10.685  20.901  -34.987  1.00 85.86 388 A 1 
ATOM   3041 C CG  . LEU A 1 388 ? 11.925  21.657  -35.510  1.00 83.56 388 A 1 
ATOM   3042 C CD1 . LEU A 1 388 ? 12.013  23.038  -34.882  1.00 71.20 388 A 1 
ATOM   3043 C CD2 . LEU A 1 388 ? 13.202  20.887  -35.195  1.00 74.58 388 A 1 
ATOM   3044 N N   . GLN A 1 389 ? 9.290   19.273  -37.320  1.00 87.71 389 A 1 
ATOM   3045 C CA  . GLN A 1 389 ? 9.290   18.538  -38.582  1.00 88.01 389 A 1 
ATOM   3046 C C   . GLN A 1 389 ? 8.195   19.051  -39.521  1.00 88.59 389 A 1 
ATOM   3047 O O   . GLN A 1 389 ? 8.460   19.313  -40.696  1.00 88.18 389 A 1 
ATOM   3048 C CB  . GLN A 1 389 ? 9.123   17.040  -38.295  1.00 88.26 389 A 1 
ATOM   3049 C CG  . GLN A 1 389 ? 9.711   16.142  -39.386  1.00 78.73 389 A 1 
ATOM   3050 C CD  . GLN A 1 389 ? 11.224  15.907  -39.281  1.00 73.37 389 A 1 
ATOM   3051 O OE1 . GLN A 1 389 ? 11.932  16.479  -38.477  1.00 67.69 389 A 1 
ATOM   3052 N NE2 . GLN A 1 389 ? 11.770  15.045  -40.103  1.00 61.70 389 A 1 
ATOM   3053 N N   . ARG A 1 390 ? 6.966   19.272  -39.025  1.00 86.32 390 A 1 
ATOM   3054 C CA  . ARG A 1 390 ? 5.868   19.878  -39.786  1.00 87.25 390 A 1 
ATOM   3055 C C   . ARG A 1 390 ? 6.197   21.302  -40.213  1.00 88.29 390 A 1 
ATOM   3056 O O   . ARG A 1 390 ? 6.040   21.623  -41.390  1.00 87.33 390 A 1 
ATOM   3057 C CB  . ARG A 1 390 ? 4.565   19.878  -38.973  1.00 87.76 390 A 1 
ATOM   3058 C CG  . ARG A 1 390 ? 3.911   18.492  -38.925  1.00 76.43 390 A 1 
ATOM   3059 C CD  . ARG A 1 390 ? 2.611   18.577  -38.127  1.00 76.43 390 A 1 
ATOM   3060 N NE  . ARG A 1 390 ? 2.070   17.247  -37.829  1.00 66.81 390 A 1 
ATOM   3061 C CZ  . ARG A 1 390 ? 1.071   16.993  -37.016  1.00 59.57 390 A 1 
ATOM   3062 N NH1 . ARG A 1 390 ? 0.374   17.948  -36.463  1.00 54.55 390 A 1 
ATOM   3063 N NH2 . ARG A 1 390 ? 0.738   15.757  -36.725  1.00 54.01 390 A 1 
ATOM   3064 N N   . ALA A 1 391 ? 6.713   22.128  -39.322  1.00 86.85 391 A 1 
ATOM   3065 C CA  . ALA A 1 391 ? 7.106   23.496  -39.637  1.00 84.91 391 A 1 
ATOM   3066 C C   . ALA A 1 391 ? 8.179   23.534  -40.737  1.00 84.72 391 A 1 
ATOM   3067 O O   . ALA A 1 391 ? 8.063   24.318  -41.676  1.00 86.62 391 A 1 
ATOM   3068 C CB  . ALA A 1 391 ? 7.583   24.185  -38.353  1.00 86.79 391 A 1 
ATOM   3069 N N   . LYS A 1 392 ? 9.172   22.647  -40.695  1.00 86.02 392 A 1 
ATOM   3070 C CA  . LYS A 1 392 ? 10.173  22.507  -41.761  1.00 86.01 392 A 1 
ATOM   3071 C C   . LYS A 1 392 ? 9.565   22.079  -43.096  1.00 85.29 392 A 1 
ATOM   3072 O O   . LYS A 1 392 ? 9.960   22.591  -44.139  1.00 88.59 392 A 1 
ATOM   3073 C CB  . LYS A 1 392 ? 11.261  21.497  -41.342  1.00 87.21 392 A 1 
ATOM   3074 C CG  . LYS A 1 392 ? 12.275  22.110  -40.366  1.00 81.11 392 A 1 
ATOM   3075 C CD  . LYS A 1 392 ? 13.318  21.059  -39.960  1.00 78.61 392 A 1 
ATOM   3076 C CE  . LYS A 1 392 ? 14.355  21.671  -39.025  1.00 68.87 392 A 1 
ATOM   3077 N NZ  . LYS A 1 392 ? 15.349  20.675  -38.561  1.00 61.00 392 A 1 
ATOM   3078 N N   . GLN A 1 393 ? 8.606   21.153  -43.091  1.00 89.95 393 A 1 
ATOM   3079 C CA  . GLN A 1 393 ? 7.907   20.709  -44.302  1.00 90.33 393 A 1 
ATOM   3080 C C   . GLN A 1 393 ? 7.056   21.832  -44.904  1.00 90.39 393 A 1 
ATOM   3081 O O   . GLN A 1 393 ? 7.150   22.083  -46.104  1.00 88.70 393 A 1 
ATOM   3082 C CB  . GLN A 1 393 ? 7.034   19.493  -44.003  1.00 89.88 393 A 1 
ATOM   3083 C CG  . GLN A 1 393 ? 7.871   18.205  -43.898  1.00 82.05 393 A 1 
ATOM   3084 C CD  . GLN A 1 393 ? 7.018   16.978  -43.556  1.00 77.72 393 A 1 
ATOM   3085 O OE1 . GLN A 1 393 ? 5.821   17.048  -43.308  1.00 70.42 393 A 1 
ATOM   3086 N NE2 . GLN A 1 393 ? 7.595   15.808  -43.544  1.00 64.92 393 A 1 
ATOM   3087 N N   . ASP A 1 394 ? 6.292   22.557  -44.093  1.00 88.78 394 A 1 
ATOM   3088 C CA  . ASP A 1 394 ? 5.509   23.710  -44.540  1.00 88.09 394 A 1 
ATOM   3089 C C   . ASP A 1 394 ? 6.416   24.823  -45.056  1.00 87.60 394 A 1 
ATOM   3090 O O   . ASP A 1 394 ? 6.128   25.428  -46.092  1.00 87.05 394 A 1 
ATOM   3091 C CB  . ASP A 1 394 ? 4.594   24.216  -43.412  1.00 88.39 394 A 1 
ATOM   3092 C CG  . ASP A 1 394 ? 3.310   23.412  -43.267  1.00 82.64 394 A 1 
ATOM   3093 O OD1 . ASP A 1 394 ? 2.819   22.876  -44.292  1.00 74.68 394 A 1 
ATOM   3094 O OD2 . ASP A 1 394 ? 2.763   23.401  -42.144  1.00 75.28 394 A 1 
ATOM   3095 N N   . MET A 1 395 ? 7.541   25.047  -44.427  1.00 86.63 395 A 1 
ATOM   3096 C CA  . MET A 1 395 ? 8.560   25.984  -44.884  1.00 85.26 395 A 1 
ATOM   3097 C C   . MET A 1 395 ? 9.080   25.597  -46.268  1.00 85.16 395 A 1 
ATOM   3098 O O   . MET A 1 395 ? 9.109   26.415  -47.181  1.00 87.16 395 A 1 
ATOM   3099 C CB  . MET A 1 395 ? 9.687   26.045  -43.843  1.00 85.06 395 A 1 
ATOM   3100 C CG  . MET A 1 395 ? 10.368  27.400  -43.826  1.00 78.34 395 A 1 
ATOM   3101 S SD  . MET A 1 395 ? 11.718  27.534  -42.651  1.00 70.27 395 A 1 
ATOM   3102 C CE  . MET A 1 395 ? 11.712  29.286  -42.303  1.00 61.90 395 A 1 
ATOM   3103 N N   . ALA A 1 396 ? 9.437   24.332  -46.470  1.00 86.93 396 A 1 
ATOM   3104 C CA  . ALA A 1 396 ? 9.901   23.831  -47.756  1.00 88.06 396 A 1 
ATOM   3105 C C   . ALA A 1 396 ? 8.823   23.915  -48.845  1.00 87.77 396 A 1 
ATOM   3106 O O   . ALA A 1 396 ? 9.137   24.217  -50.000  1.00 87.36 396 A 1 
ATOM   3107 C CB  . ALA A 1 396 ? 10.396  22.396  -47.568  1.00 88.08 396 A 1 
ATOM   3108 N N   . ARG A 1 397 ? 7.536   23.681  -48.495  1.00 87.39 397 A 1 
ATOM   3109 C CA  . ARG A 1 397 ? 6.405   23.815  -49.421  1.00 88.37 397 A 1 
ATOM   3110 C C   . ARG A 1 397 ? 6.198   25.261  -49.833  1.00 89.25 397 A 1 
ATOM   3111 O O   . ARG A 1 397 ? 6.188   25.545  -51.031  1.00 87.94 397 A 1 
ATOM   3112 C CB  . ARG A 1 397 ? 5.137   23.210  -48.798  1.00 88.68 397 A 1 
ATOM   3113 C CG  . ARG A 1 397 ? 4.075   22.990  -49.882  1.00 79.66 397 A 1 
ATOM   3114 C CD  . ARG A 1 397 ? 2.765   22.432  -49.300  1.00 78.46 397 A 1 
ATOM   3115 N NE  . ARG A 1 397 ? 1.970   23.501  -48.685  1.00 68.38 397 A 1 
ATOM   3116 C CZ  . ARG A 1 397 ? 1.002   23.344  -47.796  1.00 61.49 397 A 1 
ATOM   3117 N NH1 . ARG A 1 397 ? 0.635   22.159  -47.393  1.00 55.73 397 A 1 
ATOM   3118 N NH2 . ARG A 1 397 ? 0.400   24.381  -47.306  1.00 55.26 397 A 1 
ATOM   3119 N N   . GLN A 1 398 ? 6.124   26.201  -48.898  1.00 84.74 398 A 1 
ATOM   3120 C CA  . GLN A 1 398 ? 5.976   27.623  -49.202  1.00 83.47 398 A 1 
ATOM   3121 C C   . GLN A 1 398 ? 7.181   28.182  -49.975  1.00 83.67 398 A 1 
ATOM   3122 O O   . GLN A 1 398 ? 7.008   29.080  -50.792  1.00 83.61 398 A 1 
ATOM   3123 C CB  . GLN A 1 398 ? 5.800   28.428  -47.917  1.00 84.76 398 A 1 
ATOM   3124 C CG  . GLN A 1 398 ? 4.435   28.284  -47.232  1.00 77.63 398 A 1 
ATOM   3125 C CD  . GLN A 1 398 ? 4.388   29.094  -45.923  1.00 73.06 398 A 1 
ATOM   3126 O OE1 . GLN A 1 398 ? 5.381   29.648  -45.453  1.00 66.50 398 A 1 
ATOM   3127 N NE2 . GLN A 1 398 ? 3.255   29.194  -45.288  1.00 63.07 398 A 1 
ATOM   3128 N N   . LEU A 1 399 ? 8.375   27.665  -49.762  1.00 84.06 399 A 1 
ATOM   3129 C CA  . LEU A 1 399 ? 9.549   28.055  -50.541  1.00 82.94 399 A 1 
ATOM   3130 C C   . LEU A 1 399 ? 9.433   27.611  -52.010  1.00 82.47 399 A 1 
ATOM   3131 O O   . LEU A 1 399 ? 9.805   28.375  -52.898  1.00 85.05 399 A 1 
ATOM   3132 C CB  . LEU A 1 399 ? 10.824  27.478  -49.904  1.00 85.12 399 A 1 
ATOM   3133 C CG  . LEU A 1 399 ? 12.051  28.362  -50.183  1.00 76.38 399 A 1 
ATOM   3134 C CD1 . LEU A 1 399 ? 12.324  29.277  -48.986  1.00 66.04 399 A 1 
ATOM   3135 C CD2 . LEU A 1 399 ? 13.305  27.523  -50.426  1.00 70.45 399 A 1 
ATOM   3136 N N   . ARG A 1 400 ? 8.880   26.411  -52.249  1.00 84.66 400 A 1 
ATOM   3137 C CA  . ARG A 1 400 ? 8.571   25.952  -53.618  1.00 85.09 400 A 1 
ATOM   3138 C C   . ARG A 1 400 ? 7.482   26.790  -54.272  1.00 85.65 400 A 1 
ATOM   3139 O O   . ARG A 1 400 ? 7.687   27.253  -55.384  1.00 86.53 400 A 1 
ATOM   3140 C CB  . ARG A 1 400 ? 8.177   24.468  -53.614  1.00 86.65 400 A 1 
ATOM   3141 C CG  . ARG A 1 400 ? 9.400   23.566  -53.698  1.00 76.98 400 A 1 
ATOM   3142 C CD  . ARG A 1 400 ? 8.986   22.098  -53.815  1.00 75.65 400 A 1 
ATOM   3143 N NE  . ARG A 1 400 ? 9.329   21.344  -52.602  1.00 65.80 400 A 1 
ATOM   3144 C CZ  . ARG A 1 400 ? 9.166   20.049  -52.430  1.00 58.23 400 A 1 
ATOM   3145 N NH1 . ARG A 1 400 ? 8.614   19.294  -53.354  1.00 53.79 400 A 1 
ATOM   3146 N NH2 . ARG A 1 400 ? 9.554   19.463  -51.328  1.00 54.34 400 A 1 
ATOM   3147 N N   . GLU A 1 401 ? 6.385   27.052  -53.582  1.00 86.81 401 A 1 
ATOM   3148 C CA  . GLU A 1 401 ? 5.301   27.911  -54.067  1.00 86.01 401 A 1 
ATOM   3149 C C   . GLU A 1 401 ? 5.816   29.321  -54.415  1.00 85.58 401 A 1 
ATOM   3150 O O   . GLU A 1 401 ? 5.449   29.880  -55.451  1.00 83.88 401 A 1 
ATOM   3151 C CB  . GLU A 1 401 ? 4.193   28.011  -53.008  1.00 86.88 401 A 1 
ATOM   3152 C CG  . GLU A 1 401 ? 3.368   26.715  -52.855  1.00 79.60 401 A 1 
ATOM   3153 C CD  . GLU A 1 401 ? 2.390   26.740  -51.663  1.00 75.39 401 A 1 
ATOM   3154 O OE1 . GLU A 1 401 ? 1.776   25.679  -51.385  1.00 67.80 401 A 1 
ATOM   3155 O OE2 . GLU A 1 401 ? 2.267   27.791  -51.000  1.00 69.93 401 A 1 
ATOM   3156 N N   . TYR A 1 402 ? 6.707   29.874  -53.606  1.00 88.59 402 A 1 
ATOM   3157 C CA  . TYR A 1 402 ? 7.368   31.146  -53.882  1.00 87.04 402 A 1 
ATOM   3158 C C   . TYR A 1 402 ? 8.254   31.101  -55.132  1.00 84.96 402 A 1 
ATOM   3159 O O   . TYR A 1 402 ? 8.215   32.026  -55.941  1.00 87.37 402 A 1 
ATOM   3160 C CB  . TYR A 1 402 ? 8.192   31.557  -52.659  1.00 87.57 402 A 1 
ATOM   3161 C CG  . TYR A 1 402 ? 8.954   32.847  -52.856  1.00 84.43 402 A 1 
ATOM   3162 C CD1 . TYR A 1 402 ? 10.315  32.824  -53.216  1.00 72.97 402 A 1 
ATOM   3163 C CD2 . TYR A 1 402 ? 8.295   34.072  -52.714  1.00 73.66 402 A 1 
ATOM   3164 C CE1 . TYR A 1 402 ? 11.013  34.030  -53.410  1.00 68.71 402 A 1 
ATOM   3165 C CE2 . TYR A 1 402 ? 8.979   35.277  -52.909  1.00 69.99 402 A 1 
ATOM   3166 C CZ  . TYR A 1 402 ? 10.342  35.248  -53.245  1.00 71.83 402 A 1 
ATOM   3167 O OH  . TYR A 1 402 ? 11.018  36.439  -53.430  1.00 73.06 402 A 1 
ATOM   3168 N N   . GLN A 1 403 ? 9.036   30.044  -55.311  1.00 85.18 403 A 1 
ATOM   3169 C CA  . GLN A 1 403 ? 9.863   29.873  -56.512  1.00 84.21 403 A 1 
ATOM   3170 C C   . GLN A 1 403 ? 9.014   29.732  -57.772  1.00 84.39 403 A 1 
ATOM   3171 O O   . GLN A 1 403 ? 9.344   30.340  -58.788  1.00 84.50 403 A 1 
ATOM   3172 C CB  . GLN A 1 403 ? 10.773  28.660  -56.363  1.00 84.64 403 A 1 
ATOM   3173 C CG  . GLN A 1 403 ? 12.031  28.981  -55.546  1.00 75.36 403 A 1 
ATOM   3174 C CD  . GLN A 1 403 ? 12.951  27.770  -55.386  1.00 70.05 403 A 1 
ATOM   3175 O OE1 . GLN A 1 403 ? 12.570  26.612  -55.524  1.00 65.15 403 A 1 
ATOM   3176 N NE2 . GLN A 1 403 ? 14.208  27.981  -55.084  1.00 58.38 403 A 1 
ATOM   3177 N N   . GLU A 1 404 ? 7.898   28.980  -57.712  1.00 85.36 404 A 1 
ATOM   3178 C CA  . GLU A 1 404 ? 6.960   28.859  -58.828  1.00 85.43 404 A 1 
ATOM   3179 C C   . GLU A 1 404 ? 6.332   30.213  -59.178  1.00 84.23 404 A 1 
ATOM   3180 O O   . GLU A 1 404 ? 6.329   30.598  -60.344  1.00 82.86 404 A 1 
ATOM   3181 C CB  . GLU A 1 404 ? 5.869   27.832  -58.497  1.00 86.78 404 A 1 
ATOM   3182 C CG  . GLU A 1 404 ? 6.398   26.390  -58.585  1.00 76.91 404 A 1 
ATOM   3183 C CD  . GLU A 1 404 ? 5.362   25.335  -58.203  1.00 70.74 404 A 1 
ATOM   3184 O OE1 . GLU A 1 404 ? 5.736   24.141  -58.250  1.00 63.13 404 A 1 
ATOM   3185 O OE2 . GLU A 1 404 ? 4.218   25.698  -57.862  1.00 64.54 404 A 1 
ATOM   3186 N N   . LEU A 1 405 ? 5.884   30.982  -58.200  1.00 85.77 405 A 1 
ATOM   3187 C CA  . LEU A 1 405 ? 5.355   32.335  -58.387  1.00 83.92 405 A 1 
ATOM   3188 C C   . LEU A 1 405 ? 6.387   33.291  -58.991  1.00 81.85 405 A 1 
ATOM   3189 O O   . LEU A 1 405 ? 6.055   34.058  -59.897  1.00 84.16 405 A 1 
ATOM   3190 C CB  . LEU A 1 405 ? 4.827   32.862  -57.050  1.00 84.84 405 A 1 
ATOM   3191 C CG  . LEU A 1 405 ? 3.320   32.611  -56.906  1.00 78.33 405 A 1 
ATOM   3192 C CD1 . LEU A 1 405 ? 2.917   32.402  -55.453  1.00 68.37 405 A 1 
ATOM   3193 C CD2 . LEU A 1 405 ? 2.531   33.802  -57.443  1.00 69.94 405 A 1 
ATOM   3194 N N   . MET A 1 406 ? 7.626   33.242  -58.537  1.00 85.46 406 A 1 
ATOM   3195 C CA  . MET A 1 406 ? 8.720   34.024  -59.103  1.00 85.76 406 A 1 
ATOM   3196 C C   . MET A 1 406 ? 9.002   33.662  -60.561  1.00 86.17 406 A 1 
ATOM   3197 O O   . MET A 1 406 ? 9.193   34.557  -61.381  1.00 87.00 406 A 1 
ATOM   3198 C CB  . MET A 1 406 ? 9.990   33.824  -58.266  1.00 85.38 406 A 1 
ATOM   3199 C CG  . MET A 1 406 ? 10.101  34.820  -57.117  1.00 76.69 406 A 1 
ATOM   3200 S SD  . MET A 1 406 ? 10.424  36.529  -57.627  1.00 69.83 406 A 1 
ATOM   3201 C CE  . MET A 1 406 ? 12.116  36.409  -58.248  1.00 60.96 406 A 1 
ATOM   3202 N N   . ASN A 1 407 ? 8.974   32.390  -60.922  1.00 86.18 407 A 1 
ATOM   3203 C CA  . ASN A 1 407 ? 9.163   31.936  -62.297  1.00 86.70 407 A 1 
ATOM   3204 C C   . ASN A 1 407 ? 8.028   32.410  -63.210  1.00 85.98 407 A 1 
ATOM   3205 O O   . ASN A 1 407 ? 8.289   32.896  -64.310  1.00 85.98 407 A 1 
ATOM   3206 C CB  . ASN A 1 407 ? 9.277   30.407  -62.320  1.00 86.57 407 A 1 
ATOM   3207 C CG  . ASN A 1 407 ? 10.598  29.886  -61.774  1.00 81.00 407 A 1 
ATOM   3208 O OD1 . ASN A 1 407 ? 11.600  30.582  -61.688  1.00 72.61 407 A 1 
ATOM   3209 N ND2 . ASN A 1 407 ? 10.653  28.622  -61.421  1.00 71.37 407 A 1 
ATOM   3210 N N   . VAL A 1 408 ? 6.763   32.340  -62.754  1.00 85.16 408 A 1 
ATOM   3211 C CA  . VAL A 1 408 ? 5.604   32.853  -63.495  1.00 85.82 408 A 1 
ATOM   3212 C C   . VAL A 1 408 ? 5.698   34.369  -63.659  1.00 86.03 408 A 1 
ATOM   3213 O O   . VAL A 1 408 ? 5.464   34.874  -64.751  1.00 84.78 408 A 1 
ATOM   3214 C CB  . VAL A 1 408 ? 4.287   32.437  -62.825  1.00 85.84 408 A 1 
ATOM   3215 C CG1 . VAL A 1 408 ? 3.074   33.053  -63.513  1.00 77.55 408 A 1 
ATOM   3216 C CG2 . VAL A 1 408 ? 4.085   30.924  -62.875  1.00 76.84 408 A 1 
ATOM   3217 N N   . LYS A 1 409 ? 6.105   35.098  -62.622  1.00 86.74 409 A 1 
ATOM   3218 C CA  . LYS A 1 409 ? 6.325   36.547  -62.690  1.00 85.33 409 A 1 
ATOM   3219 C C   . LYS A 1 409 ? 7.390   36.897  -63.735  1.00 84.08 409 A 1 
ATOM   3220 O O   . LYS A 1 409 ? 7.127   37.725  -64.596  1.00 85.00 409 A 1 
ATOM   3221 C CB  . LYS A 1 409 ? 6.698   37.092  -61.307  1.00 85.44 409 A 1 
ATOM   3222 C CG  . LYS A 1 409 ? 6.657   38.626  -61.343  1.00 84.13 409 A 1 
ATOM   3223 C CD  . LYS A 1 409 ? 7.363   39.306  -60.173  1.00 78.57 409 A 1 
ATOM   3224 C CE  . LYS A 1 409 ? 7.346   40.787  -60.525  1.00 72.45 409 A 1 
ATOM   3225 N NZ  . LYS A 1 409 ? 8.167   41.631  -59.646  1.00 64.23 409 A 1 
ATOM   3226 N N   . LEU A 1 410 ? 8.521   36.252  -63.708  1.00 86.15 410 A 1 
ATOM   3227 C CA  . LEU A 1 410 ? 9.602   36.450  -64.677  1.00 85.54 410 A 1 
ATOM   3228 C C   . LEU A 1 410 ? 9.149   36.165  -66.113  1.00 84.98 410 A 1 
ATOM   3229 O O   . LEU A 1 410 ? 9.482   36.934  -67.013  1.00 83.78 410 A 1 
ATOM   3230 C CB  . LEU A 1 410 ? 10.777  35.533  -64.297  1.00 85.60 410 A 1 
ATOM   3231 C CG  . LEU A 1 410 ? 11.857  36.267  -63.483  1.00 76.68 410 A 1 
ATOM   3232 C CD1 . LEU A 1 410 ? 12.593  35.309  -62.559  1.00 67.34 410 A 1 
ATOM   3233 C CD2 . LEU A 1 410 ? 12.868  36.926  -64.413  1.00 70.04 410 A 1 
ATOM   3234 N N   . ALA A 1 411 ? 8.354   35.120  -66.330  1.00 85.70 411 A 1 
ATOM   3235 C CA  . ALA A 1 411 ? 7.805   34.805  -67.647  1.00 86.71 411 A 1 
ATOM   3236 C C   . ALA A 1 411 ? 6.864   35.915  -68.146  1.00 85.85 411 A 1 
ATOM   3237 O O   . ALA A 1 411 ? 6.957   36.324  -69.305  1.00 83.63 411 A 1 
ATOM   3238 C CB  . ALA A 1 411 ? 7.108   33.446  -67.575  1.00 86.43 411 A 1 
ATOM   3239 N N   . LEU A 1 412 ? 5.999   36.451  -67.264  1.00 85.76 412 A 1 
ATOM   3240 C CA  . LEU A 1 412 ? 5.100   37.565  -67.592  1.00 83.40 412 A 1 
ATOM   3241 C C   . LEU A 1 412 ? 5.858   38.868  -67.850  1.00 82.30 412 A 1 
ATOM   3242 O O   . LEU A 1 412 ? 5.508   39.580  -68.782  1.00 84.22 412 A 1 
ATOM   3243 C CB  . LEU A 1 412 ? 4.079   37.743  -66.467  1.00 84.46 412 A 1 
ATOM   3244 C CG  . LEU A 1 412 ? 2.990   36.662  -66.447  1.00 81.60 412 A 1 
ATOM   3245 C CD1 . LEU A 1 412 ? 2.206   36.731  -65.145  1.00 71.87 412 A 1 
ATOM   3246 C CD2 . LEU A 1 412 ? 1.997   36.841  -67.594  1.00 73.98 412 A 1 
ATOM   3247 N N   . ASP A 1 413 ? 6.892   39.170  -67.115  1.00 87.07 413 A 1 
ATOM   3248 C CA  . ASP A 1 413 ? 7.751   40.344  -67.343  1.00 85.96 413 A 1 
ATOM   3249 C C   . ASP A 1 413 ? 8.424   40.292  -68.715  1.00 84.74 413 A 1 
ATOM   3250 O O   . ASP A 1 413 ? 8.460   41.298  -69.430  1.00 85.22 413 A 1 
ATOM   3251 C CB  . ASP A 1 413 ? 8.815   40.452  -66.235  1.00 86.20 413 A 1 
ATOM   3252 C CG  . ASP A 1 413 ? 8.291   40.993  -64.907  1.00 83.44 413 A 1 
ATOM   3253 O OD1 . ASP A 1 413 ? 7.368   41.826  -64.933  1.00 75.90 413 A 1 
ATOM   3254 O OD2 . ASP A 1 413 ? 8.838   40.624  -63.847  1.00 76.10 413 A 1 
ATOM   3255 N N   . ILE A 1 414 ? 8.890   39.134  -69.140  1.00 86.35 414 A 1 
ATOM   3256 C CA  . ILE A 1 414 ? 9.458   38.920  -70.477  1.00 86.21 414 A 1 
ATOM   3257 C C   . ILE A 1 414 ? 8.384   39.111  -71.554  1.00 85.73 414 A 1 
ATOM   3258 O O   . ILE A 1 414 ? 8.646   39.745  -72.574  1.00 84.29 414 A 1 
ATOM   3259 C CB  . ILE A 1 414 ? 10.115  37.523  -70.570  1.00 86.77 414 A 1 
ATOM   3260 C CG1 . ILE A 1 414 ? 11.370  37.471  -69.674  1.00 83.45 414 A 1 
ATOM   3261 C CG2 . ILE A 1 414 ? 10.509  37.183  -72.020  1.00 81.45 414 A 1 
ATOM   3262 C CD1 . ILE A 1 414 ? 11.875  36.040  -69.412  1.00 72.87 414 A 1 
ATOM   3263 N N   . GLU A 1 415 ? 7.175   38.574  -71.325  1.00 81.36 415 A 1 
ATOM   3264 C CA  . GLU A 1 415 ? 6.065   38.721  -72.264  1.00 81.02 415 A 1 
ATOM   3265 C C   . GLU A 1 415 ? 5.643   40.188  -72.406  1.00 80.23 415 A 1 
ATOM   3266 O O   . GLU A 1 415 ? 5.542   40.692  -73.526  1.00 80.77 415 A 1 
ATOM   3267 C CB  . GLU A 1 415 ? 4.910   37.786  -71.867  1.00 81.96 415 A 1 
ATOM   3268 C CG  . GLU A 1 415 ? 3.968   37.531  -73.045  1.00 75.76 415 A 1 
ATOM   3269 C CD  . GLU A 1 415 ? 2.830   36.525  -72.771  1.00 70.59 415 A 1 
ATOM   3270 O OE1 . GLU A 1 415 ? 2.066   36.242  -73.740  1.00 63.33 415 A 1 
ATOM   3271 O OE2 . GLU A 1 415 ? 2.677   36.048  -71.635  1.00 63.13 415 A 1 
ATOM   3272 N N   . ILE A 1 416 ? 5.499   40.943  -71.323  1.00 87.28 416 A 1 
ATOM   3273 C CA  . ILE A 1 416 ? 5.208   42.390  -71.327  1.00 84.49 416 A 1 
ATOM   3274 C C   . ILE A 1 416 ? 6.298   43.167  -72.056  1.00 82.39 416 A 1 
ATOM   3275 O O   . ILE A 1 416 ? 5.989   44.022  -72.895  1.00 84.51 416 A 1 
ATOM   3276 C CB  . ILE A 1 416 ? 5.023   42.915  -69.893  1.00 84.96 416 A 1 
ATOM   3277 C CG1 . ILE A 1 416 ? 3.705   42.378  -69.300  1.00 82.78 416 A 1 
ATOM   3278 C CG2 . ILE A 1 416 ? 5.017   44.456  -69.845  1.00 80.02 416 A 1 
ATOM   3279 C CD1 . ILE A 1 416 ? 3.580   42.574  -67.785  1.00 72.63 416 A 1 
ATOM   3280 N N   . ALA A 1 417 ? 7.555   42.902  -71.785  1.00 86.14 417 A 1 
ATOM   3281 C CA  . ALA A 1 417 ? 8.677   43.557  -72.459  1.00 86.68 417 A 1 
ATOM   3282 C C   . ALA A 1 417 ? 8.668   43.286  -73.969  1.00 86.21 417 A 1 
ATOM   3283 O O   . ALA A 1 417 ? 8.946   44.180  -74.772  1.00 85.03 417 A 1 
ATOM   3284 C CB  . ALA A 1 417 ? 9.976   43.078  -71.812  1.00 87.04 417 A 1 
ATOM   3285 N N   . THR A 1 418 ? 8.289   42.070  -74.370  1.00 86.98 418 A 1 
ATOM   3286 C CA  . THR A 1 418 ? 8.166   41.688  -75.783  1.00 86.42 418 A 1 
ATOM   3287 C C   . THR A 1 418 ? 7.022   42.431  -76.460  1.00 85.58 418 A 1 
ATOM   3288 O O   . THR A 1 418 ? 7.198   42.973  -77.548  1.00 84.34 418 A 1 
ATOM   3289 C CB  . THR A 1 418 ? 7.988   40.170  -75.916  1.00 86.05 418 A 1 
ATOM   3290 O OG1 . THR A 1 418 ? 9.023   39.492  -75.240  1.00 78.63 418 A 1 
ATOM   3291 C CG2 . THR A 1 418 ? 8.058   39.718  -77.366  1.00 76.12 418 A 1 
ATOM   3292 N N   . TYR A 1 419 ? 5.840   42.515  -75.790  1.00 88.95 419 A 1 
ATOM   3293 C CA  . TYR A 1 419 ? 4.709   43.277  -76.321  1.00 87.62 419 A 1 
ATOM   3294 C C   . TYR A 1 419 ? 4.979   44.776  -76.395  1.00 86.60 419 A 1 
ATOM   3295 O O   . TYR A 1 419 ? 4.594   45.400  -77.383  1.00 85.40 419 A 1 
ATOM   3296 C CB  . TYR A 1 419 ? 3.451   43.005  -75.499  1.00 86.23 419 A 1 
ATOM   3297 C CG  . TYR A 1 419 ? 2.809   41.674  -75.793  1.00 83.29 419 A 1 
ATOM   3298 C CD1 . TYR A 1 419 ? 2.420   41.354  -77.107  1.00 73.68 419 A 1 
ATOM   3299 C CD2 . TYR A 1 419 ? 2.581   40.750  -74.761  1.00 71.86 419 A 1 
ATOM   3300 C CE1 . TYR A 1 419 ? 1.837   40.112  -77.398  1.00 67.08 419 A 1 
ATOM   3301 C CE2 . TYR A 1 419 ? 2.004   39.515  -75.037  1.00 65.32 419 A 1 
ATOM   3302 C CZ  . TYR A 1 419 ? 1.641   39.192  -76.357  1.00 68.77 419 A 1 
ATOM   3303 O OH  . TYR A 1 419 ? 1.088   37.967  -76.637  1.00 68.58 419 A 1 
ATOM   3304 N N   . ARG A 1 420 ? 5.675   45.383  -75.416  1.00 83.30 420 A 1 
ATOM   3305 C CA  . ARG A 1 420 ? 6.118   46.782  -75.516  1.00 82.59 420 A 1 
ATOM   3306 C C   . ARG A 1 420 ? 7.019   47.013  -76.715  1.00 82.47 420 A 1 
ATOM   3307 O O   . ARG A 1 420 ? 6.751   47.930  -77.480  1.00 83.00 420 A 1 
ATOM   3308 C CB  . ARG A 1 420 ? 6.831   47.239  -74.247  1.00 83.06 420 A 1 
ATOM   3309 C CG  . ARG A 1 420 ? 5.843   47.763  -73.209  1.00 76.21 420 A 1 
ATOM   3310 C CD  . ARG A 1 420 ? 6.617   48.369  -72.037  1.00 74.63 420 A 1 
ATOM   3311 N NE  . ARG A 1 420 ? 5.714   48.793  -70.964  1.00 65.96 420 A 1 
ATOM   3312 C CZ  . ARG A 1 420 ? 6.064   49.090  -69.734  1.00 58.98 420 A 1 
ATOM   3313 N NH1 . ARG A 1 420 ? 7.328   49.163  -69.372  1.00 54.35 420 A 1 
ATOM   3314 N NH2 . ARG A 1 420 ? 5.143   49.321  -68.838  1.00 53.65 420 A 1 
ATOM   3315 N N   . LYS A 1 421 ? 7.998   46.176  -76.956  1.00 85.40 421 A 1 
ATOM   3316 C CA  . LYS A 1 421 ? 8.857   46.278  -78.141  1.00 86.06 421 A 1 
ATOM   3317 C C   . LYS A 1 421 ? 8.078   46.147  -79.442  1.00 85.95 421 A 1 
ATOM   3318 O O   . LYS A 1 421 ? 8.391   46.841  -80.405  1.00 83.25 421 A 1 
ATOM   3319 C CB  . LYS A 1 421 ? 9.958   45.220  -78.100  1.00 85.53 421 A 1 
ATOM   3320 C CG  . LYS A 1 421 ? 11.221  45.766  -77.450  1.00 76.40 421 A 1 
ATOM   3321 C CD  . LYS A 1 421 ? 12.355  44.753  -77.570  1.00 72.64 421 A 1 
ATOM   3322 C CE  . LYS A 1 421 ? 13.647  45.378  -77.074  1.00 64.94 421 A 1 
ATOM   3323 N NZ  . LYS A 1 421 ? 14.785  44.444  -77.190  1.00 56.64 421 A 1 
ATOM   3324 N N   . LEU A 1 422 ? 7.083   45.273  -79.489  1.00 86.51 422 A 1 
ATOM   3325 C CA  . LEU A 1 422 ? 6.217   45.136  -80.658  1.00 85.71 422 A 1 
ATOM   3326 C C   . LEU A 1 422 ? 5.375   46.399  -80.876  1.00 85.10 422 A 1 
ATOM   3327 O O   . LEU A 1 422 ? 5.270   46.856  -82.016  1.00 83.35 422 A 1 
ATOM   3328 C CB  . LEU A 1 422 ? 5.319   43.903  -80.494  1.00 85.57 422 A 1 
ATOM   3329 C CG  . LEU A 1 422 ? 6.034   42.576  -80.805  1.00 80.06 422 A 1 
ATOM   3330 C CD1 . LEU A 1 422 ? 5.211   41.398  -80.287  1.00 71.40 422 A 1 
ATOM   3331 C CD2 . LEU A 1 422 ? 6.230   42.370  -82.310  1.00 71.49 422 A 1 
ATOM   3332 N N   . LEU A 1 423 ? 4.822   46.988  -79.824  1.00 85.06 423 A 1 
ATOM   3333 C CA  . LEU A 1 423 ? 4.073   48.248  -79.854  1.00 83.56 423 A 1 
ATOM   3334 C C   . LEU A 1 423 ? 4.929   49.411  -80.344  1.00 82.05 423 A 1 
ATOM   3335 O O   . LEU A 1 423 ? 4.549   50.082  -81.294  1.00 81.98 423 A 1 
ATOM   3336 C CB  . LEU A 1 423 ? 3.516   48.516  -78.447  1.00 82.87 423 A 1 
ATOM   3337 C CG  . LEU A 1 423 ? 2.043   48.130  -78.322  1.00 78.24 423 A 1 
ATOM   3338 C CD1 . LEU A 1 423 ? 1.667   47.651  -76.930  1.00 69.64 423 A 1 
ATOM   3339 C CD2 . LEU A 1 423 ? 1.193   49.351  -78.644  1.00 69.75 423 A 1 
ATOM   3340 N N   . GLU A 1 424 ? 6.099   49.602  -79.765  1.00 85.19 424 A 1 
ATOM   3341 C CA  . GLU A 1 424 ? 7.052   50.642  -80.172  1.00 84.45 424 A 1 
ATOM   3342 C C   . GLU A 1 424 ? 7.505   50.453  -81.628  1.00 82.34 424 A 1 
ATOM   3343 O O   . GLU A 1 424 ? 7.619   51.421  -82.390  1.00 78.47 424 A 1 
ATOM   3344 C CB  . GLU A 1 424 ? 8.289   50.581  -79.257  1.00 83.16 424 A 1 
ATOM   3345 C CG  . GLU A 1 424 ? 8.037   51.082  -77.833  1.00 75.93 424 A 1 
ATOM   3346 C CD  . GLU A 1 424 ? 9.202   50.774  -76.867  1.00 69.78 424 A 1 
ATOM   3347 O OE1 . GLU A 1 424 ? 9.028   51.035  -75.648  1.00 62.71 424 A 1 
ATOM   3348 O OE2 . GLU A 1 424 ? 10.235  50.230  -77.309  1.00 63.49 424 A 1 
ATOM   3349 N N   . GLY A 1 425 ? 7.704   49.238  -82.064  1.00 84.39 425 A 1 
ATOM   3350 C CA  . GLY A 1 425 ? 8.039   48.902  -83.444  1.00 83.33 425 A 1 
ATOM   3351 C C   . GLY A 1 425 ? 6.928   49.234  -84.420  1.00 82.70 425 A 1 
ATOM   3352 O O   . GLY A 1 425 ? 7.197   49.755  -85.508  1.00 78.98 425 A 1 
ATOM   3353 N N   . GLU A 1 426 ? 5.663   48.989  -84.015  1.00 82.73 426 A 1 
ATOM   3354 C CA  . GLU A 1 426 ? 4.502   49.264  -84.860  1.00 81.14 426 A 1 
ATOM   3355 C C   . GLU A 1 426 ? 4.160   50.762  -84.896  1.00 79.29 426 A 1 
ATOM   3356 O O   . GLU A 1 426 ? 3.813   51.277  -85.959  1.00 77.27 426 A 1 
ATOM   3357 C CB  . GLU A 1 426 ? 3.322   48.376  -84.420  1.00 79.43 426 A 1 
ATOM   3358 C CG  . GLU A 1 426 ? 2.379   48.007  -85.576  1.00 72.20 426 A 1 
ATOM   3359 C CD  . GLU A 1 426 ? 3.003   47.068  -86.656  1.00 66.02 426 A 1 
ATOM   3360 O OE1 . GLU A 1 426 ? 2.316   46.766  -87.652  1.00 60.42 426 A 1 
ATOM   3361 O OE2 . GLU A 1 426 ? 4.170   46.655  -86.534  1.00 59.17 426 A 1 
ATOM   3362 N N   . GLU A 1 427 ? 4.323   51.505  -83.798  1.00 82.73 427 A 1 
ATOM   3363 C CA  . GLU A 1 427 ? 4.254   52.972  -83.781  1.00 81.16 427 A 1 
ATOM   3364 C C   . GLU A 1 427 ? 5.308   53.595  -84.697  1.00 78.99 427 A 1 
ATOM   3365 O O   . GLU A 1 427 ? 4.966   54.396  -85.576  1.00 76.96 427 A 1 
ATOM   3366 C CB  . GLU A 1 427 ? 4.413   53.525  -82.351  1.00 79.23 427 A 1 
ATOM   3367 C CG  . GLU A 1 427 ? 3.109   53.481  -81.563  1.00 71.27 427 A 1 
ATOM   3368 C CD  . GLU A 1 427 ? 3.208   54.082  -80.163  1.00 64.20 427 A 1 
ATOM   3369 O OE1 . GLU A 1 427 ? 2.134   54.382  -79.591  1.00 59.07 427 A 1 
ATOM   3370 O OE2 . GLU A 1 427 ? 4.335   54.241  -79.643  1.00 58.48 427 A 1 
ATOM   3371 N N   . SER A 1 428 ? 6.537   53.181  -84.617  1.00 81.49 428 A 1 
ATOM   3372 C CA  . SER A 1 428 ? 7.616   53.650  -85.492  1.00 83.01 428 A 1 
ATOM   3373 C C   . SER A 1 428 ? 7.347   53.335  -86.967  1.00 82.44 428 A 1 
ATOM   3374 O O   . SER A 1 428 ? 7.638   54.142  -87.863  1.00 77.50 428 A 1 
ATOM   3375 C CB  . SER A 1 428 ? 8.932   53.011  -85.057  1.00 81.34 428 A 1 
ATOM   3376 O OG  . SER A 1 428 ? 10.001  53.438  -85.887  1.00 70.32 428 A 1 
ATOM   3377 N N   . ARG A 1 429 ? 6.734   52.203  -87.250  1.00 82.40 429 A 1 
ATOM   3378 C CA  . ARG A 1 429 ? 6.349   51.806  -88.607  1.00 81.25 429 A 1 
ATOM   3379 C C   . ARG A 1 429 ? 5.182   52.638  -89.133  1.00 80.83 429 A 1 
ATOM   3380 O O   . ARG A 1 429 ? 5.190   52.997  -90.314  1.00 78.05 429 A 1 
ATOM   3381 C CB  . ARG A 1 429 ? 6.047   50.306  -88.607  1.00 79.24 429 A 1 
ATOM   3382 C CG  . ARG A 1 429 ? 5.818   49.786  -90.024  1.00 73.29 429 A 1 
ATOM   3383 C CD  . ARG A 1 429 ? 5.563   48.277  -89.955  1.00 69.19 429 A 1 
ATOM   3384 N NE  . ARG A 1 429 ? 4.799   47.831  -91.131  1.00 62.89 429 A 1 
ATOM   3385 C CZ  . ARG A 1 429 ? 4.167   46.686  -91.223  1.00 55.47 429 A 1 
ATOM   3386 N NH1 . ARG A 1 429 ? 4.290   45.754  -90.317  1.00 52.43 429 A 1 
ATOM   3387 N NH2 . ARG A 1 429 ? 3.378   46.474  -92.227  1.00 51.17 429 A 1 
ATOM   3388 N N   . LEU A 1 430 ? 4.202   52.991  -88.287  1.00 76.60 430 A 1 
ATOM   3389 C CA  . LEU A 1 430 ? 3.107   53.907  -88.617  1.00 75.65 430 A 1 
ATOM   3390 C C   . LEU A 1 430 ? 3.626   55.311  -88.936  1.00 74.99 430 A 1 
ATOM   3391 O O   . LEU A 1 430 ? 3.242   55.874  -89.965  1.00 72.30 430 A 1 
ATOM   3392 C CB  . LEU A 1 430 ? 2.091   53.926  -87.458  1.00 74.24 430 A 1 
ATOM   3393 C CG  . LEU A 1 430 ? 0.890   53.016  -87.710  1.00 69.05 430 A 1 
ATOM   3394 C CD1 . LEU A 1 430 ? 0.269   52.545  -86.409  1.00 62.10 430 A 1 
ATOM   3395 C CD2 . LEU A 1 430 ? -0.184  53.771  -88.506  1.00 63.00 430 A 1 
ATOM   3396 N N   . GLU A 1 431 ? 4.518   55.860  -88.158  1.00 78.32 431 A 1 
ATOM   3397 C CA  . GLU A 1 431 ? 5.157   57.158  -88.426  1.00 78.67 431 A 1 
ATOM   3398 C C   . GLU A 1 431 ? 5.935   57.144  -89.751  1.00 77.13 431 A 1 
ATOM   3399 O O   . GLU A 1 431 ? 5.759   58.040  -90.587  1.00 72.87 431 A 1 
ATOM   3400 C CB  . GLU A 1 431 ? 6.105   57.549  -87.288  1.00 76.10 431 A 1 
ATOM   3401 C CG  . GLU A 1 431 ? 5.367   58.069  -86.054  1.00 68.48 431 A 1 
ATOM   3402 C CD  . GLU A 1 431 ? 6.332   58.675  -85.016  1.00 62.10 431 A 1 
ATOM   3403 O OE1 . GLU A 1 431 ? 5.857   59.522  -84.232  1.00 56.46 431 A 1 
ATOM   3404 O OE2 . GLU A 1 431 ? 7.521   58.310  -85.040  1.00 56.84 431 A 1 
ATOM   3405 N N   . SER A 1 432 ? 6.728   56.131  -90.006  1.00 79.07 432 A 1 
ATOM   3406 C CA  . SER A 1 432 ? 7.482   56.009  -91.266  1.00 79.71 432 A 1 
ATOM   3407 C C   . SER A 1 432 ? 6.567   55.809  -92.489  1.00 78.97 432 A 1 
ATOM   3408 O O   . SER A 1 432 ? 6.848   56.348  -93.566  1.00 73.12 432 A 1 
ATOM   3409 C CB  . SER A 1 432 ? 8.519   54.888  -91.171  1.00 77.68 432 A 1 
ATOM   3410 O OG  . SER A 1 432 ? 7.936   53.611  -91.091  1.00 68.50 432 A 1 
ATOM   3411 N N   . GLY A 1 433 ? 5.445   55.116  -92.347  1.00 73.66 433 A 1 
ATOM   3412 C CA  . GLY A 1 433 ? 4.426   54.939  -93.381  1.00 72.69 433 A 1 
ATOM   3413 C C   . GLY A 1 433 ? 3.729   56.248  -93.731  1.00 71.94 433 A 1 
ATOM   3414 O O   . GLY A 1 433 ? 3.552   56.555  -94.924  1.00 68.77 433 A 1 
ATOM   3415 N N   . MET A 1 434 ? 3.383   57.065  -92.726  1.00 72.82 434 A 1 
ATOM   3416 C CA  . MET A 1 434 ? 2.810   58.402  -92.952  1.00 72.27 434 A 1 
ATOM   3417 C C   . MET A 1 434 ? 3.791   59.335  -93.678  1.00 71.20 434 A 1 
ATOM   3418 O O   . MET A 1 434 ? 3.374   60.061  -94.585  1.00 66.27 434 A 1 
ATOM   3419 C CB  . MET A 1 434 ? 2.359   59.036  -91.630  1.00 69.47 434 A 1 
ATOM   3420 C CG  . MET A 1 434 ? 1.035   58.453  -91.142  1.00 64.48 434 A 1 
ATOM   3421 S SD  . MET A 1 434 ? 0.332   59.282  -89.680  1.00 58.28 434 A 1 
ATOM   3422 C CE  . MET A 1 434 ? -0.301  60.812  -90.405  1.00 54.01 434 A 1 
ATOM   3423 N N   . GLN A 1 435 ? 5.051   59.320  -93.359  1.00 71.13 435 A 1 
ATOM   3424 C CA  . GLN A 1 435 ? 6.075   60.094  -94.072  1.00 71.43 435 A 1 
ATOM   3425 C C   . GLN A 1 435 ? 6.201   59.649  -95.535  1.00 71.21 435 A 1 
ATOM   3426 O O   . GLN A 1 435 ? 6.162   60.493  -96.433  1.00 66.24 435 A 1 
ATOM   3427 C CB  . GLN A 1 435 ? 7.433   59.998  -93.362  1.00 68.27 435 A 1 
ATOM   3428 C CG  . GLN A 1 435 ? 7.489   60.891  -92.115  1.00 62.77 435 A 1 
ATOM   3429 C CD  . GLN A 1 435 ? 8.873   60.929  -91.477  1.00 57.61 435 A 1 
ATOM   3430 O OE1 . GLN A 1 435 ? 9.807   60.245  -91.871  1.00 53.99 435 A 1 
ATOM   3431 N NE2 . GLN A 1 435 ? 9.068   61.747  -90.468  1.00 49.70 435 A 1 
ATOM   3432 N N   . ASN A 1 436 ? 6.251   58.392  -95.848  1.00 65.09 436 A 1 
ATOM   3433 C CA  . ASN A 1 436 ? 6.361   57.885  -97.226  1.00 67.23 436 A 1 
ATOM   3434 C C   . ASN A 1 436 ? 5.120   58.187  -98.085  1.00 65.38 436 A 1 
ATOM   3435 O O   . ASN A 1 436 ? 5.266   58.468  -99.277  1.00 60.58 436 A 1 
ATOM   3436 C CB  . ASN A 1 436 ? 6.656   56.371  -97.194  1.00 64.19 436 A 1 
ATOM   3437 C CG  . ASN A 1 436 ? 8.141   56.063  -97.195  1.00 59.30 436 A 1 
ATOM   3438 O OD1 . ASN A 1 436 ? 8.984   56.837  -97.611  1.00 54.84 436 A 1 
ATOM   3439 N ND2 . ASN A 1 436 ? 8.512   54.872  -96.773  1.00 54.84 436 A 1 
ATOM   3440 N N   . MET A 1 437 ? 3.899   58.200  -97.529  1.00 62.74 437 A 1 
ATOM   3441 C CA  . MET A 1 437 ? 2.674   58.571  -98.257  1.00 64.54 437 A 1 
ATOM   3442 C C   . MET A 1 437 ? 2.720   60.009  -98.787  1.00 63.72 437 A 1 
ATOM   3443 O O   . MET A 1 437 ? 2.208   60.279  -99.873  1.00 60.09 437 A 1 
ATOM   3444 C CB  . MET A 1 437 ? 1.437   58.339  -97.385  1.00 62.21 437 A 1 
ATOM   3445 C CG  . MET A 1 437 ? 0.476   57.343  -98.038  1.00 58.38 437 A 1 
ATOM   3446 S SD  . MET A 1 437 ? -1.020  56.972  -97.091  1.00 53.26 437 A 1 
ATOM   3447 C CE  . MET A 1 437 ? -1.965  58.498  -97.348  1.00 47.76 437 A 1 
ATOM   3448 N N   . SER A 1 438 ? 3.346   60.944  -98.101  1.00 56.28 438 A 1 
ATOM   3449 C CA  . SER A 1 438 ? 3.470   62.339  -98.545  1.00 58.14 438 A 1 
ATOM   3450 C C   . SER A 1 438 ? 4.361   62.516  -99.780  1.00 56.25 438 A 1 
ATOM   3451 O O   . SER A 1 438 ? 4.152   63.443  -100.574 1.00 54.61 438 A 1 
ATOM   3452 C CB  . SER A 1 438 ? 3.959   63.219  -97.395  1.00 55.99 438 A 1 
ATOM   3453 O OG  . SER A 1 438 ? 5.350   63.089  -97.175  1.00 50.51 438 A 1 
ATOM   3454 N N   . ILE A 1 439 ? 5.316   61.656  -99.979  1.00 53.57 439 A 1 
ATOM   3455 C CA  . ILE A 1 439 ? 6.295   61.772  -101.072 1.00 55.40 439 A 1 
ATOM   3456 C C   . ILE A 1 439 ? 5.736   61.205  -102.383 1.00 53.90 439 A 1 
ATOM   3457 O O   . ILE A 1 439 ? 5.927   61.807  -103.445 1.00 50.20 439 A 1 
ATOM   3458 C CB  . ILE A 1 439 ? 7.625   61.111  -100.664 1.00 53.45 439 A 1 
ATOM   3459 C CG1 . ILE A 1 439 ? 8.205   61.765  -99.391  1.00 50.65 439 A 1 
ATOM   3460 C CG2 . ILE A 1 439 ? 8.652   61.209  -101.811 1.00 51.26 439 A 1 
ATOM   3461 C CD1 . ILE A 1 439 ? 9.428   61.039  -98.812  1.00 47.39 439 A 1 
ATOM   3462 N N   . HIS A 1 440 ? 5.033   60.081  -102.373 1.00 49.93 440 A 1 
ATOM   3463 C CA  . HIS A 1 440 ? 4.649   59.348  -103.593 1.00 52.80 440 A 1 
ATOM   3464 C C   . HIS A 1 440 ? 3.400   59.882  -104.318 1.00 49.56 440 A 1 
ATOM   3465 O O   . HIS A 1 440 ? 3.077   59.400  -105.404 1.00 48.30 440 A 1 
ATOM   3466 C CB  . HIS A 1 440 ? 4.557   57.838  -103.311 1.00 51.03 440 A 1 
ATOM   3467 C CG  . HIS A 1 440 ? 5.888   57.148  -103.446 1.00 48.29 440 A 1 
ATOM   3468 N ND1 . HIS A 1 440 ? 7.081   57.551  -102.925 1.00 45.28 440 A 1 
ATOM   3469 C CD2 . HIS A 1 440 ? 6.158   56.011  -104.169 1.00 43.93 440 A 1 
ATOM   3470 C CE1 . HIS A 1 440 ? 8.027   56.688  -103.303 1.00 40.71 440 A 1 
ATOM   3471 N NE2 . HIS A 1 440 ? 7.504   55.739  -104.064 1.00 39.85 440 A 1 
ATOM   3472 N N   . THR A 1 441 ? 2.716   60.958  -103.866 1.00 49.93 441 A 1 
ATOM   3473 C CA  . THR A 1 441 ? 1.596   61.607  -104.584 1.00 52.16 441 A 1 
ATOM   3474 C C   . THR A 1 441 ? 1.997   62.294  -105.893 1.00 50.13 441 A 1 
ATOM   3475 O O   . THR A 1 441 ? 1.127   62.866  -106.556 1.00 46.69 441 A 1 
ATOM   3476 C CB  . THR A 1 441 ? 0.870   62.632  -103.696 1.00 50.21 441 A 1 
ATOM   3477 O OG1 . THR A 1 441 ? 1.741   63.223  -102.759 1.00 45.96 441 A 1 
ATOM   3478 C CG2 . THR A 1 441 ? -0.259  61.990  -102.899 1.00 46.69 441 A 1 
ATOM   3479 N N   . LYS A 1 442 ? 3.235   62.260  -106.295 1.00 43.36 442 A 1 
ATOM   3480 C CA  . LYS A 1 442 ? 3.725   62.985  -107.460 1.00 46.56 442 A 1 
ATOM   3481 C C   . LYS A 1 442 ? 3.297   62.383  -108.807 1.00 43.96 442 A 1 
ATOM   3482 O O   . LYS A 1 442 ? 2.598   63.061  -109.560 1.00 42.12 442 A 1 
ATOM   3483 C CB  . LYS A 1 442 ? 5.257   63.150  -107.366 1.00 45.42 442 A 1 
ATOM   3484 C CG  . LYS A 1 442 ? 5.680   64.613  -107.515 1.00 42.71 442 A 1 
ATOM   3485 C CD  . LYS A 1 442 ? 7.195   64.738  -107.498 1.00 41.47 442 A 1 
ATOM   3486 C CE  . LYS A 1 442 ? 7.606   66.209  -107.524 1.00 35.81 442 A 1 
ATOM   3487 N NZ  . LYS A 1 442 ? 9.070   66.390  -107.507 1.00 34.07 442 A 1 
ATOM   3488 N N   . THR A 1 443 ? 3.796   61.255  -109.229 1.00 44.11 443 A 1 
ATOM   3489 C CA  . THR A 1 443 ? 4.105   61.031  -110.648 1.00 47.47 443 A 1 
ATOM   3490 C C   . THR A 1 443 ? 3.107   60.213  -111.472 1.00 45.65 443 A 1 
ATOM   3491 O O   . THR A 1 443 ? 2.616   60.725  -112.481 1.00 41.71 443 A 1 
ATOM   3492 C CB  . THR A 1 443 ? 5.503   60.392  -110.858 1.00 44.61 443 A 1 
ATOM   3493 O OG1 . THR A 1 443 ? 6.143   60.104  -109.640 1.00 40.17 443 A 1 
ATOM   3494 C CG2 . THR A 1 443 ? 6.424   61.321  -111.633 1.00 41.76 443 A 1 
ATOM   3495 N N   . THR A 1 444 ? 2.912   58.969  -111.199 1.00 46.66 444 A 1 
ATOM   3496 C CA  . THR A 1 444 ? 2.571   58.018  -112.272 1.00 49.82 444 A 1 
ATOM   3497 C C   . THR A 1 444 ? 1.077   57.933  -112.583 1.00 48.11 444 A 1 
ATOM   3498 O O   . THR A 1 444 ? 0.300   57.383  -111.825 1.00 43.80 444 A 1 
ATOM   3499 C CB  . THR A 1 444 ? 3.143   56.615  -112.002 1.00 45.66 444 A 1 
ATOM   3500 O OG1 . THR A 1 444 ? 3.200   56.351  -110.620 1.00 42.08 444 A 1 
ATOM   3501 C CG2 . THR A 1 444 ? 4.558   56.502  -112.521 1.00 44.12 444 A 1 
ATOM   3502 N N   . SER A 1 445 ? 0.712   58.401  -113.792 1.00 38.95 445 A 1 
ATOM   3503 C CA  . SER A 1 445 ? -0.618  58.363  -114.424 1.00 43.60 445 A 1 
ATOM   3504 C C   . SER A 1 445 ? -0.998  56.986  -115.000 1.00 41.68 445 A 1 
ATOM   3505 O O   . SER A 1 445 ? -1.452  56.879  -116.138 1.00 39.48 445 A 1 
ATOM   3506 C CB  . SER A 1 445 ? -0.647  59.435  -115.516 1.00 41.79 445 A 1 
ATOM   3507 O OG  . SER A 1 445 ? 0.357   59.175  -116.468 1.00 39.48 445 A 1 
ATOM   3508 N N   . GLY A 1 446 ? -0.763  55.938  -114.318 1.00 42.80 446 A 1 
ATOM   3509 C CA  . GLY A 1 446 ? -0.854  54.572  -114.826 1.00 46.38 446 A 1 
ATOM   3510 C C   . GLY A 1 446 ? -2.262  54.086  -115.185 1.00 44.25 446 A 1 
ATOM   3511 O O   . GLY A 1 446 ? -3.266  54.534  -114.630 1.00 41.32 446 A 1 
ATOM   3512 N N   . TYR A 1 447 ? -2.325  53.141  -116.118 1.00 38.10 447 A 1 
ATOM   3513 C CA  . TYR A 1 447 ? -3.524  52.596  -116.778 1.00 41.41 447 A 1 
ATOM   3514 C C   . TYR A 1 447 ? -4.534  51.923  -115.826 1.00 37.83 447 A 1 
ATOM   3515 O O   . TYR A 1 447 ? -4.206  51.074  -115.009 1.00 36.09 447 A 1 
ATOM   3516 C CB  . TYR A 1 447 ? -3.077  51.590  -117.850 1.00 39.06 447 A 1 
ATOM   3517 C CG  . TYR A 1 447 ? -3.048  52.126  -119.265 1.00 38.86 447 A 1 
ATOM   3518 C CD1 . TYR A 1 447 ? -4.098  51.816  -120.152 1.00 39.00 447 A 1 
ATOM   3519 C CD2 . TYR A 1 447 ? -1.974  52.917  -119.700 1.00 39.75 447 A 1 
ATOM   3520 C CE1 . TYR A 1 447 ? -4.070  52.288  -121.466 1.00 36.97 447 A 1 
ATOM   3521 C CE2 . TYR A 1 447 ? -1.947  53.399  -121.029 1.00 37.38 447 A 1 
ATOM   3522 C CZ  . TYR A 1 447 ? -2.997  53.083  -121.910 1.00 40.05 447 A 1 
ATOM   3523 O OH  . TYR A 1 447 ? -2.975  53.543  -123.204 1.00 38.24 447 A 1 
ATOM   3524 N N   . ALA A 1 448 ? -5.843  52.239  -116.037 1.00 40.11 448 A 1 
ATOM   3525 C CA  . ALA A 1 448 ? -7.006  51.776  -115.270 1.00 44.89 448 A 1 
ATOM   3526 C C   . ALA A 1 448 ? -7.560  50.401  -115.715 1.00 42.80 448 A 1 
ATOM   3527 O O   . ALA A 1 448 ? -8.708  50.292  -116.145 1.00 40.93 448 A 1 
ATOM   3528 C CB  . ALA A 1 448 ? -8.064  52.884  -115.333 1.00 42.51 448 A 1 
ATOM   3529 N N   . GLY A 1 449 ? -6.839  49.345  -115.677 1.00 42.47 449 A 1 
ATOM   3530 C CA  . GLY A 1 449 ? -7.323  47.992  -116.019 1.00 46.98 449 A 1 
ATOM   3531 C C   . GLY A 1 449 ? -8.336  47.422  -115.011 1.00 45.41 449 A 1 
ATOM   3532 O O   . GLY A 1 449 ? -7.943  46.879  -113.985 1.00 42.35 449 A 1 
ATOM   3533 N N   . GLY A 1 450 ? -9.666  47.537  -115.345 1.00 39.06 450 A 1 
ATOM   3534 C CA  . GLY A 1 450 ? -10.744 47.119  -114.444 1.00 42.45 450 A 1 
ATOM   3535 C C   . GLY A 1 450 ? -11.152 45.640  -114.545 1.00 39.84 450 A 1 
ATOM   3536 O O   . GLY A 1 450 ? -12.180 45.340  -115.144 1.00 37.51 450 A 1 
ATOM   3537 N N   . LEU A 1 451 ? -10.460 44.723  -113.957 1.00 44.65 451 A 1 
ATOM   3538 C CA  . LEU A 1 451 ? -10.880 43.307  -113.890 1.00 47.23 451 A 1 
ATOM   3539 C C   . LEU A 1 451 ? -11.943 43.061  -112.796 1.00 45.16 451 A 1 
ATOM   3540 O O   . LEU A 1 451 ? -11.712 43.292  -111.609 1.00 41.93 451 A 1 
ATOM   3541 C CB  . LEU A 1 451 ? -9.646  42.403  -113.724 1.00 43.64 451 A 1 
ATOM   3542 C CG  . LEU A 1 451 ? -9.028  41.993  -115.079 1.00 40.77 451 A 1 
ATOM   3543 C CD1 . LEU A 1 451 ? -7.593  41.522  -114.898 1.00 41.04 451 A 1 
ATOM   3544 C CD2 . LEU A 1 451 ? -9.829  40.850  -115.726 1.00 43.22 451 A 1 
ATOM   3545 N N   . SER A 1 452 ? -13.139 42.570  -113.232 1.00 40.69 452 A 1 
ATOM   3546 C CA  . SER A 1 452 ? -14.407 42.532  -112.472 1.00 44.66 452 A 1 
ATOM   3547 C C   . SER A 1 452 ? -14.771 41.199  -111.780 1.00 41.51 452 A 1 
ATOM   3548 O O   . SER A 1 452 ? -15.953 40.959  -111.526 1.00 39.74 452 A 1 
ATOM   3549 C CB  . SER A 1 452 ? -15.534 42.892  -113.447 1.00 42.53 452 A 1 
ATOM   3550 O OG  . SER A 1 452 ? -15.663 41.896  -114.441 1.00 41.56 452 A 1 
ATOM   3551 N N   . SER A 1 453 ? -13.883 40.287  -111.562 1.00 40.85 453 A 1 
ATOM   3552 C CA  . SER A 1 453 ? -14.240 38.873  -111.306 1.00 46.04 453 A 1 
ATOM   3553 C C   . SER A 1 453 ? -15.116 38.641  -110.056 1.00 42.91 453 A 1 
ATOM   3554 O O   . SER A 1 453 ? -14.767 39.038  -108.941 1.00 40.39 453 A 1 
ATOM   3555 C CB  . SER A 1 453 ? -12.991 38.003  -111.246 1.00 43.32 453 A 1 
ATOM   3556 O OG  . SER A 1 453 ? -13.353 36.652  -111.306 1.00 40.98 453 A 1 
ATOM   3557 N N   . ALA A 1 454 ? -16.267 37.939  -110.262 1.00 44.00 454 A 1 
ATOM   3558 C CA  . ALA A 1 454 ? -17.466 37.901  -109.409 1.00 49.22 454 A 1 
ATOM   3559 C C   . ALA A 1 454 ? -17.631 36.629  -108.540 1.00 47.28 454 A 1 
ATOM   3560 O O   . ALA A 1 454 ? -18.752 36.139  -108.406 1.00 43.68 454 A 1 
ATOM   3561 C CB  . ALA A 1 454 ? -18.667 38.088  -110.344 1.00 44.86 454 A 1 
ATOM   3562 N N   . TYR A 1 455 ? -16.575 36.021  -108.020 1.00 36.59 455 A 1 
ATOM   3563 C CA  . TYR A 1 455 ? -16.698 34.649  -107.487 1.00 39.11 455 A 1 
ATOM   3564 C C   . TYR A 1 455 ? -17.623 34.514  -106.255 1.00 35.55 455 A 1 
ATOM   3565 O O   . TYR A 1 455 ? -17.623 35.333  -105.342 1.00 33.47 455 A 1 
ATOM   3566 C CB  . TYR A 1 455 ? -15.313 34.021  -107.276 1.00 36.85 455 A 1 
ATOM   3567 C CG  . TYR A 1 455 ? -15.134 32.778  -108.134 1.00 37.30 455 A 1 
ATOM   3568 C CD1 . TYR A 1 455 ? -15.481 31.509  -107.644 1.00 38.59 455 A 1 
ATOM   3569 C CD2 . TYR A 1 455 ? -14.663 32.907  -109.459 1.00 40.37 455 A 1 
ATOM   3570 C CE1 . TYR A 1 455 ? -15.346 30.373  -108.470 1.00 38.02 455 A 1 
ATOM   3571 C CE2 . TYR A 1 455 ? -14.528 31.777  -110.275 1.00 37.63 455 A 1 
ATOM   3572 C CZ  . TYR A 1 455 ? -14.870 30.508  -109.787 1.00 40.60 455 A 1 
ATOM   3573 O OH  . TYR A 1 455 ? -14.736 29.393  -110.586 1.00 38.68 455 A 1 
ATOM   3574 N N   . GLY A 1 456 ? -18.458 33.447  -106.267 1.00 43.15 456 A 1 
ATOM   3575 C CA  . GLY A 1 456 ? -19.691 33.278  -105.494 1.00 46.15 456 A 1 
ATOM   3576 C C   . GLY A 1 456 ? -19.582 32.901  -104.012 1.00 44.08 456 A 1 
ATOM   3577 O O   . GLY A 1 456 ? -18.608 32.325  -103.540 1.00 41.25 456 A 1 
ATOM   3578 N N   . GLY A 1 457 ? -20.692 33.225  -103.329 1.00 40.66 457 A 1 
ATOM   3579 C CA  . GLY A 1 457 ? -20.837 33.071  -101.878 1.00 43.69 457 A 1 
ATOM   3580 C C   . GLY A 1 457 ? -21.214 31.663  -101.423 1.00 41.01 457 A 1 
ATOM   3581 O O   . GLY A 1 457 ? -22.385 31.302  -101.421 1.00 38.24 457 A 1 
ATOM   3582 N N   . LEU A 1 458 ? -20.287 30.886  -100.970 1.00 41.30 458 A 1 
ATOM   3583 C CA  . LEU A 1 458 ? -20.558 29.579  -100.358 1.00 44.86 458 A 1 
ATOM   3584 C C   . LEU A 1 458 ? -21.165 29.727  -98.950  1.00 42.36 458 A 1 
ATOM   3585 O O   . LEU A 1 458 ? -20.532 30.206  -98.012  1.00 39.45 458 A 1 
ATOM   3586 C CB  . LEU A 1 458 ? -19.274 28.729  -100.355 1.00 41.69 458 A 1 
ATOM   3587 C CG  . LEU A 1 458 ? -19.120 27.894  -101.646 1.00 40.32 458 A 1 
ATOM   3588 C CD1 . LEU A 1 458 ? -17.674 27.482  -101.855 1.00 40.90 458 A 1 
ATOM   3589 C CD2 . LEU A 1 458 ? -19.977 26.625  -101.593 1.00 43.40 458 A 1 
ATOM   3590 N N   . THR A 1 459 ? -22.411 29.276  -98.812  1.00 44.23 459 A 1 
ATOM   3591 C CA  . THR A 1 459 ? -23.267 29.345  -97.611  1.00 49.74 459 A 1 
ATOM   3592 C C   . THR A 1 459 ? -22.979 28.197  -96.638  1.00 48.58 459 A 1 
ATOM   3593 O O   . THR A 1 459 ? -23.650 27.168  -96.671  1.00 44.13 459 A 1 
ATOM   3594 C CB  . THR A 1 459 ? -24.741 29.308  -98.032  1.00 44.76 459 A 1 
ATOM   3595 O OG1 . THR A 1 459 ? -24.982 28.195  -98.877  1.00 41.90 459 A 1 
ATOM   3596 C CG2 . THR A 1 459 ? -25.155 30.547  -98.818  1.00 44.15 459 A 1 
ATOM   3597 N N   . SER A 1 460 ? -22.037 28.347  -95.741  1.00 40.97 460 A 1 
ATOM   3598 C CA  . SER A 1 460 ? -21.720 27.290  -94.767  1.00 44.91 460 A 1 
ATOM   3599 C C   . SER A 1 460 ? -22.856 27.040  -93.754  1.00 41.79 460 A 1 
ATOM   3600 O O   . SER A 1 460 ? -23.412 28.001  -93.215  1.00 38.92 460 A 1 
ATOM   3601 C CB  . SER A 1 460 ? -20.418 27.612  -94.034  1.00 42.17 460 A 1 
ATOM   3602 O OG  . SER A 1 460 ? -19.367 27.770  -94.965  1.00 40.11 460 A 1 
ATOM   3603 N N   . PRO A 1 461 ? -23.260 25.790  -93.473  1.00 41.81 461 A 1 
ATOM   3604 C CA  . PRO A 1 461 ? -24.483 25.450  -92.744  1.00 46.41 461 A 1 
ATOM   3605 C C   . PRO A 1 461 ? -24.351 25.594  -91.218  1.00 45.90 461 A 1 
ATOM   3606 O O   . PRO A 1 461 ? -23.351 25.197  -90.619  1.00 43.11 461 A 1 
ATOM   3607 C CB  . PRO A 1 461 ? -24.796 24.009  -93.159  1.00 42.71 461 A 1 
ATOM   3608 C CG  . PRO A 1 461 ? -23.414 23.411  -93.436  1.00 44.98 461 A 1 
ATOM   3609 C CD  . PRO A 1 461 ? -22.614 24.606  -93.976  1.00 52.19 461 A 1 
ATOM   3610 N N   . GLY A 1 462 ? -25.418 26.116  -90.589  1.00 42.83 462 A 1 
ATOM   3611 C CA  . GLY A 1 462 ? -25.514 26.354  -89.141  1.00 45.53 462 A 1 
ATOM   3612 C C   . GLY A 1 462 ? -25.949 25.136  -88.321  1.00 42.92 462 A 1 
ATOM   3613 O O   . GLY A 1 462 ? -27.134 24.995  -88.021  1.00 40.35 462 A 1 
ATOM   3614 N N   . LEU A 1 463 ? -25.048 24.274  -87.918  1.00 40.58 463 A 1 
ATOM   3615 C CA  . LEU A 1 463 ? -25.368 23.121  -87.054  1.00 43.63 463 A 1 
ATOM   3616 C C   . LEU A 1 463 ? -25.706 23.560  -85.619  1.00 41.36 463 A 1 
ATOM   3617 O O   . LEU A 1 463 ? -24.827 23.875  -84.814  1.00 38.55 463 A 1 
ATOM   3618 C CB  . LEU A 1 463 ? -24.211 22.099  -87.094  1.00 40.78 463 A 1 
ATOM   3619 C CG  . LEU A 1 463 ? -24.310 21.134  -88.276  1.00 38.07 463 A 1 
ATOM   3620 C CD1 . LEU A 1 463 ? -22.967 20.446  -88.540  1.00 40.12 463 A 1 
ATOM   3621 C CD2 . LEU A 1 463 ? -25.359 20.031  -88.034  1.00 42.55 463 A 1 
ATOM   3622 N N   . SER A 1 464 ? -27.005 23.518  -85.276  1.00 41.64 464 A 1 
ATOM   3623 C CA  . SER A 1 464 ? -27.590 23.922  -83.990  1.00 45.03 464 A 1 
ATOM   3624 C C   . SER A 1 464 ? -27.689 22.761  -82.982  1.00 41.81 464 A 1 
ATOM   3625 O O   . SER A 1 464 ? -28.786 22.285  -82.696  1.00 39.56 464 A 1 
ATOM   3626 C CB  . SER A 1 464 ? -28.967 24.545  -84.256  1.00 42.90 464 A 1 
ATOM   3627 O OG  . SER A 1 464 ? -29.843 23.584  -84.813  1.00 41.30 464 A 1 
ATOM   3628 N N   . TYR A 1 465 ? -26.612 22.281  -82.433  1.00 33.19 465 A 1 
ATOM   3629 C CA  . TYR A 1 465 ? -26.674 21.196  -81.446  1.00 37.23 465 A 1 
ATOM   3630 C C   . TYR A 1 465 ? -27.342 21.641  -80.132  1.00 33.81 465 A 1 
ATOM   3631 O O   . TYR A 1 465 ? -26.817 22.481  -79.400  1.00 31.56 465 A 1 
ATOM   3632 C CB  . TYR A 1 465 ? -25.292 20.572  -81.231  1.00 35.40 465 A 1 
ATOM   3633 C CG  . TYR A 1 465 ? -25.018 19.396  -82.146  1.00 35.92 465 A 1 
ATOM   3634 C CD1 . TYR A 1 465 ? -25.379 18.091  -81.744  1.00 37.50 465 A 1 
ATOM   3635 C CD2 . TYR A 1 465 ? -24.442 19.595  -83.414  1.00 38.29 465 A 1 
ATOM   3636 C CE1 . TYR A 1 465 ? -25.146 16.994  -82.593  1.00 36.19 465 A 1 
ATOM   3637 C CE2 . TYR A 1 465 ? -24.209 18.502  -84.266  1.00 35.60 465 A 1 
ATOM   3638 C CZ  . TYR A 1 465 ? -24.559 17.202  -83.846  1.00 37.96 465 A 1 
ATOM   3639 O OH  . TYR A 1 465 ? -24.334 16.134  -84.681  1.00 36.56 465 A 1 
ATOM   3640 N N   . SER A 1 466 ? -28.517 21.044  -79.812  1.00 41.42 466 A 1 
ATOM   3641 C CA  . SER A 1 466 ? -29.489 21.445  -78.777  1.00 45.21 466 A 1 
ATOM   3642 C C   . SER A 1 466 ? -29.477 20.591  -77.494  1.00 42.10 466 A 1 
ATOM   3643 O O   . SER A 1 466 ? -30.505 20.470  -76.831  1.00 39.62 466 A 1 
ATOM   3644 C CB  . SER A 1 466 ? -30.885 21.397  -79.417  1.00 41.99 466 A 1 
ATOM   3645 O OG  . SER A 1 466 ? -31.931 21.613  -78.501  1.00 40.97 466 A 1 
ATOM   3646 N N   . LEU A 1 467 ? -28.425 19.917  -77.130  1.00 38.84 467 A 1 
ATOM   3647 C CA  . LEU A 1 467 ? -28.445 18.892  -76.070  1.00 41.63 467 A 1 
ATOM   3648 C C   . LEU A 1 467 ? -28.753 19.481  -74.686  1.00 39.14 467 A 1 
ATOM   3649 O O   . LEU A 1 467 ? -27.898 20.106  -74.049  1.00 36.45 467 A 1 
ATOM   3650 C CB  . LEU A 1 467 ? -27.129 18.092  -76.098  1.00 39.22 467 A 1 
ATOM   3651 C CG  . LEU A 1 467 ? -27.175 16.906  -77.073  1.00 36.96 467 A 1 
ATOM   3652 C CD1 . LEU A 1 467 ? -25.775 16.440  -77.420  1.00 38.70 467 A 1 
ATOM   3653 C CD2 . LEU A 1 467 ? -27.945 15.714  -76.487  1.00 40.98 467 A 1 
ATOM   3654 N N   . GLY A 1 468 ? -29.983 19.219  -74.178  1.00 43.30 468 A 1 
ATOM   3655 C CA  . GLY A 1 468 ? -30.577 19.784  -72.964  1.00 45.52 468 A 1 
ATOM   3656 C C   . GLY A 1 468 ? -30.690 18.835  -71.761  1.00 42.74 468 A 1 
ATOM   3657 O O   . GLY A 1 468 ? -31.734 18.834  -71.123  1.00 39.96 468 A 1 
ATOM   3658 N N   . SER A 1 469 ? -29.740 17.983  -71.448  1.00 39.71 469 A 1 
ATOM   3659 C CA  . SER A 1 469 ? -29.930 16.922  -70.439  1.00 43.10 469 A 1 
ATOM   3660 C C   . SER A 1 469 ? -30.057 17.449  -69.001  1.00 40.17 469 A 1 
ATOM   3661 O O   . SER A 1 469 ? -29.191 18.161  -68.507  1.00 37.55 469 A 1 
ATOM   3662 C CB  . SER A 1 469 ? -28.815 15.881  -70.545  1.00 40.75 469 A 1 
ATOM   3663 O OG  . SER A 1 469 ? -27.557 16.483  -70.377  1.00 39.92 469 A 1 
ATOM   3664 N N   . SER A 1 470 ? -31.142 17.031  -68.291  1.00 37.83 470 A 1 
ATOM   3665 C CA  . SER A 1 470 ? -31.711 17.617  -67.073  1.00 41.67 470 A 1 
ATOM   3666 C C   . SER A 1 470 ? -31.412 16.865  -65.767  1.00 38.30 470 A 1 
ATOM   3667 O O   . SER A 1 470 ? -32.311 16.716  -64.938  1.00 35.78 470 A 1 
ATOM   3668 C CB  . SER A 1 470 ? -33.235 17.720  -67.265  1.00 38.80 470 A 1 
ATOM   3669 O OG  . SER A 1 470 ? -33.784 16.427  -67.396  1.00 38.49 470 A 1 
ATOM   3670 N N   . PHE A 1 471 ? -30.242 16.318  -65.569  1.00 34.71 471 A 1 
ATOM   3671 C CA  . PHE A 1 471 ? -29.996 15.405  -64.443  1.00 37.17 471 A 1 
ATOM   3672 C C   . PHE A 1 471 ? -30.180 16.068  -63.069  1.00 34.44 471 A 1 
ATOM   3673 O O   . PHE A 1 471 ? -29.300 16.768  -62.562  1.00 31.28 471 A 1 
ATOM   3674 C CB  . PHE A 1 471 ? -28.627 14.738  -64.591  1.00 34.08 471 A 1 
ATOM   3675 C CG  . PHE A 1 471 ? -28.658 13.488  -65.435  1.00 34.58 471 A 1 
ATOM   3676 C CD1 . PHE A 1 471 ? -29.020 12.257  -64.861  1.00 36.06 471 A 1 
ATOM   3677 C CD2 . PHE A 1 471 ? -28.357 13.552  -66.805  1.00 37.95 471 A 1 
ATOM   3678 C CE1 . PHE A 1 471 ? -29.060 11.104  -65.647  1.00 35.84 471 A 1 
ATOM   3679 C CE2 . PHE A 1 471 ? -28.401 12.395  -67.594  1.00 34.87 471 A 1 
ATOM   3680 C CZ  . PHE A 1 471 ? -28.753 11.160  -67.021  1.00 36.84 471 A 1 
ATOM   3681 N N   . GLY A 1 472 ? -31.345 15.798  -62.419  1.00 40.08 472 A 1 
ATOM   3682 C CA  . GLY A 1 472 ? -31.743 16.306  -61.102  1.00 42.13 472 A 1 
ATOM   3683 C C   . GLY A 1 472 ? -31.363 15.380  -59.943  1.00 39.55 472 A 1 
ATOM   3684 O O   . GLY A 1 472 ? -32.230 14.712  -59.396  1.00 37.04 472 A 1 
ATOM   3685 N N   . SER A 1 473 ? -30.121 15.308  -59.515  1.00 38.21 473 A 1 
ATOM   3686 C CA  . SER A 1 473 ? -29.678 14.445  -58.412  1.00 41.89 473 A 1 
ATOM   3687 C C   . SER A 1 473 ? -30.143 14.964  -57.047  1.00 39.33 473 A 1 
ATOM   3688 O O   . SER A 1 473 ? -29.549 15.887  -56.486  1.00 36.47 473 A 1 
ATOM   3689 C CB  . SER A 1 473 ? -28.162 14.279  -58.454  1.00 39.14 473 A 1 
ATOM   3690 O OG  . SER A 1 473 ? -27.530 15.535  -58.395  1.00 37.75 473 A 1 
ATOM   3691 N N   . GLY A 1 474 ? -31.206 14.349  -56.473  1.00 36.72 474 A 1 
ATOM   3692 C CA  . GLY A 1 474 ? -31.767 14.686  -55.160  1.00 38.89 474 A 1 
ATOM   3693 C C   . GLY A 1 474 ? -31.001 14.069  -53.980  1.00 36.61 474 A 1 
ATOM   3694 O O   . GLY A 1 474 ? -31.352 12.996  -53.518  1.00 33.76 474 A 1 
ATOM   3695 N N   . ALA A 1 475 ? -29.992 14.737  -53.472  1.00 36.60 475 A 1 
ATOM   3696 C CA  . ALA A 1 475 ? -29.233 14.273  -52.298  1.00 39.59 475 A 1 
ATOM   3697 C C   . ALA A 1 475 ? -30.055 14.427  -51.000  1.00 37.82 475 A 1 
ATOM   3698 O O   . ALA A 1 475 ? -30.365 15.536  -50.567  1.00 35.35 475 A 1 
ATOM   3699 C CB  . ALA A 1 475 ? -27.899 15.031  -52.236  1.00 37.67 475 A 1 
ATOM   3700 N N   . GLY A 1 476 ? -30.429 13.317  -50.360  1.00 36.86 476 A 1 
ATOM   3701 C CA  . GLY A 1 476 ? -31.236 13.271  -49.137  1.00 39.57 476 A 1 
ATOM   3702 C C   . GLY A 1 476 ? -30.470 13.725  -47.888  1.00 38.13 476 A 1 
ATOM   3703 O O   . GLY A 1 476 ? -29.407 13.210  -47.568  1.00 35.29 476 A 1 
ATOM   3704 N N   . SER A 1 477 ? -31.057 14.659  -47.129  1.00 35.33 477 A 1 
ATOM   3705 C CA  . SER A 1 477 ? -30.521 15.207  -45.871  1.00 38.10 477 A 1 
ATOM   3706 C C   . SER A 1 477 ? -30.807 14.285  -44.682  1.00 35.88 477 A 1 
ATOM   3707 O O   . SER A 1 477 ? -31.841 14.418  -44.027  1.00 33.56 477 A 1 
ATOM   3708 C CB  . SER A 1 477 ? -31.113 16.599  -45.636  1.00 35.95 477 A 1 
ATOM   3709 O OG  . SER A 1 477 ? -32.518 16.519  -45.552  1.00 35.38 477 A 1 
ATOM   3710 N N   . SER A 1 478 ? -29.915 13.347  -44.328  1.00 35.02 478 A 1 
ATOM   3711 C CA  . SER A 1 478 ? -30.066 12.504  -43.137  1.00 38.17 478 A 1 
ATOM   3712 C C   . SER A 1 478 ? -29.893 13.335  -41.857  1.00 36.08 478 A 1 
ATOM   3713 O O   . SER A 1 478 ? -28.803 13.810  -41.540  1.00 33.68 478 A 1 
ATOM   3714 C CB  . SER A 1 478 ? -29.077 11.334  -43.174  1.00 35.98 478 A 1 
ATOM   3715 O OG  . SER A 1 478 ? -27.754 11.803  -43.277  1.00 35.74 478 A 1 
ATOM   3716 N N   . SER A 1 479 ? -30.993 13.495  -41.093  1.00 34.94 479 A 1 
ATOM   3717 C CA  . SER A 1 479 ? -31.035 14.213  -39.822  1.00 38.25 479 A 1 
ATOM   3718 C C   . SER A 1 479 ? -30.404 13.383  -38.695  1.00 36.03 479 A 1 
ATOM   3719 O O   . SER A 1 479 ? -31.095 12.622  -38.016  1.00 33.44 479 A 1 
ATOM   3720 C CB  . SER A 1 479 ? -32.488 14.576  -39.492  1.00 35.61 479 A 1 
ATOM   3721 O OG  . SER A 1 479 ? -33.279 13.414  -39.404  1.00 35.21 479 A 1 
ATOM   3722 N N   . PHE A 1 480 ? -29.116 13.520  -38.454  1.00 34.85 480 A 1 
ATOM   3723 C CA  . PHE A 1 480 ? -28.480 12.938  -37.269  1.00 37.03 480 A 1 
ATOM   3724 C C   . PHE A 1 480 ? -28.977 13.648  -36.009  1.00 34.46 480 A 1 
ATOM   3725 O O   . PHE A 1 480 ? -28.528 14.750  -35.673  1.00 31.60 480 A 1 
ATOM   3726 C CB  . PHE A 1 480 ? -26.953 12.983  -37.397  1.00 34.06 480 A 1 
ATOM   3727 C CG  . PHE A 1 480 ? -26.374 11.761  -38.071  1.00 34.58 480 A 1 
ATOM   3728 C CD1 . PHE A 1 480 ? -26.016 10.642  -37.302  1.00 36.54 480 A 1 
ATOM   3729 C CD2 . PHE A 1 480 ? -26.199 11.735  -39.460  1.00 38.60 480 A 1 
ATOM   3730 C CE1 . PHE A 1 480 ? -25.482 9.508   -37.919  1.00 35.87 480 A 1 
ATOM   3731 C CE2 . PHE A 1 480 ? -25.665 10.591  -40.081  1.00 35.00 480 A 1 
ATOM   3732 C CZ  . PHE A 1 480 ? -25.306 9.471   -39.312  1.00 37.40 480 A 1 
ATOM   3733 N N   . SER A 1 481 ? -29.908 13.014  -35.288  1.00 42.88 481 A 1 
ATOM   3734 C CA  . SER A 1 481 ? -30.355 13.455  -33.963  1.00 45.47 481 A 1 
ATOM   3735 C C   . SER A 1 481 ? -29.218 13.291  -32.956  1.00 42.97 481 A 1 
ATOM   3736 O O   . SER A 1 481 ? -28.976 12.206  -32.433  1.00 39.99 481 A 1 
ATOM   3737 C CB  . SER A 1 481 ? -31.596 12.658  -33.536  1.00 43.45 481 A 1 
ATOM   3738 O OG  . SER A 1 481 ? -31.329 11.278  -33.543  1.00 41.24 481 A 1 
ATOM   3739 N N   . ARG A 1 482 ? -28.508 14.364  -32.659  1.00 37.93 482 A 1 
ATOM   3740 C CA  . ARG A 1 482 ? -27.564 14.403  -31.540  1.00 40.08 482 A 1 
ATOM   3741 C C   . ARG A 1 482 ? -28.351 14.305  -30.232  1.00 36.92 482 A 1 
ATOM   3742 O O   . ARG A 1 482 ? -28.851 15.308  -29.740  1.00 34.83 482 A 1 
ATOM   3743 C CB  . ARG A 1 482 ? -26.712 15.685  -31.575  1.00 38.89 482 A 1 
ATOM   3744 C CG  . ARG A 1 482 ? -25.533 15.595  -32.557  1.00 37.41 482 A 1 
ATOM   3745 C CD  . ARG A 1 482 ? -24.698 16.884  -32.470  1.00 37.42 482 A 1 
ATOM   3746 N NE  . ARG A 1 482 ? -23.449 16.788  -33.245  1.00 34.05 482 A 1 
ATOM   3747 C CZ  . ARG A 1 482 ? -22.527 17.733  -33.378  1.00 33.15 482 A 1 
ATOM   3748 N NH1 . ARG A 1 482 ? -22.674 18.904  -32.825  1.00 30.08 482 A 1 
ATOM   3749 N NH2 . ARG A 1 482 ? -21.439 17.519  -34.069  1.00 30.20 482 A 1 
ATOM   3750 N N   . THR A 1 483 ? -28.449 13.118  -29.657  1.00 40.21 483 A 1 
ATOM   3751 C CA  . THR A 1 483 ? -28.874 12.943  -28.263  1.00 43.64 483 A 1 
ATOM   3752 C C   . THR A 1 483 ? -27.807 13.563  -27.356  1.00 42.46 483 A 1 
ATOM   3753 O O   . THR A 1 483 ? -26.780 12.958  -27.078  1.00 38.09 483 A 1 
ATOM   3754 C CB  . THR A 1 483 ? -29.080 11.464  -27.929  1.00 39.77 483 A 1 
ATOM   3755 O OG1 . THR A 1 483 ? -28.032 10.687  -28.447  1.00 37.23 483 A 1 
ATOM   3756 C CG2 . THR A 1 483 ? -30.372 10.926  -28.542  1.00 37.99 483 A 1 
ATOM   3757 N N   . SER A 1 484 ? -28.056 14.793  -26.920  1.00 40.26 484 A 1 
ATOM   3758 C CA  . SER A 1 484 ? -27.224 15.459  -25.927  1.00 43.26 484 A 1 
ATOM   3759 C C   . SER A 1 484 ? -27.424 14.767  -24.574  1.00 41.84 484 A 1 
ATOM   3760 O O   . SER A 1 484 ? -28.354 15.097  -23.841  1.00 38.99 484 A 1 
ATOM   3761 C CB  . SER A 1 484 ? -27.578 16.952  -25.847  1.00 41.10 484 A 1 
ATOM   3762 O OG  . SER A 1 484 ? -28.940 17.123  -25.560  1.00 39.48 484 A 1 
ATOM   3763 N N   . SER A 1 485 ? -26.592 13.809  -24.228  1.00 41.30 485 A 1 
ATOM   3764 C CA  . SER A 1 485 ? -26.574 13.250  -22.882  1.00 43.87 485 A 1 
ATOM   3765 C C   . SER A 1 485 ? -26.174 14.361  -21.913  1.00 42.38 485 A 1 
ATOM   3766 O O   . SER A 1 485 ? -25.007 14.766  -21.868  1.00 40.02 485 A 1 
ATOM   3767 C CB  . SER A 1 485 ? -25.600 12.065  -22.797  1.00 41.71 485 A 1 
ATOM   3768 O OG  . SER A 1 485 ? -24.283 12.462  -23.089  1.00 40.74 485 A 1 
ATOM   3769 N N   . SER A 1 486 ? -27.152 14.856  -21.149  1.00 45.81 486 A 1 
ATOM   3770 C CA  . SER A 1 486 ? -26.957 15.843  -20.100  1.00 49.49 486 A 1 
ATOM   3771 C C   . SER A 1 486 ? -26.151 15.218  -18.956  1.00 48.56 486 A 1 
ATOM   3772 O O   . SER A 1 486 ? -26.705 14.666  -18.012  1.00 45.87 486 A 1 
ATOM   3773 C CB  . SER A 1 486 ? -28.322 16.356  -19.623  1.00 46.63 486 A 1 
ATOM   3774 O OG  . SER A 1 486 ? -29.177 15.280  -19.308  1.00 44.56 486 A 1 
ATOM   3775 N N   . ARG A 1 487 ? -24.837 15.251  -19.041  1.00 50.02 487 A 1 
ATOM   3776 C CA  . ARG A 1 487 ? -23.992 14.873  -17.914  1.00 52.34 487 A 1 
ATOM   3777 C C   . ARG A 1 487 ? -24.225 15.882  -16.794  1.00 50.68 487 A 1 
ATOM   3778 O O   . ARG A 1 487 ? -23.839 17.045  -16.939  1.00 48.61 487 A 1 
ATOM   3779 C CB  . ARG A 1 487 ? -22.511 14.800  -18.307  1.00 50.63 487 A 1 
ATOM   3780 C CG  . ARG A 1 487 ? -22.185 13.482  -19.034  1.00 48.10 487 A 1 
ATOM   3781 C CD  . ARG A 1 487 ? -20.672 13.403  -19.308  1.00 48.37 487 A 1 
ATOM   3782 N NE  . ARG A 1 487 ? -20.296 12.092  -19.868  1.00 42.12 487 A 1 
ATOM   3783 C CZ  . ARG A 1 487 ? -19.065 11.702  -20.201  1.00 40.04 487 A 1 
ATOM   3784 N NH1 . ARG A 1 487 ? -18.050 12.504  -20.088  1.00 36.60 487 A 1 
ATOM   3785 N NH2 . ARG A 1 487 ? -18.857 10.502  -20.665  1.00 35.73 487 A 1 
ATOM   3786 N N   . ALA A 1 488 ? -24.836 15.423  -15.720  1.00 58.02 488 A 1 
ATOM   3787 C CA  . ALA A 1 488 ? -24.891 16.177  -14.482  1.00 62.13 488 A 1 
ATOM   3788 C C   . ALA A 1 488 ? -23.448 16.513  -14.061  1.00 62.75 488 A 1 
ATOM   3789 O O   . ALA A 1 488 ? -22.629 15.616  -13.846  1.00 60.05 488 A 1 
ATOM   3790 C CB  . ALA A 1 488 ? -25.632 15.364  -13.423  1.00 58.83 488 A 1 
ATOM   3791 N N   . VAL A 1 489 ? -23.130 17.794  -14.009  1.00 57.59 489 A 1 
ATOM   3792 C CA  . VAL A 1 489 ? -21.829 18.258  -13.537  1.00 61.77 489 A 1 
ATOM   3793 C C   . VAL A 1 489 ? -21.941 18.427  -12.036  1.00 60.70 489 A 1 
ATOM   3794 O O   . VAL A 1 489 ? -22.637 19.326  -11.560  1.00 60.10 489 A 1 
ATOM   3795 C CB  . VAL A 1 489 ? -21.371 19.542  -14.246  1.00 60.11 489 A 1 
ATOM   3796 C CG1 . VAL A 1 489 ? -19.996 19.987  -13.753  1.00 53.73 489 A 1 
ATOM   3797 C CG2 . VAL A 1 489 ? -21.268 19.318  -15.765  1.00 56.11 489 A 1 
ATOM   3798 N N   . VAL A 1 490 ? -21.286 17.568  -11.294  1.00 58.74 490 A 1 
ATOM   3799 C CA  . VAL A 1 490 ? -21.125 17.742  -9.852   1.00 62.32 490 A 1 
ATOM   3800 C C   . VAL A 1 490 ? -20.052 18.807  -9.646   1.00 60.64 490 A 1 
ATOM   3801 O O   . VAL A 1 490 ? -18.874 18.558  -9.900   1.00 60.41 490 A 1 
ATOM   3802 C CB  . VAL A 1 490 ? -20.768 16.435  -9.135   1.00 61.62 490 A 1 
ATOM   3803 C CG1 . VAL A 1 490 ? -20.681 16.640  -7.628   1.00 56.44 490 A 1 
ATOM   3804 C CG2 . VAL A 1 490 ? -21.814 15.348  -9.408   1.00 60.51 490 A 1 
ATOM   3805 N N   . VAL A 1 491 ? -20.470 19.980  -9.211   1.00 60.56 491 A 1 
ATOM   3806 C CA  . VAL A 1 491 ? -19.545 21.048  -8.830   1.00 63.40 491 A 1 
ATOM   3807 C C   . VAL A 1 491 ? -19.268 20.890  -7.343   1.00 61.99 491 A 1 
ATOM   3808 O O   . VAL A 1 491 ? -20.098 21.226  -6.508   1.00 62.08 491 A 1 
ATOM   3809 C CB  . VAL A 1 491 ? -20.094 22.443  -9.179   1.00 62.08 491 A 1 
ATOM   3810 C CG1 . VAL A 1 491 ? -19.071 23.526  -8.844   1.00 56.39 491 A 1 
ATOM   3811 C CG2 . VAL A 1 491 ? -20.408 22.549  -10.678  1.00 59.48 491 A 1 
ATOM   3812 N N   . LYS A 1 492 ? -18.092 20.373  -7.007   1.00 57.21 492 A 1 
ATOM   3813 C CA  . LYS A 1 492 ? -17.590 20.432  -5.637   1.00 59.56 492 A 1 
ATOM   3814 C C   . LYS A 1 492 ? -16.997 21.816  -5.393   1.00 56.87 492 A 1 
ATOM   3815 O O   . LYS A 1 492 ? -16.011 22.181  -6.033   1.00 58.17 492 A 1 
ATOM   3816 C CB  . LYS A 1 492 ? -16.573 19.322  -5.352   1.00 60.53 492 A 1 
ATOM   3817 C CG  . LYS A 1 492 ? -17.235 18.092  -4.713   1.00 58.36 492 A 1 
ATOM   3818 C CD  . LYS A 1 492 ? -16.169 17.085  -4.241   1.00 58.25 492 A 1 
ATOM   3819 C CE  . LYS A 1 492 ? -16.818 15.958  -3.433   1.00 51.17 492 A 1 
ATOM   3820 N NZ  . LYS A 1 492 ? -15.821 15.271  -2.583   1.00 45.54 492 A 1 
ATOM   3821 N N   . LYS A 1 493 ? -17.592 22.563  -4.479   1.00 61.37 493 A 1 
ATOM   3822 C CA  . LYS A 1 493 ? -16.967 23.748  -3.899   1.00 65.31 493 A 1 
ATOM   3823 C C   . LYS A 1 493 ? -16.249 23.334  -2.626   1.00 63.44 493 A 1 
ATOM   3824 O O   . LYS A 1 493 ? -16.882 22.854  -1.686   1.00 63.68 493 A 1 
ATOM   3825 C CB  . LYS A 1 493 ? -17.991 24.854  -3.641   1.00 64.01 493 A 1 
ATOM   3826 C CG  . LYS A 1 493 ? -18.237 25.693  -4.892   1.00 59.15 493 A 1 
ATOM   3827 C CD  . LYS A 1 493 ? -19.213 26.831  -4.568   1.00 57.39 493 A 1 
ATOM   3828 C CE  . LYS A 1 493 ? -19.385 27.765  -5.756   1.00 50.31 493 A 1 
ATOM   3829 N NZ  . LYS A 1 493 ? -20.339 28.850  -5.447   1.00 44.74 493 A 1 
ATOM   3830 N N   . ILE A 1 494 ? -14.944 23.512  -2.631   1.00 68.22 494 A 1 
ATOM   3831 C CA  . ILE A 1 494 ? -14.094 23.312  -1.472   1.00 70.42 494 A 1 
ATOM   3832 C C   . ILE A 1 494 ? -13.568 24.685  -1.079   1.00 68.43 494 A 1 
ATOM   3833 O O   . ILE A 1 494 ? -12.811 25.298  -1.831   1.00 67.15 494 A 1 
ATOM   3834 C CB  . ILE A 1 494 ? -12.963 22.306  -1.776   1.00 70.38 494 A 1 
ATOM   3835 C CG1 . ILE A 1 494 ? -13.544 20.943  -2.222   1.00 67.88 494 A 1 
ATOM   3836 C CG2 . ILE A 1 494 ? -12.078 22.140  -0.532   1.00 65.57 494 A 1 
ATOM   3837 C CD1 . ILE A 1 494 ? -12.488 19.912  -2.651   1.00 61.03 494 A 1 
ATOM   3838 N N   . GLU A 1 495 ? -13.997 25.177  0.067    1.00 66.12 495 A 1 
ATOM   3839 C CA  . GLU A 1 495 ? -13.404 26.361  0.676    1.00 69.14 495 A 1 
ATOM   3840 C C   . GLU A 1 495 ? -12.294 25.934  1.622    1.00 64.95 495 A 1 
ATOM   3841 O O   . GLU A 1 495 ? -12.509 25.189  2.586    1.00 67.40 495 A 1 
ATOM   3842 C CB  . GLU A 1 495 ? -14.446 27.230  1.382    1.00 69.84 495 A 1 
ATOM   3843 C CG  . GLU A 1 495 ? -15.039 28.271  0.422    1.00 64.26 495 A 1 
ATOM   3844 C CD  . GLU A 1 495 ? -16.029 29.216  1.104    1.00 63.37 495 A 1 
ATOM   3845 O OE1 . GLU A 1 495 ? -16.234 30.319  0.554    1.00 55.65 495 A 1 
ATOM   3846 O OE2 . GLU A 1 495 ? -16.587 28.831  2.156    1.00 57.67 495 A 1 
ATOM   3847 N N   . THR A 1 496 ? -11.099 26.430  1.343    1.00 72.20 496 A 1 
ATOM   3848 C CA  . THR A 1 496 ? -9.954  26.299  2.231    1.00 73.02 496 A 1 
ATOM   3849 C C   . THR A 1 496 ? -9.515  27.680  2.696    1.00 70.49 496 A 1 
ATOM   3850 O O   . THR A 1 496 ? -9.410  28.609  1.895    1.00 70.47 496 A 1 
ATOM   3851 C CB  . THR A 1 496 ? -8.782  25.558  1.576    1.00 71.47 496 A 1 
ATOM   3852 O OG1 . THR A 1 496 ? -8.479  26.100  0.308    1.00 61.51 496 A 1 
ATOM   3853 C CG2 . THR A 1 496 ? -9.096  24.080  1.362    1.00 64.30 496 A 1 
ATOM   3854 N N   . ARG A 1 497 ? -9.250  27.810  3.988    1.00 66.60 497 A 1 
ATOM   3855 C CA  . ARG A 1 497 ? -8.664  29.003  4.584    1.00 72.41 497 A 1 
ATOM   3856 C C   . ARG A 1 497 ? -7.447  28.586  5.393    1.00 72.02 497 A 1 
ATOM   3857 O O   . ARG A 1 497 ? -7.539  27.649  6.189    1.00 67.98 497 A 1 
ATOM   3858 C CB  . ARG A 1 497 ? -9.720  29.749  5.417    1.00 70.73 497 A 1 
ATOM   3859 C CG  . ARG A 1 497 ? -9.482  31.261  5.411    1.00 66.46 497 A 1 
ATOM   3860 C CD  . ARG A 1 497 ? -10.562 31.959  6.223    1.00 64.21 497 A 1 
ATOM   3861 N NE  . ARG A 1 497 ? -10.516 33.405  6.047    1.00 55.33 497 A 1 
ATOM   3862 C CZ  . ARG A 1 497 ? -11.321 34.293  6.613    1.00 49.92 497 A 1 
ATOM   3863 N NH1 . ARG A 1 497 ? -12.248 33.919  7.448    1.00 45.88 497 A 1 
ATOM   3864 N NH2 . ARG A 1 497 ? -11.203 35.567  6.345    1.00 46.35 497 A 1 
ATOM   3865 N N   . ASP A 1 498 ? -6.303  29.192  5.120    1.00 68.57 498 A 1 
ATOM   3866 C CA  . ASP A 1 498 ? -5.019  28.845  5.743    1.00 74.67 498 A 1 
ATOM   3867 C C   . ASP A 1 498 ? -4.686  27.342  5.709    1.00 75.54 498 A 1 
ATOM   3868 O O   . ASP A 1 498 ? -4.223  26.746  6.682    1.00 68.93 498 A 1 
ATOM   3869 C CB  . ASP A 1 498 ? -4.918  29.485  7.144    1.00 70.69 498 A 1 
ATOM   3870 C CG  . ASP A 1 498 ? -5.088  31.002  7.096    1.00 66.75 498 A 1 
ATOM   3871 O OD1 . ASP A 1 498 ? -4.669  31.609  6.078    1.00 60.42 498 A 1 
ATOM   3872 O OD2 . ASP A 1 498 ? -5.669  31.549  8.048    1.00 59.51 498 A 1 
ATOM   3873 N N   . GLY A 1 499 ? -4.975  26.701  4.572    1.00 67.84 499 A 1 
ATOM   3874 C CA  . GLY A 1 499 ? -4.709  25.276  4.349    1.00 69.18 499 A 1 
ATOM   3875 C C   . GLY A 1 499 ? -5.652  24.303  5.068    1.00 69.73 499 A 1 
ATOM   3876 O O   . GLY A 1 499 ? -5.537  23.096  4.868    1.00 65.67 499 A 1 
ATOM   3877 N N   . LYS A 1 500 ? -6.602  24.801  5.879    1.00 63.25 500 A 1 
ATOM   3878 C CA  . LYS A 1 500 ? -7.638  23.964  6.495    1.00 69.57 500 A 1 
ATOM   3879 C C   . LYS A 1 500 ? -8.916  23.990  5.665    1.00 69.26 500 A 1 
ATOM   3880 O O   . LYS A 1 500 ? -9.352  25.050  5.215    1.00 65.44 500 A 1 
ATOM   3881 C CB  . LYS A 1 500 ? -7.896  24.378  7.947    1.00 66.99 500 A 1 
ATOM   3882 C CG  . LYS A 1 500 ? -6.740  23.938  8.847    1.00 62.13 500 A 1 
ATOM   3883 C CD  . LYS A 1 500 ? -7.038  24.244  10.318   1.00 57.74 500 A 1 
ATOM   3884 C CE  . LYS A 1 500 ? -5.900  23.728  11.182   1.00 50.42 500 A 1 
ATOM   3885 N NZ  . LYS A 1 500 ? -6.110  24.018  12.621   1.00 44.06 500 A 1 
ATOM   3886 N N   . LEU A 1 501 ? -9.520  22.829  5.515    1.00 65.03 501 A 1 
ATOM   3887 C CA  . LEU A 1 501 ? -10.819 22.668  4.876    1.00 69.25 501 A 1 
ATOM   3888 C C   . LEU A 1 501 ? -11.889 23.297  5.771    1.00 68.03 501 A 1 
ATOM   3889 O O   . LEU A 1 501 ? -12.060 22.867  6.909    1.00 65.70 501 A 1 
ATOM   3890 C CB  . LEU A 1 501 ? -11.075 21.170  4.633    1.00 68.10 501 A 1 
ATOM   3891 C CG  . LEU A 1 501 ? -12.038 20.911  3.460    1.00 64.39 501 A 1 
ATOM   3892 C CD1 . LEU A 1 501 ? -11.240 20.535  2.212    1.00 57.67 501 A 1 
ATOM   3893 C CD2 . LEU A 1 501 ? -13.002 19.769  3.763    1.00 61.43 501 A 1 
ATOM   3894 N N   . VAL A 1 502 ? -12.574 24.324  5.261    1.00 68.90 502 A 1 
ATOM   3895 C CA  . VAL A 1 502 ? -13.607 25.063  6.003    1.00 73.01 502 A 1 
ATOM   3896 C C   . VAL A 1 502 ? -14.993 24.567  5.618    1.00 73.08 502 A 1 
ATOM   3897 O O   . VAL A 1 502 ? -15.821 24.307  6.488    1.00 69.39 502 A 1 
ATOM   3898 C CB  . VAL A 1 502 ? -13.493 26.583  5.776    1.00 70.86 502 A 1 
ATOM   3899 C CG1 . VAL A 1 502 ? -14.519 27.352  6.608    1.00 63.18 502 A 1 
ATOM   3900 C CG2 . VAL A 1 502 ? -12.108 27.104  6.157    1.00 66.99 502 A 1 
ATOM   3901 N N   . SER A 1 503 ? -15.239 24.407  4.317    1.00 66.85 503 A 1 
ATOM   3902 C CA  . SER A 1 503 ? -16.484 23.821  3.825    1.00 70.54 503 A 1 
ATOM   3903 C C   . SER A 1 503 ? -16.236 22.986  2.580    1.00 68.97 503 A 1 
ATOM   3904 O O   . SER A 1 503 ? -15.384 23.301  1.745    1.00 66.76 503 A 1 
ATOM   3905 C CB  . SER A 1 503 ? -17.557 24.902  3.608    1.00 67.26 503 A 1 
ATOM   3906 O OG  . SER A 1 503 ? -17.490 25.510  2.343    1.00 60.69 503 A 1 
ATOM   3907 N N   . GLU A 1 504 ? -16.993 21.897  2.463    1.00 66.36 504 A 1 
ATOM   3908 C CA  . GLU A 1 504 ? -17.059 21.095  1.255    1.00 71.28 504 A 1 
ATOM   3909 C C   . GLU A 1 504 ? -18.539 20.898  0.905    1.00 67.72 504 A 1 
ATOM   3910 O O   . GLU A 1 504 ? -19.274 20.245  1.646    1.00 65.20 504 A 1 
ATOM   3911 C CB  . GLU A 1 504 ? -16.309 19.761  1.446    1.00 70.22 504 A 1 
ATOM   3912 C CG  . GLU A 1 504 ? -16.152 19.000  0.126    1.00 64.96 504 A 1 
ATOM   3913 C CD  . GLU A 1 504 ? -15.369 17.669  0.229    1.00 63.95 504 A 1 
ATOM   3914 O OE1 . GLU A 1 504 ? -15.026 17.115  -0.845   1.00 55.17 504 A 1 
ATOM   3915 O OE2 . GLU A 1 504 ? -15.161 17.159  1.344    1.00 59.01 504 A 1 
ATOM   3916 N N   . SER A 1 505 ? -18.979 21.503  -0.195   1.00 65.77 505 A 1 
ATOM   3917 C CA  . SER A 1 505 ? -20.331 21.330  -0.717   1.00 68.22 505 A 1 
ATOM   3918 C C   . SER A 1 505 ? -20.276 20.747  -2.118   1.00 66.75 505 A 1 
ATOM   3919 O O   . SER A 1 505 ? -19.445 21.144  -2.941   1.00 64.18 505 A 1 
ATOM   3920 C CB  . SER A 1 505 ? -21.142 22.635  -0.655   1.00 65.49 505 A 1 
ATOM   3921 O OG  . SER A 1 505 ? -20.639 23.612  -1.543   1.00 59.49 505 A 1 
ATOM   3922 N N   . SER A 1 506 ? -21.154 19.782  -2.394   1.00 64.55 506 A 1 
ATOM   3923 C CA  . SER A 1 506 ? -21.302 19.196  -3.719   1.00 67.20 506 A 1 
ATOM   3924 C C   . SER A 1 506 ? -22.690 19.488  -4.254   1.00 65.89 506 A 1 
ATOM   3925 O O   . SER A 1 506 ? -23.653 18.853  -3.818   1.00 63.28 506 A 1 
ATOM   3926 C CB  . SER A 1 506 ? -21.010 17.691  -3.681   1.00 65.81 506 A 1 
ATOM   3927 O OG  . SER A 1 506 ? -21.890 17.024  -2.816   1.00 61.80 506 A 1 
ATOM   3928 N N   . ASP A 1 507 ? -22.789 20.415  -5.205   1.00 63.97 507 A 1 
ATOM   3929 C CA  . ASP A 1 507 ? -24.031 20.680  -5.915   1.00 67.56 507 A 1 
ATOM   3930 C C   . ASP A 1 507 ? -24.035 19.923  -7.238   1.00 65.23 507 A 1 
ATOM   3931 O O   . ASP A 1 507 ? -23.117 20.040  -8.057   1.00 63.23 507 A 1 
ATOM   3932 C CB  . ASP A 1 507 ? -24.245 22.186  -6.110   1.00 64.33 507 A 1 
ATOM   3933 C CG  . ASP A 1 507 ? -24.718 22.890  -4.835   1.00 60.77 507 A 1 
ATOM   3934 O OD1 . ASP A 1 507 ? -25.466 22.252  -4.065   1.00 56.68 507 A 1 
ATOM   3935 O OD2 . ASP A 1 507 ? -24.349 24.070  -4.668   1.00 56.51 507 A 1 
ATOM   3936 N N   . VAL A 1 508 ? -25.087 19.147  -7.451   1.00 60.70 508 A 1 
ATOM   3937 C CA  . VAL A 1 508 ? -25.351 18.505  -8.734   1.00 63.84 508 A 1 
ATOM   3938 C C   . VAL A 1 508 ? -26.172 19.488  -9.557   1.00 62.31 508 A 1 
ATOM   3939 O O   . VAL A 1 508 ? -27.373 19.627  -9.343   1.00 59.89 508 A 1 
ATOM   3940 C CB  . VAL A 1 508 ? -26.068 17.150  -8.584   1.00 62.04 508 A 1 
ATOM   3941 C CG1 . VAL A 1 508 ? -26.223 16.467  -9.936   1.00 57.39 508 A 1 
ATOM   3942 C CG2 . VAL A 1 508 ? -25.282 16.203  -7.670   1.00 59.99 508 A 1 
ATOM   3943 N N   . LEU A 1 509 ? -25.520 20.179  -10.486  1.00 60.18 509 A 1 
ATOM   3944 C CA  . LEU A 1 509 ? -26.221 21.021  -11.445  1.00 61.38 509 A 1 
ATOM   3945 C C   . LEU A 1 509 ? -26.832 20.116  -12.523  1.00 58.72 509 A 1 
ATOM   3946 O O   . LEU A 1 509 ? -26.074 19.528  -13.307  1.00 56.86 509 A 1 
ATOM   3947 C CB  . LEU A 1 509 ? -25.264 22.065  -12.035  1.00 59.27 509 A 1 
ATOM   3948 C CG  . LEU A 1 509 ? -24.994 23.244  -11.079  1.00 55.81 509 A 1 
ATOM   3949 C CD1 . LEU A 1 509 ? -23.762 24.021  -11.550  1.00 52.43 509 A 1 
ATOM   3950 C CD2 . LEU A 1 509 ? -26.175 24.213  -11.033  1.00 54.52 509 A 1 
ATOM   3951 N N   . PRO A 1 510 ? -28.175 19.979  -12.579  1.00 51.53 510 A 1 
ATOM   3952 C CA  . PRO A 1 510 ? -28.807 19.335  -13.711  1.00 55.92 510 A 1 
ATOM   3953 C C   . PRO A 1 510 ? -28.562 20.204  -14.949  1.00 56.84 510 A 1 
ATOM   3954 O O   . PRO A 1 510 ? -28.723 21.426  -14.900  1.00 53.47 510 A 1 
ATOM   3955 C CB  . PRO A 1 510 ? -30.292 19.215  -13.335  1.00 52.40 510 A 1 
ATOM   3956 C CG  . PRO A 1 510 ? -30.515 20.393  -12.394  1.00 56.21 510 A 1 
ATOM   3957 C CD  . PRO A 1 510 ? -29.162 20.575  -11.704  1.00 61.50 510 A 1 
ATOM   3958 N N   . LYS A 1 511 ? -28.170 19.583  -16.043  1.00 43.11 511 A 1 
ATOM   3959 C CA  . LYS A 1 511 ? -28.208 20.201  -17.365  1.00 44.09 511 A 1 
ATOM   3960 C C   . LYS A 1 511 ? -29.491 19.827  -18.090  1.00 40.29 511 A 1 
ATOM   3961 O O   . LYS A 1 511 ? -29.935 18.671  -17.915  1.00 33.95 511 A 1 
ATOM   3962 C CB  . LYS A 1 511 ? -26.991 19.823  -18.214  1.00 40.75 511 A 1 
ATOM   3963 C CG  . LYS A 1 511 ? -25.940 20.929  -18.213  1.00 39.59 511 A 1 
ATOM   3964 C CD  . LYS A 1 511 ? -24.908 20.653  -19.311  1.00 38.05 511 A 1 
ATOM   3965 C CE  . LYS A 1 511 ? -23.915 21.804  -19.376  1.00 34.15 511 A 1 
ATOM   3966 N NZ  . LYS A 1 511 ? -22.956 21.624  -20.491  1.00 31.83 511 A 1 
ATOM   3967 O OXT . LYS A 1 511 ? -29.963 20.713  -18.854  1.00 34.95 511 A 1 
ATOM   3968 N N   . MET B 2 1   ? 19.177  -55.380 93.517   1.00 19.09 1   B 1 
ATOM   3969 C CA  . MET B 2 1   ? 18.136  -54.531 92.926   1.00 22.35 1   B 1 
ATOM   3970 C C   . MET B 2 1   ? 18.363  -54.547 91.429   1.00 24.26 1   B 1 
ATOM   3971 O O   . MET B 2 1   ? 19.432  -54.143 91.002   1.00 22.90 1   B 1 
ATOM   3972 C CB  . MET B 2 1   ? 18.207  -53.105 93.480   1.00 22.79 1   B 1 
ATOM   3973 C CG  . MET B 2 1   ? 17.664  -53.035 94.905   1.00 20.18 1   B 1 
ATOM   3974 S SD  . MET B 2 1   ? 17.894  -51.426 95.676   1.00 18.81 1   B 1 
ATOM   3975 C CE  . MET B 2 1   ? 16.940  -51.628 97.170   1.00 15.92 1   B 1 
ATOM   3976 N N   . ALA B 2 2   ? 17.457  -55.144 90.677   1.00 24.44 2   B 1 
ATOM   3977 C CA  . ALA B 2 2   ? 17.590  -55.234 89.231   1.00 25.41 2   B 1 
ATOM   3978 C C   . ALA B 2 2   ? 17.402  -53.819 88.670   1.00 25.72 2   B 1 
ATOM   3979 O O   . ALA B 2 2   ? 16.317  -53.263 88.774   1.00 24.61 2   B 1 
ATOM   3980 C CB  . ALA B 2 2   ? 16.562  -56.235 88.689   1.00 24.64 2   B 1 
ATOM   3981 N N   . PHE B 2 3   ? 18.510  -53.283 88.151   1.00 28.26 3   B 1 
ATOM   3982 C CA  . PHE B 2 3   ? 18.401  -52.119 87.297   1.00 27.99 3   B 1 
ATOM   3983 C C   . PHE B 2 3   ? 17.577  -52.560 86.089   1.00 27.86 3   B 1 
ATOM   3984 O O   . PHE B 2 3   ? 18.104  -53.174 85.166   1.00 26.19 3   B 1 
ATOM   3985 C CB  . PHE B 2 3   ? 19.785  -51.601 86.897   1.00 26.84 3   B 1 
ATOM   3986 C CG  . PHE B 2 3   ? 20.346  -50.549 87.821   1.00 25.29 3   B 1 
ATOM   3987 C CD1 . PHE B 2 3   ? 20.192  -49.181 87.500   1.00 23.72 3   B 1 
ATOM   3988 C CD2 . PHE B 2 3   ? 21.024  -50.899 89.000   1.00 24.34 3   B 1 
ATOM   3989 C CE1 . PHE B 2 3   ? 20.713  -48.190 88.339   1.00 22.70 3   B 1 
ATOM   3990 C CE2 . PHE B 2 3   ? 21.540  -49.914 89.847   1.00 22.00 3   B 1 
ATOM   3991 C CZ  . PHE B 2 3   ? 21.393  -48.556 89.515   1.00 22.81 3   B 1 
ATOM   3992 N N   . VAL B 2 4   ? 16.274  -52.340 86.171   1.00 28.09 4   B 1 
ATOM   3993 C CA  . VAL B 2 4   ? 15.418  -52.462 85.002   1.00 28.47 4   B 1 
ATOM   3994 C C   . VAL B 2 4   ? 15.862  -51.330 84.088   1.00 28.25 4   B 1 
ATOM   3995 O O   . VAL B 2 4   ? 15.422  -50.199 84.225   1.00 27.11 4   B 1 
ATOM   3996 C CB  . VAL B 2 4   ? 13.920  -52.380 85.361   1.00 28.37 4   B 1 
ATOM   3997 C CG1 . VAL B 2 4   ? 13.047  -52.541 84.121   1.00 24.78 4   B 1 
ATOM   3998 C CG2 . VAL B 2 4   ? 13.543  -53.495 86.348   1.00 27.25 4   B 1 
ATOM   3999 N N   . THR B 2 5   ? 16.808  -51.685 83.233   1.00 28.72 5   B 1 
ATOM   4000 C CA  . THR B 2 5   ? 17.044  -50.903 82.033   1.00 29.19 5   B 1 
ATOM   4001 C C   . THR B 2 5   ? 15.731  -50.932 81.274   1.00 29.45 5   B 1 
ATOM   4002 O O   . THR B 2 5   ? 15.506  -51.833 80.462   1.00 28.09 5   B 1 
ATOM   4003 C CB  . THR B 2 5   ? 18.194  -51.496 81.181   1.00 27.73 5   B 1 
ATOM   4004 O OG1 . THR B 2 5   ? 18.188  -52.910 81.216   1.00 24.57 5   B 1 
ATOM   4005 C CG2 . THR B 2 5   ? 19.556  -51.048 81.684   1.00 25.55 5   B 1 
ATOM   4006 N N   . ARG B 2 6   ? 14.859  -50.018 81.626   1.00 32.91 6   B 1 
ATOM   4007 C CA  . ARG B 2 6   ? 13.746  -49.693 80.745   1.00 34.33 6   B 1 
ATOM   4008 C C   . ARG B 2 6   ? 14.422  -49.337 79.438   1.00 34.13 6   B 1 
ATOM   4009 O O   . ARG B 2 6   ? 15.074  -48.300 79.331   1.00 33.21 6   B 1 
ATOM   4010 C CB  . ARG B 2 6   ? 12.873  -48.546 81.281   1.00 34.04 6   B 1 
ATOM   4011 C CG  . ARG B 2 6   ? 11.776  -49.035 82.238   1.00 31.04 6   B 1 
ATOM   4012 C CD  . ARG B 2 6   ? 10.856  -47.871 82.634   1.00 29.86 6   B 1 
ATOM   4013 N NE  . ARG B 2 6   ? 9.680   -48.309 83.415   1.00 26.73 6   B 1 
ATOM   4014 C CZ  . ARG B 2 6   ? 8.685   -47.527 83.835   1.00 23.99 6   B 1 
ATOM   4015 N NH1 . ARG B 2 6   ? 8.688   -46.235 83.628   1.00 21.73 6   B 1 
ATOM   4016 N NH2 . ARG B 2 6   ? 7.672   -48.019 84.474   1.00 20.69 6   B 1 
ATOM   4017 N N   . GLN B 2 7   ? 14.379  -50.272 78.511   1.00 31.96 7   B 1 
ATOM   4018 C CA  . GLN B 2 7   ? 14.629  -49.952 77.130   1.00 33.29 7   B 1 
ATOM   4019 C C   . GLN B 2 7   ? 13.636  -48.830 76.836   1.00 33.59 7   B 1 
ATOM   4020 O O   . GLN B 2 7   ? 12.430  -49.079 76.775   1.00 32.29 7   B 1 
ATOM   4021 C CB  . GLN B 2 7   ? 14.393  -51.153 76.209   1.00 32.19 7   B 1 
ATOM   4022 C CG  . GLN B 2 7   ? 15.585  -52.117 76.199   1.00 29.52 7   B 1 
ATOM   4023 C CD  . GLN B 2 7   ? 15.375  -53.310 75.251   1.00 27.88 7   B 1 
ATOM   4024 O OE1 . GLN B 2 7   ? 14.273  -53.714 74.941   1.00 26.28 7   B 1 
ATOM   4025 N NE2 . GLN B 2 7   ? 16.429  -53.929 74.767   1.00 26.55 7   B 1 
ATOM   4026 N N   . PHE B 2 8   ? 14.170  -47.619 76.753   1.00 30.30 8   B 1 
ATOM   4027 C CA  . PHE B 2 8   ? 13.498  -46.599 75.997   1.00 31.39 8   B 1 
ATOM   4028 C C   . PHE B 2 8   ? 13.278  -47.247 74.633   1.00 31.01 8   B 1 
ATOM   4029 O O   . PHE B 2 8   ? 14.199  -47.350 73.827   1.00 29.54 8   B 1 
ATOM   4030 C CB  . PHE B 2 8   ? 14.350  -45.331 75.905   1.00 30.28 8   B 1 
ATOM   4031 C CG  . PHE B 2 8   ? 14.111  -44.360 77.040   1.00 28.41 8   B 1 
ATOM   4032 C CD1 . PHE B 2 8   ? 13.199  -43.303 76.862   1.00 27.22 8   B 1 
ATOM   4033 C CD2 . PHE B 2 8   ? 14.775  -44.505 78.262   1.00 28.29 8   B 1 
ATOM   4034 C CE1 . PHE B 2 8   ? 12.958  -42.394 77.905   1.00 26.96 8   B 1 
ATOM   4035 C CE2 . PHE B 2 8   ? 14.531  -43.595 79.314   1.00 26.00 8   B 1 
ATOM   4036 C CZ  . PHE B 2 8   ? 13.619  -42.542 79.135   1.00 26.90 8   B 1 
ATOM   4037 N N   . MET B 2 9   ? 12.083  -47.803 74.453   1.00 31.94 9   B 1 
ATOM   4038 C CA  . MET B 2 9   ? 11.543  -47.905 73.130   1.00 33.25 9   B 1 
ATOM   4039 C C   . MET B 2 9   ? 11.553  -46.451 72.663   1.00 33.52 9   B 1 
ATOM   4040 O O   . MET B 2 9   ? 10.626  -45.696 72.922   1.00 32.75 9   B 1 
ATOM   4041 C CB  . MET B 2 9   ? 10.131  -48.493 73.118   1.00 33.49 9   B 1 
ATOM   4042 C CG  . MET B 2 9   ? 10.133  -50.016 73.271   1.00 31.36 9   B 1 
ATOM   4043 S SD  . MET B 2 9   ? 8.517   -50.776 72.902   1.00 29.10 9   B 1 
ATOM   4044 C CE  . MET B 2 9   ? 8.867   -52.528 73.184   1.00 27.06 9   B 1 
ATOM   4045 N N   . ARG B 2 10  ? 12.671  -46.082 72.023   1.00 32.34 10  B 1 
ATOM   4046 C CA  . ARG B 2 10  ? 12.583  -45.112 70.956   1.00 32.79 10  B 1 
ATOM   4047 C C   . ARG B 2 10  ? 11.504  -45.704 70.070   1.00 32.45 10  B 1 
ATOM   4048 O O   . ARG B 2 10  ? 11.784  -46.584 69.263   1.00 31.04 10  B 1 
ATOM   4049 C CB  . ARG B 2 10  ? 13.903  -44.949 70.200   1.00 32.19 10  B 1 
ATOM   4050 C CG  . ARG B 2 10  ? 14.847  -43.976 70.907   1.00 29.34 10  B 1 
ATOM   4051 C CD  . ARG B 2 10  ? 16.122  -43.794 70.078   1.00 27.74 10  B 1 
ATOM   4052 N NE  . ARG B 2 10  ? 16.964  -42.727 70.611   1.00 25.60 10  B 1 
ATOM   4053 C CZ  . ARG B 2 10  ? 18.145  -42.333 70.147   1.00 23.14 10  B 1 
ATOM   4054 N NH1 . ARG B 2 10  ? 18.706  -42.936 69.139   1.00 20.58 10  B 1 
ATOM   4055 N NH2 . ARG B 2 10  ? 18.764  -41.333 70.694   1.00 19.57 10  B 1 
ATOM   4056 N N   . SER B 2 11  ? 10.293  -45.311 70.336   1.00 31.07 11  B 1 
ATOM   4057 C CA  . SER B 2 11  ? 9.337   -45.262 69.268   1.00 31.86 11  B 1 
ATOM   4058 C C   . SER B 2 11  ? 10.097  -44.475 68.224   1.00 31.24 11  B 1 
ATOM   4059 O O   . SER B 2 11  ? 10.308  -43.274 68.352   1.00 29.30 11  B 1 
ATOM   4060 C CB  . SER B 2 11  ? 8.059   -44.551 69.706   1.00 30.99 11  B 1 
ATOM   4061 O OG  . SER B 2 11  ? 7.149   -44.537 68.640   1.00 29.07 11  B 1 
ATOM   4062 N N   . VAL B 2 12  ? 10.632  -45.218 67.266   1.00 30.98 12  B 1 
ATOM   4063 C CA  . VAL B 2 12  ? 10.911  -44.663 65.965   1.00 31.12 12  B 1 
ATOM   4064 C C   . VAL B 2 12  ? 9.516   -44.249 65.537   1.00 31.52 12  B 1 
ATOM   4065 O O   . VAL B 2 12  ? 8.769   -45.050 64.978   1.00 29.21 12  B 1 
ATOM   4066 C CB  . VAL B 2 12  ? 11.539  -45.703 65.022   1.00 28.86 12  B 1 
ATOM   4067 C CG1 . VAL B 2 12  ? 11.900  -45.079 63.680   1.00 25.30 12  B 1 
ATOM   4068 C CG2 . VAL B 2 12  ? 12.827  -46.292 65.619   1.00 26.98 12  B 1 
ATOM   4069 N N   . SER B 2 13  ? 9.102   -43.070 66.013   1.00 32.26 13  B 1 
ATOM   4070 C CA  . SER B 2 13  ? 8.051   -42.368 65.322   1.00 33.15 13  B 1 
ATOM   4071 C C   . SER B 2 13  ? 8.522   -42.504 63.897   1.00 33.13 13  B 1 
ATOM   4072 O O   . SER B 2 13  ? 9.646   -42.098 63.582   1.00 31.41 13  B 1 
ATOM   4073 C CB  . SER B 2 13  ? 7.941   -40.901 65.754   1.00 31.96 13  B 1 
ATOM   4074 O OG  . SER B 2 13  ? 9.178   -40.232 65.667   1.00 29.24 13  B 1 
ATOM   4075 N N   . SER B 2 14  ? 7.762   -43.243 63.104   1.00 29.90 14  B 1 
ATOM   4076 C CA  . SER B 2 14  ? 8.006   -43.283 61.686   1.00 30.36 14  B 1 
ATOM   4077 C C   . SER B 2 14  ? 8.184   -41.820 61.351   1.00 30.58 14  B 1 
ATOM   4078 O O   . SER B 2 14  ? 7.248   -41.042 61.557   1.00 28.30 14  B 1 
ATOM   4079 C CB  . SER B 2 14  ? 6.807   -43.884 60.947   1.00 28.39 14  B 1 
ATOM   4080 O OG  . SER B 2 14  ? 5.603   -43.298 61.388   1.00 25.93 14  B 1 
ATOM   4081 N N   . SER B 2 15  ? 9.424   -41.434 61.005   1.00 30.63 15  B 1 
ATOM   4082 C CA  . SER B 2 15  ? 9.622   -40.173 60.346   1.00 31.78 15  B 1 
ATOM   4083 C C   . SER B 2 15  ? 8.704   -40.330 59.158   1.00 31.86 15  B 1 
ATOM   4084 O O   . SER B 2 15  ? 9.032   -41.036 58.198   1.00 29.71 15  B 1 
ATOM   4085 C CB  . SER B 2 15  ? 11.090  -39.962 59.935   1.00 29.62 15  B 1 
ATOM   4086 O OG  . SER B 2 15  ? 11.602  -41.101 59.275   1.00 27.25 15  B 1 
ATOM   4087 N N   . SER B 2 16  ? 7.491   -39.847 59.331   1.00 30.24 16  B 1 
ATOM   4088 C CA  . SER B 2 16  ? 6.690   -39.518 58.190   1.00 31.25 16  B 1 
ATOM   4089 C C   . SER B 2 16  ? 7.679   -38.653 57.445   1.00 31.37 16  B 1 
ATOM   4090 O O   . SER B 2 16  ? 8.038   -37.558 57.898   1.00 29.01 16  B 1 
ATOM   4091 C CB  . SER B 2 16  ? 5.399   -38.782 58.568   1.00 29.12 16  B 1 
ATOM   4092 O OG  . SER B 2 16  ? 5.655   -37.687 59.418   1.00 26.43 16  B 1 
ATOM   4093 N N   . THR B 2 17  ? 8.255   -39.236 56.401   1.00 31.55 17  B 1 
ATOM   4094 C CA  . THR B 2 17  ? 8.744   -38.439 55.322   1.00 31.63 17  B 1 
ATOM   4095 C C   . THR B 2 17  ? 7.514   -37.604 55.001   1.00 32.31 17  B 1 
ATOM   4096 O O   . THR B 2 17  ? 6.613   -38.040 54.284   1.00 29.62 17  B 1 
ATOM   4097 C CB  . THR B 2 17  ? 9.201   -39.290 54.135   1.00 28.89 17  B 1 
ATOM   4098 O OG1 . THR B 2 17  ? 8.299   -40.349 53.883   1.00 25.58 17  B 1 
ATOM   4099 C CG2 . THR B 2 17  ? 10.562  -39.940 54.408   1.00 25.12 17  B 1 
ATOM   4100 N N   . ALA B 2 18  ? 7.436   -36.455 55.670   1.00 34.40 18  B 1 
ATOM   4101 C CA  . ALA B 2 18  ? 6.726   -35.326 55.170   1.00 34.52 18  B 1 
ATOM   4102 C C   . ALA B 2 18  ? 7.440   -35.115 53.841   1.00 35.59 18  B 1 
ATOM   4103 O O   . ALA B 2 18  ? 8.477   -34.463 53.770   1.00 33.49 18  B 1 
ATOM   4104 C CB  . ALA B 2 18  ? 6.851   -34.141 56.138   1.00 31.89 18  B 1 
ATOM   4105 N N   . SER B 2 19  ? 6.977   -35.870 52.838   1.00 38.38 19  B 1 
ATOM   4106 C CA  . SER B 2 19  ? 7.262   -35.550 51.466   1.00 38.44 19  B 1 
ATOM   4107 C C   . SER B 2 19  ? 6.937   -34.080 51.444   1.00 38.95 19  B 1 
ATOM   4108 O O   . SER B 2 19  ? 5.795   -33.731 51.761   1.00 37.04 19  B 1 
ATOM   4109 C CB  . SER B 2 19  ? 6.353   -36.336 50.517   1.00 37.00 19  B 1 
ATOM   4110 O OG  . SER B 2 19  ? 4.988   -36.155 50.822   1.00 33.38 19  B 1 
ATOM   4111 N N   . ALA B 2 20  ? 7.952   -33.236 51.243   1.00 40.13 20  B 1 
ATOM   4112 C CA  . ALA B 2 20  ? 7.781   -31.801 51.186   1.00 39.87 20  B 1 
ATOM   4113 C C   . ALA B 2 20  ? 6.763   -31.585 50.070   1.00 41.40 20  B 1 
ATOM   4114 O O   . ALA B 2 20  ? 7.106   -31.667 48.893   1.00 39.45 20  B 1 
ATOM   4115 C CB  . ALA B 2 20  ? 9.138   -31.150 50.907   1.00 36.89 20  B 1 
ATOM   4116 N N   . SER B 2 21  ? 5.511   -31.521 50.445   1.00 46.29 21  B 1 
ATOM   4117 C CA  . SER B 2 21  ? 4.395   -31.483 49.508   1.00 47.31 21  B 1 
ATOM   4118 C C   . SER B 2 21  ? 4.597   -30.161 48.832   1.00 48.55 21  B 1 
ATOM   4119 O O   . SER B 2 21  ? 4.361   -29.120 49.443   1.00 46.37 21  B 1 
ATOM   4120 C CB  . SER B 2 21  ? 3.056   -31.565 50.224   1.00 45.00 21  B 1 
ATOM   4121 O OG  . SER B 2 21  ? 2.722   -32.907 50.435   1.00 40.49 21  B 1 
ATOM   4122 N N   . ALA B 2 22  ? 5.202   -30.202 47.659   1.00 52.90 22  B 1 
ATOM   4123 C CA  . ALA B 2 22  ? 5.798   -29.039 47.026   1.00 53.05 22  B 1 
ATOM   4124 C C   . ALA B 2 22  ? 4.752   -27.919 47.038   1.00 54.98 22  B 1 
ATOM   4125 O O   . ALA B 2 22  ? 3.672   -28.098 46.472   1.00 52.15 22  B 1 
ATOM   4126 C CB  . ALA B 2 22  ? 6.249   -29.431 45.620   1.00 49.61 22  B 1 
ATOM   4127 N N   . LYS B 2 23  ? 5.035   -26.856 47.775   1.00 61.32 23  B 1 
ATOM   4128 C CA  . LYS B 2 23  ? 4.045   -25.881 48.245   1.00 64.58 23  B 1 
ATOM   4129 C C   . LYS B 2 23  ? 3.189   -25.442 47.066   1.00 68.64 23  B 1 
ATOM   4130 O O   . LYS B 2 23  ? 3.726   -25.045 46.029   1.00 65.94 23  B 1 
ATOM   4131 C CB  . LYS B 2 23  ? 4.777   -24.722 48.961   1.00 58.34 23  B 1 
ATOM   4132 C CG  . LYS B 2 23  ? 4.010   -24.128 50.156   1.00 51.12 23  B 1 
ATOM   4133 C CD  . LYS B 2 23  ? 4.934   -23.244 51.025   1.00 46.48 23  B 1 
ATOM   4134 C CE  . LYS B 2 23  ? 4.299   -22.806 52.348   1.00 39.60 23  B 1 
ATOM   4135 N NZ  . LYS B 2 23  ? 5.309   -22.444 53.391   1.00 34.35 23  B 1 
ATOM   4136 N N   . LYS B 2 24  ? 1.894   -25.597 47.190   1.00 71.68 24  B 1 
ATOM   4137 C CA  . LYS B 2 24  ? 0.955   -25.312 46.100   1.00 75.53 24  B 1 
ATOM   4138 C C   . LYS B 2 24  ? 1.108   -23.844 45.714   1.00 79.61 24  B 1 
ATOM   4139 O O   . LYS B 2 24  ? 1.060   -22.980 46.590   1.00 77.17 24  B 1 
ATOM   4140 C CB  . LYS B 2 24  ? -0.460  -25.668 46.555   1.00 68.93 24  B 1 
ATOM   4141 C CG  . LYS B 2 24  ? -1.498  -25.567 45.432   1.00 63.31 24  B 1 
ATOM   4142 C CD  . LYS B 2 24  ? -2.867  -25.985 45.981   1.00 61.04 24  B 1 
ATOM   4143 C CE  . LYS B 2 24  ? -3.919  -26.005 44.900   1.00 54.80 24  B 1 
ATOM   4144 N NZ  . LYS B 2 24  ? -5.237  -26.427 45.428   1.00 50.18 24  B 1 
ATOM   4145 N N   . ILE B 2 25  ? 1.334   -23.569 44.443   1.00 79.13 25  B 1 
ATOM   4146 C CA  . ILE B 2 25  ? 1.496   -22.191 43.972   1.00 84.67 25  B 1 
ATOM   4147 C C   . ILE B 2 25  ? 0.148   -21.492 44.133   1.00 89.69 25  B 1 
ATOM   4148 O O   . ILE B 2 25  ? -0.864  -21.961 43.607   1.00 88.11 25  B 1 
ATOM   4149 C CB  . ILE B 2 25  ? 2.015   -22.136 42.522   1.00 79.00 25  B 1 
ATOM   4150 C CG1 . ILE B 2 25  ? 3.413   -22.793 42.437   1.00 69.28 25  B 1 
ATOM   4151 C CG2 . ILE B 2 25  ? 2.080   -20.680 42.023   1.00 65.57 25  B 1 
ATOM   4152 C CD1 . ILE B 2 25  ? 3.883   -23.034 40.999   1.00 59.70 25  B 1 
ATOM   4153 N N   . ILE B 2 26  ? 0.163   -20.392 44.882   1.00 89.39 26  B 1 
ATOM   4154 C CA  . ILE B 2 26  ? -0.989  -19.499 45.006   1.00 91.87 26  B 1 
ATOM   4155 C C   . ILE B 2 26  ? -0.792  -18.384 43.992   1.00 93.66 26  B 1 
ATOM   4156 O O   . ILE B 2 26  ? 0.133   -17.583 44.127   1.00 91.55 26  B 1 
ATOM   4157 C CB  . ILE B 2 26  ? -1.140  -18.960 46.437   1.00 88.92 26  B 1 
ATOM   4158 C CG1 . ILE B 2 26  ? -1.293  -20.122 47.443   1.00 80.20 26  B 1 
ATOM   4159 C CG2 . ILE B 2 26  ? -2.348  -18.011 46.505   1.00 79.12 26  B 1 
ATOM   4160 C CD1 . ILE B 2 26  ? -1.297  -19.670 48.917   1.00 70.28 26  B 1 
ATOM   4161 N N   . VAL B 2 27  ? -1.647  -18.329 43.008   1.00 93.49 27  B 1 
ATOM   4162 C CA  . VAL B 2 27  ? -1.608  -17.291 41.973   1.00 95.09 27  B 1 
ATOM   4163 C C   . VAL B 2 27  ? -2.024  -15.962 42.589   1.00 95.47 27  B 1 
ATOM   4164 O O   . VAL B 2 27  ? -3.140  -15.824 43.091   1.00 94.46 27  B 1 
ATOM   4165 C CB  . VAL B 2 27  ? -2.508  -17.667 40.790   1.00 94.77 27  B 1 
ATOM   4166 C CG1 . VAL B 2 27  ? -2.507  -16.581 39.719   1.00 91.08 27  B 1 
ATOM   4167 C CG2 . VAL B 2 27  ? -2.041  -18.985 40.138   1.00 90.08 27  B 1 
ATOM   4168 N N   . LYS B 2 28  ? -1.122  -14.977 42.550   1.00 95.66 28  B 1 
ATOM   4169 C CA  . LYS B 2 28  ? -1.366  -13.596 43.002   1.00 95.56 28  B 1 
ATOM   4170 C C   . LYS B 2 28  ? -1.159  -12.581 41.887   1.00 96.21 28  B 1 
ATOM   4171 O O   . LYS B 2 28  ? -1.923  -11.633 41.777   1.00 94.92 28  B 1 
ATOM   4172 C CB  . LYS B 2 28  ? -0.436  -13.252 44.177   1.00 94.07 28  B 1 
ATOM   4173 C CG  . LYS B 2 28  ? -0.766  -14.067 45.432   1.00 85.67 28  B 1 
ATOM   4174 C CD  . LYS B 2 28  ? 0.169   -13.655 46.570   1.00 74.97 28  B 1 
ATOM   4175 C CE  . LYS B 2 28  ? -0.137  -14.477 47.812   1.00 62.88 28  B 1 
ATOM   4176 N NZ  . LYS B 2 28  ? 0.801   -14.170 48.919   1.00 53.77 28  B 1 
ATOM   4177 N N   . HIS B 2 29  ? -0.124  -12.783 41.084   1.00 95.70 29  B 1 
ATOM   4178 C CA  . HIS B 2 29  ? 0.196   -11.943 39.943   1.00 96.19 29  B 1 
ATOM   4179 C C   . HIS B 2 29  ? -0.158  -12.674 38.644   1.00 96.26 29  B 1 
ATOM   4180 O O   . HIS B 2 29  ? 0.310   -13.780 38.399   1.00 95.65 29  B 1 
ATOM   4181 C CB  . HIS B 2 29  ? 1.671   -11.531 40.006   1.00 95.77 29  B 1 
ATOM   4182 C CG  . HIS B 2 29  ? 2.038   -10.515 38.958   1.00 94.79 29  B 1 
ATOM   4183 N ND1 . HIS B 2 29  ? 2.097   -10.735 37.601   1.00 86.64 29  B 1 
ATOM   4184 C CD2 . HIS B 2 29  ? 2.340   -9.194  39.152   1.00 86.42 29  B 1 
ATOM   4185 C CE1 . HIS B 2 29  ? 2.425   -9.585  37.002   1.00 87.03 29  B 1 
ATOM   4186 N NE2 . HIS B 2 29  ? 2.581   -8.622  37.912   1.00 87.99 29  B 1 
ATOM   4187 N N   . VAL B 2 30  ? -0.974  -12.054 37.826   1.00 96.91 30  B 1 
ATOM   4188 C CA  . VAL B 2 30  ? -1.485  -12.644 36.582   1.00 97.52 30  B 1 
ATOM   4189 C C   . VAL B 2 30  ? -1.122  -11.750 35.402   1.00 97.70 30  B 1 
ATOM   4190 O O   . VAL B 2 30  ? -1.450  -10.570 35.386   1.00 97.04 30  B 1 
ATOM   4191 C CB  . VAL B 2 30  ? -3.005  -12.865 36.637   1.00 96.73 30  B 1 
ATOM   4192 C CG1 . VAL B 2 30  ? -3.503  -13.637 35.407   1.00 90.43 30  B 1 
ATOM   4193 C CG2 . VAL B 2 30  ? -3.421  -13.672 37.879   1.00 88.22 30  B 1 
ATOM   4194 N N   . THR B 2 31  ? -0.500  -12.324 34.397   1.00 97.72 31  B 1 
ATOM   4195 C CA  . THR B 2 31  ? -0.301  -11.666 33.114   1.00 97.81 31  B 1 
ATOM   4196 C C   . THR B 2 31  ? -1.353  -12.153 32.127   1.00 98.05 31  B 1 
ATOM   4197 O O   . THR B 2 31  ? -1.418  -13.347 31.838   1.00 97.59 31  B 1 
ATOM   4198 C CB  . THR B 2 31  ? 1.118   -11.903 32.577   1.00 97.41 31  B 1 
ATOM   4199 O OG1 . THR B 2 31  ? 2.051   -11.370 33.487   1.00 92.14 31  B 1 
ATOM   4200 C CG2 . THR B 2 31  ? 1.359   -11.202 31.245   1.00 92.23 31  B 1 
ATOM   4201 N N   . VAL B 2 32  ? -2.175  -11.248 31.621   1.00 97.85 32  B 1 
ATOM   4202 C CA  . VAL B 2 32  ? -3.191  -11.558 30.605   1.00 98.01 32  B 1 
ATOM   4203 C C   . VAL B 2 32  ? -2.717  -11.020 29.262   1.00 98.09 32  B 1 
ATOM   4204 O O   . VAL B 2 32  ? -2.477  -9.824  29.128   1.00 97.46 32  B 1 
ATOM   4205 C CB  . VAL B 2 32  ? -4.571  -10.988 30.971   1.00 97.80 32  B 1 
ATOM   4206 C CG1 . VAL B 2 32  ? -5.620  -11.392 29.930   1.00 95.65 32  B 1 
ATOM   4207 C CG2 . VAL B 2 32  ? -5.042  -11.505 32.338   1.00 95.02 32  B 1 
ATOM   4208 N N   . ILE B 2 33  ? -2.590  -11.882 28.268   1.00 98.09 33  B 1 
ATOM   4209 C CA  . ILE B 2 33  ? -2.096  -11.514 26.940   1.00 98.04 33  B 1 
ATOM   4210 C C   . ILE B 2 33  ? -3.261  -11.517 25.953   1.00 98.08 33  B 1 
ATOM   4211 O O   . ILE B 2 33  ? -3.898  -12.541 25.739   1.00 97.26 33  B 1 
ATOM   4212 C CB  . ILE B 2 33  ? -0.951  -12.431 26.477   1.00 97.30 33  B 1 
ATOM   4213 C CG1 . ILE B 2 33  ? 0.118   -12.515 27.586   1.00 94.06 33  B 1 
ATOM   4214 C CG2 . ILE B 2 33  ? -0.356  -11.869 25.165   1.00 95.05 33  B 1 
ATOM   4215 C CD1 . ILE B 2 33  ? 1.320   -13.389 27.205   1.00 86.56 33  B 1 
ATOM   4216 N N   . GLY B 2 34  ? -3.509  -10.365 25.366   1.00 97.07 34  B 1 
ATOM   4217 C CA  . GLY B 2 34  ? -4.677  -10.085 24.545   1.00 97.17 34  B 1 
ATOM   4218 C C   . GLY B 2 34  ? -5.694  -9.237  25.317   1.00 97.18 34  B 1 
ATOM   4219 O O   . GLY B 2 34  ? -6.367  -9.722  26.217   1.00 95.18 34  B 1 
ATOM   4220 N N   . GLY B 2 35  ? -5.814  -7.965  24.933   1.00 96.19 35  B 1 
ATOM   4221 C CA  . GLY B 2 35  ? -6.783  -7.022  25.493   1.00 95.79 35  B 1 
ATOM   4222 C C   . GLY B 2 35  ? -8.105  -6.979  24.729   1.00 96.08 35  B 1 
ATOM   4223 O O   . GLY B 2 35  ? -8.846  -5.999  24.814   1.00 92.61 35  B 1 
ATOM   4224 N N   . GLY B 2 36  ? -8.396  -8.013  23.956   1.00 96.06 36  B 1 
ATOM   4225 C CA  . GLY B 2 36  ? -9.632  -8.145  23.204   1.00 95.88 36  B 1 
ATOM   4226 C C   . GLY B 2 36  ? -10.835 -8.491  24.085   1.00 96.14 36  B 1 
ATOM   4227 O O   . GLY B 2 36  ? -10.821 -8.319  25.300   1.00 94.72 36  B 1 
ATOM   4228 N N   . LEU B 2 37  ? -11.876 -9.005  23.465   1.00 94.97 37  B 1 
ATOM   4229 C CA  . LEU B 2 37  ? -13.139 -9.297  24.148   1.00 94.36 37  B 1 
ATOM   4230 C C   . LEU B 2 37  ? -12.960 -10.205 25.376   1.00 95.06 37  B 1 
ATOM   4231 O O   . LEU B 2 37  ? -13.470 -9.897  26.455   1.00 93.74 37  B 1 
ATOM   4232 C CB  . LEU B 2 37  ? -14.082 -9.935  23.120   1.00 92.64 37  B 1 
ATOM   4233 C CG  . LEU B 2 37  ? -15.492 -10.239 23.664   1.00 88.94 37  B 1 
ATOM   4234 C CD1 . LEU B 2 37  ? -16.239 -8.966  24.057   1.00 81.77 37  B 1 
ATOM   4235 C CD2 . LEU B 2 37  ? -16.283 -10.947 22.572   1.00 81.77 37  B 1 
ATOM   4236 N N   . MET B 2 38  ? -12.220 -11.296 25.242   1.00 95.44 38  B 1 
ATOM   4237 C CA  . MET B 2 38  ? -12.001 -12.253 26.327   1.00 96.37 38  B 1 
ATOM   4238 C C   . MET B 2 38  ? -10.931 -11.770 27.307   1.00 97.07 38  B 1 
ATOM   4239 O O   . MET B 2 38  ? -11.183 -11.734 28.511   1.00 96.65 38  B 1 
ATOM   4240 C CB  . MET B 2 38  ? -11.644 -13.629 25.749   1.00 95.84 38  B 1 
ATOM   4241 C CG  . MET B 2 38  ? -12.803 -14.246 24.948   1.00 94.37 38  B 1 
ATOM   4242 S SD  . MET B 2 38  ? -14.354 -14.447 25.872   1.00 93.60 38  B 1 
ATOM   4243 C CE  . MET B 2 38  ? -13.893 -15.759 27.023   1.00 87.91 38  B 1 
ATOM   4244 N N   . GLY B 2 39  ? -9.779  -11.352 26.814   1.00 96.70 39  B 1 
ATOM   4245 C CA  . GLY B 2 39  ? -8.655  -10.938 27.652   1.00 97.34 39  B 1 
ATOM   4246 C C   . GLY B 2 39  ? -8.986  -9.764  28.573   1.00 97.73 39  B 1 
ATOM   4247 O O   . GLY B 2 39  ? -8.694  -9.810  29.764   1.00 97.34 39  B 1 
ATOM   4248 N N   . ALA B 2 40  ? -9.697  -8.754  28.074   1.00 97.31 40  B 1 
ATOM   4249 C CA  . ALA B 2 40  ? -10.166 -7.637  28.889   1.00 97.38 40  B 1 
ATOM   4250 C C   . ALA B 2 40  ? -11.085 -8.101  30.026   1.00 97.44 40  B 1 
ATOM   4251 O O   . ALA B 2 40  ? -10.939 -7.678  31.171   1.00 96.98 40  B 1 
ATOM   4252 C CB  . ALA B 2 40  ? -10.887 -6.641  27.970   1.00 96.88 40  B 1 
ATOM   4253 N N   . GLY B 2 41  ? -12.000 -9.018  29.733   1.00 97.37 41  B 1 
ATOM   4254 C CA  . GLY B 2 41  ? -12.891 -9.582  30.741   1.00 97.15 41  B 1 
ATOM   4255 C C   . GLY B 2 41  ? -12.161 -10.421 31.792   1.00 97.59 41  B 1 
ATOM   4256 O O   . GLY B 2 41  ? -12.477 -10.332 32.980   1.00 97.10 41  B 1 
ATOM   4257 N N   . ILE B 2 42  ? -11.163 -11.214 31.395   1.00 97.85 42  B 1 
ATOM   4258 C CA  . ILE B 2 42  ? -10.325 -12.002 32.311   1.00 98.07 42  B 1 
ATOM   4259 C C   . ILE B 2 42  ? -9.530  -11.070 33.233   1.00 98.05 42  B 1 
ATOM   4260 O O   . ILE B 2 42  ? -9.577  -11.245 34.451   1.00 97.74 42  B 1 
ATOM   4261 C CB  . ILE B 2 42  ? -9.407  -12.969 31.528   1.00 98.05 42  B 1 
ATOM   4262 C CG1 . ILE B 2 42  ? -10.241 -14.028 30.785   1.00 97.12 42  B 1 
ATOM   4263 C CG2 . ILE B 2 42  ? -8.407  -13.666 32.474   1.00 97.36 42  B 1 
ATOM   4264 C CD1 . ILE B 2 42  ? -9.468  -14.781 29.694   1.00 94.98 42  B 1 
ATOM   4265 N N   . ALA B 2 43  ? -8.884  -10.039 32.667   1.00 97.85 43  B 1 
ATOM   4266 C CA  . ALA B 2 43  ? -8.145  -9.039  33.427   1.00 97.83 43  B 1 
ATOM   4267 C C   . ALA B 2 43  ? -9.045  -8.304  34.434   1.00 97.86 43  B 1 
ATOM   4268 O O   . ALA B 2 43  ? -8.687  -8.181  35.608   1.00 97.24 43  B 1 
ATOM   4269 C CB  . ALA B 2 43  ? -7.495  -8.060  32.438   1.00 97.69 43  B 1 
ATOM   4270 N N   . GLN B 2 44  ? -10.217 -7.895  34.001   1.00 97.93 44  B 1 
ATOM   4271 C CA  . GLN B 2 44  ? -11.201 -7.250  34.872   1.00 97.71 44  B 1 
ATOM   4272 C C   . GLN B 2 44  ? -11.565 -8.128  36.074   1.00 97.78 44  B 1 
ATOM   4273 O O   . GLN B 2 44  ? -11.553 -7.651  37.208   1.00 97.19 44  B 1 
ATOM   4274 C CB  . GLN B 2 44  ? -12.452 -6.898  34.058   1.00 97.18 44  B 1 
ATOM   4275 C CG  . GLN B 2 44  ? -13.560 -6.282  34.933   1.00 96.18 44  B 1 
ATOM   4276 C CD  . GLN B 2 44  ? -14.848 -6.003  34.162   1.00 95.63 44  B 1 
ATOM   4277 O OE1 . GLN B 2 44  ? -14.860 -5.730  32.977   1.00 90.44 44  B 1 
ATOM   4278 N NE2 . GLN B 2 44  ? -15.979 -6.058  34.823   1.00 88.74 44  B 1 
ATOM   4279 N N   . VAL B 2 45  ? -11.899 -9.385  35.847   1.00 97.57 45  B 1 
ATOM   4280 C CA  . VAL B 2 45  ? -12.332 -10.284 36.929   1.00 97.48 45  B 1 
ATOM   4281 C C   . VAL B 2 45  ? -11.177 -10.611 37.872   1.00 97.30 45  B 1 
ATOM   4282 O O   . VAL B 2 45  ? -11.374 -10.612 39.082   1.00 96.67 45  B 1 
ATOM   4283 C CB  . VAL B 2 45  ? -12.984 -11.556 36.365   1.00 96.95 45  B 1 
ATOM   4284 C CG1 . VAL B 2 45  ? -13.329 -12.562 37.465   1.00 90.16 45  B 1 
ATOM   4285 C CG2 . VAL B 2 45  ? -14.301 -11.209 35.662   1.00 88.22 45  B 1 
ATOM   4286 N N   . ALA B 2 46  ? -9.970  -10.823 37.333   1.00 97.48 46  B 1 
ATOM   4287 C CA  . ALA B 2 46  ? -8.785  -11.072 38.148   1.00 97.43 46  B 1 
ATOM   4288 C C   . ALA B 2 46  ? -8.469  -9.869  39.057   1.00 97.28 46  B 1 
ATOM   4289 O O   . ALA B 2 46  ? -8.319  -10.029 40.268   1.00 96.58 46  B 1 
ATOM   4290 C CB  . ALA B 2 46  ? -7.623  -11.433 37.218   1.00 97.50 46  B 1 
ATOM   4291 N N   . ALA B 2 47  ? -8.481  -8.652  38.508   1.00 97.22 47  B 1 
ATOM   4292 C CA  . ALA B 2 47  ? -8.251  -7.442  39.283   1.00 96.93 47  B 1 
ATOM   4293 C C   . ALA B 2 47  ? -9.360  -7.192  40.328   1.00 96.54 47  B 1 
ATOM   4294 O O   . ALA B 2 47  ? -9.074  -6.891  41.485   1.00 95.66 47  B 1 
ATOM   4295 C CB  . ALA B 2 47  ? -8.117  -6.271  38.309   1.00 96.82 47  B 1 
ATOM   4296 N N   . ALA B 2 48  ? -10.615 -7.399  39.970   1.00 96.65 48  B 1 
ATOM   4297 C CA  . ALA B 2 48  ? -11.754 -7.218  40.871   1.00 95.76 48  B 1 
ATOM   4298 C C   . ALA B 2 48  ? -11.774 -8.211  42.045   1.00 95.33 48  B 1 
ATOM   4299 O O   . ALA B 2 48  ? -12.452 -7.975  43.045   1.00 93.70 48  B 1 
ATOM   4300 C CB  . ALA B 2 48  ? -13.042 -7.322  40.055   1.00 95.26 48  B 1 
ATOM   4301 N N   . THR B 2 49  ? -11.030 -9.310  41.934   1.00 96.48 49  B 1 
ATOM   4302 C CA  . THR B 2 49  ? -10.896 -10.340 42.977   1.00 96.37 49  B 1 
ATOM   4303 C C   . THR B 2 49  ? -9.571  -10.254 43.740   1.00 96.03 49  B 1 
ATOM   4304 O O   . THR B 2 49  ? -9.234  -11.160 44.498   1.00 94.60 49  B 1 
ATOM   4305 C CB  . THR B 2 49  ? -11.149 -11.744 42.418   1.00 96.17 49  B 1 
ATOM   4306 O OG1 . THR B 2 49  ? -10.316 -12.011 41.320   1.00 93.12 49  B 1 
ATOM   4307 C CG2 . THR B 2 49  ? -12.595 -11.901 41.946   1.00 91.33 49  B 1 
ATOM   4308 N N   . GLY B 2 50  ? -8.831  -9.152  43.595   1.00 95.70 50  B 1 
ATOM   4309 C CA  . GLY B 2 50  ? -7.643  -8.839  44.391   1.00 95.25 50  B 1 
ATOM   4310 C C   . GLY B 2 50  ? -6.319  -9.351  43.822   1.00 95.80 50  B 1 
ATOM   4311 O O   . GLY B 2 50  ? -5.309  -9.302  44.529   1.00 93.40 50  B 1 
ATOM   4312 N N   . HIS B 2 51  ? -6.298  -9.819  42.595   1.00 96.53 51  B 1 
ATOM   4313 C CA  . HIS B 2 51  ? -5.064  -10.191 41.911   1.00 97.18 51  B 1 
ATOM   4314 C C   . HIS B 2 51  ? -4.393  -8.954  41.302   1.00 97.12 51  B 1 
ATOM   4315 O O   . HIS B 2 51  ? -5.068  -8.039  40.821   1.00 96.28 51  B 1 
ATOM   4316 C CB  . HIS B 2 51  ? -5.340  -11.261 40.841   1.00 97.13 51  B 1 
ATOM   4317 C CG  . HIS B 2 51  ? -6.021  -12.487 41.378   1.00 97.57 51  B 1 
ATOM   4318 N ND1 . HIS B 2 51  ? -7.364  -12.608 41.641   1.00 88.74 51  B 1 
ATOM   4319 C CD2 . HIS B 2 51  ? -5.444  -13.681 41.735   1.00 89.11 51  B 1 
ATOM   4320 C CE1 . HIS B 2 51  ? -7.586  -13.832 42.143   1.00 91.47 51  B 1 
ATOM   4321 N NE2 . HIS B 2 51  ? -6.446  -14.524 42.211   1.00 93.32 51  B 1 
ATOM   4322 N N   . THR B 2 52  ? -3.059  -8.946  41.299   1.00 96.95 52  B 1 
ATOM   4323 C CA  . THR B 2 52  ? -2.299  -7.970  40.509   1.00 97.04 52  B 1 
ATOM   4324 C C   . THR B 2 52  ? -2.278  -8.435  39.063   1.00 97.30 52  B 1 
ATOM   4325 O O   . THR B 2 52  ? -1.940  -9.584  38.796   1.00 96.31 52  B 1 
ATOM   4326 C CB  . THR B 2 52  ? -0.869  -7.814  41.042   1.00 95.96 52  B 1 
ATOM   4327 O OG1 . THR B 2 52  ? -0.901  -7.540  42.422   1.00 88.46 52  B 1 
ATOM   4328 C CG2 . THR B 2 52  ? -0.130  -6.659  40.375   1.00 86.02 52  B 1 
ATOM   4329 N N   . VAL B 2 53  ? -2.635  -7.563  38.142   1.00 97.18 53  B 1 
ATOM   4330 C CA  . VAL B 2 53  ? -2.802  -7.924  36.734   1.00 97.51 53  B 1 
ATOM   4331 C C   . VAL B 2 53  ? -1.927  -7.050  35.847   1.00 97.50 53  B 1 
ATOM   4332 O O   . VAL B 2 53  ? -1.910  -5.829  35.990   1.00 96.61 53  B 1 
ATOM   4333 C CB  . VAL B 2 53  ? -4.273  -7.852  36.288   1.00 97.09 53  B 1 
ATOM   4334 C CG1 . VAL B 2 53  ? -4.457  -8.313  34.835   1.00 93.13 53  B 1 
ATOM   4335 C CG2 . VAL B 2 53  ? -5.166  -8.750  37.158   1.00 92.68 53  B 1 
ATOM   4336 N N   . VAL B 2 54  ? -1.255  -7.656  34.906   1.00 97.57 54  B 1 
ATOM   4337 C CA  . VAL B 2 54  ? -0.658  -6.958  33.765   1.00 97.42 54  B 1 
ATOM   4338 C C   . VAL B 2 54  ? -1.381  -7.401  32.498   1.00 97.71 54  B 1 
ATOM   4339 O O   . VAL B 2 54  ? -1.379  -8.583  32.162   1.00 97.26 54  B 1 
ATOM   4340 C CB  . VAL B 2 54  ? 0.862   -7.184  33.652   1.00 96.68 54  B 1 
ATOM   4341 C CG1 . VAL B 2 54  ? 1.427   -6.313  32.530   1.00 90.48 54  B 1 
ATOM   4342 C CG2 . VAL B 2 54  ? 1.576   -6.803  34.947   1.00 89.88 54  B 1 
ATOM   4343 N N   . LEU B 2 55  ? -2.000  -6.454  31.819   1.00 97.53 55  B 1 
ATOM   4344 C CA  . LEU B 2 55  ? -2.646  -6.684  30.533   1.00 97.73 55  B 1 
ATOM   4345 C C   . LEU B 2 55  ? -1.676  -6.332  29.401   1.00 97.72 55  B 1 
ATOM   4346 O O   . LEU B 2 55  ? -1.129  -5.239  29.376   1.00 97.06 55  B 1 
ATOM   4347 C CB  . LEU B 2 55  ? -3.944  -5.853  30.477   1.00 97.56 55  B 1 
ATOM   4348 C CG  . LEU B 2 55  ? -4.777  -6.077  29.198   1.00 96.68 55  B 1 
ATOM   4349 C CD1 . LEU B 2 55  ? -5.314  -7.502  29.106   1.00 93.39 55  B 1 
ATOM   4350 C CD2 . LEU B 2 55  ? -5.972  -5.119  29.218   1.00 93.34 55  B 1 
ATOM   4351 N N   . VAL B 2 56  ? -1.481  -7.256  28.484   1.00 97.61 56  B 1 
ATOM   4352 C CA  . VAL B 2 56  ? -0.536  -7.118  27.366   1.00 97.67 56  B 1 
ATOM   4353 C C   . VAL B 2 56  ? -1.294  -7.178  26.044   1.00 97.70 56  B 1 
ATOM   4354 O O   . VAL B 2 56  ? -2.130  -8.054  25.844   1.00 97.12 56  B 1 
ATOM   4355 C CB  . VAL B 2 56  ? 0.564   -8.193  27.421   1.00 97.09 56  B 1 
ATOM   4356 C CG1 . VAL B 2 56  ? 1.599   -7.988  26.310   1.00 94.04 56  B 1 
ATOM   4357 C CG2 . VAL B 2 56  ? 1.297   -8.191  28.767   1.00 93.71 56  B 1 
ATOM   4358 N N   . ASP B 2 57  ? -0.979  -6.264  25.138   1.00 97.37 57  B 1 
ATOM   4359 C CA  . ASP B 2 57  ? -1.448  -6.307  23.748   1.00 97.34 57  B 1 
ATOM   4360 C C   . ASP B 2 57  ? -0.373  -5.716  22.821   1.00 96.54 57  B 1 
ATOM   4361 O O   . ASP B 2 57  ? 0.720   -5.364  23.272   1.00 95.04 57  B 1 
ATOM   4362 C CB  . ASP B 2 57  ? -2.812  -5.606  23.625   1.00 97.39 57  B 1 
ATOM   4363 C CG  . ASP B 2 57  ? -3.690  -6.226  22.519   1.00 97.22 57  B 1 
ATOM   4364 O OD1 . ASP B 2 57  ? -3.243  -6.255  21.351   1.00 92.52 57  B 1 
ATOM   4365 O OD2 . ASP B 2 57  ? -4.799  -6.707  22.832   1.00 92.62 57  B 1 
ATOM   4366 N N   . GLN B 2 58  ? -0.650  -5.629  21.529   1.00 97.18 58  B 1 
ATOM   4367 C CA  . GLN B 2 58  ? 0.336   -5.257  20.512   1.00 96.51 58  B 1 
ATOM   4368 C C   . GLN B 2 58  ? 0.678   -3.763  20.495   1.00 96.46 58  B 1 
ATOM   4369 O O   . GLN B 2 58  ? 1.792   -3.400  20.127   1.00 94.34 58  B 1 
ATOM   4370 C CB  . GLN B 2 58  ? -0.181  -5.687  19.134   1.00 95.09 58  B 1 
ATOM   4371 C CG  . GLN B 2 58  ? -0.348  -7.213  19.030   1.00 92.30 58  B 1 
ATOM   4372 C CD  . GLN B 2 58  ? -0.757  -7.673  17.626   1.00 89.68 58  B 1 
ATOM   4373 O OE1 . GLN B 2 58  ? -1.099  -6.910  16.741   1.00 79.03 58  B 1 
ATOM   4374 N NE2 . GLN B 2 58  ? -0.717  -8.959  17.375   1.00 76.71 58  B 1 
ATOM   4375 N N   . THR B 2 59  ? -0.278  -2.903  20.852   1.00 96.30 59  B 1 
ATOM   4376 C CA  . THR B 2 59  ? -0.093  -1.447  20.795   1.00 96.53 59  B 1 
ATOM   4377 C C   . THR B 2 59  ? -0.726  -0.751  22.005   1.00 96.89 59  B 1 
ATOM   4378 O O   . THR B 2 59  ? -1.712  -1.229  22.567   1.00 96.11 59  B 1 
ATOM   4379 C CB  . THR B 2 59  ? -0.672  -0.823  19.503   1.00 95.64 59  B 1 
ATOM   4380 O OG1 . THR B 2 59  ? -2.078  -0.895  19.494   1.00 90.48 59  B 1 
ATOM   4381 C CG2 . THR B 2 59  ? -0.184  -1.487  18.219   1.00 89.51 59  B 1 
ATOM   4382 N N   . GLU B 2 60  ? -0.192  0.434   22.336   1.00 96.66 60  B 1 
ATOM   4383 C CA  . GLU B 2 60  ? -0.750  1.285   23.399   1.00 96.62 60  B 1 
ATOM   4384 C C   . GLU B 2 60  ? -2.191  1.729   23.107   1.00 96.96 60  B 1 
ATOM   4385 O O   . GLU B 2 60  ? -3.012  1.796   24.016   1.00 95.82 60  B 1 
ATOM   4386 C CB  . GLU B 2 60  ? 0.148   2.516   23.594   1.00 95.53 60  B 1 
ATOM   4387 C CG  . GLU B 2 60  ? 1.528   2.197   24.202   1.00 87.14 60  B 1 
ATOM   4388 C CD  . GLU B 2 60  ? 1.461   1.583   25.611   1.00 80.26 60  B 1 
ATOM   4389 O OE1 . GLU B 2 60  ? 2.473   0.990   26.037   1.00 70.81 60  B 1 
ATOM   4390 O OE2 . GLU B 2 60  ? 0.401   1.678   26.267   1.00 71.97 60  B 1 
ATOM   4391 N N   . ASP B 2 61  ? -2.532  1.952   21.848   1.00 97.12 61  B 1 
ATOM   4392 C CA  . ASP B 2 61  ? -3.893  2.332   21.459   1.00 97.08 61  B 1 
ATOM   4393 C C   . ASP B 2 61  ? -4.909  1.214   21.751   1.00 97.32 61  B 1 
ATOM   4394 O O   . ASP B 2 61  ? -6.018  1.469   22.233   1.00 96.15 61  B 1 
ATOM   4395 C CB  . ASP B 2 61  ? -3.943  2.667   19.963   1.00 96.33 61  B 1 
ATOM   4396 C CG  . ASP B 2 61  ? -3.236  3.976   19.592   1.00 87.46 61  B 1 
ATOM   4397 O OD1 . ASP B 2 61  ? -3.164  4.872   20.455   1.00 78.27 61  B 1 
ATOM   4398 O OD2 . ASP B 2 61  ? -2.840  4.080   18.409   1.00 78.24 61  B 1 
ATOM   4399 N N   . ILE B 2 62  ? -4.533  -0.037  21.483   1.00 97.01 62  B 1 
ATOM   4400 C CA  . ILE B 2 62  ? -5.374  -1.198  21.798   1.00 97.08 62  B 1 
ATOM   4401 C C   . ILE B 2 62  ? -5.518  -1.334  23.317   1.00 97.17 62  B 1 
ATOM   4402 O O   . ILE B 2 62  ? -6.633  -1.522  23.807   1.00 96.52 62  B 1 
ATOM   4403 C CB  . ILE B 2 62  ? -4.814  -2.483  21.149   1.00 96.69 62  B 1 
ATOM   4404 C CG1 . ILE B 2 62  ? -4.889  -2.396  19.607   1.00 94.27 62  B 1 
ATOM   4405 C CG2 . ILE B 2 62  ? -5.600  -3.716  21.632   1.00 94.44 62  B 1 
ATOM   4406 C CD1 . ILE B 2 62  ? -4.100  -3.494  18.879   1.00 90.60 62  B 1 
ATOM   4407 N N   . LEU B 2 63  ? -4.424  -1.177  24.069   1.00 97.33 63  B 1 
ATOM   4408 C CA  . LEU B 2 63  ? -4.430  -1.225  25.530   1.00 97.30 63  B 1 
ATOM   4409 C C   . LEU B 2 63  ? -5.285  -0.116  26.139   1.00 96.95 63  B 1 
ATOM   4410 O O   . LEU B 2 63  ? -6.094  -0.387  27.028   1.00 96.42 63  B 1 
ATOM   4411 C CB  . LEU B 2 63  ? -2.986  -1.142  26.053   1.00 97.20 63  B 1 
ATOM   4412 C CG  . LEU B 2 63  ? -2.158  -2.407  25.792   1.00 96.38 63  B 1 
ATOM   4413 C CD1 . LEU B 2 63  ? -0.691  -2.146  26.134   1.00 93.62 63  B 1 
ATOM   4414 C CD2 . LEU B 2 63  ? -2.644  -3.583  26.651   1.00 93.48 63  B 1 
ATOM   4415 N N   . ALA B 2 64  ? -5.178  1.110   25.633   1.00 97.20 64  B 1 
ATOM   4416 C CA  . ALA B 2 64  ? -5.993  2.230   26.084   1.00 96.81 64  B 1 
ATOM   4417 C C   . ALA B 2 64  ? -7.490  1.969   25.840   1.00 96.75 64  B 1 
ATOM   4418 O O   . ALA B 2 64  ? -8.322  2.158   26.732   1.00 96.01 64  B 1 
ATOM   4419 C CB  . ALA B 2 64  ? -5.524  3.497   25.364   1.00 96.34 64  B 1 
ATOM   4420 N N   . LYS B 2 65  ? -7.833  1.442   24.662   1.00 97.11 65  B 1 
ATOM   4421 C CA  . LYS B 2 65  ? -9.214  1.059   24.330   1.00 97.03 65  B 1 
ATOM   4422 C C   . LYS B 2 65  ? -9.710  -0.081  25.203   1.00 97.18 65  B 1 
ATOM   4423 O O   . LYS B 2 65  ? -10.845 -0.036  25.686   1.00 96.28 65  B 1 
ATOM   4424 C CB  . LYS B 2 65  ? -9.280  0.721   22.834   1.00 96.30 65  B 1 
ATOM   4425 C CG  . LYS B 2 65  ? -10.714 0.513   22.361   1.00 83.19 65  B 1 
ATOM   4426 C CD  . LYS B 2 65  ? -10.730 0.200   20.855   1.00 80.32 65  B 1 
ATOM   4427 C CE  . LYS B 2 65  ? -12.151 -0.020  20.356   1.00 67.09 65  B 1 
ATOM   4428 N NZ  . LYS B 2 65  ? -12.167 -0.383  18.918   1.00 59.95 65  B 1 
ATOM   4429 N N   . SER B 2 66  ? -8.881  -1.080  25.446   1.00 97.33 66  B 1 
ATOM   4430 C CA  . SER B 2 66  ? -9.192  -2.213  26.320   1.00 97.18 66  B 1 
ATOM   4431 C C   . SER B 2 66  ? -9.443  -1.751  27.756   1.00 96.96 66  B 1 
ATOM   4432 O O   . SER B 2 66  ? -10.493 -2.059  28.326   1.00 96.20 66  B 1 
ATOM   4433 C CB  . SER B 2 66  ? -8.052  -3.234  26.265   1.00 97.02 66  B 1 
ATOM   4434 O OG  . SER B 2 66  ? -8.414  -4.350  27.024   1.00 89.05 66  B 1 
ATOM   4435 N N   . LYS B 2 67  ? -8.549  -0.928  28.311   1.00 97.24 67  B 1 
ATOM   4436 C CA  . LYS B 2 67  ? -8.669  -0.396  29.670   1.00 96.82 67  B 1 
ATOM   4437 C C   . LYS B 2 67  ? -9.922  0.465   29.842   1.00 96.86 67  B 1 
ATOM   4438 O O   . LYS B 2 67  ? -10.609 0.346   30.856   1.00 96.08 67  B 1 
ATOM   4439 C CB  . LYS B 2 67  ? -7.375  0.341   30.038   1.00 95.54 67  B 1 
ATOM   4440 C CG  . LYS B 2 67  ? -7.236  0.538   31.559   1.00 87.86 67  B 1 
ATOM   4441 C CD  . LYS B 2 67  ? -5.828  1.014   31.925   1.00 84.15 67  B 1 
ATOM   4442 C CE  . LYS B 2 67  ? -5.680  1.091   33.445   1.00 78.35 67  B 1 
ATOM   4443 N NZ  . LYS B 2 67  ? -4.267  1.278   33.878   1.00 70.57 67  B 1 
ATOM   4444 N N   . LYS B 2 68  ? -10.264 1.260   28.819   1.00 96.90 68  B 1 
ATOM   4445 C CA  . LYS B 2 68  ? -11.517 2.016   28.797   1.00 96.88 68  B 1 
ATOM   4446 C C   . LYS B 2 68  ? -12.751 1.096   28.798   1.00 96.80 68  B 1 
ATOM   4447 O O   . LYS B 2 68  ? -13.689 1.337   29.552   1.00 95.97 68  B 1 
ATOM   4448 C CB  . LYS B 2 68  ? -11.505 2.957   27.585   1.00 96.26 68  B 1 
ATOM   4449 C CG  . LYS B 2 68  ? -12.713 3.899   27.615   1.00 88.33 68  B 1 
ATOM   4450 C CD  . LYS B 2 68  ? -12.668 4.878   26.443   1.00 80.14 68  B 1 
ATOM   4451 C CE  . LYS B 2 68  ? -13.909 5.762   26.526   1.00 69.69 68  B 1 
ATOM   4452 N NZ  . LYS B 2 68  ? -13.953 6.764   25.424   1.00 59.78 68  B 1 
ATOM   4453 N N   . GLY B 2 69  ? -12.731 0.035   28.013   1.00 96.58 69  B 1 
ATOM   4454 C CA  . GLY B 2 69  ? -13.799 -0.962  28.016   1.00 96.34 69  B 1 
ATOM   4455 C C   . GLY B 2 69  ? -13.953 -1.663  29.372   1.00 96.87 69  B 1 
ATOM   4456 O O   . GLY B 2 69  ? -15.074 -1.871  29.842   1.00 95.80 69  B 1 
ATOM   4457 N N   . ILE B 2 70  ? -12.832 -1.961  30.042   1.00 97.06 70  B 1 
ATOM   4458 C CA  . ILE B 2 70  ? -12.824 -2.506  31.408   1.00 97.13 70  B 1 
ATOM   4459 C C   . ILE B 2 70  ? -13.447 -1.509  32.382   1.00 96.96 70  B 1 
ATOM   4460 O O   . ILE B 2 70  ? -14.300 -1.910  33.177   1.00 96.28 70  B 1 
ATOM   4461 C CB  . ILE B 2 70  ? -11.392 -2.907  31.842   1.00 97.09 70  B 1 
ATOM   4462 C CG1 . ILE B 2 70  ? -10.895 -4.105  31.004   1.00 95.81 70  B 1 
ATOM   4463 C CG2 . ILE B 2 70  ? -11.354 -3.266  33.341   1.00 95.83 70  B 1 
ATOM   4464 C CD1 . ILE B 2 70  ? -9.397  -4.374  31.142   1.00 94.26 70  B 1 
ATOM   4465 N N   . GLU B 2 71  ? -13.094 -0.233  32.316   1.00 96.84 71  B 1 
ATOM   4466 C CA  . GLU B 2 71  ? -13.661 0.803   33.174   1.00 96.59 71  B 1 
ATOM   4467 C C   . GLU B 2 71  ? -15.179 0.903   33.007   1.00 96.11 71  B 1 
ATOM   4468 O O   . GLU B 2 71  ? -15.928 0.891   33.994   1.00 95.34 71  B 1 
ATOM   4469 C CB  . GLU B 2 71  ? -13.002 2.158   32.867   1.00 96.15 71  B 1 
ATOM   4470 C CG  . GLU B 2 71  ? -13.413 3.225   33.881   1.00 93.01 71  B 1 
ATOM   4471 C CD  . GLU B 2 71  ? -12.949 4.645   33.532   1.00 90.41 71  B 1 
ATOM   4472 O OE1 . GLU B 2 71  ? -13.511 5.575   34.145   1.00 82.98 71  B 1 
ATOM   4473 O OE2 . GLU B 2 71  ? -12.099 4.819   32.634   1.00 83.87 71  B 1 
ATOM   4474 N N   . GLU B 2 72  ? -15.664 0.939   31.757   1.00 96.21 72  B 1 
ATOM   4475 C CA  . GLU B 2 72  ? -17.100 0.983   31.464   1.00 95.89 72  B 1 
ATOM   4476 C C   . GLU B 2 72  ? -17.833 -0.261  32.000   1.00 95.35 72  B 1 
ATOM   4477 O O   . GLU B 2 72  ? -18.924 -0.150  32.563   1.00 94.06 72  B 1 
ATOM   4478 C CB  . GLU B 2 72  ? -17.309 1.106   29.949   1.00 95.55 72  B 1 
ATOM   4479 C CG  . GLU B 2 72  ? -16.944 2.496   29.403   1.00 88.67 72  B 1 
ATOM   4480 C CD  . GLU B 2 72  ? -17.074 2.599   27.873   1.00 83.26 72  B 1 
ATOM   4481 O OE1 . GLU B 2 72  ? -16.641 3.644   27.319   1.00 76.15 72  B 1 
ATOM   4482 O OE2 . GLU B 2 72  ? -17.614 1.662   27.244   1.00 77.49 72  B 1 
ATOM   4483 N N   . SER B 2 73  ? -17.212 -1.426  31.878   1.00 95.89 73  B 1 
ATOM   4484 C CA  . SER B 2 73  ? -17.759 -2.669  32.416   1.00 95.69 73  B 1 
ATOM   4485 C C   . SER B 2 73  ? -17.767 -2.674  33.948   1.00 95.48 73  B 1 
ATOM   4486 O O   . SER B 2 73  ? -18.790 -3.014  34.559   1.00 94.54 73  B 1 
ATOM   4487 C CB  . SER B 2 73  ? -16.963 -3.856  31.864   1.00 95.56 73  B 1 
ATOM   4488 O OG  . SER B 2 73  ? -17.556 -5.073  32.269   1.00 92.04 73  B 1 
ATOM   4489 N N   . LEU B 2 74  ? -16.687 -2.228  34.589   1.00 95.76 74  B 1 
ATOM   4490 C CA  . LEU B 2 74  ? -16.597 -2.097  36.045   1.00 95.41 74  B 1 
ATOM   4491 C C   . LEU B 2 74  ? -17.634 -1.116  36.591   1.00 94.94 74  B 1 
ATOM   4492 O O   . LEU B 2 74  ? -18.290 -1.434  37.580   1.00 94.37 74  B 1 
ATOM   4493 C CB  . LEU B 2 74  ? -15.184 -1.645  36.447   1.00 95.52 74  B 1 
ATOM   4494 C CG  . LEU B 2 74  ? -14.126 -2.754  36.398   1.00 94.96 74  B 1 
ATOM   4495 C CD1 . LEU B 2 74  ? -12.740 -2.126  36.580   1.00 91.91 74  B 1 
ATOM   4496 C CD2 . LEU B 2 74  ? -14.329 -3.784  37.513   1.00 91.81 74  B 1 
ATOM   4497 N N   . ARG B 2 75  ? -17.854 0.016   35.920   1.00 95.10 75  B 1 
ATOM   4498 C CA  . ARG B 2 75  ? -18.904 0.975   36.301   1.00 94.22 75  B 1 
ATOM   4499 C C   . ARG B 2 75  ? -20.297 0.336   36.249   1.00 93.73 75  B 1 
ATOM   4500 O O   . ARG B 2 75  ? -21.099 0.555   37.154   1.00 92.15 75  B 1 
ATOM   4501 C CB  . ARG B 2 75  ? -18.845 2.217   35.404   1.00 93.53 75  B 1 
ATOM   4502 C CG  . ARG B 2 75  ? -17.662 3.140   35.749   1.00 86.86 75  B 1 
ATOM   4503 C CD  . ARG B 2 75  ? -17.643 4.341   34.797   1.00 82.00 75  B 1 
ATOM   4504 N NE  . ARG B 2 75  ? -16.469 5.214   35.012   1.00 74.83 75  B 1 
ATOM   4505 C CZ  . ARG B 2 75  ? -16.417 6.420   35.545   1.00 68.02 75  B 1 
ATOM   4506 N NH1 . ARG B 2 75  ? -17.477 7.035   35.984   1.00 58.97 75  B 1 
ATOM   4507 N NH2 . ARG B 2 75  ? -15.276 7.043   35.621   1.00 62.61 75  B 1 
ATOM   4508 N N   . LYS B 2 76  ? -20.590 -0.495  35.251   1.00 93.91 76  B 1 
ATOM   4509 C CA  . LYS B 2 76  ? -21.860 -1.243  35.173   1.00 92.91 76  B 1 
ATOM   4510 C C   . LYS B 2 76  ? -21.992 -2.243  36.326   1.00 92.85 76  B 1 
ATOM   4511 O O   . LYS B 2 76  ? -23.058 -2.343  36.924   1.00 90.68 76  B 1 
ATOM   4512 C CB  . LYS B 2 76  ? -21.982 -1.968  33.826   1.00 91.84 76  B 1 
ATOM   4513 C CG  . LYS B 2 76  ? -22.211 -1.028  32.633   1.00 85.16 76  B 1 
ATOM   4514 C CD  . LYS B 2 76  ? -22.201 -1.832  31.320   1.00 81.30 76  B 1 
ATOM   4515 C CE  . LYS B 2 76  ? -22.335 -0.923  30.097   1.00 71.50 76  B 1 
ATOM   4516 N NZ  . LYS B 2 76  ? -22.230 -1.688  28.828   1.00 64.35 76  B 1 
ATOM   4517 N N   . VAL B 2 77  ? -20.909 -2.958  36.651   1.00 92.77 77  B 1 
ATOM   4518 C CA  . VAL B 2 77  ? -20.891 -3.900  37.784   1.00 91.95 77  B 1 
ATOM   4519 C C   . VAL B 2 77  ? -21.057 -3.157  39.111   1.00 92.51 77  B 1 
ATOM   4520 O O   . VAL B 2 77  ? -21.901 -3.548  39.920   1.00 91.71 77  B 1 
ATOM   4521 C CB  . VAL B 2 77  ? -19.606 -4.747  37.781   1.00 91.00 77  B 1 
ATOM   4522 C CG1 . VAL B 2 77  ? -19.487 -5.632  39.026   1.00 85.37 77  B 1 
ATOM   4523 C CG2 . VAL B 2 77  ? -19.575 -5.678  36.563   1.00 85.77 77  B 1
[truncated: 150,103 more chars]
