# Supplementary material for: Searching for protein partners of short-chain 3-hydroxyacyl-CoA dehydrogenase (SCHAD) reveals keratin 8 as a novel candidate for interaction in pancreatic β-cells
Source: BMC Mol Cell Biol. 2025 Jun 5;26:18. doi: 10.1186/s12860-025-00544-w (PMC12139081; doi:10.1186/s12860-025-00544-w)
Supplement: Supplementary file 3 — Supplementary Material 3 [file 12860_2025_544_MOESM3_ESM.zip › fold_k8_iso2_x1_schad_x1_nad_model_4.cif]

# By using this file you agree to the legally binding terms of use found at alphafoldserver.com/output-terms
data_1852efe168d46bda
#
_entry.id 1852efe168d46bda
#
loop_
_atom_type.symbol
C 
N 
O 
P 
S 
#
loop_
_audit_author.name
_audit_author.pdbx_ordinal
"Google DeepMind" 1 
"Isomorphic Labs" 2 
#
_audit_conform.dict_location https://raw.githubusercontent.com/ihmwg/ModelCIF/master/dist/mmcif_ma.dic
_audit_conform.dict_name     mmcif_ma.dic
_audit_conform.dict_version  1.4.5
#
loop_
_chem_comp.formula
_chem_comp.formula_weight
_chem_comp.id
_chem_comp.mon_nstd_flag
_chem_comp.name
_chem_comp.pdbx_smiles
_chem_comp.pdbx_synonyms
_chem_comp.type
"C3 H7 N O2"        89.093  ALA y ALANINE                           C[C@H](N)C(O)=O                                                                                                               ? "L-PEPTIDE LINKING" 
"C6 H15 N4 O2"      175.209 ARG y ARGININE                          N[C@@H](CCCNC(N)=[NH2+])C(O)=O                                                                                                ? "L-PEPTIDE LINKING" 
"C4 H8 N2 O3"       132.118 ASN y ASPARAGINE                        N[C@@H](CC(N)=O)C(O)=O                                                                                                        ? "L-PEPTIDE LINKING" 
"C4 H7 N O4"        133.103 ASP y "ASPARTIC ACID"                   N[C@@H](CC(O)=O)C(O)=O                                                                                                        ? "L-PEPTIDE LINKING" 
"C3 H7 N O2 S"      121.158 CYS y CYSTEINE                          N[C@@H](CS)C(O)=O                                                                                                             ? "L-PEPTIDE LINKING" 
"C5 H10 N2 O3"      146.144 GLN y GLUTAMINE                         N[C@@H](CCC(N)=O)C(O)=O                                                                                                       ? "L-PEPTIDE LINKING" 
"C5 H9 N O4"        147.129 GLU y "GLUTAMIC ACID"                   N[C@@H](CCC(O)=O)C(O)=O                                                                                                       ? "L-PEPTIDE LINKING" 
"C2 H5 N O2"        75.067  GLY y GLYCINE                           NCC(O)=O                                                                                                                      ? "PEPTIDE LINKING"   
"C6 H10 N3 O2"      156.162 HIS y HISTIDINE                         N[C@@H](Cc1c[nH]c[nH+]1)C(O)=O                                                                                                ? "L-PEPTIDE LINKING" 
"C6 H13 N O2"       131.173 ILE y ISOLEUCINE                        CC[C@H](C)[C@H](N)C(O)=O                                                                                                      ? "L-PEPTIDE LINKING" 
"C6 H13 N O2"       131.173 LEU y LEUCINE                           CC(C)C[C@H](N)C(O)=O                                                                                                          ? "L-PEPTIDE LINKING" 
"C6 H15 N2 O2"      147.195 LYS y LYSINE                            N[C@@H](CCCC[NH3+])C(O)=O                                                                                                     ? "L-PEPTIDE LINKING" 
"C5 H11 N O2 S"     149.211 MET y METHIONINE                        CSCC[C@H](N)C(O)=O                                                                                                            ? "L-PEPTIDE LINKING" 
"C21 H27 N7 O14 P2" 663.425 NAD . NICOTINAMIDE-ADENINE-DINUCLEOTIDE NC(=O)c1ccc[n+](c1)[C@@H]2O[C@H](CO[P]([O-])(=O)O[P@](O)(=O)OC[C@H]3O[C@H]([C@H](O)[C@@H]3O)n4cnc5c(N)ncnc45)[C@@H](O)[C@H]2O ? NON-POLYMER         
"C9 H11 N O2"       165.189 PHE y PHENYLALANINE                     N[C@@H](Cc1ccccc1)C(O)=O                                                                                                      ? "L-PEPTIDE LINKING" 
"C5 H9 N O2"        115.130 PRO y PROLINE                           OC(=O)[C@@H]1CCCN1                                                                                                            ? "L-PEPTIDE LINKING" 
"C3 H7 N O3"        105.093 SER y SERINE                            N[C@@H](CO)C(O)=O                                                                                                             ? "L-PEPTIDE LINKING" 
"C4 H9 N O3"        119.119 THR y THREONINE                         C[C@@H](O)[C@H](N)C(O)=O                                                                                                      ? "L-PEPTIDE LINKING" 
"C11 H12 N2 O2"     204.225 TRP y TRYPTOPHAN                        N[C@@H](Cc1c[nH]c2ccccc12)C(O)=O                                                                                              ? "L-PEPTIDE LINKING" 
"C9 H11 N O3"       181.189 TYR y TYROSINE                          N[C@@H](Cc1ccc(O)cc1)C(O)=O                                                                                                   ? "L-PEPTIDE LINKING" 
"C5 H11 N O2"       117.146 VAL y VALINE                            CC(C)[C@H](N)C(O)=O                                                                                                           ? "L-PEPTIDE LINKING" 
#
_citation.book_publisher          ?
_citation.country                 UK
_citation.id                      primary
_citation.journal_full            Nature
_citation.journal_id_ASTM         NATUAS
_citation.journal_id_CSD          0006
_citation.journal_id_ISSN         0028-0836
_citation.journal_volume          ?
_citation.page_first              ?
_citation.page_last               ?
_citation.pdbx_database_id_DOI    ?
_citation.pdbx_database_id_PubMed ?
_citation.title                   "Accurate structure prediction of biomolecular interactions with AlphaFold 3"
_citation.year                    2024
#
loop_
_citation_author.citation_id
_citation_author.name
_citation_author.ordinal
primary "Google DeepMind" 1 
primary "Isomorphic Labs" 2 
#
loop_
_entity.id
_entity.pdbx_description
_entity.type
1 . polymer     
2 . polymer     
3 . non-polymer 
#
loop_
_entity_poly.entity_id
_entity_poly.pdbx_strand_id
_entity_poly.type
1 A polypeptide(L) 
2 B polypeptide(L) 
#
loop_
_entity_poly_seq.entity_id
_entity_poly_seq.hetero
_entity_poly_seq.mon_id
_entity_poly_seq.num
1 n MET 1   
1 n ASN 2   
1 n GLY 3   
1 n VAL 4   
1 n SER 5   
1 n TRP 6   
1 n SER 7   
1 n GLN 8   
1 n ASP 9   
1 n LEU 10  
1 n GLN 11  
1 n GLU 12  
1 n GLY 13  
1 n ILE 14  
1 n SER 15  
1 n ALA 16  
1 n TRP 17  
1 n PHE 18  
1 n GLY 19  
1 n PRO 20  
1 n PRO 21  
1 n ALA 22  
1 n SER 23  
1 n THR 24  
1 n PRO 25  
1 n ALA 26  
1 n SER 27  
1 n THR 28  
1 n MET 29  
1 n SER 30  
1 n ILE 31  
1 n ARG 32  
1 n VAL 33  
1 n THR 34  
1 n GLN 35  
1 n LYS 36  
1 n SER 37  
1 n TYR 38  
1 n LYS 39  
1 n VAL 40  
1 n SER 41  
1 n THR 42  
1 n SER 43  
1 n GLY 44  
1 n PRO 45  
1 n ARG 46  
1 n ALA 47  
1 n PHE 48  
1 n SER 49  
1 n SER 50  
1 n ARG 51  
1 n SER 52  
1 n TYR 53  
1 n THR 54  
1 n SER 55  
1 n GLY 56  
1 n PRO 57  
1 n GLY 58  
1 n SER 59  
1 n ARG 60  
1 n ILE 61  
1 n SER 62  
1 n SER 63  
1 n SER 64  
1 n SER 65  
1 n PHE 66  
1 n SER 67  
1 n ARG 68  
1 n VAL 69  
1 n GLY 70  
1 n SER 71  
1 n SER 72  
1 n ASN 73  
1 n PHE 74  
1 n ARG 75  
1 n GLY 76  
1 n GLY 77  
1 n LEU 78  
1 n GLY 79  
1 n GLY 80  
1 n GLY 81  
1 n TYR 82  
1 n GLY 83  
1 n GLY 84  
1 n ALA 85  
1 n SER 86  
1 n GLY 87  
1 n MET 88  
1 n GLY 89  
1 n GLY 90  
1 n ILE 91  
1 n THR 92  
1 n ALA 93  
1 n VAL 94  
1 n THR 95  
1 n VAL 96  
1 n ASN 97  
1 n GLN 98  
1 n SER 99  
1 n LEU 100 
1 n LEU 101 
1 n SER 102 
1 n PRO 103 
1 n LEU 104 
1 n VAL 105 
1 n LEU 106 
1 n GLU 107 
1 n VAL 108 
1 n ASP 109 
1 n PRO 110 
1 n ASN 111 
1 n ILE 112 
1 n GLN 113 
1 n ALA 114 
1 n VAL 115 
1 n ARG 116 
1 n THR 117 
1 n GLN 118 
1 n GLU 119 
1 n LYS 120 
1 n GLU 121 
1 n GLN 122 
1 n ILE 123 
1 n LYS 124 
1 n THR 125 
1 n LEU 126 
1 n ASN 127 
1 n ASN 128 
1 n LYS 129 
1 n PHE 130 
1 n ALA 131 
1 n SER 132 
1 n PHE 133 
1 n ILE 134 
1 n ASP 135 
1 n LYS 136 
1 n VAL 137 
1 n ARG 138 
1 n PHE 139 
1 n LEU 140 
1 n GLU 141 
1 n GLN 142 
1 n GLN 143 
1 n ASN 144 
1 n LYS 145 
1 n MET 146 
1 n LEU 147 
1 n GLU 148 
1 n THR 149 
1 n LYS 150 
1 n TRP 151 
1 n SER 152 
1 n LEU 153 
1 n LEU 154 
1 n GLN 155 
1 n GLN 156 
1 n GLN 157 
1 n LYS 158 
1 n THR 159 
1 n ALA 160 
1 n ARG 161 
1 n SER 162 
1 n ASN 163 
1 n MET 164 
1 n ASP 165 
1 n ASN 166 
1 n MET 167 
1 n PHE 168 
1 n GLU 169 
1 n SER 170 
1 n TYR 171 
1 n ILE 172 
1 n ASN 173 
1 n ASN 174 
1 n LEU 175 
1 n ARG 176 
1 n ARG 177 
1 n GLN 178 
1 n LEU 179 
1 n GLU 180 
1 n THR 181 
1 n LEU 182 
1 n GLY 183 
1 n GLN 184 
1 n GLU 185 
1 n LYS 186 
1 n LEU 187 
1 n LYS 188 
1 n LEU 189 
1 n GLU 190 
1 n ALA 191 
1 n GLU 192 
1 n LEU 193 
1 n GLY 194 
1 n ASN 195 
1 n MET 196 
1 n GLN 197 
1 n GLY 198 
1 n LEU 199 
1 n VAL 200 
1 n GLU 201 
1 n ASP 202 
1 n PHE 203 
1 n LYS 204 
1 n ASN 205 
1 n LYS 206 
1 n TYR 207 
1 n GLU 208 
1 n ASP 209 
1 n GLU 210 
1 n ILE 211 
1 n ASN 212 
1 n LYS 213 
1 n ARG 214 
1 n THR 215 
1 n GLU 216 
1 n MET 217 
1 n GLU 218 
1 n ASN 219 
1 n GLU 220 
1 n PHE 221 
1 n VAL 222 
1 n LEU 223 
1 n ILE 224 
1 n LYS 225 
1 n LYS 226 
1 n ASP 227 
1 n VAL 228 
1 n ASP 229 
1 n GLU 230 
1 n ALA 231 
1 n TYR 232 
1 n MET 233 
1 n ASN 234 
1 n LYS 235 
1 n VAL 236 
1 n GLU 237 
1 n LEU 238 
1 n GLU 239 
1 n SER 240 
1 n ARG 241 
1 n LEU 242 
1 n GLU 243 
1 n GLY 244 
1 n LEU 245 
1 n THR 246 
1 n ASP 247 
1 n GLU 248 
1 n ILE 249 
1 n ASN 250 
1 n PHE 251 
1 n LEU 252 
1 n ARG 253 
1 n GLN 254 
1 n LEU 255 
1 n TYR 256 
1 n GLU 257 
1 n GLU 258 
1 n GLU 259 
1 n ILE 260 
1 n ARG 261 
1 n GLU 262 
1 n LEU 263 
1 n GLN 264 
1 n SER 265 
1 n GLN 266 
1 n ILE 267 
1 n SER 268 
1 n ASP 269 
1 n THR 270 
1 n SER 271 
1 n VAL 272 
1 n VAL 273 
1 n LEU 274 
1 n SER 275 
1 n MET 276 
1 n ASP 277 
1 n ASN 278 
1 n SER 279 
1 n ARG 280 
1 n SER 281 
1 n LEU 282 
1 n ASP 283 
1 n MET 284 
1 n ASP 285 
1 n SER 286 
1 n ILE 287 
1 n ILE 288 
1 n ALA 289 
1 n GLU 290 
1 n VAL 291 
1 n LYS 292 
1 n ALA 293 
1 n GLN 294 
1 n TYR 295 
1 n GLU 296 
1 n ASP 297 
1 n ILE 298 
1 n ALA 299 
1 n ASN 300 
1 n ARG 301 
1 n SER 302 
1 n ARG 303 
1 n ALA 304 
1 n GLU 305 
1 n ALA 306 
1 n GLU 307 
1 n SER 308 
1 n MET 309 
1 n TYR 310 
1 n GLN 311 
1 n ILE 312 
1 n LYS 313 
1 n TYR 314 
1 n GLU 315 
1 n GLU 316 
1 n LEU 317 
1 n GLN 318 
1 n SER 319 
1 n LEU 320 
1 n ALA 321 
1 n GLY 322 
1 n LYS 323 
1 n HIS 324 
1 n GLY 325 
1 n ASP 326 
1 n ASP 327 
1 n LEU 328 
1 n ARG 329 
1 n ARG 330 
1 n THR 331 
1 n LYS 332 
1 n THR 333 
1 n GLU 334 
1 n ILE 335 
1 n SER 336 
1 n GLU 337 
1 n MET 338 
1 n ASN 339 
1 n ARG 340 
1 n ASN 341 
1 n ILE 342 
1 n SER 343 
1 n ARG 344 
1 n LEU 345 
1 n GLN 346 
1 n ALA 347 
1 n GLU 348 
1 n ILE 349 
1 n GLU 350 
1 n GLY 351 
1 n LEU 352 
1 n LYS 353 
1 n GLY 354 
1 n GLN 355 
1 n ARG 356 
1 n ALA 357 
1 n SER 358 
1 n LEU 359 
1 n GLU 360 
1 n ALA 361 
1 n ALA 362 
1 n ILE 363 
1 n ALA 364 
1 n ASP 365 
1 n ALA 366 
1 n GLU 367 
1 n GLN 368 
1 n ARG 369 
1 n GLY 370 
1 n GLU 371 
1 n LEU 372 
1 n ALA 373 
1 n ILE 374 
1 n LYS 375 
1 n ASP 376 
1 n ALA 377 
1 n ASN 378 
1 n ALA 379 
1 n LYS 380 
1 n LEU 381 
1 n SER 382 
1 n GLU 383 
1 n LEU 384 
1 n GLU 385 
1 n ALA 386 
1 n ALA 387 
1 n LEU 388 
1 n GLN 389 
1 n ARG 390 
1 n ALA 391 
1 n LYS 392 
1 n GLN 393 
1 n ASP 394 
1 n MET 395 
1 n ALA 396 
1 n ARG 397 
1 n GLN 398 
1 n LEU 399 
1 n ARG 400 
1 n GLU 401 
1 n TYR 402 
1 n GLN 403 
1 n GLU 404 
1 n LEU 405 
1 n MET 406 
1 n ASN 407 
1 n VAL 408 
1 n LYS 409 
1 n LEU 410 
1 n ALA 411 
1 n LEU 412 
1 n ASP 413 
1 n ILE 414 
1 n GLU 415 
1 n ILE 416 
1 n ALA 417 
1 n THR 418 
1 n TYR 419 
1 n ARG 420 
1 n LYS 421 
1 n LEU 422 
1 n LEU 423 
1 n GLU 424 
1 n GLY 425 
1 n GLU 426 
1 n GLU 427 
1 n SER 428 
1 n ARG 429 
1 n LEU 430 
1 n GLU 431 
1 n SER 432 
1 n GLY 433 
1 n MET 434 
1 n GLN 435 
1 n ASN 436 
1 n MET 437 
1 n SER 438 
1 n ILE 439 
1 n HIS 440 
1 n THR 441 
1 n LYS 442 
1 n THR 443 
1 n THR 444 
1 n SER 445 
1 n GLY 446 
1 n TYR 447 
1 n ALA 448 
1 n GLY 449 
1 n GLY 450 
1 n LEU 451 
1 n SER 452 
1 n SER 453 
1 n ALA 454 
1 n TYR 455 
1 n GLY 456 
1 n GLY 457 
1 n LEU 458 
1 n THR 459 
1 n SER 460 
1 n PRO 461 
1 n GLY 462 
1 n LEU 463 
1 n SER 464 
1 n TYR 465 
1 n SER 466 
1 n LEU 467 
1 n GLY 468 
1 n SER 469 
1 n SER 470 
1 n PHE 471 
1 n GLY 472 
1 n SER 473 
1 n GLY 474 
1 n ALA 475 
1 n GLY 476 
1 n SER 477 
1 n SER 478 
1 n SER 479 
1 n PHE 480 
1 n SER 481 
1 n ARG 482 
1 n THR 483 
1 n SER 484 
1 n SER 485 
1 n SER 486 
1 n ARG 487 
1 n ALA 488 
1 n VAL 489 
1 n VAL 490 
1 n VAL 491 
1 n LYS 492 
1 n LYS 493 
1 n ILE 494 
1 n GLU 495 
1 n THR 496 
1 n ARG 497 
1 n ASP 498 
1 n GLY 499 
1 n LYS 500 
1 n LEU 501 
1 n VAL 502 
1 n SER 503 
1 n GLU 504 
1 n SER 505 
1 n SER 506 
1 n ASP 507 
1 n VAL 508 
1 n LEU 509 
1 n PRO 510 
1 n LYS 511 
2 n MET 1   
2 n ALA 2   
2 n PHE 3   
2 n VAL 4   
2 n THR 5   
2 n ARG 6   
2 n GLN 7   
2 n PHE 8   
2 n MET 9   
2 n ARG 10  
2 n SER 11  
2 n VAL 12  
2 n SER 13  
2 n SER 14  
2 n SER 15  
2 n SER 16  
2 n THR 17  
2 n ALA 18  
2 n SER 19  
2 n ALA 20  
2 n SER 21  
2 n ALA 22  
2 n LYS 23  
2 n LYS 24  
2 n ILE 25  
2 n ILE 26  
2 n VAL 27  
2 n LYS 28  
2 n HIS 29  
2 n VAL 30  
2 n THR 31  
2 n VAL 32  
2 n ILE 33  
2 n GLY 34  
2 n GLY 35  
2 n GLY 36  
2 n LEU 37  
2 n MET 38  
2 n GLY 39  
2 n ALA 40  
2 n GLY 41  
2 n ILE 42  
2 n ALA 43  
2 n GLN 44  
2 n VAL 45  
2 n ALA 46  
2 n ALA 47  
2 n ALA 48  
2 n THR 49  
2 n GLY 50  
2 n HIS 51  
2 n THR 52  
2 n VAL 53  
2 n VAL 54  
2 n LEU 55  
2 n VAL 56  
2 n ASP 57  
2 n GLN 58  
2 n THR 59  
2 n GLU 60  
2 n ASP 61  
2 n ILE 62  
2 n LEU 63  
2 n ALA 64  
2 n LYS 65  
2 n SER 66  
2 n LYS 67  
2 n LYS 68  
2 n GLY 69  
2 n ILE 70  
2 n GLU 71  
2 n GLU 72  
2 n SER 73  
2 n LEU 74  
2 n ARG 75  
2 n LYS 76  
2 n VAL 77  
2 n ALA 78  
2 n LYS 79  
2 n LYS 80  
2 n LYS 81  
2 n PHE 82  
2 n ALA 83  
2 n GLU 84  
2 n ASN 85  
2 n LEU 86  
2 n LYS 87  
2 n ALA 88  
2 n GLY 89  
2 n ASP 90  
2 n GLU 91  
2 n PHE 92  
2 n VAL 93  
2 n GLU 94  
2 n LYS 95  
2 n THR 96  
2 n LEU 97  
2 n SER 98  
2 n THR 99  
2 n ILE 100 
2 n ALA 101 
2 n THR 102 
2 n SER 103 
2 n THR 104 
2 n ASP 105 
2 n ALA 106 
2 n ALA 107 
2 n SER 108 
2 n VAL 109 
2 n VAL 110 
2 n HIS 111 
2 n SER 112 
2 n THR 113 
2 n ASP 114 
2 n LEU 115 
2 n VAL 116 
2 n VAL 117 
2 n GLU 118 
2 n ALA 119 
2 n ILE 120 
2 n VAL 121 
2 n GLU 122 
2 n ASN 123 
2 n LEU 124 
2 n LYS 125 
2 n VAL 126 
2 n LYS 127 
2 n ASN 128 
2 n GLU 129 
2 n LEU 130 
2 n PHE 131 
2 n LYS 132 
2 n ARG 133 
2 n LEU 134 
2 n ASP 135 
2 n LYS 136 
2 n PHE 137 
2 n ALA 138 
2 n ALA 139 
2 n GLU 140 
2 n HIS 141 
2 n THR 142 
2 n ILE 143 
2 n PHE 144 
2 n ALA 145 
2 n SER 146 
2 n ASN 147 
2 n THR 148 
2 n SER 149 
2 n SER 150 
2 n LEU 151 
2 n GLN 152 
2 n ILE 153 
2 n THR 154 
2 n SER 155 
2 n ILE 156 
2 n ALA 157 
2 n ASN 158 
2 n ALA 159 
2 n THR 160 
2 n THR 161 
2 n ARG 162 
2 n GLN 163 
2 n ASP 164 
2 n ARG 165 
2 n PHE 166 
2 n ALA 167 
2 n GLY 168 
2 n LEU 169 
2 n HIS 170 
2 n PHE 171 
2 n PHE 172 
2 n ASN 173 
2 n PRO 174 
2 n VAL 175 
2 n PRO 176 
2 n VAL 177 
2 n MET 178 
2 n LYS 179 
2 n LEU 180 
2 n VAL 181 
2 n GLU 182 
2 n VAL 183 
2 n ILE 184 
2 n LYS 185 
2 n THR 186 
2 n PRO 187 
2 n MET 188 
2 n THR 189 
2 n SER 190 
2 n GLN 191 
2 n LYS 192 
2 n THR 193 
2 n PHE 194 
2 n GLU 195 
2 n SER 196 
2 n LEU 197 
2 n VAL 198 
2 n ASP 199 
2 n PHE 200 
2 n SER 201 
2 n LYS 202 
2 n ALA 203 
2 n LEU 204 
2 n GLY 205 
2 n LYS 206 
2 n HIS 207 
2 n PRO 208 
2 n VAL 209 
2 n SER 210 
2 n CYS 211 
2 n LYS 212 
2 n ASP 213 
2 n THR 214 
2 n PRO 215 
2 n GLY 216 
2 n PHE 217 
2 n ILE 218 
2 n VAL 219 
2 n ASN 220 
2 n ARG 221 
2 n LEU 222 
2 n LEU 223 
2 n VAL 224 
2 n PRO 225 
2 n TYR 226 
2 n LEU 227 
2 n MET 228 
2 n GLU 229 
2 n ALA 230 
2 n ILE 231 
2 n ARG 232 
2 n LEU 233 
2 n TYR 234 
2 n GLU 235 
2 n ARG 236 
2 n GLY 237 
2 n ASP 238 
2 n ALA 239 
2 n SER 240 
2 n LYS 241 
2 n GLU 242 
2 n ASP 243 
2 n ILE 244 
2 n ASP 245 
2 n THR 246 
2 n ALA 247 
2 n MET 248 
2 n LYS 249 
2 n LEU 250 
2 n GLY 251 
2 n ALA 252 
2 n GLY 253 
2 n TYR 254 
2 n PRO 255 
2 n MET 256 
2 n GLY 257 
2 n PRO 258 
2 n PHE 259 
2 n GLU 260 
2 n LEU 261 
2 n LEU 262 
2 n ASP 263 
2 n TYR 264 
2 n VAL 265 
2 n GLY 266 
2 n LEU 267 
2 n ASP 268 
2 n THR 269 
2 n THR 270 
2 n LYS 271 
2 n PHE 272 
2 n ILE 273 
2 n VAL 274 
2 n ASP 275 
2 n GLY 276 
2 n TRP 277 
2 n HIS 278 
2 n GLU 279 
2 n MET 280 
2 n ASP 281 
2 n ALA 282 
2 n GLU 283 
2 n ASN 284 
2 n PRO 285 
2 n LEU 286 
2 n HIS 287 
2 n GLN 288 
2 n PRO 289 
2 n SER 290 
2 n PRO 291 
2 n SER 292 
2 n LEU 293 
2 n ASN 294 
2 n LYS 295 
2 n LEU 296 
2 n VAL 297 
2 n ALA 298 
2 n GLU 299 
2 n ASN 300 
2 n LYS 301 
2 n PHE 302 
2 n GLY 303 
2 n LYS 304 
2 n LYS 305 
2 n THR 306 
2 n GLY 307 
2 n GLU 308 
2 n GLY 309 
2 n PHE 310 
2 n TYR 311 
2 n LYS 312 
2 n TYR 313 
2 n LYS 314 
#
_ma_data.content_type "model coordinates"
_ma_data.id           1
_ma_data.name         Model
#
_ma_model_list.data_id          1
_ma_model_list.model_group_id   1
_ma_model_list.model_group_name "AlphaFold-beta-20231127 (fb0b9d13-0bdd-4522-ba5f-0ee1f426d085 @ 2025-01-17 06:24:56)"
_ma_model_list.model_id         1
_ma_model_list.model_name       "Top ranked model"
_ma_model_list.model_type       "Ab initio model"
_ma_model_list.ordinal_id       1
#
loop_
_ma_protocol_step.method_type
_ma_protocol_step.ordinal_id
_ma_protocol_step.protocol_id
_ma_protocol_step.step_id
"coevolution MSA" 1 1 1 
"template search" 2 1 2 
modeling          3 1 3 
#
loop_
_ma_qa_metric.id
_ma_qa_metric.mode
_ma_qa_metric.name
_ma_qa_metric.software_group_id
_ma_qa_metric.type
1 global pLDDT 1 pLDDT 
2 local  pLDDT 1 pLDDT 
#
_ma_qa_metric_global.metric_id    1
_ma_qa_metric_global.metric_value 74.66
_ma_qa_metric_global.model_id     1
_ma_qa_metric_global.ordinal_id   1
#
_ma_software_group.group_id    1
_ma_software_group.ordinal_id  1
_ma_software_group.software_id 1
#
loop_
_ma_target_entity.data_id
_ma_target_entity.entity_id
_ma_target_entity.origin
1 1 . 
1 2 . 
1 3 . 
#
loop_
_ma_target_entity_instance.asym_id
_ma_target_entity_instance.details
_ma_target_entity_instance.entity_id
A . 1 
B . 2 
C . 3 
#
loop_
_pdbx_data_usage.details
_pdbx_data_usage.id
_pdbx_data_usage.type
_pdbx_data_usage.url
;NON-COMMERCIAL USE ONLY, BY USING THIS FILE YOU AGREE TO THE TERMS OF USE FOUND
AT alphafoldserver.com/output-terms.
;
1 license    ? 
;THE INFORMATION IS NOT INTENDED FOR, HAS NOT BEEN VALIDATED FOR, AND IS NOT
APPROVED FOR CLINICAL USE. IT SHOULD NOT BE USED FOR CLINICAL PURPOSE OR RELIED
ON FOR MEDICAL OR OTHER PROFESSIONAL ADVICE. IT IS THEORETICAL MODELLING ONLY
AND CAUTION SHOULD BE EXERCISED IN ITS USE. IT IS PROVIDED "AS-IS" WITHOUT ANY
WARRANTY OF ANY KIND, WHETHER EXPRESSED OR IMPLIED. NO WARRANTY IS GIVEN THAT
USE OF THE INFORMATION SHALL NOT INFRINGE THE RIGHTS OF ANY THIRD PARTY.
;
2 disclaimer ? 
#
_pdbx_nonpoly_scheme.asym_id       C
_pdbx_nonpoly_scheme.auth_seq_num  1
_pdbx_nonpoly_scheme.entity_id     3
_pdbx_nonpoly_scheme.mon_id        NAD
_pdbx_nonpoly_scheme.pdb_ins_code  .
_pdbx_nonpoly_scheme.pdb_seq_num   1
_pdbx_nonpoly_scheme.pdb_strand_id C
#
loop_
_pdbx_poly_seq_scheme.asym_id
_pdbx_poly_seq_scheme.auth_seq_num
_pdbx_poly_seq_scheme.entity_id
_pdbx_poly_seq_scheme.hetero
_pdbx_poly_seq_scheme.mon_id
_pdbx_poly_seq_scheme.pdb_ins_code
_pdbx_poly_seq_scheme.pdb_seq_num
_pdbx_poly_seq_scheme.pdb_strand_id
_pdbx_poly_seq_scheme.seq_id
A 1   1 n MET . 1   A 1   
A 2   1 n ASN . 2   A 2   
A 3   1 n GLY . 3   A 3   
A 4   1 n VAL . 4   A 4   
A 5   1 n SER . 5   A 5   
A 6   1 n TRP . 6   A 6   
A 7   1 n SER . 7   A 7   
A 8   1 n GLN . 8   A 8   
A 9   1 n ASP . 9   A 9   
A 10  1 n LEU . 10  A 10  
A 11  1 n GLN . 11  A 11  
A 12  1 n GLU . 12  A 12  
A 13  1 n GLY . 13  A 13  
A 14  1 n ILE . 14  A 14  
A 15  1 n SER . 15  A 15  
A 16  1 n ALA . 16  A 16  
A 17  1 n TRP . 17  A 17  
A 18  1 n PHE . 18  A 18  
A 19  1 n GLY . 19  A 19  
A 20  1 n PRO . 20  A 20  
A 21  1 n PRO . 21  A 21  
A 22  1 n ALA . 22  A 22  
A 23  1 n SER . 23  A 23  
A 24  1 n THR . 24  A 24  
A 25  1 n PRO . 25  A 25  
A 26  1 n ALA . 26  A 26  
A 27  1 n SER . 27  A 27  
A 28  1 n THR . 28  A 28  
A 29  1 n MET . 29  A 29  
A 30  1 n SER . 30  A 30  
A 31  1 n ILE . 31  A 31  
A 32  1 n ARG . 32  A 32  
A 33  1 n VAL . 33  A 33  
A 34  1 n THR . 34  A 34  
A 35  1 n GLN . 35  A 35  
A 36  1 n LYS . 36  A 36  
A 37  1 n SER . 37  A 37  
A 38  1 n TYR . 38  A 38  
A 39  1 n LYS . 39  A 39  
A 40  1 n VAL . 40  A 40  
A 41  1 n SER . 41  A 41  
A 42  1 n THR . 42  A 42  
A 43  1 n SER . 43  A 43  
A 44  1 n GLY . 44  A 44  
A 45  1 n PRO . 45  A 45  
A 46  1 n ARG . 46  A 46  
A 47  1 n ALA . 47  A 47  
A 48  1 n PHE . 48  A 48  
A 49  1 n SER . 49  A 49  
A 50  1 n SER . 50  A 50  
A 51  1 n ARG . 51  A 51  
A 52  1 n SER . 52  A 52  
A 53  1 n TYR . 53  A 53  
A 54  1 n THR . 54  A 54  
A 55  1 n SER . 55  A 55  
A 56  1 n GLY . 56  A 56  
A 57  1 n PRO . 57  A 57  
A 58  1 n GLY . 58  A 58  
A 59  1 n SER . 59  A 59  
A 60  1 n ARG . 60  A 60  
A 61  1 n ILE . 61  A 61  
A 62  1 n SER . 62  A 62  
A 63  1 n SER . 63  A 63  
A 64  1 n SER . 64  A 64  
A 65  1 n SER . 65  A 65  
A 66  1 n PHE . 66  A 66  
A 67  1 n SER . 67  A 67  
A 68  1 n ARG . 68  A 68  
A 69  1 n VAL . 69  A 69  
A 70  1 n GLY . 70  A 70  
A 71  1 n SER . 71  A 71  
A 72  1 n SER . 72  A 72  
A 73  1 n ASN . 73  A 73  
A 74  1 n PHE . 74  A 74  
A 75  1 n ARG . 75  A 75  
A 76  1 n GLY . 76  A 76  
A 77  1 n GLY . 77  A 77  
A 78  1 n LEU . 78  A 78  
A 79  1 n GLY . 79  A 79  
A 80  1 n GLY . 80  A 80  
A 81  1 n GLY . 81  A 81  
A 82  1 n TYR . 82  A 82  
A 83  1 n GLY . 83  A 83  
A 84  1 n GLY . 84  A 84  
A 85  1 n ALA . 85  A 85  
A 86  1 n SER . 86  A 86  
A 87  1 n GLY . 87  A 87  
A 88  1 n MET . 88  A 88  
A 89  1 n GLY . 89  A 89  
A 90  1 n GLY . 90  A 90  
A 91  1 n ILE . 91  A 91  
A 92  1 n THR . 92  A 92  
A 93  1 n ALA . 93  A 93  
A 94  1 n VAL . 94  A 94  
A 95  1 n THR . 95  A 95  
A 96  1 n VAL . 96  A 96  
A 97  1 n ASN . 97  A 97  
A 98  1 n GLN . 98  A 98  
A 99  1 n SER . 99  A 99  
A 100 1 n LEU . 100 A 100 
A 101 1 n LEU . 101 A 101 
A 102 1 n SER . 102 A 102 
A 103 1 n PRO . 103 A 103 
A 104 1 n LEU . 104 A 104 
A 105 1 n VAL . 105 A 105 
A 106 1 n LEU . 106 A 106 
A 107 1 n GLU . 107 A 107 
A 108 1 n VAL . 108 A 108 
A 109 1 n ASP . 109 A 109 
A 110 1 n PRO . 110 A 110 
A 111 1 n ASN . 111 A 111 
A 112 1 n ILE . 112 A 112 
A 113 1 n GLN . 113 A 113 
A 114 1 n ALA . 114 A 114 
A 115 1 n VAL . 115 A 115 
A 116 1 n ARG . 116 A 116 
A 117 1 n THR . 117 A 117 
A 118 1 n GLN . 118 A 118 
A 119 1 n GLU . 119 A 119 
A 120 1 n LYS . 120 A 120 
A 121 1 n GLU . 121 A 121 
A 122 1 n GLN . 122 A 122 
A 123 1 n ILE . 123 A 123 
A 124 1 n LYS . 124 A 124 
A 125 1 n THR . 125 A 125 
A 126 1 n LEU . 126 A 126 
A 127 1 n ASN . 127 A 127 
A 128 1 n ASN . 128 A 128 
A 129 1 n LYS . 129 A 129 
A 130 1 n PHE . 130 A 130 
A 131 1 n ALA . 131 A 131 
A 132 1 n SER . 132 A 132 
A 133 1 n PHE . 133 A 133 
A 134 1 n ILE . 134 A 134 
A 135 1 n ASP . 135 A 135 
A 136 1 n LYS . 136 A 136 
A 137 1 n VAL . 137 A 137 
A 138 1 n ARG . 138 A 138 
A 139 1 n PHE . 139 A 139 
A 140 1 n LEU . 140 A 140 
A 141 1 n GLU . 141 A 141 
A 142 1 n GLN . 142 A 142 
A 143 1 n GLN . 143 A 143 
A 144 1 n ASN . 144 A 144 
A 145 1 n LYS . 145 A 145 
A 146 1 n MET . 146 A 146 
A 147 1 n LEU . 147 A 147 
A 148 1 n GLU . 148 A 148 
A 149 1 n THR . 149 A 149 
A 150 1 n LYS . 150 A 150 
A 151 1 n TRP . 151 A 151 
A 152 1 n SER . 152 A 152 
A 153 1 n LEU . 153 A 153 
A 154 1 n LEU . 154 A 154 
A 155 1 n GLN . 155 A 155 
A 156 1 n GLN . 156 A 156 
A 157 1 n GLN . 157 A 157 
A 158 1 n LYS . 158 A 158 
A 159 1 n THR . 159 A 159 
A 160 1 n ALA . 160 A 160 
A 161 1 n ARG . 161 A 161 
A 162 1 n SER . 162 A 162 
A 163 1 n ASN . 163 A 163 
A 164 1 n MET . 164 A 164 
A 165 1 n ASP . 165 A 165 
A 166 1 n ASN . 166 A 166 
A 167 1 n MET . 167 A 167 
A 168 1 n PHE . 168 A 168 
A 169 1 n GLU . 169 A 169 
A 170 1 n SER . 170 A 170 
A 171 1 n TYR . 171 A 171 
A 172 1 n ILE . 172 A 172 
A 173 1 n ASN . 173 A 173 
A 174 1 n ASN . 174 A 174 
A 175 1 n LEU . 175 A 175 
A 176 1 n ARG . 176 A 176 
A 177 1 n ARG . 177 A 177 
A 178 1 n GLN . 178 A 178 
A 179 1 n LEU . 179 A 179 
A 180 1 n GLU . 180 A 180 
A 181 1 n THR . 181 A 181 
A 182 1 n LEU . 182 A 182 
A 183 1 n GLY . 183 A 183 
A 184 1 n GLN . 184 A 184 
A 185 1 n GLU . 185 A 185 
A 186 1 n LYS . 186 A 186 
A 187 1 n LEU . 187 A 187 
A 188 1 n LYS . 188 A 188 
A 189 1 n LEU . 189 A 189 
A 190 1 n GLU . 190 A 190 
A 191 1 n ALA . 191 A 191 
A 192 1 n GLU . 192 A 192 
A 193 1 n LEU . 193 A 193 
A 194 1 n GLY . 194 A 194 
A 195 1 n ASN . 195 A 195 
A 196 1 n MET . 196 A 196 
A 197 1 n GLN . 197 A 197 
A 198 1 n GLY . 198 A 198 
A 199 1 n LEU . 199 A 199 
A 200 1 n VAL . 200 A 200 
A 201 1 n GLU . 201 A 201 
A 202 1 n ASP . 202 A 202 
A 203 1 n PHE . 203 A 203 
A 204 1 n LYS . 204 A 204 
A 205 1 n ASN . 205 A 205 
A 206 1 n LYS . 206 A 206 
A 207 1 n TYR . 207 A 207 
A 208 1 n GLU . 208 A 208 
A 209 1 n ASP . 209 A 209 
A 210 1 n GLU . 210 A 210 
A 211 1 n ILE . 211 A 211 
A 212 1 n ASN . 212 A 212 
A 213 1 n LYS . 213 A 213 
A 214 1 n ARG . 214 A 214 
A 215 1 n THR . 215 A 215 
A 216 1 n GLU . 216 A 216 
A 217 1 n MET . 217 A 217 
A 218 1 n GLU . 218 A 218 
A 219 1 n ASN . 219 A 219 
A 220 1 n GLU . 220 A 220 
A 221 1 n PHE . 221 A 221 
A 222 1 n VAL . 222 A 222 
A 223 1 n LEU . 223 A 223 
A 224 1 n ILE . 224 A 224 
A 225 1 n LYS . 225 A 225 
A 226 1 n LYS . 226 A 226 
A 227 1 n ASP . 227 A 227 
A 228 1 n VAL . 228 A 228 
A 229 1 n ASP . 229 A 229 
A 230 1 n GLU . 230 A 230 
A 231 1 n ALA . 231 A 231 
A 232 1 n TYR . 232 A 232 
A 233 1 n MET . 233 A 233 
A 234 1 n ASN . 234 A 234 
A 235 1 n LYS . 235 A 235 
A 236 1 n VAL . 236 A 236 
A 237 1 n GLU . 237 A 237 
A 238 1 n LEU . 238 A 238 
A 239 1 n GLU . 239 A 239 
A 240 1 n SER . 240 A 240 
A 241 1 n ARG . 241 A 241 
A 242 1 n LEU . 242 A 242 
A 243 1 n GLU . 243 A 243 
A 244 1 n GLY . 244 A 244 
A 245 1 n LEU . 245 A 245 
A 246 1 n THR . 246 A 246 
A 247 1 n ASP . 247 A 247 
A 248 1 n GLU . 248 A 248 
A 249 1 n ILE . 249 A 249 
A 250 1 n ASN . 250 A 250 
A 251 1 n PHE . 251 A 251 
A 252 1 n LEU . 252 A 252 
A 253 1 n ARG . 253 A 253 
A 254 1 n GLN . 254 A 254 
A 255 1 n LEU . 255 A 255 
A 256 1 n TYR . 256 A 256 
A 257 1 n GLU . 257 A 257 
A 258 1 n GLU . 258 A 258 
A 259 1 n GLU . 259 A 259 
A 260 1 n ILE . 260 A 260 
A 261 1 n ARG . 261 A 261 
A 262 1 n GLU . 262 A 262 
A 263 1 n LEU . 263 A 263 
A 264 1 n GLN . 264 A 264 
A 265 1 n SER . 265 A 265 
A 266 1 n GLN . 266 A 266 
A 267 1 n ILE . 267 A 267 
A 268 1 n SER . 268 A 268 
A 269 1 n ASP . 269 A 269 
A 270 1 n THR . 270 A 270 
A 271 1 n SER . 271 A 271 
A 272 1 n VAL . 272 A 272 
A 273 1 n VAL . 273 A 273 
A 274 1 n LEU . 274 A 274 
A 275 1 n SER . 275 A 275 
A 276 1 n MET . 276 A 276 
A 277 1 n ASP . 277 A 277 
A 278 1 n ASN . 278 A 278 
A 279 1 n SER . 279 A 279 
A 280 1 n ARG . 280 A 280 
A 281 1 n SER . 281 A 281 
A 282 1 n LEU . 282 A 282 
A 283 1 n ASP . 283 A 283 
A 284 1 n MET . 284 A 284 
A 285 1 n ASP . 285 A 285 
A 286 1 n SER . 286 A 286 
A 287 1 n ILE . 287 A 287 
A 288 1 n ILE . 288 A 288 
A 289 1 n ALA . 289 A 289 
A 290 1 n GLU . 290 A 290 
A 291 1 n VAL . 291 A 291 
A 292 1 n LYS . 292 A 292 
A 293 1 n ALA . 293 A 293 
A 294 1 n GLN . 294 A 294 
A 295 1 n TYR . 295 A 295 
A 296 1 n GLU . 296 A 296 
A 297 1 n ASP . 297 A 297 
A 298 1 n ILE . 298 A 298 
A 299 1 n ALA . 299 A 299 
A 300 1 n ASN . 300 A 300 
A 301 1 n ARG . 301 A 301 
A 302 1 n SER . 302 A 302 
A 303 1 n ARG . 303 A 303 
A 304 1 n ALA . 304 A 304 
A 305 1 n GLU . 305 A 305 
A 306 1 n ALA . 306 A 306 
A 307 1 n GLU . 307 A 307 
A 308 1 n SER . 308 A 308 
A 309 1 n MET . 309 A 309 
A 310 1 n TYR . 310 A 310 
A 311 1 n GLN . 311 A 311 
A 312 1 n ILE . 312 A 312 
A 313 1 n LYS . 313 A 313 
A 314 1 n TYR . 314 A 314 
A 315 1 n GLU . 315 A 315 
A 316 1 n GLU . 316 A 316 
A 317 1 n LEU . 317 A 317 
A 318 1 n GLN . 318 A 318 
A 319 1 n SER . 319 A 319 
A 320 1 n LEU . 320 A 320 
A 321 1 n ALA . 321 A 321 
A 322 1 n GLY . 322 A 322 
A 323 1 n LYS . 323 A 323 
A 324 1 n HIS . 324 A 324 
A 325 1 n GLY . 325 A 325 
A 326 1 n ASP . 326 A 326 
A 327 1 n ASP . 327 A 327 
A 328 1 n LEU . 328 A 328 
A 329 1 n ARG . 329 A 329 
A 330 1 n ARG . 330 A 330 
A 331 1 n THR . 331 A 331 
A 332 1 n LYS . 332 A 332 
A 333 1 n THR . 333 A 333 
A 334 1 n GLU . 334 A 334 
A 335 1 n ILE . 335 A 335 
A 336 1 n SER . 336 A 336 
A 337 1 n GLU . 337 A 337 
A 338 1 n MET . 338 A 338 
A 339 1 n ASN . 339 A 339 
A 340 1 n ARG . 340 A 340 
A 341 1 n ASN . 341 A 341 
A 342 1 n ILE . 342 A 342 
A 343 1 n SER . 343 A 343 
A 344 1 n ARG . 344 A 344 
A 345 1 n LEU . 345 A 345 
A 346 1 n GLN . 346 A 346 
A 347 1 n ALA . 347 A 347 
A 348 1 n GLU . 348 A 348 
A 349 1 n ILE . 349 A 349 
A 350 1 n GLU . 350 A 350 
A 351 1 n GLY . 351 A 351 
A 352 1 n LEU . 352 A 352 
A 353 1 n LYS . 353 A 353 
A 354 1 n GLY . 354 A 354 
A 355 1 n GLN . 355 A 355 
A 356 1 n ARG . 356 A 356 
A 357 1 n ALA . 357 A 357 
A 358 1 n SER . 358 A 358 
A 359 1 n LEU . 359 A 359 
A 360 1 n GLU . 360 A 360 
A 361 1 n ALA . 361 A 361 
A 362 1 n ALA . 362 A 362 
A 363 1 n ILE . 363 A 363 
A 364 1 n ALA . 364 A 364 
A 365 1 n ASP . 365 A 365 
A 366 1 n ALA . 366 A 366 
A 367 1 n GLU . 367 A 367 
A 368 1 n GLN . 368 A 368 
A 369 1 n ARG . 369 A 369 
A 370 1 n GLY . 370 A 370 
A 371 1 n GLU . 371 A 371 
A 372 1 n LEU . 372 A 372 
A 373 1 n ALA . 373 A 373 
A 374 1 n ILE . 374 A 374 
A 375 1 n LYS . 375 A 375 
A 376 1 n ASP . 376 A 376 
A 377 1 n ALA . 377 A 377 
A 378 1 n ASN . 378 A 378 
A 379 1 n ALA . 379 A 379 
A 380 1 n LYS . 380 A 380 
A 381 1 n LEU . 381 A 381 
A 382 1 n SER . 382 A 382 
A 383 1 n GLU . 383 A 383 
A 384 1 n LEU . 384 A 384 
A 385 1 n GLU . 385 A 385 
A 386 1 n ALA . 386 A 386 
A 387 1 n ALA . 387 A 387 
A 388 1 n LEU . 388 A 388 
A 389 1 n GLN . 389 A 389 
A 390 1 n ARG . 390 A 390 
A 391 1 n ALA . 391 A 391 
A 392 1 n LYS . 392 A 392 
A 393 1 n GLN . 393 A 393 
A 394 1 n ASP . 394 A 394 
A 395 1 n MET . 395 A 395 
A 396 1 n ALA . 396 A 396 
A 397 1 n ARG . 397 A 397 
A 398 1 n GLN . 398 A 398 
A 399 1 n LEU . 399 A 399 
A 400 1 n ARG . 400 A 400 
A 401 1 n GLU . 401 A 401 
A 402 1 n TYR . 402 A 402 
A 403 1 n GLN . 403 A 403 
A 404 1 n GLU . 404 A 404 
A 405 1 n LEU . 405 A 405 
A 406 1 n MET . 406 A 406 
A 407 1 n ASN . 407 A 407 
A 408 1 n VAL . 408 A 408 
A 409 1 n LYS . 409 A 409 
A 410 1 n LEU . 410 A 410 
A 411 1 n ALA . 411 A 411 
A 412 1 n LEU . 412 A 412 
A 413 1 n ASP . 413 A 413 
A 414 1 n ILE . 414 A 414 
A 415 1 n GLU . 415 A 415 
A 416 1 n ILE . 416 A 416 
A 417 1 n ALA . 417 A 417 
A 418 1 n THR . 418 A 418 
A 419 1 n TYR . 419 A 419 
A 420 1 n ARG . 420 A 420 
A 421 1 n LYS . 421 A 421 
A 422 1 n LEU . 422 A 422 
A 423 1 n LEU . 423 A 423 
A 424 1 n GLU . 424 A 424 
A 425 1 n GLY . 425 A 425 
A 426 1 n GLU . 426 A 426 
A 427 1 n GLU . 427 A 427 
A 428 1 n SER . 428 A 428 
A 429 1 n ARG . 429 A 429 
A 430 1 n LEU . 430 A 430 
A 431 1 n GLU . 431 A 431 
A 432 1 n SER . 432 A 432 
A 433 1 n GLY . 433 A 433 
A 434 1 n MET . 434 A 434 
A 435 1 n GLN . 435 A 435 
A 436 1 n ASN . 436 A 436 
A 437 1 n MET . 437 A 437 
A 438 1 n SER . 438 A 438 
A 439 1 n ILE . 439 A 439 
A 440 1 n HIS . 440 A 440 
A 441 1 n THR . 441 A 441 
A 442 1 n LYS . 442 A 442 
A 443 1 n THR . 443 A 443 
A 444 1 n THR . 444 A 444 
A 445 1 n SER . 445 A 445 
A 446 1 n GLY . 446 A 446 
A 447 1 n TYR . 447 A 447 
A 448 1 n ALA . 448 A 448 
A 449 1 n GLY . 449 A 449 
A 450 1 n GLY . 450 A 450 
A 451 1 n LEU . 451 A 451 
A 452 1 n SER . 452 A 452 
A 453 1 n SER . 453 A 453 
A 454 1 n ALA . 454 A 454 
A 455 1 n TYR . 455 A 455 
A 456 1 n GLY . 456 A 456 
A 457 1 n GLY . 457 A 457 
A 458 1 n LEU . 458 A 458 
A 459 1 n THR . 459 A 459 
A 460 1 n SER . 460 A 460 
A 461 1 n PRO . 461 A 461 
A 462 1 n GLY . 462 A 462 
A 463 1 n LEU . 463 A 463 
A 464 1 n SER . 464 A 464 
A 465 1 n TYR . 465 A 465 
A 466 1 n SER . 466 A 466 
A 467 1 n LEU . 467 A 467 
A 468 1 n GLY . 468 A 468 
A 469 1 n SER . 469 A 469 
A 470 1 n SER . 470 A 470 
A 471 1 n PHE . 471 A 471 
A 472 1 n GLY . 472 A 472 
A 473 1 n SER . 473 A 473 
A 474 1 n GLY . 474 A 474 
A 475 1 n ALA . 475 A 475 
A 476 1 n GLY . 476 A 476 
A 477 1 n SER . 477 A 477 
A 478 1 n SER . 478 A 478 
A 479 1 n SER . 479 A 479 
A 480 1 n PHE . 480 A 480 
A 481 1 n SER . 481 A 481 
A 482 1 n ARG . 482 A 482 
A 483 1 n THR . 483 A 483 
A 484 1 n SER . 484 A 484 
A 485 1 n SER . 485 A 485 
A 486 1 n SER . 486 A 486 
A 487 1 n ARG . 487 A 487 
A 488 1 n ALA . 488 A 488 
A 489 1 n VAL . 489 A 489 
A 490 1 n VAL . 490 A 490 
A 491 1 n VAL . 491 A 491 
A 492 1 n LYS . 492 A 492 
A 493 1 n LYS . 493 A 493 
A 494 1 n ILE . 494 A 494 
A 495 1 n GLU . 495 A 495 
A 496 1 n THR . 496 A 496 
A 497 1 n ARG . 497 A 497 
A 498 1 n ASP . 498 A 498 
A 499 1 n GLY . 499 A 499 
A 500 1 n LYS . 500 A 500 
A 501 1 n LEU . 501 A 501 
A 502 1 n VAL . 502 A 502 
A 503 1 n SER . 503 A 503 
A 504 1 n GLU . 504 A 504 
A 505 1 n SER . 505 A 505 
A 506 1 n SER . 506 A 506 
A 507 1 n ASP . 507 A 507 
A 508 1 n VAL . 508 A 508 
A 509 1 n LEU . 509 A 509 
A 510 1 n PRO . 510 A 510 
A 511 1 n LYS . 511 A 511 
B 1   2 n MET . 1   B 1   
B 2   2 n ALA . 2   B 2   
B 3   2 n PHE . 3   B 3   
B 4   2 n VAL . 4   B 4   
B 5   2 n THR . 5   B 5   
B 6   2 n ARG . 6   B 6   
B 7   2 n GLN . 7   B 7   
B 8   2 n PHE . 8   B 8   
B 9   2 n MET . 9   B 9   
B 10  2 n ARG . 10  B 10  
B 11  2 n SER . 11  B 11  
B 12  2 n VAL . 12  B 12  
B 13  2 n SER . 13  B 13  
B 14  2 n SER . 14  B 14  
B 15  2 n SER . 15  B 15  
B 16  2 n SER . 16  B 16  
B 17  2 n THR . 17  B 17  
B 18  2 n ALA . 18  B 18  
B 19  2 n SER . 19  B 19  
B 20  2 n ALA . 20  B 20  
B 21  2 n SER . 21  B 21  
B 22  2 n ALA . 22  B 22  
B 23  2 n LYS . 23  B 23  
B 24  2 n LYS . 24  B 24  
B 25  2 n ILE . 25  B 25  
B 26  2 n ILE . 26  B 26  
B 27  2 n VAL . 27  B 27  
B 28  2 n LYS . 28  B 28  
B 29  2 n HIS . 29  B 29  
B 30  2 n VAL . 30  B 30  
B 31  2 n THR . 31  B 31  
B 32  2 n VAL . 32  B 32  
B 33  2 n ILE . 33  B 33  
B 34  2 n GLY . 34  B 34  
B 35  2 n GLY . 35  B 35  
B 36  2 n GLY . 36  B 36  
B 37  2 n LEU . 37  B 37  
B 38  2 n MET . 38  B 38  
B 39  2 n GLY . 39  B 39  
B 40  2 n ALA . 40  B 40  
B 41  2 n GLY . 41  B 41  
B 42  2 n ILE . 42  B 42  
B 43  2 n ALA . 43  B 43  
B 44  2 n GLN . 44  B 44  
B 45  2 n VAL . 45  B 45  
B 46  2 n ALA . 46  B 46  
B 47  2 n ALA . 47  B 47  
B 48  2 n ALA . 48  B 48  
B 49  2 n THR . 49  B 49  
B 50  2 n GLY . 50  B 50  
B 51  2 n HIS . 51  B 51  
B 52  2 n THR . 52  B 52  
B 53  2 n VAL . 53  B 53  
B 54  2 n VAL . 54  B 54  
B 55  2 n LEU . 55  B 55  
B 56  2 n VAL . 56  B 56  
B 57  2 n ASP . 57  B 57  
B 58  2 n GLN . 58  B 58  
B 59  2 n THR . 59  B 59  
B 60  2 n GLU . 60  B 60  
B 61  2 n ASP . 61  B 61  
B 62  2 n ILE . 62  B 62  
B 63  2 n LEU . 63  B 63  
B 64  2 n ALA . 64  B 64  
B 65  2 n LYS . 65  B 65  
B 66  2 n SER . 66  B 66  
B 67  2 n LYS . 67  B 67  
B 68  2 n LYS . 68  B 68  
B 69  2 n GLY . 69  B 69  
B 70  2 n ILE . 70  B 70  
B 71  2 n GLU . 71  B 71  
B 72  2 n GLU . 72  B 72  
B 73  2 n SER . 73  B 73  
B 74  2 n LEU . 74  B 74  
B 75  2 n ARG . 75  B 75  
B 76  2 n LYS . 76  B 76  
B 77  2 n VAL . 77  B 77  
B 78  2 n ALA . 78  B 78  
B 79  2 n LYS . 79  B 79  
B 80  2 n LYS . 80  B 80  
B 81  2 n LYS . 81  B 81  
B 82  2 n PHE . 82  B 82  
B 83  2 n ALA . 83  B 83  
B 84  2 n GLU . 84  B 84  
B 85  2 n ASN . 85  B 85  
B 86  2 n LEU . 86  B 86  
B 87  2 n LYS . 87  B 87  
B 88  2 n ALA . 88  B 88  
B 89  2 n GLY . 89  B 89  
B 90  2 n ASP . 90  B 90  
B 91  2 n GLU . 91  B 91  
B 92  2 n PHE . 92  B 92  
B 93  2 n VAL . 93  B 93  
B 94  2 n GLU . 94  B 94  
B 95  2 n LYS . 95  B 95  
B 96  2 n THR . 96  B 96  
B 97  2 n LEU . 97  B 97  
B 98  2 n SER . 98  B 98  
B 99  2 n THR . 99  B 99  
B 100 2 n ILE . 100 B 100 
B 101 2 n ALA . 101 B 101 
B 102 2 n THR . 102 B 102 
B 103 2 n SER . 103 B 103 
B 104 2 n THR . 104 B 104 
B 105 2 n ASP . 105 B 105 
B 106 2 n ALA . 106 B 106 
B 107 2 n ALA . 107 B 107 
B 108 2 n SER . 108 B 108 
B 109 2 n VAL . 109 B 109 
B 110 2 n VAL . 110 B 110 
B 111 2 n HIS . 111 B 111 
B 112 2 n SER . 112 B 112 
B 113 2 n THR . 113 B 113 
B 114 2 n ASP . 114 B 114 
B 115 2 n LEU . 115 B 115 
B 116 2 n VAL . 116 B 116 
B 117 2 n VAL . 117 B 117 
B 118 2 n GLU . 118 B 118 
B 119 2 n ALA . 119 B 119 
B 120 2 n ILE . 120 B 120 
B 121 2 n VAL . 121 B 121 
B 122 2 n GLU . 122 B 122 
B 123 2 n ASN . 123 B 123 
B 124 2 n LEU . 124 B 124 
B 125 2 n LYS . 125 B 125 
B 126 2 n VAL . 126 B 126 
B 127 2 n LYS . 127 B 127 
B 128 2 n ASN . 128 B 128 
B 129 2 n GLU . 129 B 129 
B 130 2 n LEU . 130 B 130 
B 131 2 n PHE . 131 B 131 
B 132 2 n LYS . 132 B 132 
B 133 2 n ARG . 133 B 133 
B 134 2 n LEU . 134 B 134 
B 135 2 n ASP . 135 B 135 
B 136 2 n LYS . 136 B 136 
B 137 2 n PHE . 137 B 137 
B 138 2 n ALA . 138 B 138 
B 139 2 n ALA . 139 B 139 
B 140 2 n GLU . 140 B 140 
B 141 2 n HIS . 141 B 141 
B 142 2 n THR . 142 B 142 
B 143 2 n ILE . 143 B 143 
B 144 2 n PHE . 144 B 144 
B 145 2 n ALA . 145 B 145 
B 146 2 n SER . 146 B 146 
B 147 2 n ASN . 147 B 147 
B 148 2 n THR . 148 B 148 
B 149 2 n SER . 149 B 149 
B 150 2 n SER . 150 B 150 
B 151 2 n LEU . 151 B 151 
B 152 2 n GLN . 152 B 152 
B 153 2 n ILE . 153 B 153 
B 154 2 n THR . 154 B 154 
B 155 2 n SER . 155 B 155 
B 156 2 n ILE . 156 B 156 
B 157 2 n ALA . 157 B 157 
B 158 2 n ASN . 158 B 158 
B 159 2 n ALA . 159 B 159 
B 160 2 n THR . 160 B 160 
B 161 2 n THR . 161 B 161 
B 162 2 n ARG . 162 B 162 
B 163 2 n GLN . 163 B 163 
B 164 2 n ASP . 164 B 164 
B 165 2 n ARG . 165 B 165 
B 166 2 n PHE . 166 B 166 
B 167 2 n ALA . 167 B 167 
B 168 2 n GLY . 168 B 168 
B 169 2 n LEU . 169 B 169 
B 170 2 n HIS . 170 B 170 
B 171 2 n PHE . 171 B 171 
B 172 2 n PHE . 172 B 172 
B 173 2 n ASN . 173 B 173 
B 174 2 n PRO . 174 B 174 
B 175 2 n VAL . 175 B 175 
B 176 2 n PRO . 176 B 176 
B 177 2 n VAL . 177 B 177 
B 178 2 n MET . 178 B 178 
B 179 2 n LYS . 179 B 179 
B 180 2 n LEU . 180 B 180 
B 181 2 n VAL . 181 B 181 
B 182 2 n GLU . 182 B 182 
B 183 2 n VAL . 183 B 183 
B 184 2 n ILE . 184 B 184 
B 185 2 n LYS . 185 B 185 
B 186 2 n THR . 186 B 186 
B 187 2 n PRO . 187 B 187 
B 188 2 n MET . 188 B 188 
B 189 2 n THR . 189 B 189 
B 190 2 n SER . 190 B 190 
B 191 2 n GLN . 191 B 191 
B 192 2 n LYS . 192 B 192 
B 193 2 n THR . 193 B 193 
B 194 2 n PHE . 194 B 194 
B 195 2 n GLU . 195 B 195 
B 196 2 n SER . 196 B 196 
B 197 2 n LEU . 197 B 197 
B 198 2 n VAL . 198 B 198 
B 199 2 n ASP . 199 B 199 
B 200 2 n PHE . 200 B 200 
B 201 2 n SER . 201 B 201 
B 202 2 n LYS . 202 B 202 
B 203 2 n ALA . 203 B 203 
B 204 2 n LEU . 204 B 204 
B 205 2 n GLY . 205 B 205 
B 206 2 n LYS . 206 B 206 
B 207 2 n HIS . 207 B 207 
B 208 2 n PRO . 208 B 208 
B 209 2 n VAL . 209 B 209 
B 210 2 n SER . 210 B 210 
B 211 2 n CYS . 211 B 211 
B 212 2 n LYS . 212 B 212 
B 213 2 n ASP . 213 B 213 
B 214 2 n THR . 214 B 214 
B 215 2 n PRO . 215 B 215 
B 216 2 n GLY . 216 B 216 
B 217 2 n PHE . 217 B 217 
B 218 2 n ILE . 218 B 218 
B 219 2 n VAL . 219 B 219 
B 220 2 n ASN . 220 B 220 
B 221 2 n ARG . 221 B 221 
B 222 2 n LEU . 222 B 222 
B 223 2 n LEU . 223 B 223 
B 224 2 n VAL . 224 B 224 
B 225 2 n PRO . 225 B 225 
B 226 2 n TYR . 226 B 226 
B 227 2 n LEU . 227 B 227 
B 228 2 n MET . 228 B 228 
B 229 2 n GLU . 229 B 229 
B 230 2 n ALA . 230 B 230 
B 231 2 n ILE . 231 B 231 
B 232 2 n ARG . 232 B 232 
B 233 2 n LEU . 233 B 233 
B 234 2 n TYR . 234 B 234 
B 235 2 n GLU . 235 B 235 
B 236 2 n ARG . 236 B 236 
B 237 2 n GLY . 237 B 237 
B 238 2 n ASP . 238 B 238 
B 239 2 n ALA . 239 B 239 
B 240 2 n SER . 240 B 240 
B 241 2 n LYS . 241 B 241 
B 242 2 n GLU . 242 B 242 
B 243 2 n ASP . 243 B 243 
B 244 2 n ILE . 244 B 244 
B 245 2 n ASP . 245 B 245 
B 246 2 n THR . 246 B 246 
B 247 2 n ALA . 247 B 247 
B 248 2 n MET . 248 B 248 
B 249 2 n LYS . 249 B 249 
B 250 2 n LEU . 250 B 250 
B 251 2 n GLY . 251 B 251 
B 252 2 n ALA . 252 B 252 
B 253 2 n GLY . 253 B 253 
B 254 2 n TYR . 254 B 254 
B 255 2 n PRO . 255 B 255 
B 256 2 n MET . 256 B 256 
B 257 2 n GLY . 257 B 257 
B 258 2 n PRO . 258 B 258 
B 259 2 n PHE . 259 B 259 
B 260 2 n GLU . 260 B 260 
B 261 2 n LEU . 261 B 261 
B 262 2 n LEU . 262 B 262 
B 263 2 n ASP . 263 B 263 
B 264 2 n TYR . 264 B 264 
B 265 2 n VAL . 265 B 265 
B 266 2 n GLY . 266 B 266 
B 267 2 n LEU . 267 B 267 
B 268 2 n ASP . 268 B 268 
B 269 2 n THR . 269 B 269 
B 270 2 n THR . 270 B 270 
B 271 2 n LYS . 271 B 271 
B 272 2 n PHE . 272 B 272 
B 273 2 n ILE . 273 B 273 
B 274 2 n VAL . 274 B 274 
B 275 2 n ASP . 275 B 275 
B 276 2 n GLY . 276 B 276 
B 277 2 n TRP . 277 B 277 
B 278 2 n HIS . 278 B 278 
B 279 2 n GLU . 279 B 279 
B 280 2 n MET . 280 B 280 
B 281 2 n ASP . 281 B 281 
B 282 2 n ALA . 282 B 282 
B 283 2 n GLU . 283 B 283 
B 284 2 n ASN . 284 B 284 
B 285 2 n PRO . 285 B 285 
B 286 2 n LEU . 286 B 286 
B 287 2 n HIS . 287 B 287 
B 288 2 n GLN . 288 B 288 
B 289 2 n PRO . 289 B 289 
B 290 2 n SER . 290 B 290 
B 291 2 n PRO . 291 B 291 
B 292 2 n SER . 292 B 292 
B 293 2 n LEU . 293 B 293 
B 294 2 n ASN . 294 B 294 
B 295 2 n LYS . 295 B 295 
B 296 2 n LEU . 296 B 296 
B 297 2 n VAL . 297 B 297 
B 298 2 n ALA . 298 B 298 
B 299 2 n GLU . 299 B 299 
B 300 2 n ASN . 300 B 300 
B 301 2 n LYS . 301 B 301 
B 302 2 n PHE . 302 B 302 
B 303 2 n GLY . 303 B 303 
B 304 2 n LYS . 304 B 304 
B 305 2 n LYS . 305 B 305 
B 306 2 n THR . 306 B 306 
B 307 2 n GLY . 307 B 307 
B 308 2 n GLU . 308 B 308 
B 309 2 n GLY . 309 B 309 
B 310 2 n PHE . 310 B 310 
B 311 2 n TYR . 311 B 311 
B 312 2 n LYS . 312 B 312 
B 313 2 n TYR . 313 B 313 
B 314 2 n LYS . 314 B 314 
#
_software.classification other
_software.date           ?
_software.description    "Structure prediction"
_software.name           AlphaFold
_software.pdbx_ordinal   1
_software.type           package
_software.version        "AlphaFold-beta-20231127 (fb0b9d13-0bdd-4522-ba5f-0ee1f426d085 @ 2025-01-17 06:24:56)"
#
loop_
_struct_asym.entity_id
_struct_asym.id
1 A 
2 B 
3 C 
#
loop_
_atom_site.group_PDB
_atom_site.id
_atom_site.type_symbol
_atom_site.label_atom_id
_atom_site.label_alt_id
_atom_site.label_comp_id
_atom_site.label_asym_id
_atom_site.label_entity_id
_atom_site.label_seq_id
_atom_site.pdbx_PDB_ins_code
_atom_site.Cartn_x
_atom_site.Cartn_y
_atom_site.Cartn_z
_atom_site.occupancy
_atom_site.B_iso_or_equiv
_atom_site.auth_seq_id
_atom_site.auth_asym_id
_atom_site.pdbx_PDB_model_num
ATOM   1    N N   . MET A 1 1   ? -23.083  -51.023 33.692  1.00 19.83 1   A 1 
ATOM   2    C CA  . MET A 1 1   ? -23.499  -49.604 33.663  1.00 22.15 1   A 1 
ATOM   3    C C   . MET A 1 1   ? -22.445  -48.856 32.856  1.00 24.21 1   A 1 
ATOM   4    O O   . MET A 1 1   ? -21.403  -48.517 33.394  1.00 21.53 1   A 1 
ATOM   5    C CB  . MET A 1 1   ? -23.610  -49.040 35.089  1.00 20.26 1   A 1 
ATOM   6    C CG  . MET A 1 1   ? -24.855  -49.541 35.829  1.00 17.51 1   A 1 
ATOM   7    S SD  . MET A 1 1   ? -24.878  -49.053 37.579  1.00 15.56 1   A 1 
ATOM   8    C CE  . MET A 1 1   ? -26.545  -49.568 38.060  1.00 13.81 1   A 1 
ATOM   9    N N   . ASN A 1 2   ? -22.653  -48.715 31.548  1.00 21.12 2   A 1 
ATOM   10   C CA  . ASN A 1 2   ? -21.638  -48.143 30.651  1.00 21.10 2   A 1 
ATOM   11   C C   . ASN A 1 2   ? -21.601  -46.626 30.861  1.00 21.86 2   A 1 
ATOM   12   O O   . ASN A 1 2   ? -22.529  -45.926 30.460  1.00 19.91 2   A 1 
ATOM   13   C CB  . ASN A 1 2   ? -21.956  -48.537 29.194  1.00 19.60 2   A 1 
ATOM   14   C CG  . ASN A 1 2   ? -21.622  -49.990 28.899  1.00 16.81 2   A 1 
ATOM   15   O OD1 . ASN A 1 2   ? -20.980  -50.670 29.678  1.00 15.36 2   A 1 
ATOM   16   N ND2 . ASN A 1 2   ? -22.065  -50.510 27.779  1.00 15.98 2   A 1 
ATOM   17   N N   . GLY A 1 3   ? -20.589  -46.135 31.543  1.00 25.06 3   A 1 
ATOM   18   C CA  . GLY A 1 3   ? -20.368  -44.711 31.766  1.00 23.81 3   A 1 
ATOM   19   C C   . GLY A 1 3   ? -20.109  -44.033 30.423  1.00 25.43 3   A 1 
ATOM   20   O O   . GLY A 1 3   ? -18.996  -44.099 29.910  1.00 23.39 3   A 1 
ATOM   21   N N   . VAL A 1 4   ? -21.157  -43.449 29.858  1.00 26.83 4   A 1 
ATOM   22   C CA  . VAL A 1 4   ? -21.052  -42.685 28.618  1.00 25.55 4   A 1 
ATOM   23   C C   . VAL A 1 4   ? -20.053  -41.559 28.885  1.00 26.46 4   A 1 
ATOM   24   O O   . VAL A 1 4   ? -20.208  -40.809 29.841  1.00 24.59 4   A 1 
ATOM   25   C CB  . VAL A 1 4   ? -22.417  -42.141 28.169  1.00 23.20 4   A 1 
ATOM   26   C CG1 . VAL A 1 4   ? -22.317  -41.402 26.841  1.00 20.43 4   A 1 
ATOM   27   C CG2 . VAL A 1 4   ? -23.428  -43.292 27.998  1.00 21.98 4   A 1 
ATOM   28   N N   . SER A 1 5   ? -19.024  -41.482 28.064  1.00 30.53 5   A 1 
ATOM   29   C CA  . SER A 1 5   ? -17.912  -40.533 28.209  1.00 30.64 5   A 1 
ATOM   30   C C   . SER A 1 5   ? -18.360  -39.122 27.796  1.00 31.57 5   A 1 
ATOM   31   O O   . SER A 1 5   ? -17.980  -38.612 26.749  1.00 30.28 5   A 1 
ATOM   32   C CB  . SER A 1 5   ? -16.724  -41.028 27.378  1.00 29.60 5   A 1 
ATOM   33   O OG  . SER A 1 5   ? -15.660  -40.105 27.428  1.00 26.86 5   A 1 
ATOM   34   N N   . TRP A 1 6   ? -19.180  -38.487 28.630  1.00 33.33 6   A 1 
ATOM   35   C CA  . TRP A 1 6   ? -19.617  -37.095 28.479  1.00 31.61 6   A 1 
ATOM   36   C C   . TRP A 1 6   ? -18.433  -36.122 28.441  1.00 31.81 6   A 1 
ATOM   37   O O   . TRP A 1 6   ? -18.537  -35.043 27.864  1.00 29.23 6   A 1 
ATOM   38   C CB  . TRP A 1 6   ? -20.542  -36.724 29.652  1.00 29.68 6   A 1 
ATOM   39   C CG  . TRP A 1 6   ? -21.928  -37.294 29.599  1.00 27.88 6   A 1 
ATOM   40   C CD1 . TRP A 1 6   ? -22.269  -38.590 29.712  1.00 25.00 6   A 1 
ATOM   41   C CD2 . TRP A 1 6   ? -23.181  -36.554 29.429  1.00 26.49 6   A 1 
ATOM   42   N NE1 . TRP A 1 6   ? -23.649  -38.730 29.610  1.00 25.26 6   A 1 
ATOM   43   C CE2 . TRP A 1 6   ? -24.246  -37.509 29.434  1.00 26.28 6   A 1 
ATOM   44   C CE3 . TRP A 1 6   ? -23.512  -35.201 29.264  1.00 29.06 6   A 1 
ATOM   45   C CZ2 . TRP A 1 6   ? -25.597  -37.118 29.286  1.00 28.66 6   A 1 
ATOM   46   C CZ3 . TRP A 1 6   ? -24.864  -34.812 29.119  1.00 28.21 6   A 1 
ATOM   47   C CH2 . TRP A 1 6   ? -25.888  -35.756 29.124  1.00 28.97 6   A 1 
ATOM   48   N N   . SER A 1 7   ? -17.316  -36.499 29.041  1.00 35.76 7   A 1 
ATOM   49   C CA  . SER A 1 7   ? -16.187  -35.600 29.256  1.00 35.57 7   A 1 
ATOM   50   C C   . SER A 1 7   ? -15.468  -35.184 27.972  1.00 35.58 7   A 1 
ATOM   51   O O   . SER A 1 7   ? -15.093  -34.026 27.852  1.00 34.43 7   A 1 
ATOM   52   C CB  . SER A 1 7   ? -15.190  -36.235 30.230  1.00 34.02 7   A 1 
ATOM   53   O OG  . SER A 1 7   ? -14.703  -37.463 29.719  1.00 32.32 7   A 1 
ATOM   54   N N   . GLN A 1 8   ? -15.268  -36.097 27.034  1.00 35.22 8   A 1 
ATOM   55   C CA  . GLN A 1 8   ? -14.489  -35.791 25.825  1.00 35.22 8   A 1 
ATOM   56   C C   . GLN A 1 8   ? -15.263  -34.906 24.843  1.00 35.33 8   A 1 
ATOM   57   O O   . GLN A 1 8   ? -14.721  -33.901 24.379  1.00 33.05 8   A 1 
ATOM   58   C CB  . GLN A 1 8   ? -14.021  -37.082 25.140  1.00 33.32 8   A 1 
ATOM   59   C CG  . GLN A 1 8   ? -12.735  -37.616 25.781  1.00 32.05 8   A 1 
ATOM   60   C CD  . GLN A 1 8   ? -12.199  -38.855 25.073  1.00 29.71 8   A 1 
ATOM   61   O OE1 . GLN A 1 8   ? -12.911  -39.635 24.469  1.00 30.99 8   A 1 
ATOM   62   N NE2 . GLN A 1 8   ? -10.911  -39.107 25.140  1.00 31.10 8   A 1 
ATOM   63   N N   . ASP A 1 9   ? -16.518  -35.227 24.566  1.00 39.35 9   A 1 
ATOM   64   C CA  . ASP A 1 9   ? -17.332  -34.477 23.608  1.00 40.28 9   A 1 
ATOM   65   C C   . ASP A 1 9   ? -17.659  -33.051 24.123  1.00 39.33 9   A 1 
ATOM   66   O O   . ASP A 1 9   ? -17.759  -32.110 23.336  1.00 37.11 9   A 1 
ATOM   67   C CB  . ASP A 1 9   ? -18.608  -35.280 23.259  1.00 37.85 9   A 1 
ATOM   68   C CG  . ASP A 1 9   ? -18.391  -36.516 22.355  1.00 33.63 9   A 1 
ATOM   69   O OD1 . ASP A 1 9   ? -17.311  -36.654 21.745  1.00 34.12 9   A 1 
ATOM   70   O OD2 . ASP A 1 9   ? -19.332  -37.354 22.212  1.00 34.71 9   A 1 
ATOM   71   N N   . LEU A 1 10  ? -17.766  -32.861 25.427  1.00 39.77 10  A 1 
ATOM   72   C CA  . LEU A 1 10  ? -17.927  -31.537 26.043  1.00 39.93 10  A 1 
ATOM   73   C C   . LEU A 1 10  ? -16.654  -30.695 25.961  1.00 39.90 10  A 1 
ATOM   74   O O   . LEU A 1 10  ? -16.751  -29.484 25.766  1.00 38.69 10  A 1 
ATOM   75   C CB  . LEU A 1 10  ? -18.371  -31.685 27.509  1.00 37.92 10  A 1 
ATOM   76   C CG  . LEU A 1 10  ? -19.897  -31.704 27.661  1.00 34.60 10  A 1 
ATOM   77   C CD1 . LEU A 1 10  ? -20.298  -32.408 28.951  1.00 35.12 10  A 1 
ATOM   78   C CD2 . LEU A 1 10  ? -20.464  -30.280 27.722  1.00 37.28 10  A 1 
ATOM   79   N N   . GLN A 1 11  ? -15.482  -31.297 26.095  1.00 39.78 11  A 1 
ATOM   80   C CA  . GLN A 1 11  ? -14.219  -30.558 26.004  1.00 39.97 11  A 1 
ATOM   81   C C   . GLN A 1 11  ? -14.063  -29.914 24.630  1.00 40.54 11  A 1 
ATOM   82   O O   . GLN A 1 11  ? -13.835  -28.711 24.561  1.00 39.66 11  A 1 
ATOM   83   C CB  . GLN A 1 11  ? -13.024  -31.449 26.357  1.00 38.69 11  A 1 
ATOM   84   C CG  . GLN A 1 11  ? -12.778  -31.477 27.866  1.00 36.66 11  A 1 
ATOM   85   C CD  . GLN A 1 11  ? -11.521  -32.273 28.248  1.00 34.25 11  A 1 
ATOM   86   O OE1 . GLN A 1 11  ? -10.920  -32.998 27.468  1.00 34.41 11  A 1 
ATOM   87   N NE2 . GLN A 1 11  ? -11.072  -32.153 29.473  1.00 34.35 11  A 1 
ATOM   88   N N   . GLU A 1 12  ? -14.269  -30.642 23.539  1.00 42.52 12  A 1 
ATOM   89   C CA  . GLU A 1 12  ? -14.176  -30.053 22.194  1.00 43.47 12  A 1 
ATOM   90   C C   . GLU A 1 12  ? -15.205  -28.928 21.969  1.00 43.27 12  A 1 
ATOM   91   O O   . GLU A 1 12  ? -14.931  -27.962 21.264  1.00 41.52 12  A 1 
ATOM   92   C CB  . GLU A 1 12  ? -14.316  -31.135 21.111  1.00 42.05 12  A 1 
ATOM   93   C CG  . GLU A 1 12  ? -13.069  -32.032 21.015  1.00 38.59 12  A 1 
ATOM   94   C CD  . GLU A 1 12  ? -13.082  -32.987 19.797  1.00 36.68 12  A 1 
ATOM   95   O OE1 . GLU A 1 12  ? -12.012  -33.560 19.501  1.00 34.62 12  A 1 
ATOM   96   O OE2 . GLU A 1 12  ? -14.147  -33.154 19.158  1.00 38.21 12  A 1 
ATOM   97   N N   . GLY A 1 13  ? -16.360  -29.010 22.612  1.00 45.59 13  A 1 
ATOM   98   C CA  . GLY A 1 13  ? -17.439  -28.048 22.468  1.00 45.20 13  A 1 
ATOM   99   C C   . GLY A 1 13  ? -17.127  -26.645 22.965  1.00 45.64 13  A 1 
ATOM   100  O O   . GLY A 1 13  ? -17.423  -25.673 22.268  1.00 44.09 13  A 1 
ATOM   101  N N   . ILE A 1 14  ? -16.567  -26.520 24.141  1.00 47.06 14  A 1 
ATOM   102  C CA  . ILE A 1 14  ? -16.582  -25.243 24.862  1.00 46.65 14  A 1 
ATOM   103  C C   . ILE A 1 14  ? -15.610  -24.210 24.268  1.00 46.75 14  A 1 
ATOM   104  O O   . ILE A 1 14  ? -15.888  -23.016 24.320  1.00 45.41 14  A 1 
ATOM   105  C CB  . ILE A 1 14  ? -16.377  -25.463 26.374  1.00 45.06 14  A 1 
ATOM   106  C CG1 . ILE A 1 14  ? -17.418  -26.436 26.984  1.00 42.63 14  A 1 
ATOM   107  C CG2 . ILE A 1 14  ? -16.499  -24.126 27.101  1.00 44.60 14  A 1 
ATOM   108  C CD1 . ILE A 1 14  ? -17.034  -26.983 28.354  1.00 41.39 14  A 1 
ATOM   109  N N   . SER A 1 15  ? -14.506  -24.619 23.653  1.00 44.95 15  A 1 
ATOM   110  C CA  . SER A 1 15  ? -13.534  -23.665 23.084  1.00 45.93 15  A 1 
ATOM   111  C C   . SER A 1 15  ? -14.129  -22.792 21.988  1.00 46.87 15  A 1 
ATOM   112  O O   . SER A 1 15  ? -13.770  -21.622 21.838  1.00 46.30 15  A 1 
ATOM   113  C CB  . SER A 1 15  ? -12.322  -24.366 22.477  1.00 44.49 15  A 1 
ATOM   114  O OG  . SER A 1 15  ? -12.670  -25.293 21.488  1.00 42.30 15  A 1 
ATOM   115  N N   . ALA A 1 16  ? -15.025  -23.353 21.212  1.00 44.89 16  A 1 
ATOM   116  C CA  . ALA A 1 16  ? -15.569  -22.689 20.048  1.00 45.29 16  A 1 
ATOM   117  C C   . ALA A 1 16  ? -16.739  -21.750 20.375  1.00 46.48 16  A 1 
ATOM   118  O O   . ALA A 1 16  ? -17.229  -21.070 19.483  1.00 44.61 16  A 1 
ATOM   119  C CB  . ALA A 1 16  ? -15.922  -23.750 19.028  1.00 42.87 16  A 1 
ATOM   120  N N   . TRP A 1 17  ? -17.177  -21.694 21.616  1.00 47.90 17  A 1 
ATOM   121  C CA  . TRP A 1 17  ? -18.185  -20.727 22.068  1.00 46.89 17  A 1 
ATOM   122  C C   . TRP A 1 17  ? -17.708  -19.291 21.904  1.00 46.65 17  A 1 
ATOM   123  O O   . TRP A 1 17  ? -18.493  -18.383 21.665  1.00 44.03 17  A 1 
ATOM   124  C CB  . TRP A 1 17  ? -18.523  -20.971 23.543  1.00 44.92 17  A 1 
ATOM   125  C CG  . TRP A 1 17  ? -19.245  -22.237 23.852  1.00 43.26 17  A 1 
ATOM   126  C CD1 . TRP A 1 17  ? -19.076  -23.429 23.260  1.00 39.29 17  A 1 
ATOM   127  C CD2 . TRP A 1 17  ? -20.305  -22.441 24.841  1.00 40.95 17  A 1 
ATOM   128  N NE1 . TRP A 1 17  ? -19.951  -24.345 23.790  1.00 38.03 17  A 1 
ATOM   129  C CE2 . TRP A 1 17  ? -20.723  -23.785 24.749  1.00 39.56 17  A 1 
ATOM   130  C CE3 . TRP A 1 17  ? -20.930  -21.606 25.765  1.00 41.08 17  A 1 
ATOM   131  C CZ2 . TRP A 1 17  ? -21.773  -24.286 25.541  1.00 39.43 17  A 1 
ATOM   132  C CZ3 . TRP A 1 17  ? -21.973  -22.119 26.577  1.00 38.95 17  A 1 
ATOM   133  C CH2 . TRP A 1 17  ? -22.390  -23.433 26.458  1.00 39.55 17  A 1 
ATOM   134  N N   . PHE A 1 18  ? -16.416  -19.110 22.017  1.00 46.79 18  A 1 
ATOM   135  C CA  . PHE A 1 18  ? -15.747  -17.840 21.933  1.00 46.46 18  A 1 
ATOM   136  C C   . PHE A 1 18  ? -14.850  -17.867 20.697  1.00 45.86 18  A 1 
ATOM   137  O O   . PHE A 1 18  ? -13.630  -17.944 20.798  1.00 43.18 18  A 1 
ATOM   138  C CB  . PHE A 1 18  ? -14.987  -17.634 23.236  1.00 43.70 18  A 1 
ATOM   139  C CG  . PHE A 1 18  ? -15.847  -17.592 24.484  1.00 42.00 18  A 1 
ATOM   140  C CD1 . PHE A 1 18  ? -16.354  -16.365 24.939  1.00 40.10 18  A 1 
ATOM   141  C CD2 . PHE A 1 18  ? -16.089  -18.751 25.222  1.00 39.73 18  A 1 
ATOM   142  C CE1 . PHE A 1 18  ? -17.071  -16.298 26.144  1.00 37.74 18  A 1 
ATOM   143  C CE2 . PHE A 1 18  ? -16.812  -18.690 26.430  1.00 36.81 18  A 1 
ATOM   144  C CZ  . PHE A 1 18  ? -17.289  -17.461 26.895  1.00 38.16 18  A 1 
ATOM   145  N N   . GLY A 1 19  ? -15.461  -17.874 19.528  1.00 46.48 19  A 1 
ATOM   146  C CA  . GLY A 1 19  ? -14.691  -17.795 18.291  1.00 46.50 19  A 1 
ATOM   147  C C   . GLY A 1 19  ? -13.737  -16.601 18.372  1.00 46.40 19  A 1 
ATOM   148  O O   . GLY A 1 19  ? -14.207  -15.499 18.649  1.00 44.35 19  A 1 
ATOM   149  N N   . PRO A 1 20  ? -12.433  -16.803 18.194  1.00 39.47 20  A 1 
ATOM   150  C CA  . PRO A 1 20  ? -11.514  -15.681 18.241  1.00 40.39 20  A 1 
ATOM   151  C C   . PRO A 1 20  ? -11.972  -14.677 17.193  1.00 41.02 20  A 1 
ATOM   152  O O   . PRO A 1 20  ? -12.298  -15.091 16.068  1.00 39.17 20  A 1 
ATOM   153  C CB  . PRO A 1 20  ? -10.124  -16.249 17.944  1.00 37.73 20  A 1 
ATOM   154  C CG  . PRO A 1 20  ? -10.420  -17.538 17.177  1.00 36.60 20  A 1 
ATOM   155  C CD  . PRO A 1 20  ? -11.758  -18.003 17.761  1.00 40.76 20  A 1 
ATOM   156  N N   . PRO A 1 21  ? -12.025  -13.376 17.512  1.00 36.79 21  A 1 
ATOM   157  C CA  . PRO A 1 21  ? -12.254  -12.384 16.486  1.00 37.66 21  A 1 
ATOM   158  C C   . PRO A 1 21  ? -11.234  -12.665 15.384  1.00 38.40 21  A 1 
ATOM   159  O O   . PRO A 1 21  ? -10.073  -12.919 15.684  1.00 36.81 21  A 1 
ATOM   160  C CB  . PRO A 1 21  ? -12.054  -11.019 17.147  1.00 35.70 21  A 1 
ATOM   161  C CG  . PRO A 1 21  ? -11.160  -11.328 18.350  1.00 34.27 21  A 1 
ATOM   162  C CD  . PRO A 1 21  ? -11.572  -12.753 18.741  1.00 38.20 21  A 1 
ATOM   163  N N   . ALA A 1 22  ? -11.685  -12.683 14.146  1.00 37.96 22  A 1 
ATOM   164  C CA  . ALA A 1 22  ? -10.745  -12.803 13.048  1.00 37.21 22  A 1 
ATOM   165  C C   . ALA A 1 22  ? -9.747   -11.662 13.217  1.00 37.31 22  A 1 
ATOM   166  O O   . ALA A 1 22  ? -10.063  -10.498 12.968  1.00 35.22 22  A 1 
ATOM   167  C CB  . ALA A 1 22  ? -11.480  -12.747 11.708  1.00 35.00 22  A 1 
ATOM   168  N N   . SER A 1 23  ? -8.559   -11.997 13.670  1.00 36.43 23  A 1 
ATOM   169  C CA  . SER A 1 23  ? -7.429   -11.108 13.582  1.00 37.20 23  A 1 
ATOM   170  C C   . SER A 1 23  ? -7.205   -10.941 12.090  1.00 36.04 23  A 1 
ATOM   171  O O   . SER A 1 23  ? -6.508   -11.736 11.461  1.00 34.20 23  A 1 
ATOM   172  C CB  . SER A 1 23  ? -6.206   -11.680 14.310  1.00 36.21 23  A 1 
ATOM   173  O OG  . SER A 1 23  ? -5.880   -12.970 13.845  1.00 34.74 23  A 1 
ATOM   174  N N   . THR A 1 24  ? -7.872   -9.960  11.495  1.00 36.25 24  A 1 
ATOM   175  C CA  . THR A 1 24  ? -7.252   -9.311  10.362  1.00 37.35 24  A 1 
ATOM   176  C C   . THR A 1 24  ? -5.830   -9.059  10.839  1.00 36.03 24  A 1 
ATOM   177  O O   . THR A 1 24  ? -5.670   -8.431  11.893  1.00 33.02 24  A 1 
ATOM   178  C CB  . THR A 1 24  ? -7.930   -7.978  10.007  1.00 34.74 24  A 1 
ATOM   179  O OG1 . THR A 1 24  ? -8.329   -7.264  11.149  1.00 31.82 24  A 1 
ATOM   180  C CG2 . THR A 1 24  ? -9.188   -8.214  9.171   1.00 32.02 24  A 1 
ATOM   181  N N   . PRO A 1 25  ? -4.828   -9.630  10.167  1.00 29.86 25  A 1 
ATOM   182  C CA  . PRO A 1 25  ? -3.483   -9.192  10.428  1.00 30.85 25  A 1 
ATOM   183  C C   . PRO A 1 25  ? -3.475   -7.717  10.017  1.00 30.92 25  A 1 
ATOM   184  O O   . PRO A 1 25  ? -3.255   -7.377  8.862   1.00 28.89 25  A 1 
ATOM   185  C CB  . PRO A 1 25  ? -2.582   -10.104 9.580   1.00 28.76 25  A 1 
ATOM   186  C CG  . PRO A 1 25  ? -3.484   -10.505 8.415   1.00 27.55 25  A 1 
ATOM   187  C CD  . PRO A 1 25  ? -4.885   -10.501 9.009   1.00 30.99 25  A 1 
ATOM   188  N N   . ALA A 1 26  ? -3.828   -6.869  10.973  1.00 33.15 26  A 1 
ATOM   189  C CA  . ALA A 1 26  ? -3.290   -5.556  10.987  1.00 31.82 26  A 1 
ATOM   190  C C   . ALA A 1 26  ? -1.788   -5.802  11.101  1.00 31.11 26  A 1 
ATOM   191  O O   . ALA A 1 26  ? -1.218   -5.879  12.179  1.00 29.68 26  A 1 
ATOM   192  C CB  . ALA A 1 26  ? -3.882   -4.750  12.152  1.00 30.31 26  A 1 
ATOM   193  N N   . SER A 1 27  ? -1.164   -5.991  9.946   1.00 31.90 27  A 1 
ATOM   194  C CA  . SER A 1 27  ? 0.186    -5.532  9.755   1.00 32.62 27  A 1 
ATOM   195  C C   . SER A 1 27  ? 0.141    -4.020  9.993   1.00 31.60 27  A 1 
ATOM   196  O O   . SER A 1 27  ? 0.193    -3.209  9.075   1.00 30.32 27  A 1 
ATOM   197  C CB  . SER A 1 27  ? 0.708    -5.918  8.355   1.00 31.82 27  A 1 
ATOM   198  O OG  . SER A 1 27  ? -0.140   -5.436  7.348   1.00 30.36 27  A 1 
ATOM   199  N N   . THR A 1 28  ? 0.002    -3.652  11.256  1.00 33.10 28  A 1 
ATOM   200  C CA  . THR A 1 28  ? 0.677    -2.505  11.791  1.00 33.63 28  A 1 
ATOM   201  C C   . THR A 1 28  ? 2.156    -2.781  11.535  1.00 32.75 28  A 1 
ATOM   202  O O   . THR A 1 28  ? 2.899    -3.210  12.398  1.00 30.97 28  A 1 
ATOM   203  C CB  . THR A 1 28  ? 0.360    -2.276  13.282  1.00 31.96 28  A 1 
ATOM   204  O OG1 . THR A 1 28  ? 0.482    -3.457  14.024  1.00 30.39 28  A 1 
ATOM   205  C CG2 . THR A 1 28  ? -1.068   -1.766  13.488  1.00 31.93 28  A 1 
ATOM   206  N N   . MET A 1 29  ? 2.562    -2.555  10.304  1.00 31.60 29  A 1 
ATOM   207  C CA  . MET A 1 29  ? 3.845    -1.956  10.075  1.00 32.06 29  A 1 
ATOM   208  C C   . MET A 1 29  ? 3.781    -0.649  10.867  1.00 31.14 29  A 1 
ATOM   209  O O   . MET A 1 29  ? 3.478    0.417   10.344  1.00 30.11 29  A 1 
ATOM   210  C CB  . MET A 1 29  ? 4.119    -1.702  8.590   1.00 32.92 29  A 1 
ATOM   211  C CG  . MET A 1 29  ? 4.469    -2.985  7.828   1.00 31.72 29  A 1 
ATOM   212  S SD  . MET A 1 29  ? 5.159    -2.644  6.178   1.00 32.27 29  A 1 
ATOM   213  C CE  . MET A 1 29  ? 5.423    -4.332  5.576   1.00 29.76 29  A 1 
ATOM   214  N N   . SER A 1 30  ? 4.008    -0.761  12.174  1.00 36.89 30  A 1 
ATOM   215  C CA  . SER A 1 30  ? 4.658    0.285   12.907  1.00 36.44 30  A 1 
ATOM   216  C C   . SER A 1 30  ? 5.995    0.454   12.187  1.00 34.18 30  A 1 
ATOM   217  O O   . SER A 1 30  ? 6.996    -0.188  12.506  1.00 34.54 30  A 1 
ATOM   218  C CB  . SER A 1 30  ? 4.801    -0.070  14.396  1.00 37.10 30  A 1 
ATOM   219  O OG  . SER A 1 30  ? 5.513    -1.272  14.601  1.00 35.91 30  A 1 
ATOM   220  N N   . ILE A 1 31  ? 5.960    1.274   11.150  1.00 38.35 31  A 1 
ATOM   221  C CA  . ILE A 1 31  ? 7.137    1.973   10.707  1.00 38.65 31  A 1 
ATOM   222  C C   . ILE A 1 31  ? 7.539    2.739   11.968  1.00 36.55 31  A 1 
ATOM   223  O O   . ILE A 1 31  ? 7.066    3.834   12.239  1.00 34.75 31  A 1 
ATOM   224  C CB  . ILE A 1 31  ? 6.844    2.877   9.489   1.00 38.13 31  A 1 
ATOM   225  C CG1 . ILE A 1 31  ? 6.262    2.060   8.317   1.00 36.60 31  A 1 
ATOM   226  C CG2 . ILE A 1 31  ? 8.145    3.581   9.065   1.00 39.49 31  A 1 
ATOM   227  C CD1 . ILE A 1 31  ? 5.831    2.897   7.108   1.00 36.99 31  A 1 
ATOM   228  N N   . ARG A 1 32  ? 8.357    2.073   12.809  1.00 32.29 32  A 1 
ATOM   229  C CA  . ARG A 1 32  ? 9.263    2.780   13.684  1.00 31.84 32  A 1 
ATOM   230  C C   . ARG A 1 32  ? 10.086   3.636   12.730  1.00 29.66 32  A 1 
ATOM   231  O O   . ARG A 1 32  ? 11.138   3.221   12.258  1.00 29.29 32  A 1 
ATOM   232  C CB  . ARG A 1 32  ? 10.143   1.817   14.512  1.00 33.09 32  A 1 
ATOM   233  C CG  . ARG A 1 32  ? 9.718    1.742   15.984  1.00 31.68 32  A 1 
ATOM   234  C CD  . ARG A 1 32  ? 10.676   0.831   16.754  1.00 31.92 32  A 1 
ATOM   235  N NE  . ARG A 1 32  ? 10.381   0.823   18.202  1.00 28.72 32  A 1 
ATOM   236  C CZ  . ARG A 1 32  ? 11.006   0.109   19.128  1.00 26.42 32  A 1 
ATOM   237  N NH1 . ARG A 1 32  ? 11.982   -0.702  18.819  1.00 24.31 32  A 1 
ATOM   238  N NH2 . ARG A 1 32  ? 10.655   0.192   20.375  1.00 22.95 32  A 1 
ATOM   239  N N   . VAL A 1 33  ? 9.566    4.819   12.452  1.00 37.40 33  A 1 
ATOM   240  C CA  . VAL A 1 33  ? 10.392   5.962   12.149  1.00 37.67 33  A 1 
ATOM   241  C C   . VAL A 1 33  ? 11.237   6.121   13.412  1.00 35.32 33  A 1 
ATOM   242  O O   . VAL A 1 33  ? 10.868   6.792   14.356  1.00 33.95 33  A 1 
ATOM   243  C CB  . VAL A 1 33  ? 9.558    7.220   11.822  1.00 37.21 33  A 1 
ATOM   244  C CG1 . VAL A 1 33  ? 10.477   8.366   11.404  1.00 34.34 33  A 1 
ATOM   245  C CG2 . VAL A 1 33  ? 8.584    6.955   10.666  1.00 39.15 33  A 1 
ATOM   246  N N   . THR A 1 34  ? 12.335   5.374   13.458  1.00 39.83 34  A 1 
ATOM   247  C CA  . THR A 1 34  ? 13.469   5.755   14.249  1.00 41.35 34  A 1 
ATOM   248  C C   . THR A 1 34  ? 13.851   7.111   13.677  1.00 38.60 34  A 1 
ATOM   249  O O   . THR A 1 34  ? 14.611   7.205   12.719  1.00 36.42 34  A 1 
ATOM   250  C CB  . THR A 1 34  ? 14.621   4.737   14.171  1.00 39.74 34  A 1 
ATOM   251  O OG1 . THR A 1 34  ? 14.847   4.281   12.860  1.00 37.00 34  A 1 
ATOM   252  C CG2 . THR A 1 34  ? 14.351   3.502   15.022  1.00 38.31 34  A 1 
ATOM   253  N N   . GLN A 1 35  ? 13.267   8.157   14.259  1.00 34.30 35  A 1 
ATOM   254  C CA  . GLN A 1 35  ? 13.901   9.449   14.300  1.00 35.02 35  A 1 
ATOM   255  C C   . GLN A 1 35  ? 15.247   9.166   14.968  1.00 32.77 35  A 1 
ATOM   256  O O   . GLN A 1 35  ? 15.383   9.192   16.185  1.00 31.75 35  A 1 
ATOM   257  C CB  . GLN A 1 35  ? 13.071   10.473  15.089  1.00 35.52 35  A 1 
ATOM   258  C CG  . GLN A 1 35  ? 11.891   11.050  14.296  1.00 35.03 35  A 1 
ATOM   259  C CD  . GLN A 1 35  ? 11.165   12.156  15.068  1.00 34.37 35  A 1 
ATOM   260  O OE1 . GLN A 1 35  ? 11.285   12.291  16.267  1.00 35.19 35  A 1 
ATOM   261  N NE2 . GLN A 1 35  ? 10.381   12.979  14.413  1.00 35.10 35  A 1 
ATOM   262  N N   . LYS A 1 36  ? 16.243   8.835   14.160  1.00 34.59 36  A 1 
ATOM   263  C CA  . LYS A 1 36  ? 17.620   9.100   14.509  1.00 35.27 36  A 1 
ATOM   264  C C   . LYS A 1 36  ? 17.630   10.615  14.704  1.00 32.41 36  A 1 
ATOM   265  O O   . LYS A 1 36  ? 17.746   11.364  13.742  1.00 31.15 36  A 1 
ATOM   266  C CB  . LYS A 1 36  ? 18.592   8.657   13.411  1.00 35.45 36  A 1 
ATOM   267  C CG  . LYS A 1 36  ? 18.915   7.158   13.489  1.00 33.67 36  A 1 
ATOM   268  C CD  . LYS A 1 36  ? 19.975   6.791   12.442  1.00 34.32 36  A 1 
ATOM   269  C CE  . LYS A 1 36  ? 20.387   5.322   12.584  1.00 30.70 36  A 1 
ATOM   270  N NZ  . LYS A 1 36  ? 21.418   4.939   11.578  1.00 29.93 36  A 1 
ATOM   271  N N   . SER A 1 37  ? 17.434   11.020  15.953  1.00 38.83 37  A 1 
ATOM   272  C CA  . SER A 1 37  ? 17.863   12.318  16.413  1.00 40.34 37  A 1 
ATOM   273  C C   . SER A 1 37  ? 19.360   12.320  16.154  1.00 37.58 37  A 1 
ATOM   274  O O   . SER A 1 37  ? 20.148   11.789  16.933  1.00 36.72 37  A 1 
ATOM   275  C CB  . SER A 1 37  ? 17.499   12.532  17.890  1.00 40.06 37  A 1 
ATOM   276  O OG  . SER A 1 37  ? 18.036   11.523  18.718  1.00 38.16 37  A 1 
ATOM   277  N N   . TYR A 1 38  ? 19.750   12.826  15.004  1.00 38.60 38  A 1 
ATOM   278  C CA  . TYR A 1 38  ? 21.092   13.284  14.790  1.00 38.49 38  A 1 
ATOM   279  C C   . TYR A 1 38  ? 21.264   14.363  15.856  1.00 35.31 38  A 1 
ATOM   280  O O   . TYR A 1 38  ? 20.848   15.502  15.672  1.00 33.41 38  A 1 
ATOM   281  C CB  . TYR A 1 38  ? 21.280   13.791  13.359  1.00 37.62 38  A 1 
ATOM   282  C CG  . TYR A 1 38  ? 21.485   12.680  12.347  1.00 36.94 38  A 1 
ATOM   283  C CD1 . TYR A 1 38  ? 22.780   12.216  12.067  1.00 36.52 38  A 1 
ATOM   284  C CD2 . TYR A 1 38  ? 20.385   12.109  11.672  1.00 36.88 38  A 1 
ATOM   285  C CE1 . TYR A 1 38  ? 22.986   11.194  11.123  1.00 32.96 38  A 1 
ATOM   286  C CE2 . TYR A 1 38  ? 20.584   11.086  10.733  1.00 33.27 38  A 1 
ATOM   287  C CZ  . TYR A 1 38  ? 21.888   10.633  10.455  1.00 35.12 38  A 1 
ATOM   288  O OH  . TYR A 1 38  ? 22.078   9.625   9.523   1.00 36.76 38  A 1 
ATOM   289  N N   . LYS A 1 39  ? 21.819   13.953  17.021  1.00 32.87 39  A 1 
ATOM   290  C CA  . LYS A 1 39  ? 22.489   14.892  17.900  1.00 34.25 39  A 1 
ATOM   291  C C   . LYS A 1 39  ? 23.572   15.499  17.021  1.00 31.28 39  A 1 
ATOM   292  O O   . LYS A 1 39  ? 24.643   14.925  16.876  1.00 30.49 39  A 1 
ATOM   293  C CB  . LYS A 1 39  ? 23.088   14.200  19.138  1.00 35.26 39  A 1 
ATOM   294  C CG  . LYS A 1 39  ? 22.081   14.047  20.283  1.00 33.72 39  A 1 
ATOM   295  C CD  . LYS A 1 39  ? 22.766   13.470  21.538  1.00 33.08 39  A 1 
ATOM   296  C CE  . LYS A 1 39  ? 21.798   13.446  22.717  1.00 29.92 39  A 1 
ATOM   297  N NZ  . LYS A 1 39  ? 22.432   12.915  23.947  1.00 28.16 39  A 1 
ATOM   298  N N   . VAL A 1 40  ? 23.240   16.612  16.412  1.00 37.12 40  A 1 
ATOM   299  C CA  . VAL A 1 40  ? 24.230   17.544  15.911  1.00 37.96 40  A 1 
ATOM   300  C C   . VAL A 1 40  ? 24.976   17.966  17.161  1.00 35.27 40  A 1 
ATOM   301  O O   . VAL A 1 40  ? 24.530   18.838  17.899  1.00 33.59 40  A 1 
ATOM   302  C CB  . VAL A 1 40  ? 23.584   18.725  15.171  1.00 37.26 40  A 1 
ATOM   303  C CG1 . VAL A 1 40  ? 24.659   19.673  14.633  1.00 35.60 40  A 1 
ATOM   304  C CG2 . VAL A 1 40  ? 22.740   18.237  13.990  1.00 40.00 40  A 1 
ATOM   305  N N   . SER A 1 41  ? 26.050   17.236  17.488  1.00 37.93 41  A 1 
ATOM   306  C CA  . SER A 1 41  ? 26.995   17.685  18.487  1.00 39.79 41  A 1 
ATOM   307  C C   . SER A 1 41  ? 27.569   18.960  17.905  1.00 37.04 41  A 1 
ATOM   308  O O   . SER A 1 41  ? 28.428   18.918  17.022  1.00 35.73 41  A 1 
ATOM   309  C CB  . SER A 1 41  ? 28.065   16.618  18.779  1.00 39.25 41  A 1 
ATOM   310  O OG  . SER A 1 41  ? 28.771   16.252  17.615  1.00 37.91 41  A 1 
ATOM   311  N N   . THR A 1 42  ? 27.063   20.094  18.389  1.00 37.82 42  A 1 
ATOM   312  C CA  . THR A 1 42  ? 27.665   21.404  18.198  1.00 39.60 42  A 1 
ATOM   313  C C   . THR A 1 42  ? 28.989   21.384  18.970  1.00 38.03 42  A 1 
ATOM   314  O O   . THR A 1 42  ? 29.104   21.919  20.058  1.00 34.39 42  A 1 
ATOM   315  C CB  . THR A 1 42  ? 26.728   22.520  18.698  1.00 36.12 42  A 1 
ATOM   316  O OG1 . THR A 1 42  ? 26.264   22.205  19.991  1.00 35.12 42  A 1 
ATOM   317  C CG2 . THR A 1 42  ? 25.510   22.671  17.805  1.00 36.12 42  A 1 
ATOM   318  N N   . SER A 1 43  ? 29.987   20.670  18.432  1.00 36.06 43  A 1 
ATOM   319  C CA  . SER A 1 43  ? 31.360   20.784  18.885  1.00 38.51 43  A 1 
ATOM   320  C C   . SER A 1 43  ? 31.735   22.237  18.654  1.00 37.07 43  A 1 
ATOM   321  O O   . SER A 1 43  ? 31.902   22.661  17.508  1.00 34.82 43  A 1 
ATOM   322  C CB  . SER A 1 43  ? 32.277   19.813  18.133  1.00 36.76 43  A 1 
ATOM   323  O OG  . SER A 1 43  ? 32.157   19.978  16.739  1.00 35.83 43  A 1 
ATOM   324  N N   . GLY A 1 44  ? 31.754   23.020  19.755  1.00 38.62 44  A 1 
ATOM   325  C CA  . GLY A 1 44  ? 32.062   24.439  19.709  1.00 40.02 44  A 1 
ATOM   326  C C   . GLY A 1 44  ? 33.369   24.639  18.934  1.00 38.48 44  A 1 
ATOM   327  O O   . GLY A 1 44  ? 34.289   23.830  19.096  1.00 36.26 44  A 1 
ATOM   328  N N   . PRO A 1 45  ? 33.462   25.667  18.096  1.00 33.97 45  A 1 
ATOM   329  C CA  . PRO A 1 45  ? 34.649   25.922  17.296  1.00 37.05 45  A 1 
ATOM   330  C C   . PRO A 1 45  ? 35.829   26.068  18.259  1.00 36.27 45  A 1 
ATOM   331  O O   . PRO A 1 45  ? 35.839   26.961  19.104  1.00 34.58 45  A 1 
ATOM   332  C CB  . PRO A 1 45  ? 34.343   27.188  16.491  1.00 35.30 45  A 1 
ATOM   333  C CG  . PRO A 1 45  ? 33.256   27.887  17.304  1.00 35.98 45  A 1 
ATOM   334  C CD  . PRO A 1 45  ? 32.492   26.728  17.958  1.00 41.72 45  A 1 
ATOM   335  N N   . ARG A 1 46  ? 36.806   25.151  18.194  1.00 32.17 46  A 1 
ATOM   336  C CA  . ARG A 1 46  ? 38.037   25.265  18.976  1.00 35.34 46  A 1 
ATOM   337  C C   . ARG A 1 46  ? 38.645   26.621  18.641  1.00 33.46 46  A 1 
ATOM   338  O O   . ARG A 1 46  ? 38.963   26.873  17.482  1.00 32.03 46  A 1 
ATOM   339  C CB  . ARG A 1 46  ? 39.027   24.134  18.669  1.00 35.41 46  A 1 
ATOM   340  C CG  . ARG A 1 46  ? 38.758   22.881  19.519  1.00 32.89 46  A 1 
ATOM   341  C CD  . ARG A 1 46  ? 39.819   21.813  19.237  1.00 32.33 46  A 1 
ATOM   342  N NE  . ARG A 1 46  ? 39.725   20.673  20.160  1.00 30.38 46  A 1 
ATOM   343  C CZ  . ARG A 1 46  ? 40.479   19.574  20.148  1.00 28.62 46  A 1 
ATOM   344  N NH1 . ARG A 1 46  ? 41.401   19.394  19.244  1.00 26.76 46  A 1 
ATOM   345  N NH2 . ARG A 1 46  ? 40.322   18.644  21.046  1.00 25.66 46  A 1 
ATOM   346  N N   . ALA A 1 47  ? 38.792   27.453  19.672  1.00 36.75 47  A 1 
ATOM   347  C CA  . ALA A 1 47  ? 39.477   28.730  19.558  1.00 40.36 47  A 1 
ATOM   348  C C   . ALA A 1 47  ? 40.887   28.447  19.031  1.00 38.54 47  A 1 
ATOM   349  O O   . ALA A 1 47  ? 41.721   27.884  19.735  1.00 36.75 47  A 1 
ATOM   350  C CB  . ALA A 1 47  ? 39.481   29.407  20.932  1.00 38.88 47  A 1 
ATOM   351  N N   . PHE A 1 48  ? 41.145   28.797  17.783  1.00 36.56 48  A 1 
ATOM   352  C CA  . PHE A 1 48  ? 42.480   28.797  17.226  1.00 38.20 48  A 1 
ATOM   353  C C   . PHE A 1 48  ? 43.291   29.813  18.030  1.00 36.47 48  A 1 
ATOM   354  O O   . PHE A 1 48  ? 43.154   31.019  17.837  1.00 33.51 48  A 1 
ATOM   355  C CB  . PHE A 1 48  ? 42.445   29.118  15.728  1.00 35.25 48  A 1 
ATOM   356  C CG  . PHE A 1 48  ? 42.406   27.888  14.850  1.00 35.67 48  A 1 
ATOM   357  C CD1 . PHE A 1 48  ? 43.595   27.345  14.340  1.00 34.87 48  A 1 
ATOM   358  C CD2 . PHE A 1 48  ? 41.170   27.266  14.536  1.00 35.71 48  A 1 
ATOM   359  C CE1 . PHE A 1 48  ? 43.567   26.205  13.522  1.00 32.80 48  A 1 
ATOM   360  C CE2 . PHE A 1 48  ? 41.145   26.131  13.724  1.00 32.09 48  A 1 
ATOM   361  C CZ  . PHE A 1 48  ? 42.342   25.598  13.204  1.00 34.55 48  A 1 
ATOM   362  N N   . SER A 1 49  ? 44.090   29.309  18.999  1.00 38.93 49  A 1 
ATOM   363  C CA  . SER A 1 49  ? 45.014   30.158  19.742  1.00 41.86 49  A 1 
ATOM   364  C C   . SER A 1 49  ? 45.984   30.752  18.731  1.00 39.51 49  A 1 
ATOM   365  O O   . SER A 1 49  ? 46.779   30.029  18.127  1.00 38.95 49  A 1 
ATOM   366  C CB  . SER A 1 49  ? 45.738   29.349  20.831  1.00 41.56 49  A 1 
ATOM   367  O OG  . SER A 1 49  ? 46.482   28.287  20.275  1.00 39.17 49  A 1 
ATOM   368  N N   . SER A 1 50  ? 45.940   32.073  18.572  1.00 35.31 50  A 1 
ATOM   369  C CA  . SER A 1 50  ? 46.903   32.846  17.792  1.00 37.78 50  A 1 
ATOM   370  C C   . SER A 1 50  ? 48.263   32.746  18.477  1.00 35.59 50  A 1 
ATOM   371  O O   . SER A 1 50  ? 48.596   33.558  19.334  1.00 34.03 50  A 1 
ATOM   372  C CB  . SER A 1 50  ? 46.424   34.301  17.681  1.00 36.73 50  A 1 
ATOM   373  O OG  . SER A 1 50  ? 46.181   34.837  18.962  1.00 36.67 50  A 1 
ATOM   374  N N   . ARG A 1 51  ? 49.058   31.723  18.159  1.00 34.04 51  A 1 
ATOM   375  C CA  . ARG A 1 51  ? 50.458   31.668  18.579  1.00 36.51 51  A 1 
ATOM   376  C C   . ARG A 1 51  ? 51.146   32.876  17.963  1.00 33.84 51  A 1 
ATOM   377  O O   . ARG A 1 51  ? 51.391   32.903  16.761  1.00 32.10 51  A 1 
ATOM   378  C CB  . ARG A 1 51  ? 51.142   30.350  18.179  1.00 35.98 51  A 1 
ATOM   379  C CG  . ARG A 1 51  ? 50.863   29.240  19.190  1.00 34.78 51  A 1 
ATOM   380  C CD  . ARG A 1 51  ? 51.682   27.989  18.837  1.00 35.03 51  A 1 
ATOM   381  N NE  . ARG A 1 51  ? 51.579   26.947  19.873  1.00 31.54 51  A 1 
ATOM   382  C CZ  . ARG A 1 51  ? 52.199   25.772  19.878  1.00 29.56 51  A 1 
ATOM   383  N NH1 . ARG A 1 51  ? 52.979   25.415  18.890  1.00 27.75 51  A 1 
ATOM   384  N NH2 . ARG A 1 51  ? 52.056   24.947  20.870  1.00 27.51 51  A 1 
ATOM   385  N N   . SER A 1 52  ? 51.454   33.868  18.813  1.00 37.68 52  A 1 
ATOM   386  C CA  . SER A 1 52  ? 52.316   34.988  18.480  1.00 39.58 52  A 1 
ATOM   387  C C   . SER A 1 52  ? 53.698   34.427  18.137  1.00 36.95 52  A 1 
ATOM   388  O O   . SER A 1 52  ? 54.448   34.033  19.028  1.00 35.09 52  A 1 
ATOM   389  C CB  . SER A 1 52  ? 52.384   35.952  19.675  1.00 38.03 52  A 1 
ATOM   390  O OG  . SER A 1 52  ? 52.700   35.243  20.848  1.00 37.22 52  A 1 
ATOM   391  N N   . TYR A 1 53  ? 54.018   34.347  16.867  1.00 33.32 53  A 1 
ATOM   392  C CA  . TYR A 1 53  ? 55.380   34.070  16.434  1.00 35.09 53  A 1 
ATOM   393  C C   . TYR A 1 53  ? 56.244   35.238  16.909  1.00 32.31 53  A 1 
ATOM   394  O O   . TYR A 1 53  ? 56.217   36.329  16.338  1.00 30.15 53  A 1 
ATOM   395  C CB  . TYR A 1 53  ? 55.439   33.854  14.918  1.00 32.81 53  A 1 
ATOM   396  C CG  . TYR A 1 53  ? 55.267   32.391  14.537  1.00 32.96 53  A 1 
ATOM   397  C CD1 . TYR A 1 53  ? 56.395   31.567  14.396  1.00 33.69 53  A 1 
ATOM   398  C CD2 . TYR A 1 53  ? 53.983   31.851  14.340  1.00 34.32 53  A 1 
ATOM   399  C CE1 . TYR A 1 53  ? 56.248   30.214  14.041  1.00 32.28 53  A 1 
ATOM   400  C CE2 . TYR A 1 53  ? 53.826   30.493  13.988  1.00 32.44 53  A 1 
ATOM   401  C CZ  . TYR A 1 53  ? 54.970   29.678  13.832  1.00 35.03 53  A 1 
ATOM   402  O OH  . TYR A 1 53  ? 54.818   28.354  13.481  1.00 36.53 53  A 1 
ATOM   403  N N   . THR A 1 54  ? 56.957   35.015  18.027  1.00 38.56 54  A 1 
ATOM   404  C CA  . THR A 1 54  ? 57.906   35.970  18.586  1.00 41.46 54  A 1 
ATOM   405  C C   . THR A 1 54  ? 58.994   36.236  17.556  1.00 39.47 54  A 1 
ATOM   406  O O   . THR A 1 54  ? 59.527   35.326  16.930  1.00 36.38 54  A 1 
ATOM   407  C CB  . THR A 1 54  ? 58.513   35.444  19.897  1.00 37.67 54  A 1 
ATOM   408  O OG1 . THR A 1 54  ? 58.850   34.080  19.781  1.00 36.66 54  A 1 
ATOM   409  C CG2 . THR A 1 54  ? 57.513   35.541  21.050  1.00 38.25 54  A 1 
ATOM   410  N N   . SER A 1 55  ? 59.334   37.524  17.403  1.00 38.75 55  A 1 
ATOM   411  C CA  . SER A 1 55  ? 60.395   38.018  16.531  1.00 41.53 55  A 1 
ATOM   412  C C   . SER A 1 55  ? 61.726   37.386  16.936  1.00 39.56 55  A 1 
ATOM   413  O O   . SER A 1 55  ? 62.305   37.740  17.965  1.00 37.11 55  A 1 
ATOM   414  C CB  . SER A 1 55  ? 60.460   39.543  16.653  1.00 39.16 55  A 1 
ATOM   415  O OG  . SER A 1 55  ? 60.504   39.918  18.009  1.00 37.96 55  A 1 
ATOM   416  N N   . GLY A 1 56  ? 62.215   36.443  16.156  1.00 38.92 56  A 1 
ATOM   417  C CA  . GLY A 1 56  ? 63.497   35.795  16.378  1.00 41.12 56  A 1 
ATOM   418  C C   . GLY A 1 56  ? 64.650   36.804  16.347  1.00 39.57 56  A 1 
ATOM   419  O O   . GLY A 1 56  ? 64.568   37.811  15.642  1.00 37.03 56  A 1 
ATOM   420  N N   . PRO A 1 57  ? 65.764   36.578  17.126  1.00 39.37 57  A 1 
ATOM   421  C CA  . PRO A 1 57  ? 66.819   37.547  17.383  1.00 43.07 57  A 1 
ATOM   422  C C   . PRO A 1 57  ? 67.588   37.883  16.098  1.00 42.94 57  A 1 
ATOM   423  O O   . PRO A 1 57  ? 67.932   37.007  15.302  1.00 39.91 57  A 1 
ATOM   424  C CB  . PRO A 1 57  ? 67.700   36.899  18.455  1.00 39.72 57  A 1 
ATOM   425  C CG  . PRO A 1 57  ? 67.463   35.402  18.259  1.00 40.03 57  A 1 
ATOM   426  C CD  . PRO A 1 57  ? 66.004   35.328  17.795  1.00 45.55 57  A 1 
ATOM   427  N N   . GLY A 1 58  ? 67.941   39.169  15.955  1.00 38.46 58  A 1 
ATOM   428  C CA  . GLY A 1 58  ? 68.766   39.671  14.856  1.00 40.11 58  A 1 
ATOM   429  C C   . GLY A 1 58  ? 70.153   39.046  14.897  1.00 38.38 58  A 1 
ATOM   430  O O   . GLY A 1 58  ? 70.955   39.349  15.771  1.00 35.83 58  A 1 
ATOM   431  N N   . SER A 1 59  ? 70.485   38.179  13.969  1.00 36.79 59  A 1 
ATOM   432  C CA  . SER A 1 59  ? 71.790   37.544  13.847  1.00 40.37 59  A 1 
ATOM   433  C C   . SER A 1 59  ? 72.845   38.607  13.527  1.00 39.18 59  A 1 
ATOM   434  O O   . SER A 1 59  ? 72.848   39.198  12.452  1.00 37.02 59  A 1 
ATOM   435  C CB  . SER A 1 59  ? 71.752   36.436  12.786  1.00 38.40 59  A 1 
ATOM   436  O OG  . SER A 1 59  ? 71.184   36.902  11.586  1.00 37.07 59  A 1 
ATOM   437  N N   . ARG A 1 60  ? 73.772   38.851  14.505  1.00 37.03 60  A 1 
ATOM   438  C CA  . ARG A 1 60  ? 74.952   39.695  14.336  1.00 39.93 60  A 1 
ATOM   439  C C   . ARG A 1 60  ? 75.846   39.071  13.260  1.00 36.59 60  A 1 
ATOM   440  O O   . ARG A 1 60  ? 76.545   38.104  13.540  1.00 34.44 60  A 1 
ATOM   441  C CB  . ARG A 1 60  ? 75.727   39.818  15.656  1.00 38.10 60  A 1 
ATOM   442  C CG  . ARG A 1 60  ? 75.083   40.770  16.675  1.00 35.71 60  A 1 
ATOM   443  C CD  . ARG A 1 60  ? 75.933   40.800  17.962  1.00 35.86 60  A 1 
ATOM   444  N NE  . ARG A 1 60  ? 75.477   41.826  18.905  1.00 32.57 60  A 1 
ATOM   445  C CZ  . ARG A 1 60  ? 75.972   42.062  20.113  1.00 31.06 60  A 1 
ATOM   446  N NH1 . ARG A 1 60  ? 76.922   41.326  20.609  1.00 28.70 60  A 1 
ATOM   447  N NH2 . ARG A 1 60  ? 75.510   43.030  20.844  1.00 28.19 60  A 1 
ATOM   448  N N   . ILE A 1 61  ? 75.862   39.621  12.075  1.00 37.03 61  A 1 
ATOM   449  C CA  . ILE A 1 61  ? 76.853   39.263  11.061  1.00 39.68 61  A 1 
ATOM   450  C C   . ILE A 1 61  ? 78.202   39.761  11.559  1.00 37.26 61  A 1 
ATOM   451  O O   . ILE A 1 61  ? 78.485   40.961  11.565  1.00 34.34 61  A 1 
ATOM   452  C CB  . ILE A 1 61  ? 76.467   39.818  9.674   1.00 37.32 61  A 1 
ATOM   453  C CG1 . ILE A 1 61  ? 75.089   39.260  9.244   1.00 36.14 61  A 1 
ATOM   454  C CG2 . ILE A 1 61  ? 77.549   39.454  8.641   1.00 39.09 61  A 1 
ATOM   455  C CD1 . ILE A 1 61  ? 74.528   39.872  7.955   1.00 36.53 61  A 1 
ATOM   456  N N   . SER A 1 62  ? 79.074   38.850  12.090  1.00 41.72 62  A 1 
ATOM   457  C CA  . SER A 1 62  ? 80.418   39.149  12.570  1.00 44.92 62  A 1 
ATOM   458  C C   . SER A 1 62  ? 81.300   39.528  11.387  1.00 42.39 62  A 1 
ATOM   459  O O   . SER A 1 62  ? 81.550   38.722  10.501  1.00 39.60 62  A 1 
ATOM   460  C CB  . SER A 1 62  ? 80.992   37.931  13.311  1.00 42.37 62  A 1 
ATOM   461  O OG  . SER A 1 62  ? 80.944   36.791  12.486  1.00 39.31 62  A 1 
ATOM   462  N N   . SER A 1 63  ? 81.847   40.765  11.407  1.00 38.52 63  A 1 
ATOM   463  C CA  . SER A 1 63  ? 82.857   41.251  10.456  1.00 41.17 63  A 1 
ATOM   464  C C   . SER A 1 63  ? 84.158   40.475  10.656  1.00 38.68 63  A 1 
ATOM   465  O O   . SER A 1 63  ? 84.936   40.779  11.561  1.00 36.01 63  A 1 
ATOM   466  C CB  . SER A 1 63  ? 83.075   42.747  10.673  1.00 38.72 63  A 1 
ATOM   467  O OG  . SER A 1 63  ? 83.358   43.007  12.034  1.00 37.80 63  A 1 
ATOM   468  N N   . SER A 1 64  ? 84.430   39.473  9.844   1.00 38.71 64  A 1 
ATOM   469  C CA  . SER A 1 64  ? 85.660   38.687  9.901   1.00 42.56 64  A 1 
ATOM   470  C C   . SER A 1 64  ? 86.853   39.564  9.539   1.00 40.05 64  A 1 
ATOM   471  O O   . SER A 1 64  ? 86.924   40.199  8.498   1.00 36.93 64  A 1 
ATOM   472  C CB  . SER A 1 64  ? 85.558   37.452  8.995   1.00 39.33 64  A 1 
ATOM   473  O OG  . SER A 1 64  ? 85.173   37.816  7.699   1.00 37.81 64  A 1 
ATOM   474  N N   . SER A 1 65  ? 87.864   39.585  10.454  1.00 34.52 65  A 1 
ATOM   475  C CA  . SER A 1 65  ? 89.102   40.353  10.380  1.00 39.18 65  A 1 
ATOM   476  C C   . SER A 1 65  ? 90.062   39.717  9.369   1.00 37.01 65  A 1 
ATOM   477  O O   . SER A 1 65  ? 90.895   38.893  9.743   1.00 34.06 65  A 1 
ATOM   478  C CB  . SER A 1 65  ? 89.723   40.381  11.781  1.00 36.30 65  A 1 
ATOM   479  O OG  . SER A 1 65  ? 89.894   39.069  12.279  1.00 34.34 65  A 1 
ATOM   480  N N   . PHE A 1 66  ? 90.005   40.096  8.124   1.00 34.09 66  A 1 
ATOM   481  C CA  . PHE A 1 66  ? 91.035   39.698  7.165   1.00 36.42 66  A 1 
ATOM   482  C C   . PHE A 1 66  ? 92.379   40.304  7.569   1.00 33.85 66  A 1 
ATOM   483  O O   . PHE A 1 66  ? 92.539   41.510  7.750   1.00 30.72 66  A 1 
ATOM   484  C CB  . PHE A 1 66  ? 90.627   40.015  5.718   1.00 32.74 66  A 1 
ATOM   485  C CG  . PHE A 1 66  ? 89.888   38.868  5.082   1.00 32.29 66  A 1 
ATOM   486  C CD1 . PHE A 1 66  ? 90.596   37.828  4.455   1.00 33.40 66  A 1 
ATOM   487  C CD2 . PHE A 1 66  ? 88.484   38.797  5.154   1.00 35.33 66  A 1 
ATOM   488  C CE1 . PHE A 1 66  ? 89.906   36.745  3.889   1.00 31.87 66  A 1 
ATOM   489  C CE2 . PHE A 1 66  ? 87.790   37.710  4.599   1.00 31.32 66  A 1 
ATOM   490  C CZ  . PHE A 1 66  ? 88.508   36.683  3.957   1.00 33.75 66  A 1 
ATOM   491  N N   . SER A 1 67  ? 93.367   39.412  7.822   1.00 39.48 67  A 1 
ATOM   492  C CA  . SER A 1 67  ? 94.616   39.671  8.530   1.00 43.49 67  A 1 
ATOM   493  C C   . SER A 1 67  ? 95.649   40.387  7.663   1.00 41.15 67  A 1 
ATOM   494  O O   . SER A 1 67  ? 95.706   40.272  6.451   1.00 38.65 67  A 1 
ATOM   495  C CB  . SER A 1 67  ? 95.162   38.337  9.074   1.00 41.41 67  A 1 
ATOM   496  O OG  . SER A 1 67  ? 95.244   37.378  8.042   1.00 39.55 67  A 1 
ATOM   497  N N   . ARG A 1 68  ? 96.565   41.121  8.385   1.00 35.54 68  A 1 
ATOM   498  C CA  . ARG A 1 68  ? 97.753   41.799  7.854   1.00 38.40 68  A 1 
ATOM   499  C C   . ARG A 1 68  ? 98.723   40.772  7.265   1.00 35.23 68  A 1 
ATOM   500  O O   . ARG A 1 68  ? 99.454   40.131  8.024   1.00 33.06 68  A 1 
ATOM   501  C CB  . ARG A 1 68  ? 98.457   42.537  9.002   1.00 36.82 68  A 1 
ATOM   502  C CG  . ARG A 1 68  ? 97.767   43.816  9.475   1.00 35.18 68  A 1 
ATOM   503  C CD  . ARG A 1 68  ? 98.527   44.371  10.692  1.00 36.07 68  A 1 
ATOM   504  N NE  . ARG A 1 68  ? 98.108   45.732  11.037  1.00 33.35 68  A 1 
ATOM   505  C CZ  . ARG A 1 68  ? 98.516   46.440  12.081  1.00 32.21 68  A 1 
ATOM   506  N NH1 . ARG A 1 68  ? 99.313   45.931  12.975  1.00 29.06 68  A 1 
ATOM   507  N NH2 . ARG A 1 68  ? 98.123   47.683  12.243  1.00 28.47 68  A 1 
ATOM   508  N N   . VAL A 1 69  ? 98.863   40.646  5.979   1.00 37.32 69  A 1 
ATOM   509  C CA  . VAL A 1 69  ? 99.973   39.902  5.365   1.00 40.12 69  A 1 
ATOM   510  C C   . VAL A 1 69  ? 101.243  40.741  5.520   1.00 38.13 69  A 1 
ATOM   511  O O   . VAL A 1 69  ? 101.292  41.903  5.098   1.00 35.16 69  A 1 
ATOM   512  C CB  . VAL A 1 69  ? 99.686   39.524  3.904   1.00 37.00 69  A 1 
ATOM   513  C CG1 . VAL A 1 69  ? 100.832  38.720  3.299   1.00 34.89 69  A 1 
ATOM   514  C CG2 . VAL A 1 69  ? 98.422   38.653  3.826   1.00 39.32 69  A 1 
ATOM   515  N N   . GLY A 1 70  ? 102.274  40.167  6.191   1.00 38.46 70  A 1 
ATOM   516  C CA  . GLY A 1 70  ? 103.488  40.850  6.626   1.00 41.72 70  A 1 
ATOM   517  C C   . GLY A 1 70  ? 104.427  41.182  5.465   1.00 40.14 70  A 1 
ATOM   518  O O   . GLY A 1 70  ? 104.737  40.347  4.634   1.00 37.12 70  A 1 
ATOM   519  N N   . SER A 1 71  ? 104.982  42.400  5.498   1.00 37.72 71  A 1 
ATOM   520  C CA  . SER A 1 71  ? 106.036  42.866  4.594   1.00 41.41 71  A 1 
ATOM   521  C C   . SER A 1 71  ? 107.361  42.194  4.932   1.00 39.55 71  A 1 
ATOM   522  O O   . SER A 1 71  ? 107.996  42.540  5.931   1.00 36.67 71  A 1 
ATOM   523  C CB  . SER A 1 71  ? 106.164  44.388  4.708   1.00 39.06 71  A 1 
ATOM   524  O OG  . SER A 1 71  ? 106.352  44.755  6.056   1.00 37.26 71  A 1 
ATOM   525  N N   . SER A 1 72  ? 107.841  41.228  4.145   1.00 36.39 72  A 1 
ATOM   526  C CA  . SER A 1 72  ? 109.117  40.554  4.379   1.00 41.54 72  A 1 
ATOM   527  C C   . SER A 1 72  ? 110.293  41.489  4.078   1.00 40.05 72  A 1 
ATOM   528  O O   . SER A 1 72  ? 110.519  41.908  2.943   1.00 36.39 72  A 1 
ATOM   529  C CB  . SER A 1 72  ? 109.190  39.252  3.570   1.00 38.25 72  A 1 
ATOM   530  O OG  . SER A 1 72  ? 108.934  39.482  2.203   1.00 36.83 72  A 1 
ATOM   531  N N   . ASN A 1 73  ? 111.152  41.746  5.135   1.00 38.26 73  A 1 
ATOM   532  C CA  . ASN A 1 73  ? 112.396  42.527  5.144   1.00 43.68 73  A 1 
ATOM   533  C C   . ASN A 1 73  ? 113.542  41.759  4.444   1.00 41.73 73  A 1 
ATOM   534  O O   . ASN A 1 73  ? 114.465  41.311  5.125   1.00 38.20 73  A 1 
ATOM   535  C CB  . ASN A 1 73  ? 112.771  42.802  6.621   1.00 40.06 73  A 1 
ATOM   536  C CG  . ASN A 1 73  ? 112.153  44.046  7.220   1.00 34.94 73  A 1 
ATOM   537  O OD1 . ASN A 1 73  ? 111.686  44.931  6.554   1.00 34.33 73  A 1 
ATOM   538  N ND2 . ASN A 1 73  ? 112.192  44.150  8.534   1.00 35.54 73  A 1 
ATOM   539  N N   . PHE A 1 74  ? 113.555  41.581  3.164   1.00 29.90 74  A 1 
ATOM   540  C CA  . PHE A 1 74  ? 114.715  40.965  2.532   1.00 33.72 74  A 1 
ATOM   541  C C   . PHE A 1 74  ? 115.941  41.888  2.632   1.00 31.38 74  A 1 
ATOM   542  O O   . PHE A 1 74  ? 116.033  42.929  1.997   1.00 29.11 74  A 1 
ATOM   543  C CB  . PHE A 1 74  ? 114.404  40.477  1.107   1.00 30.96 74  A 1 
ATOM   544  C CG  . PHE A 1 74  ? 114.276  38.967  1.047   1.00 31.40 74  A 1 
ATOM   545  C CD1 . PHE A 1 74  ? 115.410  38.164  0.858   1.00 32.21 74  A 1 
ATOM   546  C CD2 . PHE A 1 74  ? 113.016  38.356  1.261   1.00 35.22 74  A 1 
ATOM   547  C CE1 . PHE A 1 74  ? 115.287  36.765  0.859   1.00 31.99 74  A 1 
ATOM   548  C CE2 . PHE A 1 74  ? 112.895  36.964  1.258   1.00 31.89 74  A 1 
ATOM   549  C CZ  . PHE A 1 74  ? 114.028  36.166  1.051   1.00 34.03 74  A 1 
ATOM   550  N N   . ARG A 1 75  ? 116.964  41.482  3.505   1.00 36.55 75  A 1 
ATOM   551  C CA  . ARG A 1 75  ? 118.058  42.254  4.120   1.00 39.48 75  A 1 
ATOM   552  C C   . ARG A 1 75  ? 119.404  42.101  3.400   1.00 36.45 75  A 1 
ATOM   553  O O   . ARG A 1 75  ? 120.388  42.589  3.924   1.00 34.92 75  A 1 
ATOM   554  C CB  . ARG A 1 75  ? 118.153  41.774  5.586   1.00 38.69 75  A 1 
ATOM   555  C CG  . ARG A 1 75  ? 118.781  42.767  6.573   1.00 36.62 75  A 1 
ATOM   556  C CD  . ARG A 1 75  ? 118.870  42.125  7.973   1.00 35.76 75  A 1 
ATOM   557  N NE  . ARG A 1 75  ? 119.316  43.077  8.994   1.00 33.45 75  A 1 
ATOM   558  C CZ  . ARG A 1 75  ? 119.573  42.805  10.253  1.00 31.47 75  A 1 
ATOM   559  N NH1 . ARG A 1 75  ? 119.473  41.601  10.728  1.00 28.48 75  A 1 
ATOM   560  N NH2 . ARG A 1 75  ? 119.948  43.757  11.079  1.00 29.15 75  A 1 
ATOM   561  N N   . GLY A 1 76  ? 119.513  41.387  2.325   1.00 38.50 76  A 1 
ATOM   562  C CA  . GLY A 1 76  ? 120.749  40.792  1.810   1.00 42.09 76  A 1 
ATOM   563  C C   . GLY A 1 76  ? 121.890  41.780  1.661   1.00 40.64 76  A 1 
ATOM   564  O O   . GLY A 1 76  ? 121.937  42.569  0.728   1.00 37.83 76  A 1 
ATOM   565  N N   . GLY A 1 77  ? 122.882  41.693  2.611   1.00 35.89 77  A 1 
ATOM   566  C CA  . GLY A 1 77  ? 123.964  42.640  2.791   1.00 38.66 77  A 1 
ATOM   567  C C   . GLY A 1 77  ? 125.333  42.132  2.331   1.00 36.31 77  A 1 
ATOM   568  O O   . GLY A 1 77  ? 126.276  42.302  3.095   1.00 33.67 77  A 1 
ATOM   569  N N   . LEU A 1 78  ? 125.529  41.506  1.226   1.00 37.18 78  A 1 
ATOM   570  C CA  . LEU A 1 78  ? 126.830  40.997  0.771   1.00 39.58 78  A 1 
ATOM   571  C C   . LEU A 1 78  ? 127.808  42.165  0.513   1.00 37.79 78  A 1 
ATOM   572  O O   . LEU A 1 78  ? 127.695  42.884  -0.475  1.00 34.35 78  A 1 
ATOM   573  C CB  . LEU A 1 78  ? 126.636  40.111  -0.468  1.00 36.03 78  A 1 
ATOM   574  C CG  . LEU A 1 78  ? 126.291  38.657  -0.117  1.00 33.59 78  A 1 
ATOM   575  C CD1 . LEU A 1 78  ? 125.697  37.938  -1.315  1.00 33.49 78  A 1 
ATOM   576  C CD2 . LEU A 1 78  ? 127.521  37.875  0.358   1.00 35.90 78  A 1 
ATOM   577  N N   . GLY A 1 79  ? 128.823  42.304  1.448   1.00 36.06 79  A 1 
ATOM   578  C CA  . GLY A 1 79  ? 129.701  43.456  1.582   1.00 39.35 79  A 1 
ATOM   579  C C   . GLY A 1 79  ? 131.186  43.202  1.339   1.00 37.21 79  A 1 
ATOM   580  O O   . GLY A 1 79  ? 131.992  43.910  1.937   1.00 34.83 79  A 1 
ATOM   581  N N   . GLY A 1 80  ? 131.651  42.228  0.592   1.00 35.68 80  A 1 
ATOM   582  C CA  . GLY A 1 80  ? 133.051  41.810  0.499   1.00 39.36 80  A 1 
ATOM   583  C C   . GLY A 1 80  ? 134.002  42.898  0.000   1.00 38.48 80  A 1 
ATOM   584  O O   . GLY A 1 80  ? 133.723  43.587  -0.967  1.00 35.66 80  A 1 
ATOM   585  N N   . GLY A 1 81  ? 135.208  42.976  0.695   1.00 34.52 81  A 1 
ATOM   586  C CA  . GLY A 1 81  ? 136.021  44.176  0.692   1.00 38.08 81  A 1 
ATOM   587  C C   . GLY A 1 81  ? 137.479  44.057  0.217   1.00 36.35 81  A 1 
ATOM   588  O O   . GLY A 1 81  ? 138.291  44.801  0.769   1.00 33.41 81  A 1 
ATOM   589  N N   . TYR A 1 82  ? 137.929  43.179  -0.626  1.00 31.01 82  A 1 
ATOM   590  C CA  . TYR A 1 82  ? 139.358  42.917  -0.900  1.00 34.38 82  A 1 
ATOM   591  C C   . TYR A 1 82  ? 140.089  44.124  -1.523  1.00 31.87 82  A 1 
ATOM   592  O O   . TYR A 1 82  ? 139.544  44.865  -2.318  1.00 29.88 82  A 1 
ATOM   593  C CB  . TYR A 1 82  ? 139.530  41.659  -1.759  1.00 32.22 82  A 1 
ATOM   594  C CG  . TYR A 1 82  ? 139.777  40.419  -0.920  1.00 32.35 82  A 1 
ATOM   595  C CD1 . TYR A 1 82  ? 141.085  40.072  -0.535  1.00 33.23 82  A 1 
ATOM   596  C CD2 . TYR A 1 82  ? 138.689  39.624  -0.492  1.00 35.47 82  A 1 
ATOM   597  C CE1 . TYR A 1 82  ? 141.309  38.926  0.248   1.00 33.99 82  A 1 
ATOM   598  C CE2 . TYR A 1 82  ? 138.911  38.481  0.296   1.00 33.87 82  A 1 
ATOM   599  C CZ  . TYR A 1 82  ? 140.229  38.137  0.656   1.00 35.98 82  A 1 
ATOM   600  O OH  . TYR A 1 82  ? 140.452  37.016  1.421   1.00 33.97 82  A 1 
ATOM   601  N N   . GLY A 1 83  ? 141.426  44.227  -1.119  1.00 35.56 83  A 1 
ATOM   602  C CA  . GLY A 1 83  ? 142.115  45.490  -0.959  1.00 39.69 83  A 1 
ATOM   603  C C   . GLY A 1 83  ? 143.244  45.910  -1.910  1.00 38.15 83  A 1 
ATOM   604  O O   . GLY A 1 83  ? 143.272  47.079  -2.266  1.00 35.37 83  A 1 
ATOM   605  N N   . GLY A 1 84  ? 144.308  45.057  -2.164  1.00 36.75 84  A 1 
ATOM   606  C CA  . GLY A 1 84  ? 145.684  45.543  -2.142  1.00 39.79 84  A 1 
ATOM   607  C C   . GLY A 1 84  ? 146.307  46.322  -3.315  1.00 38.30 84  A 1 
ATOM   608  O O   . GLY A 1 84  ? 145.705  47.189  -3.918  1.00 34.93 84  A 1 
ATOM   609  N N   . ALA A 1 85  ? 147.535  45.964  -3.419  1.00 39.12 85  A 1 
ATOM   610  C CA  . ALA A 1 85  ? 148.637  46.783  -3.948  1.00 42.66 85  A 1 
ATOM   611  C C   . ALA A 1 85  ? 148.727  46.855  -5.489  1.00 41.38 85  A 1 
ATOM   612  O O   . ALA A 1 85  ? 147.777  46.562  -6.179  1.00 38.29 85  A 1 
ATOM   613  C CB  . ALA A 1 85  ? 149.876  46.140  -3.309  1.00 38.86 85  A 1 
ATOM   614  N N   . SER A 1 86  ? 149.854  47.075  -6.062  1.00 37.34 86  A 1 
ATOM   615  C CA  . SER A 1 86  ? 150.897  48.098  -6.017  1.00 41.76 86  A 1 
ATOM   616  C C   . SER A 1 86  ? 151.425  48.404  -7.425  1.00 41.25 86  A 1 
ATOM   617  O O   . SER A 1 86  ? 151.775  49.532  -7.703  1.00 38.61 86  A 1 
ATOM   618  C CB  . SER A 1 86  ? 152.101  47.593  -5.207  1.00 38.62 86  A 1 
ATOM   619  O OG  . SER A 1 86  ? 152.531  46.366  -5.721  1.00 36.45 86  A 1 
ATOM   620  N N   . GLY A 1 87  ? 151.561  47.367  -8.221  1.00 38.57 87  A 1 
ATOM   621  C CA  . GLY A 1 87  ? 152.557  47.282  -9.283  1.00 42.57 87  A 1 
ATOM   622  C C   . GLY A 1 87  ? 152.433  48.247  -10.463 1.00 41.53 87  A 1 
ATOM   623  O O   . GLY A 1 87  ? 151.364  48.677  -10.867 1.00 38.16 87  A 1 
ATOM   624  N N   . MET A 1 88  ? 153.556  48.490  -10.942 1.00 36.46 88  A 1 
ATOM   625  C CA  . MET A 1 88  ? 154.025  49.728  -11.581 1.00 39.02 88  A 1 
ATOM   626  C C   . MET A 1 88  ? 153.843  49.825  -13.103 1.00 38.21 88  A 1 
ATOM   627  O O   . MET A 1 88  ? 154.027  50.898  -13.665 1.00 35.73 88  A 1 
ATOM   628  C CB  . MET A 1 88  ? 155.517  49.779  -11.225 1.00 36.88 88  A 1 
ATOM   629  C CG  . MET A 1 88  ? 156.155  51.154  -11.211 1.00 35.22 88  A 1 
ATOM   630  S SD  . MET A 1 88  ? 157.858  51.052  -10.598 1.00 32.22 88  A 1 
ATOM   631  C CE  . MET A 1 88  ? 158.309  52.798  -10.498 1.00 30.83 88  A 1 
ATOM   632  N N   . GLY A 1 89  ? 153.629  48.735  -13.780 1.00 41.76 89  A 1 
ATOM   633  C CA  . GLY A 1 89  ? 153.880  48.579  -15.217 1.00 44.23 89  A 1 
ATOM   634  C C   . GLY A 1 89  ? 153.111  49.556  -16.109 1.00 43.69 89  A 1 
ATOM   635  O O   . GLY A 1 89  ? 151.883  49.585  -16.101 1.00 40.49 89  A 1 
ATOM   636  N N   . GLY A 1 90  ? 153.870  50.286  -16.882 1.00 40.78 90  A 1 
ATOM   637  C CA  . GLY A 1 90  ? 153.342  51.342  -17.750 1.00 43.12 90  A 1 
ATOM   638  C C   . GLY A 1 90  ? 152.662  50.833  -19.017 1.00 42.48 90  A 1 
ATOM   639  O O   . GLY A 1 90  ? 153.208  50.938  -20.112 1.00 39.61 90  A 1 
ATOM   640  N N   . ILE A 1 91  ? 151.499  50.269  -18.858 1.00 40.79 91  A 1 
ATOM   641  C CA  . ILE A 1 91  ? 150.695  49.899  -20.027 1.00 42.89 91  A 1 
ATOM   642  C C   . ILE A 1 91  ? 150.272  51.190  -20.732 1.00 42.51 91  A 1 
ATOM   643  O O   . ILE A 1 91  ? 149.640  52.064  -20.154 1.00 39.70 91  A 1 
ATOM   644  C CB  . ILE A 1 91  ? 149.521  48.999  -19.634 1.00 41.20 91  A 1 
ATOM   645  C CG1 . ILE A 1 91  ? 150.046  47.703  -18.983 1.00 38.55 91  A 1 
ATOM   646  C CG2 . ILE A 1 91  ? 148.653  48.683  -20.853 1.00 39.63 91  A 1 
ATOM   647  C CD1 . ILE A 1 91  ? 148.947  46.771  -18.428 1.00 35.60 91  A 1 
ATOM   648  N N   . THR A 1 92  ? 150.745  51.305  -22.010 1.00 40.70 92  A 1 
ATOM   649  C CA  . THR A 1 92  ? 150.495  52.466  -22.883 1.00 45.81 92  A 1 
ATOM   650  C C   . THR A 1 92  ? 149.009  52.769  -22.983 1.00 45.72 92  A 1 
ATOM   651  O O   . THR A 1 92  ? 148.210  51.934  -23.380 1.00 43.80 92  A 1 
ATOM   652  C CB  . THR A 1 92  ? 151.048  52.216  -24.288 1.00 44.33 92  A 1 
ATOM   653  O OG1 . THR A 1 92  ? 151.077  50.836  -24.586 1.00 40.37 92  A 1 
ATOM   654  C CG2 . THR A 1 92  ? 152.471  52.726  -24.438 1.00 40.14 92  A 1 
ATOM   655  N N   . ALA A 1 93  ? 148.715  53.983  -22.602 1.00 45.80 93  A 1 
ATOM   656  C CA  . ALA A 1 93  ? 147.360  54.494  -22.619 1.00 50.10 93  A 1 
ATOM   657  C C   . ALA A 1 93  ? 146.833  54.532  -24.054 1.00 49.78 93  A 1 
ATOM   658  O O   . ALA A 1 93  ? 147.133  55.432  -24.828 1.00 47.92 93  A 1 
ATOM   659  C CB  . ALA A 1 93  ? 147.360  55.881  -21.973 1.00 48.28 93  A 1 
ATOM   660  N N   . VAL A 1 94  ? 146.056  53.532  -24.397 1.00 44.22 94  A 1 
ATOM   661  C CA  . VAL A 1 94  ? 145.268  53.600  -25.626 1.00 46.65 94  A 1 
ATOM   662  C C   . VAL A 1 94  ? 144.279  54.740  -25.451 1.00 45.78 94  A 1 
ATOM   663  O O   . VAL A 1 94  ? 143.366  54.667  -24.638 1.00 45.69 94  A 1 
ATOM   664  C CB  . VAL A 1 94  ? 144.576  52.269  -25.943 1.00 46.30 94  A 1 
ATOM   665  C CG1 . VAL A 1 94  ? 143.761  52.348  -27.224 1.00 42.76 94  A 1 
ATOM   666  C CG2 . VAL A 1 94  ? 145.588  51.133  -26.103 1.00 45.42 94  A 1 
ATOM   667  N N   . THR A 1 95  ? 144.525  55.801  -26.167 1.00 43.73 95  A 1 
ATOM   668  C CA  . THR A 1 95  ? 143.618  56.950  -26.203 1.00 49.01 95  A 1 
ATOM   669  C C   . THR A 1 95  ? 142.323  56.544  -26.893 1.00 48.15 95  A 1 
ATOM   670  O O   . THR A 1 95  ? 142.148  56.726  -28.094 1.00 47.62 95  A 1 
ATOM   671  C CB  . THR A 1 95  ? 144.262  58.140  -26.936 1.00 48.72 95  A 1 
ATOM   672  O OG1 . THR A 1 95  ? 144.904  57.704  -28.118 1.00 44.06 95  A 1 
ATOM   673  C CG2 . THR A 1 95  ? 145.319  58.828  -26.081 1.00 43.17 95  A 1 
ATOM   674  N N   . VAL A 1 96  ? 141.448  55.946  -26.096 1.00 46.63 96  A 1 
ATOM   675  C CA  . VAL A 1 96  ? 140.083  55.700  -26.571 1.00 49.66 96  A 1 
ATOM   676  C C   . VAL A 1 96  ? 139.420  57.056  -26.763 1.00 49.35 96  A 1 
ATOM   677  O O   . VAL A 1 96  ? 139.280  57.830  -25.819 1.00 48.14 96  A 1 
ATOM   678  C CB  . VAL A 1 96  ? 139.289  54.802  -25.613 1.00 48.12 96  A 1 
ATOM   679  C CG1 . VAL A 1 96  ? 137.909  54.479  -26.171 1.00 43.36 96  A 1 
ATOM   680  C CG2 . VAL A 1 96  ? 140.005  53.470  -25.370 1.00 45.08 96  A 1 
ATOM   681  N N   . ASN A 1 97  ? 139.120  57.370  -27.984 1.00 49.83 97  A 1 
ATOM   682  C CA  . ASN A 1 97  ? 138.521  58.644  -28.359 1.00 53.18 97  A 1 
ATOM   683  C C   . ASN A 1 97  ? 137.181  58.818  -27.629 1.00 52.16 97  A 1 
ATOM   684  O O   . ASN A 1 97  ? 136.214  58.116  -27.923 1.00 51.01 97  A 1 
ATOM   685  C CB  . ASN A 1 97  ? 138.430  58.683  -29.893 1.00 52.31 97  A 1 
ATOM   686  C CG  . ASN A 1 97  ? 138.408  60.071  -30.473 1.00 48.52 97  A 1 
ATOM   687  O OD1 . ASN A 1 97  ? 138.363  61.064  -29.790 1.00 45.74 97  A 1 
ATOM   688  N ND2 . ASN A 1 97  ? 138.456  60.156  -31.791 1.00 46.08 97  A 1 
ATOM   689  N N   . GLN A 1 98  ? 137.168  59.692  -26.628 1.00 48.67 98  A 1 
ATOM   690  C CA  . GLN A 1 98  ? 136.029  59.846  -25.699 1.00 52.04 98  A 1 
ATOM   691  C C   . GLN A 1 98  ? 134.719  60.271  -26.374 1.00 51.60 98  A 1 
ATOM   692  O O   . GLN A 1 98  ? 133.643  60.113  -25.791 1.00 49.05 98  A 1 
ATOM   693  C CB  . GLN A 1 98  ? 136.382  60.874  -24.618 1.00 50.49 98  A 1 
ATOM   694  C CG  . GLN A 1 98  ? 137.314  60.319  -23.545 1.00 48.97 98  A 1 
ATOM   695  C CD  . GLN A 1 98  ? 137.553  61.327  -22.405 1.00 44.10 98  A 1 
ATOM   696  O OE1 . GLN A 1 98  ? 137.348  62.518  -22.527 1.00 41.45 98  A 1 
ATOM   697  N NE2 . GLN A 1 98  ? 138.015  60.877  -21.257 1.00 39.63 98  A 1 
ATOM   698  N N   . SER A 1 99  ? 134.789  60.773  -27.597 1.00 53.11 99  A 1 
ATOM   699  C CA  . SER A 1 99  ? 133.602  61.297  -28.295 1.00 55.20 99  A 1 
ATOM   700  C C   . SER A 1 99  ? 132.526  60.252  -28.602 1.00 54.10 99  A 1 
ATOM   701  O O   . SER A 1 99  ? 131.352  60.606  -28.710 1.00 51.96 99  A 1 
ATOM   702  C CB  . SER A 1 99  ? 134.029  61.974  -29.600 1.00 54.30 99  A 1 
ATOM   703  O OG  . SER A 1 99  ? 134.682  61.061  -30.452 1.00 51.61 99  A 1 
ATOM   704  N N   . LEU A 1 100 ? 132.965  58.998  -28.731 1.00 45.98 100 A 1 
ATOM   705  C CA  . LEU A 1 100 ? 131.994  57.925  -29.001 1.00 46.13 100 A 1 
ATOM   706  C C   . LEU A 1 100 ? 131.178  57.516  -27.773 1.00 45.09 100 A 1 
ATOM   707  O O   . LEU A 1 100 ? 130.147  56.848  -27.921 1.00 43.95 100 A 1 
ATOM   708  C CB  . LEU A 1 100 ? 132.738  56.719  -29.592 1.00 45.57 100 A 1 
ATOM   709  C CG  . LEU A 1 100 ? 133.071  56.873  -31.083 1.00 42.84 100 A 1 
ATOM   710  C CD1 . LEU A 1 100 ? 134.105  55.830  -31.508 1.00 41.00 100 A 1 
ATOM   711  C CD2 . LEU A 1 100 ? 131.834  56.673  -31.953 1.00 42.23 100 A 1 
ATOM   712  N N   . LEU A 1 101 ? 131.673  57.876  -26.559 1.00 45.02 101 A 1 
ATOM   713  C CA  . LEU A 1 101 ? 130.964  57.561  -25.319 1.00 46.48 101 A 1 
ATOM   714  C C   . LEU A 1 101 ? 129.901  58.595  -24.954 1.00 46.30 101 A 1 
ATOM   715  O O   . LEU A 1 101 ? 129.269  58.465  -23.905 1.00 44.18 101 A 1 
ATOM   716  C CB  . LEU A 1 101 ? 131.974  57.369  -24.194 1.00 44.84 101 A 1 
ATOM   717  C CG  . LEU A 1 101 ? 132.713  56.021  -24.252 1.00 41.46 101 A 1 
ATOM   718  C CD1 . LEU A 1 101 ? 133.912  56.040  -23.315 1.00 38.24 101 A 1 
ATOM   719  C CD2 . LEU A 1 101 ? 131.801  54.858  -23.826 1.00 40.20 101 A 1 
ATOM   720  N N   . SER A 1 102 ? 129.776  59.615  -25.785 1.00 46.00 102 A 1 
ATOM   721  C CA  . SER A 1 102 ? 128.656  60.524  -25.554 1.00 48.76 102 A 1 
ATOM   722  C C   . SER A 1 102 ? 127.375  59.698  -25.623 1.00 47.18 102 A 1 
ATOM   723  O O   . SER A 1 102 ? 127.074  59.136  -26.677 1.00 45.72 102 A 1 
ATOM   724  C CB  . SER A 1 102 ? 128.639  61.678  -26.556 1.00 48.14 102 A 1 
ATOM   725  O OG  . SER A 1 102 ? 128.872  61.264  -27.869 1.00 44.84 102 A 1 
ATOM   726  N N   . PRO A 1 103 ? 126.698  59.544  -24.490 1.00 42.59 103 A 1 
ATOM   727  C CA  . PRO A 1 103 ? 125.476  58.787  -24.489 1.00 44.39 103 A 1 
ATOM   728  C C   . PRO A 1 103 ? 124.541  59.457  -25.489 1.00 44.36 103 A 1 
ATOM   729  O O   . PRO A 1 103 ? 124.231  60.639  -25.362 1.00 43.98 103 A 1 
ATOM   730  C CB  . PRO A 1 103 ? 124.964  58.818  -23.047 1.00 42.45 103 A 1 
ATOM   731  C CG  . PRO A 1 103 ? 125.577  60.085  -22.491 1.00 42.11 103 A 1 
ATOM   732  C CD  . PRO A 1 103 ? 126.893  60.231  -23.252 1.00 45.20 103 A 1 
ATOM   733  N N   . LEU A 1 104 ? 124.165  58.695  -26.500 1.00 44.17 104 A 1 
ATOM   734  C CA  . LEU A 1 104 ? 123.020  59.078  -27.306 1.00 45.05 104 A 1 
ATOM   735  C C   . LEU A 1 104 ? 121.863  59.226  -26.335 1.00 44.26 104 A 1 
ATOM   736  O O   . LEU A 1 104 ? 121.184  58.259  -25.992 1.00 43.01 104 A 1 
ATOM   737  C CB  . LEU A 1 104 ? 122.740  58.009  -28.374 1.00 43.57 104 A 1 
ATOM   738  C CG  . LEU A 1 104 ? 123.475  58.260  -29.706 1.00 39.95 104 A 1 
ATOM   739  C CD1 . LEU A 1 104 ? 123.646  56.971  -30.494 1.00 37.91 104 A 1 
ATOM   740  C CD2 . LEU A 1 104 ? 122.694  59.245  -30.583 1.00 39.03 104 A 1 
ATOM   741  N N   . VAL A 1 105 ? 121.720  60.446  -25.836 1.00 41.68 105 A 1 
ATOM   742  C CA  . VAL A 1 105 ? 120.498  60.851  -25.180 1.00 44.47 105 A 1 
ATOM   743  C C   . VAL A 1 105 ? 119.463  60.836  -26.290 1.00 44.01 105 A 1 
ATOM   744  O O   . VAL A 1 105 ? 119.219  61.831  -26.957 1.00 42.14 105 A 1 
ATOM   745  C CB  . VAL A 1 105 ? 120.625  62.219  -24.490 1.00 42.66 105 A 1 
ATOM   746  C CG1 . VAL A 1 105 ? 119.360  62.535  -23.704 1.00 37.79 105 A 1 
ATOM   747  C CG2 . VAL A 1 105 ? 121.795  62.245  -23.511 1.00 38.57 105 A 1 
ATOM   748  N N   . LEU A 1 106 ? 118.993  59.644  -26.539 1.00 44.27 106 A 1 
ATOM   749  C CA  . LEU A 1 106 ? 117.720  59.538  -27.213 1.00 46.07 106 A 1 
ATOM   750  C C   . LEU A 1 106 ? 116.756  60.257  -26.288 1.00 45.75 106 A 1 
ATOM   751  O O   . LEU A 1 106 ? 116.255  59.679  -25.329 1.00 43.32 106 A 1 
ATOM   752  C CB  . LEU A 1 106 ? 117.350  58.067  -27.435 1.00 43.82 106 A 1 
ATOM   753  C CG  . LEU A 1 106 ? 118.025  57.434  -28.667 1.00 39.59 106 A 1 
ATOM   754  C CD1 . LEU A 1 106 ? 118.014  55.912  -28.584 1.00 37.11 106 A 1 
ATOM   755  C CD2 . LEU A 1 106 ? 117.311  57.844  -29.954 1.00 38.44 106 A 1 
ATOM   756  N N   . GLU A 1 107 ? 116.625  61.536  -26.551 1.00 45.63 107 A 1 
ATOM   757  C CA  . GLU A 1 107 ? 115.487  62.279  -26.040 1.00 48.26 107 A 1 
ATOM   758  C C   . GLU A 1 107 ? 114.256  61.561  -26.565 1.00 47.39 107 A 1 
ATOM   759  O O   . GLU A 1 107 ? 113.736  61.843  -27.648 1.00 44.50 107 A 1 
ATOM   760  C CB  . GLU A 1 107 ? 115.524  63.744  -26.471 1.00 45.67 107 A 1 
ATOM   761  C CG  . GLU A 1 107 ? 116.592  64.559  -25.729 1.00 41.84 107 A 1 
ATOM   762  C CD  . GLU A 1 107 ? 116.575  66.052  -26.065 1.00 39.28 107 A 1 
ATOM   763  O OE1 . GLU A 1 107 ? 117.117  66.840  -25.249 1.00 34.80 107 A 1 
ATOM   764  O OE2 . GLU A 1 107 ? 116.033  66.407  -27.131 1.00 36.86 107 A 1 
ATOM   765  N N   . VAL A 1 108 ? 113.879  60.526  -25.826 1.00 45.02 108 A 1 
ATOM   766  C CA  . VAL A 1 108 ? 112.557  59.955  -26.009 1.00 46.87 108 A 1 
ATOM   767  C C   . VAL A 1 108 ? 111.632  61.097  -25.683 1.00 46.48 108 A 1 
ATOM   768  O O   . VAL A 1 108 ? 111.510  61.475  -24.514 1.00 44.87 108 A 1 
ATOM   769  C CB  . VAL A 1 108 ? 112.327  58.742  -25.103 1.00 45.22 108 A 1 
ATOM   770  C CG1 . VAL A 1 108 ? 110.947  58.138  -25.362 1.00 41.18 108 A 1 
ATOM   771  C CG2 . VAL A 1 108 ? 113.361  57.640  -25.341 1.00 43.00 108 A 1 
ATOM   772  N N   . ASP A 1 109 ? 111.111  61.699  -26.706 1.00 57.13 109 A 1 
ATOM   773  C CA  . ASP A 1 109 ? 110.267  62.876  -26.607 1.00 59.98 109 A 1 
ATOM   774  C C   . ASP A 1 109 ? 109.214  62.614  -25.521 1.00 60.14 109 A 1 
ATOM   775  O O   . ASP A 1 109 ? 108.469  61.628  -25.625 1.00 57.17 109 A 1 
ATOM   776  C CB  . ASP A 1 109 ? 109.669  63.155  -27.994 1.00 56.10 109 A 1 
ATOM   777  C CG  . ASP A 1 109 ? 108.876  64.444  -28.093 1.00 50.52 109 A 1 
ATOM   778  O OD1 . ASP A 1 109 ? 108.581  65.058  -27.050 1.00 47.51 109 A 1 
ATOM   779  O OD2 . ASP A 1 109 ? 108.520  64.809  -29.233 1.00 46.79 109 A 1 
ATOM   780  N N   . PRO A 1 110 ? 109.198  63.409  -24.430 1.00 59.91 110 A 1 
ATOM   781  C CA  . PRO A 1 110 ? 108.283  63.177  -23.318 1.00 61.84 110 A 1 
ATOM   782  C C   . PRO A 1 110 ? 106.830  63.113  -23.794 1.00 63.21 110 A 1 
ATOM   783  O O   . PRO A 1 110 ? 106.008  62.432  -23.178 1.00 59.86 110 A 1 
ATOM   784  C CB  . PRO A 1 110 ? 108.542  64.320  -22.328 1.00 59.00 110 A 1 
ATOM   785  C CG  . PRO A 1 110 ? 109.194  65.407  -23.174 1.00 60.10 110 A 1 
ATOM   786  C CD  . PRO A 1 110 ? 109.976  64.617  -24.210 1.00 62.72 110 A 1 
ATOM   787  N N   . ASN A 1 111 ? 106.533  63.715  -24.941 1.00 64.65 111 A 1 
ATOM   788  C CA  . ASN A 1 111 ? 105.239  63.567  -25.587 1.00 67.95 111 A 1 
ATOM   789  C C   . ASN A 1 111 ? 104.976  62.133  -26.038 1.00 68.88 111 A 1 
ATOM   790  O O   . ASN A 1 111 ? 103.859  61.641  -25.863 1.00 65.34 111 A 1 
ATOM   791  C CB  . ASN A 1 111 ? 105.146  64.525  -26.784 1.00 63.59 111 A 1 
ATOM   792  C CG  . ASN A 1 111 ? 104.993  65.970  -26.352 1.00 58.37 111 A 1 
ATOM   793  O OD1 . ASN A 1 111 ? 104.394  66.288  -25.348 1.00 53.36 111 A 1 
ATOM   794  N ND2 . ASN A 1 111 ? 105.518  66.890  -27.132 1.00 52.22 111 A 1 
ATOM   795  N N   . ILE A 1 112 ? 106.038  61.419  -26.579 1.00 66.53 112 A 1 
ATOM   796  C CA  . ILE A 1 112 ? 105.863  60.004  -26.952 1.00 69.03 112 A 1 
ATOM   797  C C   . ILE A 1 112 ? 105.627  59.158  -25.703 1.00 69.09 112 A 1 
ATOM   798  O O   . ILE A 1 112 ? 104.796  58.231  -25.725 1.00 67.43 112 A 1 
ATOM   799  C CB  . ILE A 1 112 ? 107.065  59.487  -27.765 1.00 67.57 112 A 1 
ATOM   800  C CG1 . ILE A 1 112 ? 107.224  60.274  -29.085 1.00 62.61 112 A 1 
ATOM   801  C CG2 . ILE A 1 112 ? 106.897  57.982  -28.076 1.00 59.33 112 A 1 
ATOM   802  C CD1 . ILE A 1 112 ? 108.472  59.913  -29.904 1.00 54.93 112 A 1 
ATOM   803  N N   . GLN A 1 113 ? 106.346  59.489  -24.605 1.00 69.69 113 A 1 
ATOM   804  C CA  . GLN A 1 113 ? 106.142  58.790  -23.338 1.00 69.99 113 A 1 
ATOM   805  C C   . GLN A 1 113 ? 104.763  59.113  -22.745 1.00 70.17 113 A 1 
ATOM   806  O O   . GLN A 1 113 ? 104.079  58.192  -22.289 1.00 69.14 113 A 1 
ATOM   807  C CB  . GLN A 1 113 ? 107.289  59.114  -22.388 1.00 67.73 113 A 1 
ATOM   808  C CG  . GLN A 1 113 ? 107.681  57.872  -21.569 1.00 62.05 113 A 1 
ATOM   809  C CD  . GLN A 1 113 ? 108.932  58.096  -20.706 1.00 55.97 113 A 1 
ATOM   810  O OE1 . GLN A 1 113 ? 109.415  59.177  -20.504 1.00 53.01 113 A 1 
ATOM   811  N NE2 . GLN A 1 113 ? 109.494  57.043  -20.142 1.00 48.88 113 A 1 
ATOM   812  N N   . ALA A 1 114 ? 104.371  60.362  -22.812 1.00 74.44 114 A 1 
ATOM   813  C CA  . ALA A 1 114 ? 103.034  60.783  -22.413 1.00 77.60 114 A 1 
ATOM   814  C C   . ALA A 1 114 ? 101.950  60.126  -23.273 1.00 78.30 114 A 1 
ATOM   815  O O   . ALA A 1 114 ? 100.983  59.570  -22.730 1.00 75.96 114 A 1 
ATOM   816  C CB  . ALA A 1 114 ? 102.944  62.310  -22.480 1.00 75.71 114 A 1 
ATOM   817  N N   . VAL A 1 115 ? 102.151  60.114  -24.606 1.00 75.68 115 A 1 
ATOM   818  C CA  . VAL A 1 115 ? 101.225  59.424  -25.516 1.00 77.05 115 A 1 
ATOM   819  C C   . VAL A 1 115 ? 101.167  57.927  -25.205 1.00 76.70 115 A 1 
ATOM   820  O O   . VAL A 1 115 ? 100.076  57.381  -25.063 1.00 76.10 115 A 1 
ATOM   821  C CB  . VAL A 1 115 ? 101.587  59.685  -26.991 1.00 76.46 115 A 1 
ATOM   822  C CG1 . VAL A 1 115 ? 100.762  58.842  -27.967 1.00 69.26 115 A 1 
ATOM   823  C CG2 . VAL A 1 115 ? 101.316  61.152  -27.353 1.00 68.44 115 A 1 
ATOM   824  N N   . ARG A 1 116 ? 102.365  57.277  -25.008 1.00 70.34 116 A 1 
ATOM   825  C CA  . ARG A 1 116 ? 102.373  55.857  -24.620 1.00 70.14 116 A 1 
ATOM   826  C C   . ARG A 1 116 ? 101.702  55.598  -23.276 1.00 70.28 116 A 1 
ATOM   827  O O   . ARG A 1 116 ? 101.057  54.560  -23.112 1.00 73.39 116 A 1 
ATOM   828  C CB  . ARG A 1 116 ? 103.798  55.312  -24.588 1.00 69.02 116 A 1 
ATOM   829  C CG  . ARG A 1 116 ? 104.237  54.801  -25.949 1.00 64.40 116 A 1 
ATOM   830  C CD  . ARG A 1 116 ? 105.616  54.131  -25.831 1.00 62.12 116 A 1 
ATOM   831  N NE  . ARG A 1 116 ? 105.991  53.463  -27.071 1.00 56.17 116 A 1 
ATOM   832  C CZ  . ARG A 1 116 ? 107.075  52.740  -27.285 1.00 50.33 116 A 1 
ATOM   833  N NH1 . ARG A 1 116 ? 107.959  52.562  -26.350 1.00 46.84 116 A 1 
ATOM   834  N NH2 . ARG A 1 116 ? 107.283  52.176  -28.450 1.00 45.95 116 A 1 
ATOM   835  N N   . THR A 1 117 ? 101.892  56.475  -22.288 1.00 75.24 117 A 1 
ATOM   836  C CA  . THR A 1 117 ? 101.189  56.327  -20.999 1.00 76.56 117 A 1 
ATOM   837  C C   . THR A 1 117 ? 99.697   56.554  -21.162 1.00 78.19 117 A 1 
ATOM   838  O O   . THR A 1 117 ? 98.927   55.773  -20.612 1.00 76.62 117 A 1 
ATOM   839  C CB  . THR A 1 117 ? 101.738  57.225  -19.885 1.00 74.04 117 A 1 
ATOM   840  O OG1 . THR A 1 117 ? 102.380  58.369  -20.357 1.00 67.92 117 A 1 
ATOM   841  C CG2 . THR A 1 117 ? 102.764  56.485  -19.029 1.00 64.11 117 A 1 
ATOM   842  N N   . GLN A 1 118 ? 99.344   57.541  -21.959 1.00 83.49 118 A 1 
ATOM   843  C CA  . GLN A 1 118 ? 97.934   57.820  -22.234 1.00 83.98 118 A 1 
ATOM   844  C C   . GLN A 1 118 ? 97.267   56.691  -23.016 1.00 84.26 118 A 1 
ATOM   845  O O   . GLN A 1 118 ? 96.172   56.250  -22.650 1.00 82.17 118 A 1 
ATOM   846  C CB  . GLN A 1 118 ? 97.847   59.158  -22.967 1.00 82.64 118 A 1 
ATOM   847  C CG  . GLN A 1 118 ? 96.433   59.747  -22.899 1.00 73.82 118 A 1 
ATOM   848  C CD  . GLN A 1 118 ? 96.355   61.148  -23.517 1.00 67.68 118 A 1 
ATOM   849  O OE1 . GLN A 1 118 ? 97.229   61.599  -24.233 1.00 62.25 118 A 1 
ATOM   850  N NE2 . GLN A 1 118 ? 95.283   61.872  -23.281 1.00 57.76 118 A 1 
ATOM   851  N N   . GLU A 1 119 ? 97.994   56.159  -24.042 1.00 79.51 119 A 1 
ATOM   852  C CA  . GLU A 1 119 ? 97.533   54.959  -24.752 1.00 77.93 119 A 1 
ATOM   853  C C   . GLU A 1 119 ? 97.420   53.759  -23.819 1.00 76.60 119 A 1 
ATOM   854  O O   . GLU A 1 119 ? 96.438   53.011  -23.867 1.00 78.68 119 A 1 
ATOM   855  C CB  . GLU A 1 119 ? 98.499   54.603  -25.879 1.00 77.38 119 A 1 
ATOM   856  C CG  . GLU A 1 119 ? 98.342   55.484  -27.121 1.00 71.36 119 A 1 
ATOM   857  C CD  . GLU A 1 119 ? 99.324   55.095  -28.239 1.00 64.95 119 A 1 
ATOM   858  O OE1 . GLU A 1 119 ? 99.059   55.466  -29.405 1.00 60.26 119 A 1 
ATOM   859  O OE2 . GLU A 1 119 ? 100.349  54.430  -27.949 1.00 60.26 119 A 1 
ATOM   860  N N   . LYS A 1 120 ? 98.427   53.585  -22.928 1.00 76.96 120 A 1 
ATOM   861  C CA  . LYS A 1 120 ? 98.395   52.491  -21.962 1.00 77.60 120 A 1 
ATOM   862  C C   . LYS A 1 120 ? 97.225   52.631  -20.987 1.00 77.15 120 A 1 
ATOM   863  O O   . LYS A 1 120 ? 96.602   51.625  -20.644 1.00 78.32 120 A 1 
ATOM   864  C CB  . LYS A 1 120 ? 99.743   52.405  -21.246 1.00 76.96 120 A 1 
ATOM   865  C CG  . LYS A 1 120 ? 99.977   51.030  -20.621 1.00 70.39 120 A 1 
ATOM   866  C CD  . LYS A 1 120 ? 101.384  50.981  -19.988 1.00 65.74 120 A 1 
ATOM   867  C CE  . LYS A 1 120 ? 101.699  49.568  -19.503 1.00 59.00 120 A 1 
ATOM   868  N NZ  . LYS A 1 120 ? 103.049  49.479  -18.904 1.00 51.43 120 A 1 
ATOM   869  N N   . GLU A 1 121 ? 96.975   53.869  -20.555 1.00 79.61 121 A 1 
ATOM   870  C CA  . GLU A 1 121 ? 95.787   54.138  -19.740 1.00 80.18 121 A 1 
ATOM   871  C C   . GLU A 1 121 ? 94.487   53.937  -20.538 1.00 80.06 121 A 1 
ATOM   872  O O   . GLU A 1 121 ? 93.557   53.320  -20.015 1.00 78.62 121 A 1 
ATOM   873  C CB  . GLU A 1 121 ? 95.820   55.543  -19.147 1.00 79.42 121 A 1 
ATOM   874  C CG  . GLU A 1 121 ? 96.662   55.593  -17.878 1.00 71.90 121 A 1 
ATOM   875  C CD  . GLU A 1 121 ? 96.434   56.866  -17.059 1.00 64.91 121 A 1 
ATOM   876  O OE1 . GLU A 1 121 ? 96.645   56.780  -15.814 1.00 59.51 121 A 1 
ATOM   877  O OE2 . GLU A 1 121 ? 96.029   57.887  -17.648 1.00 58.63 121 A 1 
ATOM   878  N N   . GLN A 1 122 ? 94.453   54.369  -21.787 1.00 82.70 122 A 1 
ATOM   879  C CA  . GLN A 1 122 ? 93.298   54.128  -22.656 1.00 83.15 122 A 1 
ATOM   880  C C   . GLN A 1 122 ? 93.071   52.632  -22.882 1.00 83.60 122 A 1 
ATOM   881  O O   . GLN A 1 122 ? 91.950   52.163  -22.676 1.00 82.97 122 A 1 
ATOM   882  C CB  . GLN A 1 122 ? 93.462   54.834  -24.001 1.00 81.66 122 A 1 
ATOM   883  C CG  . GLN A 1 122 ? 93.088   56.320  -23.900 1.00 73.37 122 A 1 
ATOM   884  C CD  . GLN A 1 122 ? 93.174   57.037  -25.261 1.00 68.92 122 A 1 
ATOM   885  O OE1 . GLN A 1 122 ? 93.624   56.505  -26.263 1.00 63.58 122 A 1 
ATOM   886  N NE2 . GLN A 1 122 ? 92.728   58.270  -25.342 1.00 58.88 122 A 1 
ATOM   887  N N   . ILE A 1 123 ? 94.141   51.886  -23.200 1.00 79.64 123 A 1 
ATOM   888  C CA  . ILE A 1 123 ? 94.061   50.421  -23.342 1.00 78.70 123 A 1 
ATOM   889  C C   . ILE A 1 123 ? 93.613   49.779  -22.035 1.00 77.37 123 A 1 
ATOM   890  O O   . ILE A 1 123 ? 92.775   48.866  -22.036 1.00 79.50 123 A 1 
ATOM   891  C CB  . ILE A 1 123 ? 95.402   49.841  -23.826 1.00 79.26 123 A 1 
ATOM   892  C CG1 . ILE A 1 123 ? 95.675   50.267  -25.290 1.00 75.07 123 A 1 
ATOM   893  C CG2 . ILE A 1 123 ? 95.427   48.300  -23.729 1.00 70.04 123 A 1 
ATOM   894  C CD1 . ILE A 1 123 ? 97.115   50.032  -25.745 1.00 63.10 123 A 1 
ATOM   895  N N   . LYS A 1 124 ? 94.152   50.263  -20.898 1.00 80.48 124 A 1 
ATOM   896  C CA  . LYS A 1 124 ? 93.750   49.754  -19.585 1.00 81.49 124 A 1 
ATOM   897  C C   . LYS A 1 124 ? 92.281   50.046  -19.291 1.00 81.08 124 A 1 
ATOM   898  O O   . LYS A 1 124 ? 91.575   49.175  -18.781 1.00 80.92 124 A 1 
ATOM   899  C CB  . LYS A 1 124 ? 94.679   50.343  -18.521 1.00 81.20 124 A 1 
ATOM   900  C CG  . LYS A 1 124 ? 94.776   49.455  -17.282 1.00 73.37 124 A 1 
ATOM   901  C CD  . LYS A 1 124 ? 95.722   50.114  -16.269 1.00 70.46 124 A 1 
ATOM   902  C CE  . LYS A 1 124 ? 95.950   49.216  -15.054 1.00 61.53 124 A 1 
ATOM   903  N NZ  . LYS A 1 124 ? 96.745   49.919  -14.027 1.00 54.30 124 A 1 
ATOM   904  N N   . THR A 1 125 ? 91.867   51.240  -19.650 1.00 81.98 125 A 1 
ATOM   905  C CA  . THR A 1 125 ? 90.462   51.648  -19.493 1.00 83.07 125 A 1 
ATOM   906  C C   . THR A 1 125 ? 89.558   50.870  -20.441 1.00 83.36 125 A 1 
ATOM   907  O O   . THR A 1 125 ? 88.499   50.391  -20.016 1.00 80.93 125 A 1 
ATOM   908  C CB  . THR A 1 125 ? 90.292   53.151  -19.720 1.00 82.18 125 A 1 
ATOM   909  O OG1 . THR A 1 125 ? 91.204   53.870  -18.928 1.00 74.72 125 A 1 
ATOM   910  C CG2 . THR A 1 125 ? 88.899   53.627  -19.300 1.00 71.30 125 A 1 
ATOM   911  N N   . LEU A 1 126 ? 89.982   50.682  -21.685 1.00 83.04 126 A 1 
ATOM   912  C CA  . LEU A 1 126 ? 89.294   49.841  -22.657 1.00 80.50 126 A 1 
ATOM   913  C C   . LEU A 1 126 ? 89.237   48.384  -22.214 1.00 79.48 126 A 1 
ATOM   914  O O   . LEU A 1 126 ? 88.145   47.812  -22.209 1.00 81.91 126 A 1 
ATOM   915  C CB  . LEU A 1 126 ? 89.966   49.980  -24.031 1.00 81.69 126 A 1 
ATOM   916  C CG  . LEU A 1 126 ? 89.401   51.162  -24.840 1.00 76.20 126 A 1 
ATOM   917  C CD1 . LEU A 1 126 ? 90.385   51.607  -25.913 1.00 66.68 126 A 1 
ATOM   918  C CD2 . LEU A 1 126 ? 88.090   50.761  -25.523 1.00 68.18 126 A 1 
ATOM   919  N N   . ASN A 1 127 ? 90.382   47.827  -21.745 1.00 80.04 127 A 1 
ATOM   920  C CA  . ASN A 1 127 ? 90.389   46.469  -21.205 1.00 79.76 127 A 1 
ATOM   921  C C   . ASN A 1 127 ? 89.474   46.325  -19.991 1.00 78.75 127 A 1 
ATOM   922  O O   . ASN A 1 127 ? 88.756   45.333  -19.887 1.00 79.86 127 A 1 
ATOM   923  C CB  . ASN A 1 127 ? 91.828   46.058  -20.833 1.00 78.49 127 A 1 
ATOM   924  C CG  . ASN A 1 127 ? 92.549   45.344  -21.962 1.00 71.88 127 A 1 
ATOM   925  O OD1 . ASN A 1 127 ? 91.978   44.858  -22.910 1.00 63.70 127 A 1 
ATOM   926  N ND2 . ASN A 1 127 ? 93.847   45.211  -21.849 1.00 63.03 127 A 1 
ATOM   927  N N   . ASN A 1 128 ? 89.493   47.321  -19.099 1.00 81.93 128 A 1 
ATOM   928  C CA  . ASN A 1 128 ? 88.578   47.292  -17.960 1.00 83.41 128 A 1 
ATOM   929  C C   . ASN A 1 128 ? 87.111   47.400  -18.394 1.00 82.85 128 A 1 
ATOM   930  O O   . ASN A 1 128 ? 86.259   46.672  -17.881 1.00 82.04 128 A 1 
ATOM   931  C CB  . ASN A 1 128 ? 88.937   48.410  -16.978 1.00 82.68 128 A 1 
ATOM   932  C CG  . ASN A 1 128 ? 90.178   48.122  -16.151 1.00 79.62 128 A 1 
ATOM   933  O OD1 . ASN A 1 128 ? 90.674   47.023  -16.038 1.00 71.64 128 A 1 
ATOM   934  N ND2 . ASN A 1 128 ? 90.701   49.135  -15.488 1.00 71.01 128 A 1 
ATOM   935  N N   . LYS A 1 129 ? 86.812   48.253  -19.361 1.00 81.95 129 A 1 
ATOM   936  C CA  . LYS A 1 129 ? 85.479   48.312  -19.968 1.00 82.71 129 A 1 
ATOM   937  C C   . LYS A 1 129 ? 85.131   46.994  -20.632 1.00 83.43 129 A 1 
ATOM   938  O O   . LYS A 1 129 ? 84.051   46.470  -20.376 1.00 83.19 129 A 1 
ATOM   939  C CB  . LYS A 1 129 ? 85.372   49.451  -20.970 1.00 82.32 129 A 1 
ATOM   940  C CG  . LYS A 1 129 ? 85.048   50.793  -20.292 1.00 76.44 129 A 1 
ATOM   941  C CD  . LYS A 1 129 ? 84.843   51.861  -21.367 1.00 73.52 129 A 1 
ATOM   942  C CE  . LYS A 1 129 ? 84.405   53.194  -20.765 1.00 64.54 129 A 1 
ATOM   943  N NZ  . LYS A 1 129 ? 84.157   54.181  -21.826 1.00 57.33 129 A 1 
ATOM   944  N N   . PHE A 1 130 ? 86.068   46.434  -21.413 1.00 84.66 130 A 1 
ATOM   945  C CA  . PHE A 1 130 ? 85.879   45.166  -22.093 1.00 83.93 130 A 1 
ATOM   946  C C   . PHE A 1 130 ? 85.622   44.025  -21.102 1.00 84.00 130 A 1 
ATOM   947  O O   . PHE A 1 130 ? 84.665   43.280  -21.263 1.00 85.07 130 A 1 
ATOM   948  C CB  . PHE A 1 130 ? 87.109   44.888  -22.963 1.00 82.38 130 A 1 
ATOM   949  C CG  . PHE A 1 130 ? 86.827   43.928  -24.086 1.00 78.11 130 A 1 
ATOM   950  C CD1 . PHE A 1 130 ? 87.051   42.553  -23.939 1.00 68.18 130 A 1 
ATOM   951  C CD2 . PHE A 1 130 ? 86.346   44.424  -25.309 1.00 67.49 130 A 1 
ATOM   952  C CE1 . PHE A 1 130 ? 86.798   41.674  -25.010 1.00 61.94 130 A 1 
ATOM   953  C CE2 . PHE A 1 130 ? 86.092   43.558  -26.377 1.00 61.09 130 A 1 
ATOM   954  C CZ  . PHE A 1 130 ? 86.328   42.190  -26.229 1.00 62.66 130 A 1 
ATOM   955  N N   . ALA A 1 131 ? 86.435   43.975  -20.021 1.00 84.16 131 A 1 
ATOM   956  C CA  . ALA A 1 131 ? 86.203   43.023  -18.935 1.00 85.74 131 A 1 
ATOM   957  C C   . ALA A 1 131 ? 84.822   43.216  -18.312 1.00 85.85 131 A 1 
ATOM   958  O O   . ALA A 1 131 ? 84.081   42.240  -18.144 1.00 84.99 131 A 1 
ATOM   959  C CB  . ALA A 1 131 ? 87.327   43.159  -17.898 1.00 85.07 131 A 1 
ATOM   960  N N   . SER A 1 132 ? 84.445   44.463  -18.045 1.00 85.67 132 A 1 
ATOM   961  C CA  . SER A 1 132 ? 83.110   44.740  -17.504 1.00 86.97 132 A 1 
ATOM   962  C C   . SER A 1 132 ? 81.987   44.364  -18.477 1.00 87.07 132 A 1 
ATOM   963  O O   . SER A 1 132 ? 80.948   43.854  -18.038 1.00 85.83 132 A 1 
ATOM   964  C CB  . SER A 1 132 ? 82.987   46.203  -17.072 1.00 86.06 132 A 1 
ATOM   965  O OG  . SER A 1 132 ? 82.765   47.101  -18.143 1.00 73.72 132 A 1 
ATOM   966  N N   . PHE A 1 133 ? 82.223   44.554  -19.777 1.00 86.13 133 A 1 
ATOM   967  C CA  . PHE A 1 133 ? 81.277   44.110  -20.789 1.00 86.08 133 A 1 
ATOM   968  C C   . PHE A 1 133 ? 81.216   42.590  -20.879 1.00 86.96 133 A 1 
ATOM   969  O O   . PHE A 1 133 ? 80.113   42.043  -20.933 1.00 87.66 133 A 1 
ATOM   970  C CB  . PHE A 1 133 ? 81.607   44.722  -22.154 1.00 84.25 133 A 1 
ATOM   971  C CG  . PHE A 1 133 ? 81.106   46.131  -22.351 1.00 77.42 133 A 1 
ATOM   972  C CD1 . PHE A 1 133 ? 79.728   46.412  -22.247 1.00 68.92 133 A 1 
ATOM   973  C CD2 . PHE A 1 133 ? 81.987   47.169  -22.688 1.00 66.92 133 A 1 
ATOM   974  C CE1 . PHE A 1 133 ? 79.240   47.714  -22.452 1.00 62.62 133 A 1 
ATOM   975  C CE2 . PHE A 1 133 ? 81.507   48.473  -22.901 1.00 61.70 133 A 1 
ATOM   976  C CZ  . PHE A 1 133 ? 80.137   48.741  -22.775 1.00 63.67 133 A 1 
ATOM   977  N N   . ILE A 1 134 ? 82.374   41.901  -20.842 1.00 84.85 134 A 1 
ATOM   978  C CA  . ILE A 1 134 ? 82.417   40.437  -20.815 1.00 84.45 134 A 1 
ATOM   979  C C   . ILE A 1 134 ? 81.681   39.896  -19.594 1.00 84.45 134 A 1 
ATOM   980  O O   . ILE A 1 134 ? 80.892   38.962  -19.726 1.00 85.96 134 A 1 
ATOM   981  C CB  . ILE A 1 134 ? 83.871   39.926  -20.875 1.00 84.38 134 A 1 
ATOM   982  C CG1 . ILE A 1 134 ? 84.443   40.148  -22.293 1.00 79.71 134 A 1 
ATOM   983  C CG2 . ILE A 1 134 ? 83.958   38.430  -20.510 1.00 76.48 134 A 1 
ATOM   984  C CD1 . ILE A 1 134 ? 85.944   39.902  -22.409 1.00 68.47 134 A 1 
ATOM   985  N N   . ASP A 1 135 ? 81.935   40.502  -18.415 1.00 86.35 135 A 1 
ATOM   986  C CA  . ASP A 1 135 ? 81.237   40.080  -17.198 1.00 86.28 135 A 1 
ATOM   987  C C   . ASP A 1 135 ? 79.733   40.328  -17.309 1.00 85.68 135 A 1 
ATOM   988  O O   . ASP A 1 135 ? 78.929   39.458  -16.934 1.00 85.68 135 A 1 
ATOM   989  C CB  . ASP A 1 135 ? 81.822   40.790  -15.974 1.00 85.80 135 A 1 
ATOM   990  C CG  . ASP A 1 135 ? 83.154   40.210  -15.498 1.00 79.45 135 A 1 
ATOM   991  O OD1 . ASP A 1 135 ? 83.461   39.036  -15.830 1.00 71.25 135 A 1 
ATOM   992  O OD2 . ASP A 1 135 ? 83.851   40.918  -14.738 1.00 71.17 135 A 1 
ATOM   993  N N   . LYS A 1 136 ? 79.343   41.453  -17.884 1.00 84.95 136 A 1 
ATOM   994  C CA  . LYS A 1 136 ? 77.936   41.768  -18.105 1.00 85.87 136 A 1 
ATOM   995  C C   . LYS A 1 136 ? 77.291   40.837  -19.139 1.00 86.28 136 A 1 
ATOM   996  O O   . LYS A 1 136 ? 76.180   40.362  -18.918 1.00 86.27 136 A 1 
ATOM   997  C CB  . LYS A 1 136 ? 77.791   43.251  -18.479 1.00 85.14 136 A 1 
ATOM   998  C CG  . LYS A 1 136 ? 76.368   43.746  -18.198 1.00 77.97 136 A 1 
ATOM   999  C CD  . LYS A 1 136 ? 76.234   45.259  -18.452 1.00 74.36 136 A 1 
ATOM   1000 C CE  . LYS A 1 136 ? 74.814   45.685  -18.066 1.00 65.46 136 A 1 
ATOM   1001 N NZ  . LYS A 1 136 ? 74.465   47.046  -18.525 1.00 58.15 136 A 1 
ATOM   1002 N N   . VAL A 1 137 ? 78.025   40.518  -20.223 1.00 85.84 137 A 1 
ATOM   1003 C CA  . VAL A 1 137 ? 77.587   39.532  -21.223 1.00 85.13 137 A 1 
ATOM   1004 C C   . VAL A 1 137 ? 77.468   38.144  -20.592 1.00 84.53 137 A 1 
ATOM   1005 O O   . VAL A 1 137 ? 76.431   37.510  -20.747 1.00 86.78 137 A 1 
ATOM   1006 C CB  . VAL A 1 137 ? 78.513   39.516  -22.452 1.00 84.77 137 A 1 
ATOM   1007 C CG1 . VAL A 1 137 ? 78.241   38.332  -23.392 1.00 77.40 137 A 1 
ATOM   1008 C CG2 . VAL A 1 137 ? 78.313   40.788  -23.277 1.00 75.99 137 A 1 
ATOM   1009 N N   . ARG A 1 138 ? 78.492   37.719  -19.805 1.00 84.74 138 A 1 
ATOM   1010 C CA  . ARG A 1 138 ? 78.400   36.448  -19.074 1.00 84.48 138 A 1 
ATOM   1011 C C   . ARG A 1 138 ? 77.218   36.398  -18.120 1.00 84.85 138 A 1 
ATOM   1012 O O   . ARG A 1 138 ? 76.543   35.366  -18.050 1.00 85.81 138 A 1 
ATOM   1013 C CB  . ARG A 1 138 ? 79.681   36.195  -18.268 1.00 84.32 138 A 1 
ATOM   1014 C CG  . ARG A 1 138 ? 80.737   35.493  -19.100 1.00 77.25 138 A 1 
ATOM   1015 C CD  . ARG A 1 138 ? 81.944   35.200  -18.204 1.00 73.96 138 A 1 
ATOM   1016 N NE  . ARG A 1 138 ? 82.920   34.365  -18.893 1.00 65.69 138 A 1 
ATOM   1017 C CZ  . ARG A 1 138 ? 84.105   34.028  -18.425 1.00 58.56 138 A 1 
ATOM   1018 N NH1 . ARG A 1 138 ? 84.515   34.439  -17.255 1.00 54.29 138 A 1 
ATOM   1019 N NH2 . ARG A 1 138 ? 84.902   33.265  -19.121 1.00 53.26 138 A 1 
ATOM   1020 N N   . PHE A 1 139 ? 76.950   37.480  -17.408 1.00 88.93 139 A 1 
ATOM   1021 C CA  . PHE A 1 139 ? 75.797   37.568  -16.514 1.00 89.66 139 A 1 
ATOM   1022 C C   . PHE A 1 139 ? 74.476   37.475  -17.291 1.00 89.66 139 A 1 
ATOM   1023 O O   . PHE A 1 139 ? 73.587   36.723  -16.900 1.00 87.83 139 A 1 
ATOM   1024 C CB  . PHE A 1 139 ? 75.894   38.862  -15.707 1.00 88.70 139 A 1 
ATOM   1025 C CG  . PHE A 1 139 ? 74.770   39.011  -14.713 1.00 86.77 139 A 1 
ATOM   1026 C CD1 . PHE A 1 139 ? 73.676   39.842  -14.993 1.00 77.25 139 A 1 
ATOM   1027 C CD2 . PHE A 1 139 ? 74.803   38.288  -13.509 1.00 77.69 139 A 1 
ATOM   1028 C CE1 . PHE A 1 139 ? 72.627   39.960  -14.077 1.00 73.96 139 A 1 
ATOM   1029 C CE2 . PHE A 1 139 ? 73.755   38.409  -12.580 1.00 73.26 139 A 1 
ATOM   1030 C CZ  . PHE A 1 139 ? 72.666   39.242  -12.862 1.00 74.11 139 A 1 
ATOM   1031 N N   . LEU A 1 140 ? 74.392   38.184  -18.419 1.00 86.56 140 A 1 
ATOM   1032 C CA  . LEU A 1 140 ? 73.218   38.132  -19.290 1.00 83.48 140 A 1 
ATOM   1033 C C   . LEU A 1 140 ? 73.037   36.757  -19.933 1.00 82.27 140 A 1 
ATOM   1034 O O   . LEU A 1 140 ? 71.914   36.252  -19.974 1.00 86.30 140 A 1 
ATOM   1035 C CB  . LEU A 1 140 ? 73.326   39.226  -20.360 1.00 84.25 140 A 1 
ATOM   1036 C CG  . LEU A 1 140 ? 73.043   40.637  -19.823 1.00 79.26 140 A 1 
ATOM   1037 C CD1 . LEU A 1 140 ? 73.474   41.677  -20.850 1.00 69.23 140 A 1 
ATOM   1038 C CD2 . LEU A 1 140 ? 71.559   40.850  -19.529 1.00 71.29 140 A 1 
ATOM   1039 N N   . GLU A 1 141 ? 74.158   36.105  -20.365 1.00 86.46 141 A 1 
ATOM   1040 C CA  . GLU A 1 141 ? 74.107   34.735  -20.881 1.00 85.02 141 A 1 
ATOM   1041 C C   . GLU A 1 141 ? 73.640   33.744  -19.819 1.00 84.72 141 A 1 
ATOM   1042 O O   . GLU A 1 141 ? 72.819   32.866  -20.107 1.00 85.69 141 A 1 
ATOM   1043 C CB  . GLU A 1 141 ? 75.472   34.313  -21.420 1.00 85.50 141 A 1 
ATOM   1044 C CG  . GLU A 1 141 ? 75.787   34.923  -22.783 1.00 78.88 141 A 1 
ATOM   1045 C CD  . GLU A 1 141 ? 77.139   34.440  -23.355 1.00 71.71 141 A 1 
ATOM   1046 O OE1 . GLU A 1 141 ? 77.321   34.600  -24.585 1.00 65.59 141 A 1 
ATOM   1047 O OE2 . GLU A 1 141 ? 77.965   33.913  -22.575 1.00 65.34 141 A 1 
ATOM   1048 N N   . GLN A 1 142 ? 74.138   33.898  -18.576 1.00 89.38 142 A 1 
ATOM   1049 C CA  . GLN A 1 142 ? 73.649   33.074  -17.470 1.00 88.70 142 A 1 
ATOM   1050 C C   . GLN A 1 142 ? 72.163   33.304  -17.200 1.00 88.51 142 A 1 
ATOM   1051 O O   . GLN A 1 142 ? 71.419   32.324  -17.046 1.00 87.24 142 A 1 
ATOM   1052 C CB  . GLN A 1 142 ? 74.447   33.333  -16.191 1.00 88.43 142 A 1 
ATOM   1053 C CG  . GLN A 1 142 ? 75.731   32.490  -16.150 1.00 77.52 142 A 1 
ATOM   1054 C CD  . GLN A 1 142 ? 76.492   32.656  -14.822 1.00 72.23 142 A 1 
ATOM   1055 O OE1 . GLN A 1 142 ? 76.235   33.528  -14.013 1.00 66.24 142 A 1 
ATOM   1056 N NE2 . GLN A 1 142 ? 77.448   31.802  -14.552 1.00 60.92 142 A 1 
ATOM   1057 N N   . GLN A 1 143 ? 71.725   34.562  -17.173 1.00 87.12 143 A 1 
ATOM   1058 C CA  . GLN A 1 143 ? 70.305   34.869  -17.020 1.00 86.27 143 A 1 
ATOM   1059 C C   . GLN A 1 143 ? 69.474   34.308  -18.169 1.00 86.50 143 A 1 
ATOM   1060 O O   . GLN A 1 143 ? 68.435   33.701  -17.928 1.00 85.79 143 A 1 
ATOM   1061 C CB  . GLN A 1 143 ? 70.078   36.376  -16.919 1.00 85.06 143 A 1 
ATOM   1062 C CG  . GLN A 1 143 ? 70.257   36.884  -15.486 1.00 76.39 143 A 1 
ATOM   1063 C CD  . GLN A 1 143 ? 69.604   38.248  -15.270 1.00 71.32 143 A 1 
ATOM   1064 O OE1 . GLN A 1 143 ? 69.207   38.941  -16.190 1.00 64.74 143 A 1 
ATOM   1065 N NE2 . GLN A 1 143 ? 69.432   38.672  -14.043 1.00 60.13 143 A 1 
ATOM   1066 N N   . ASN A 1 144 ? 69.967   34.447  -19.415 1.00 85.32 144 A 1 
ATOM   1067 C CA  . ASN A 1 144 ? 69.268   33.934  -20.585 1.00 83.72 144 A 1 
ATOM   1068 C C   . ASN A 1 144 ? 69.155   32.411  -20.537 1.00 81.93 144 A 1 
ATOM   1069 O O   . ASN A 1 144 ? 68.080   31.857  -20.743 1.00 84.18 144 A 1 
ATOM   1070 C CB  . ASN A 1 144 ? 69.961   34.452  -21.862 1.00 82.54 144 A 1 
ATOM   1071 C CG  . ASN A 1 144 ? 68.997   34.641  -23.023 1.00 75.63 144 A 1 
ATOM   1072 O OD1 . ASN A 1 144 ? 67.794   34.525  -22.893 1.00 65.93 144 A 1 
ATOM   1073 N ND2 . ASN A 1 144 ? 69.499   34.996  -24.185 1.00 65.20 144 A 1 
ATOM   1074 N N   . LYS A 1 145 ? 70.261   31.737  -20.143 1.00 87.72 145 A 1 
ATOM   1075 C CA  . LYS A 1 145 ? 70.254   30.282  -19.957 1.00 87.78 145 A 1 
ATOM   1076 C C   . LYS A 1 145 ? 69.288   29.838  -18.854 1.00 88.28 145 A 1 
ATOM   1077 O O   . LYS A 1 145 ? 68.604   28.824  -18.996 1.00 88.33 145 A 1 
ATOM   1078 C CB  . LYS A 1 145 ? 71.695   29.834  -19.687 1.00 87.16 145 A 1 
ATOM   1079 C CG  . LYS A 1 145 ? 71.898   28.357  -20.049 1.00 76.43 145 A 1 
ATOM   1080 C CD  . LYS A 1 145 ? 73.386   28.014  -19.950 1.00 71.08 145 A 1 
ATOM   1081 C CE  . LYS A 1 145 ? 73.633   26.611  -20.526 1.00 62.91 145 A 1 
ATOM   1082 N NZ  . LYS A 1 145 ? 75.072   26.281  -20.573 1.00 55.03 145 A 1 
ATOM   1083 N N   . MET A 1 146 ? 69.217   30.612  -17.764 1.00 87.79 146 A 1 
ATOM   1084 C CA  . MET A 1 146 ? 68.252   30.357  -16.694 1.00 87.54 146 A 1 
ATOM   1085 C C   . MET A 1 146 ? 66.810   30.527  -17.182 1.00 87.97 146 A 1 
ATOM   1086 O O   . MET A 1 146 ? 65.958   29.703  -16.875 1.00 86.44 146 A 1 
ATOM   1087 C CB  . MET A 1 146 ? 68.545   31.260  -15.495 1.00 86.06 146 A 1 
ATOM   1088 C CG  . MET A 1 146 ? 68.577   30.464  -14.198 1.00 75.98 146 A 1 
ATOM   1089 S SD  . MET A 1 146 ? 68.953   31.417  -12.700 1.00 69.22 146 A 1 
ATOM   1090 C CE  . MET A 1 146 ? 67.402   32.299  -12.476 1.00 60.23 146 A 1 
ATOM   1091 N N   . LEU A 1 147 ? 66.561   31.566  -17.987 1.00 86.00 147 A 1 
ATOM   1092 C CA  . LEU A 1 147 ? 65.258   31.815  -18.600 1.00 83.15 147 A 1 
ATOM   1093 C C   . LEU A 1 147 ? 64.886   30.738  -19.620 1.00 82.48 147 A 1 
ATOM   1094 O O   . LEU A 1 147 ? 63.758   30.249  -19.579 1.00 85.78 147 A 1 
ATOM   1095 C CB  . LEU A 1 147 ? 65.258   33.202  -19.249 1.00 83.13 147 A 1 
ATOM   1096 C CG  . LEU A 1 147 ? 65.089   34.338  -18.226 1.00 78.53 147 A 1 
ATOM   1097 C CD1 . LEU A 1 147 ? 65.467   35.657  -18.870 1.00 68.92 147 A 1 
ATOM   1098 C CD2 . LEU A 1 147 ? 63.646   34.438  -17.727 1.00 70.69 147 A 1 
ATOM   1099 N N   . GLU A 1 148 ? 65.845   30.301  -20.461 1.00 87.81 148 A 1 
ATOM   1100 C CA  . GLU A 1 148 ? 65.620   29.179  -21.380 1.00 86.94 148 A 1 
ATOM   1101 C C   . GLU A 1 148 ? 65.302   27.884  -20.653 1.00 85.81 148 A 1 
ATOM   1102 O O   . GLU A 1 148 ? 64.403   27.150  -21.054 1.00 86.54 148 A 1 
ATOM   1103 C CB  . GLU A 1 148 ? 66.854   28.944  -22.252 1.00 86.75 148 A 1 
ATOM   1104 C CG  . GLU A 1 148 ? 66.915   29.923  -23.421 1.00 76.68 148 A 1 
ATOM   1105 C CD  . GLU A 1 148 ? 68.042   29.573  -24.401 1.00 70.35 148 A 1 
ATOM   1106 O OE1 . GLU A 1 148 ? 67.883   29.958  -25.583 1.00 64.82 148 A 1 
ATOM   1107 O OE2 . GLU A 1 148 ? 69.012   28.919  -23.978 1.00 64.52 148 A 1 
ATOM   1108 N N   . THR A 1 149 ? 66.015   27.614  -19.553 1.00 89.39 149 A 1 
ATOM   1109 C CA  . THR A 1 149 ? 65.744   26.418  -18.738 1.00 87.94 149 A 1 
ATOM   1110 C C   . THR A 1 149 ? 64.343   26.486  -18.137 1.00 87.29 149 A 1 
ATOM   1111 O O   . THR A 1 149 ? 63.598   25.513  -18.199 1.00 87.00 149 A 1 
ATOM   1112 C CB  . THR A 1 149 ? 66.792   26.221  -17.639 1.00 88.08 149 A 1 
ATOM   1113 O OG1 . THR A 1 149 ? 68.105   26.388  -18.122 1.00 79.41 149 A 1 
ATOM   1114 C CG2 . THR A 1 149 ? 66.729   24.807  -17.067 1.00 75.12 149 A 1 
ATOM   1115 N N   . LYS A 1 150 ? 63.985   27.658  -17.623 1.00 87.59 150 A 1 
ATOM   1116 C CA  . LYS A 1 150 ? 62.654   27.899  -17.068 1.00 85.83 150 A 1 
ATOM   1117 C C   . LYS A 1 150 ? 61.560   27.808  -18.136 1.00 85.33 150 A 1 
ATOM   1118 O O   . LYS A 1 150 ? 60.490   27.246  -17.889 1.00 85.99 150 A 1 
ATOM   1119 C CB  . LYS A 1 150 ? 62.655   29.260  -16.360 1.00 85.37 150 A 1 
ATOM   1120 C CG  . LYS A 1 150 ? 61.699   29.290  -15.163 1.00 75.67 150 A 1 
ATOM   1121 C CD  . LYS A 1 150 ? 61.797   30.636  -14.447 1.00 72.85 150 A 1 
ATOM   1122 C CE  . LYS A 1 150 ? 60.955   30.628  -13.173 1.00 63.73 150 A 1 
ATOM   1123 N NZ  . LYS A 1 150 ? 60.966   31.943  -12.491 1.00 56.71 150 A 1 
ATOM   1124 N N   . TRP A 1 151 ? 61.865   28.299  -19.352 1.00 88.30 151 A 1 
ATOM   1125 C CA  . TRP A 1 151 ? 61.003   28.209  -20.526 1.00 86.99 151 A 1 
ATOM   1126 C C   . TRP A 1 151 ? 60.785   26.770  -20.981 1.00 86.37 151 A 1 
ATOM   1127 O O   . TRP A 1 151 ? 59.653   26.364  -21.214 1.00 85.63 151 A 1 
ATOM   1128 C CB  . TRP A 1 151 ? 61.643   29.018  -21.647 1.00 85.71 151 A 1 
ATOM   1129 C CG  . TRP A 1 151 ? 60.818   29.058  -22.881 1.00 83.87 151 A 1 
ATOM   1130 C CD1 . TRP A 1 151 ? 60.990   28.343  -24.016 1.00 71.60 151 A 1 
ATOM   1131 C CD2 . TRP A 1 151 ? 59.686   29.925  -23.099 1.00 75.92 151 A 1 
ATOM   1132 N NE1 . TRP A 1 151 ? 60.059   28.755  -24.954 1.00 67.48 151 A 1 
ATOM   1133 C CE2 . TRP A 1 151 ? 59.267   29.749  -24.429 1.00 71.22 151 A 1 
ATOM   1134 C CE3 . TRP A 1 151 ? 59.039   30.884  -22.308 1.00 67.52 151 A 1 
ATOM   1135 C CZ2 . TRP A 1 151 ? 58.263   30.545  -24.990 1.00 71.10 151 A 1 
ATOM   1136 C CZ3 . TRP A 1 151 ? 58.022   31.664  -22.844 1.00 62.53 151 A 1 
ATOM   1137 C CH2 . TRP A 1 151 ? 57.651   31.506  -24.173 1.00 63.06 151 A 1 
ATOM   1138 N N   . SER A 1 152 ? 61.883   26.001  -21.073 1.00 89.02 152 A 1 
ATOM   1139 C CA  . SER A 1 152 ? 61.836   24.575  -21.397 1.00 87.17 152 A 1 
ATOM   1140 C C   . SER A 1 152 ? 60.986   23.802  -20.396 1.00 86.11 152 A 1 
ATOM   1141 O O   . SER A 1 152 ? 60.124   23.009  -20.793 1.00 84.24 152 A 1 
ATOM   1142 C CB  . SER A 1 152 ? 63.268   24.031  -21.456 1.00 86.54 152 A 1 
ATOM   1143 O OG  . SER A 1 152 ? 63.278   22.621  -21.498 1.00 73.46 152 A 1 
ATOM   1144 N N   . LEU A 1 153 ? 61.178   24.083  -19.102 1.00 88.48 153 A 1 
ATOM   1145 C CA  . LEU A 1 153 ? 60.361   23.484  -18.047 1.00 86.33 153 A 1 
ATOM   1146 C C   . LEU A 1 153 ? 58.878   23.833  -18.189 1.00 84.95 153 A 1 
ATOM   1147 O O   . LEU A 1 153 ? 58.022   22.962  -18.053 1.00 83.62 153 A 1 
ATOM   1148 C CB  . LEU A 1 153 ? 60.912   23.914  -16.677 1.00 85.96 153 A 1 
ATOM   1149 C CG  . LEU A 1 153 ? 61.418   22.722  -15.841 1.00 75.80 153 A 1 
ATOM   1150 C CD1 . LEU A 1 153 ? 62.826   22.968  -15.325 1.00 68.18 153 A 1 
ATOM   1151 C CD2 . LEU A 1 153 ? 60.502   22.479  -14.642 1.00 69.42 153 A 1 
ATOM   1152 N N   . LEU A 1 154 ? 58.575   25.087  -18.512 1.00 86.83 154 A 1 
ATOM   1153 C CA  . LEU A 1 154 ? 57.202   25.532  -18.760 1.00 83.86 154 A 1 
ATOM   1154 C C   . LEU A 1 154 ? 56.601   24.912  -20.019 1.00 82.54 154 A 1 
ATOM   1155 O O   . LEU A 1 154 ? 55.431   24.529  -20.001 1.00 83.06 154 A 1 
ATOM   1156 C CB  . LEU A 1 154 ? 57.172   27.063  -18.839 1.00 83.31 154 A 1 
ATOM   1157 C CG  . LEU A 1 154 ? 57.118   27.707  -17.450 1.00 77.15 154 A 1 
ATOM   1158 C CD1 . LEU A 1 154 ? 57.562   29.157  -17.528 1.00 69.29 154 A 1 
ATOM   1159 C CD2 . LEU A 1 154 ? 55.688   27.683  -16.880 1.00 69.37 154 A 1 
ATOM   1160 N N   . GLN A 1 155 ? 57.390   24.747  -21.093 1.00 85.09 155 A 1 
ATOM   1161 C CA  . GLN A 1 155 ? 56.940   24.031  -22.285 1.00 82.99 155 A 1 
ATOM   1162 C C   . GLN A 1 155 ? 56.650   22.565  -21.981 1.00 81.73 155 A 1 
ATOM   1163 O O   . GLN A 1 155 ? 55.593   22.081  -22.377 1.00 79.62 155 A 1 
ATOM   1164 C CB  . GLN A 1 155 ? 57.942   24.147  -23.429 1.00 81.48 155 A 1 
ATOM   1165 C CG  . GLN A 1 155 ? 57.693   25.384  -24.298 1.00 75.19 155 A 1 
ATOM   1166 C CD  . GLN A 1 155 ? 58.437   25.324  -25.628 1.00 70.47 155 A 1 
ATOM   1167 O OE1 . GLN A 1 155 ? 59.371   24.567  -25.836 1.00 64.67 155 A 1 
ATOM   1168 N NE2 . GLN A 1 155 ? 58.050   26.122  -26.597 1.00 61.11 155 A 1 
ATOM   1169 N N   . GLN A 1 156 ? 57.531   21.878  -21.237 1.00 87.81 156 A 1 
ATOM   1170 C CA  . GLN A 1 156 ? 57.278   20.500  -20.826 1.00 85.50 156 A 1 
ATOM   1171 C C   . GLN A 1 156 ? 56.009   20.379  -19.968 1.00 83.60 156 A 1 
ATOM   1172 O O   . GLN A 1 156 ? 55.206   19.471  -20.192 1.00 79.26 156 A 1 
ATOM   1173 C CB  . GLN A 1 156 ? 58.473   19.942  -20.059 1.00 83.58 156 A 1 
ATOM   1174 C CG  . GLN A 1 156 ? 59.608   19.529  -21.004 1.00 75.89 156 A 1 
ATOM   1175 C CD  . GLN A 1 156 ? 60.788   18.906  -20.254 1.00 71.24 156 A 1 
ATOM   1176 O OE1 . GLN A 1 156 ? 60.852   18.876  -19.038 1.00 65.10 156 A 1 
ATOM   1177 N NE2 . GLN A 1 156 ? 61.760   18.380  -20.954 1.00 60.91 156 A 1 
ATOM   1178 N N   . GLN A 1 157 ? 55.789   21.315  -19.047 1.00 82.69 157 A 1 
ATOM   1179 C CA  . GLN A 1 157 ? 54.544   21.367  -18.286 1.00 79.34 157 A 1 
ATOM   1180 C C   . GLN A 1 157 ? 53.333   21.595  -19.195 1.00 78.26 157 A 1 
ATOM   1181 O O   . GLN A 1 157 ? 52.288   20.982  -18.976 1.00 73.70 157 A 1 
ATOM   1182 C CB  . GLN A 1 157 ? 54.609   22.460  -17.220 1.00 75.16 157 A 1 
ATOM   1183 C CG  . GLN A 1 157 ? 55.415   22.010  -16.000 1.00 66.88 157 A 1 
ATOM   1184 C CD  . GLN A 1 157 ? 55.386   23.037  -14.864 1.00 61.85 157 A 1 
ATOM   1185 O OE1 . GLN A 1 157 ? 54.904   24.156  -14.995 1.00 57.53 157 A 1 
ATOM   1186 N NE2 . GLN A 1 157 ? 55.884   22.699  -13.708 1.00 52.84 157 A 1 
ATOM   1187 N N   . LYS A 1 158 ? 53.450   22.403  -20.237 1.00 76.86 158 A 1 
ATOM   1188 C CA  . LYS A 1 158 ? 52.383   22.650  -21.200 1.00 76.78 158 A 1 
ATOM   1189 C C   . LYS A 1 158 ? 52.051   21.396  -22.023 1.00 77.19 158 A 1 
ATOM   1190 O O   . LYS A 1 158 ? 50.882   21.102  -22.240 1.00 72.25 158 A 1 
ATOM   1191 C CB  . LYS A 1 158 ? 52.771   23.840  -22.095 1.00 71.42 158 A 1 
ATOM   1192 C CG  . LYS A 1 158 ? 51.558   24.467  -22.781 1.00 64.60 158 A 1 
ATOM   1193 C CD  . LYS A 1 158 ? 52.003   25.644  -23.649 1.00 59.46 158 A 1 
ATOM   1194 C CE  . LYS A 1 158 ? 50.806   26.345  -24.270 1.00 53.00 158 A 1 
ATOM   1195 N NZ  . LYS A 1 158 ? 51.218   27.444  -25.172 1.00 47.19 158 A 1 
ATOM   1196 N N   . THR A 1 159 ? 53.080   20.630  -22.426 1.00 75.40 159 A 1 
ATOM   1197 C CA  . THR A 1 159 ? 52.879   19.344  -23.119 1.00 75.43 159 A 1 
ATOM   1198 C C   . THR A 1 159 ? 52.271   18.293  -22.200 1.00 74.89 159 A 1 
ATOM   1199 O O   . THR A 1 159 ? 51.348   17.592  -22.609 1.00 69.56 159 A 1 
ATOM   1200 C CB  . THR A 1 159 ? 54.173   18.773  -23.734 1.00 71.10 159 A 1 
ATOM   1201 O OG1 . THR A 1 159 ? 55.286   19.595  -23.555 1.00 62.88 159 A 1 
ATOM   1202 C CG2 . THR A 1 159 ? 54.024   18.574  -25.240 1.00 59.25 159 A 1 
ATOM   1203 N N   . ALA A 1 160 ? 52.729   18.211  -20.952 1.00 73.81 160 A 1 
ATOM   1204 C CA  . ALA A 1 160 ? 52.112   17.337  -19.959 1.00 73.46 160 A 1 
ATOM   1205 C C   . ALA A 1 160 ? 50.639   17.701  -19.721 1.00 73.55 160 A 1 
ATOM   1206 O O   . ALA A 1 160 ? 49.785   16.817  -19.628 1.00 68.40 160 A 1 
ATOM   1207 C CB  . ALA A 1 160 ? 52.927   17.407  -18.666 1.00 69.04 160 A 1 
ATOM   1208 N N   . ARG A 1 161 ? 50.339   19.008  -19.693 1.00 72.83 161 A 1 
ATOM   1209 C CA  . ARG A 1 161 ? 48.966   19.496  -19.583 1.00 73.35 161 A 1 
ATOM   1210 C C   . ARG A 1 161 ? 48.125   19.182  -20.814 1.00 75.02 161 A 1 
ATOM   1211 O O   . ARG A 1 161 ? 46.987   18.778  -20.661 1.00 69.10 161 A 1 
ATOM   1212 C CB  . ARG A 1 161 ? 48.968   20.994  -19.280 1.00 67.05 161 A 1 
ATOM   1213 C CG  . ARG A 1 161 ? 47.799   21.349  -18.375 1.00 59.57 161 A 1 
ATOM   1214 C CD  . ARG A 1 161 ? 47.751   22.854  -18.157 1.00 55.66 161 A 1 
ATOM   1215 N NE  . ARG A 1 161 ? 46.954   23.189  -16.976 1.00 49.90 161 A 1 
ATOM   1216 C CZ  . ARG A 1 161 ? 46.628   24.403  -16.604 1.00 43.93 161 A 1 
ATOM   1217 N NH1 . ARG A 1 161 ? 46.881   25.436  -17.352 1.00 41.41 161 A 1 
ATOM   1218 N NH2 . ARG A 1 161 ? 46.058   24.611  -15.460 1.00 40.26 161 A 1 
ATOM   1219 N N   . SER A 1 162 ? 48.696   19.267  -22.004 1.00 72.86 162 A 1 
ATOM   1220 C CA  . SER A 1 162 ? 48.020   18.848  -23.240 1.00 74.41 162 A 1 
ATOM   1221 C C   . SER A 1 162 ? 47.592   17.381  -23.190 1.00 76.80 162 A 1 
ATOM   1222 O O   . SER A 1 162 ? 46.488   17.048  -23.622 1.00 71.08 162 A 1 
ATOM   1223 C CB  . SER A 1 162 ? 48.945   19.090  -24.435 1.00 67.58 162 A 1 
ATOM   1224 O OG  . SER A 1 162 ? 48.394   18.579  -25.628 1.00 58.93 162 A 1 
ATOM   1225 N N   . ASN A 1 163 ? 48.414   16.508  -22.619 1.00 76.58 163 A 1 
ATOM   1226 C CA  . ASN A 1 163 ? 48.020   15.111  -22.411 1.00 79.04 163 A 1 
ATOM   1227 C C   . ASN A 1 163 ? 46.914   14.973  -21.361 1.00 79.70 163 A 1 
ATOM   1228 O O   . ASN A 1 163 ? 46.027   14.141  -21.521 1.00 75.40 163 A 1 
ATOM   1229 C CB  . ASN A 1 163 ? 49.240   14.263  -22.043 1.00 75.07 163 A 1 
ATOM   1230 C CG  . ASN A 1 163 ? 49.993   13.744  -23.258 1.00 67.98 163 A 1 
ATOM   1231 O OD1 . ASN A 1 163 ? 49.570   13.811  -24.394 1.00 60.45 163 A 1 
ATOM   1232 N ND2 . ASN A 1 163 ? 51.153   13.158  -23.036 1.00 59.62 163 A 1 
ATOM   1233 N N   . MET A 1 164 ? 46.963   15.779  -20.296 1.00 80.82 164 A 1 
ATOM   1234 C CA  . MET A 1 164 ? 45.860   15.846  -19.342 1.00 81.91 164 A 1 
ATOM   1235 C C   . MET A 1 164 ? 44.586   16.366  -20.001 1.00 83.61 164 A 1 
ATOM   1236 O O   . MET A 1 164 ? 43.534   15.773  -19.796 1.00 79.46 164 A 1 
ATOM   1237 C CB  . MET A 1 164 ? 46.208   16.733  -18.142 1.00 77.20 164 A 1 
ATOM   1238 C CG  . MET A 1 164 ? 46.884   15.941  -17.025 1.00 70.00 164 A 1 
ATOM   1239 S SD  . MET A 1 164 ? 47.135   16.932  -15.528 1.00 63.48 164 A 1 
ATOM   1240 C CE  . MET A 1 164 ? 47.546   15.625  -14.357 1.00 55.91 164 A 1 
ATOM   1241 N N   . ASP A 1 165 ? 44.689   17.413  -20.816 1.00 82.02 165 A 1 
ATOM   1242 C CA  . ASP A 1 165 ? 43.548   17.974  -21.529 1.00 83.14 165 A 1 
ATOM   1243 C C   . ASP A 1 165 ? 42.935   16.935  -22.487 1.00 84.88 165 A 1 
ATOM   1244 O O   . ASP A 1 165 ? 41.722   16.755  -22.487 1.00 82.12 165 A 1 
ATOM   1245 C CB  . ASP A 1 165 ? 43.951   19.252  -22.276 1.00 79.33 165 A 1 
ATOM   1246 C CG  . ASP A 1 165 ? 44.264   20.442  -21.356 1.00 73.70 165 A 1 
ATOM   1247 O OD1 . ASP A 1 165 ? 43.733   20.503  -20.227 1.00 64.66 165 A 1 
ATOM   1248 O OD2 . ASP A 1 165 ? 45.029   21.336  -21.796 1.00 65.04 165 A 1 
ATOM   1249 N N   . ASN A 1 166 ? 43.778   16.161  -23.193 1.00 82.88 166 A 1 
ATOM   1250 C CA  . ASN A 1 166 ? 43.298   15.046  -24.011 1.00 84.01 166 A 1 
ATOM   1251 C C   . ASN A 1 166 ? 42.639   13.940  -23.173 1.00 84.57 166 A 1 
ATOM   1252 O O   . ASN A 1 166 ? 41.631   13.362  -23.594 1.00 81.08 166 A 1 
ATOM   1253 C CB  . ASN A 1 166 ? 44.476   14.464  -24.812 1.00 81.34 166 A 1 
ATOM   1254 C CG  . ASN A 1 166 ? 44.862   15.301  -26.020 1.00 76.70 166 A 1 
ATOM   1255 O OD1 . ASN A 1 166 ? 44.110   16.087  -26.542 1.00 68.16 166 A 1 
ATOM   1256 N ND2 . ASN A 1 166 ? 46.057   15.104  -26.523 1.00 67.26 166 A 1 
ATOM   1257 N N   . MET A 1 167 ? 43.180   13.626  -21.991 1.00 84.14 167 A 1 
ATOM   1258 C CA  . MET A 1 167 ? 42.530   12.689  -21.066 1.00 84.89 167 A 1 
ATOM   1259 C C   . MET A 1 167 ? 41.186   13.226  -20.578 1.00 86.21 167 A 1 
ATOM   1260 O O   . MET A 1 167 ? 40.218   12.476  -20.535 1.00 83.83 167 A 1 
ATOM   1261 C CB  . MET A 1 167 ? 43.422   12.368  -19.871 1.00 81.99 167 A 1 
ATOM   1262 C CG  . MET A 1 167 ? 44.348   11.174  -20.144 1.00 72.98 167 A 1 
ATOM   1263 S SD  . MET A 1 167 ? 45.223   10.628  -18.657 1.00 66.86 167 A 1 
ATOM   1264 C CE  . MET A 1 167 ? 45.810   9.017   -19.210 1.00 57.36 167 A 1 
ATOM   1265 N N   . PHE A 1 168 ? 41.128   14.527  -20.240 1.00 84.52 168 A 1 
ATOM   1266 C CA  . PHE A 1 168 ? 39.884   15.174  -19.841 1.00 85.82 168 A 1 
ATOM   1267 C C   . PHE A 1 168 ? 38.871   15.215  -20.983 1.00 87.21 168 A 1 
ATOM   1268 O O   . PHE A 1 168 ? 37.714   14.888  -20.755 1.00 87.88 168 A 1 
ATOM   1269 C CB  . PHE A 1 168 ? 40.156   16.582  -19.293 1.00 82.63 168 A 1 
ATOM   1270 C CG  . PHE A 1 168 ? 40.509   16.606  -17.828 1.00 77.57 168 A 1 
ATOM   1271 C CD1 . PHE A 1 168 ? 39.533   16.258  -16.871 1.00 69.07 168 A 1 
ATOM   1272 C CD2 . PHE A 1 168 ? 41.790   16.975  -17.396 1.00 67.98 168 A 1 
ATOM   1273 C CE1 . PHE A 1 168 ? 39.845   16.277  -15.503 1.00 63.71 168 A 1 
ATOM   1274 C CE2 . PHE A 1 168 ? 42.100   16.990  -16.033 1.00 61.85 168 A 1 
ATOM   1275 C CZ  . PHE A 1 168 ? 41.134   16.635  -15.080 1.00 63.47 168 A 1 
ATOM   1276 N N   . GLU A 1 169 ? 39.291   15.524  -22.207 1.00 84.41 169 A 1 
ATOM   1277 C CA  . GLU A 1 169 ? 38.414   15.460  -23.379 1.00 85.22 169 A 1 
ATOM   1278 C C   . GLU A 1 169 ? 37.886   14.048  -23.626 1.00 85.49 169 A 1 
ATOM   1279 O O   . GLU A 1 169 ? 36.695   13.867  -23.870 1.00 85.54 169 A 1 
ATOM   1280 C CB  . GLU A 1 169 ? 39.126   15.960  -24.642 1.00 84.08 169 A 1 
ATOM   1281 C CG  . GLU A 1 169 ? 38.806   17.417  -24.941 1.00 73.39 169 A 1 
ATOM   1282 C CD  . GLU A 1 169 ? 39.304   17.865  -26.310 1.00 65.73 169 A 1 
ATOM   1283 O OE1 . GLU A 1 169 ? 38.722   18.852  -26.825 1.00 59.65 169 A 1 
ATOM   1284 O OE2 . GLU A 1 169 ? 40.220   17.228  -26.855 1.00 58.78 169 A 1 
ATOM   1285 N N   . SER A 1 170 ? 38.759   13.039  -23.525 1.00 86.52 170 A 1 
ATOM   1286 C CA  . SER A 1 170 ? 38.354   11.639  -23.645 1.00 86.42 170 A 1 
ATOM   1287 C C   . SER A 1 170 ? 37.339   11.264  -22.564 1.00 87.50 170 A 1 
ATOM   1288 O O   . SER A 1 170 ? 36.318   10.640  -22.867 1.00 86.15 170 A 1 
ATOM   1289 C CB  . SER A 1 170 ? 39.581   10.730  -23.570 1.00 85.76 170 A 1 
ATOM   1290 O OG  . SER A 1 170 ? 39.191   9.385   -23.759 1.00 74.76 170 A 1 
ATOM   1291 N N   . TYR A 1 171 ? 37.578   11.695  -21.319 1.00 87.95 171 A 1 
ATOM   1292 C CA  . TYR A 1 171 ? 36.663   11.444  -20.199 1.00 88.23 171 A 1 
ATOM   1293 C C   . TYR A 1 171 ? 35.323   12.178  -20.372 1.00 88.98 171 A 1 
ATOM   1294 O O   . TYR A 1 171 ? 34.267   11.583  -20.175 1.00 88.77 171 A 1 
ATOM   1295 C CB  . TYR A 1 171 ? 37.371   11.835  -18.897 1.00 87.43 171 A 1 
ATOM   1296 C CG  . TYR A 1 171 ? 36.629   11.382  -17.661 1.00 87.06 171 A 1 
ATOM   1297 C CD1 . TYR A 1 171 ? 35.946   12.314  -16.858 1.00 76.85 171 A 1 
ATOM   1298 C CD2 . TYR A 1 171 ? 36.631   10.026  -17.310 1.00 76.61 171 A 1 
ATOM   1299 C CE1 . TYR A 1 171 ? 35.260   11.891  -15.713 1.00 72.58 171 A 1 
ATOM   1300 C CE2 . TYR A 1 171 ? 35.940   9.587   -16.162 1.00 73.49 171 A 1 
ATOM   1301 C CZ  . TYR A 1 171 ? 35.257   10.523  -15.367 1.00 74.66 171 A 1 
ATOM   1302 O OH  . TYR A 1 171 ? 34.574   10.100  -14.255 1.00 74.89 171 A 1 
ATOM   1303 N N   . ILE A 1 172 ? 35.367   13.440  -20.819 1.00 86.45 172 A 1 
ATOM   1304 C CA  . ILE A 1 172 ? 34.179   14.236  -21.134 1.00 86.05 172 A 1 
ATOM   1305 C C   . ILE A 1 172 ? 33.387   13.602  -22.279 1.00 86.25 172 A 1 
ATOM   1306 O O   . ILE A 1 172 ? 32.167   13.519  -22.196 1.00 89.05 172 A 1 
ATOM   1307 C CB  . ILE A 1 172 ? 34.571   15.692  -21.468 1.00 85.75 172 A 1 
ATOM   1308 C CG1 . ILE A 1 172 ? 35.022   16.428  -20.186 1.00 78.83 172 A 1 
ATOM   1309 C CG2 . ILE A 1 172 ? 33.424   16.473  -22.135 1.00 75.28 172 A 1 
ATOM   1310 C CD1 . ILE A 1 172 ? 35.800   17.715  -20.462 1.00 67.83 172 A 1 
ATOM   1311 N N   . ASN A 1 173 ? 34.075   13.125  -23.331 1.00 87.20 173 A 1 
ATOM   1312 C CA  . ASN A 1 173 ? 33.409   12.429  -24.434 1.00 87.46 173 A 1 
ATOM   1313 C C   . ASN A 1 173 ? 32.774   11.120  -23.967 1.00 87.85 173 A 1 
ATOM   1314 O O   . ASN A 1 173 ? 31.651   10.814  -24.376 1.00 87.74 173 A 1 
ATOM   1315 C CB  . ASN A 1 173 ? 34.415   12.198  -25.567 1.00 87.14 173 A 1 
ATOM   1316 C CG  . ASN A 1 173 ? 34.605   13.424  -26.440 1.00 81.47 173 A 1 
ATOM   1317 O OD1 . ASN A 1 173 ? 33.745   14.287  -26.549 1.00 73.57 173 A 1 
ATOM   1318 N ND2 . ASN A 1 173 ? 35.722   13.513  -27.125 1.00 73.30 173 A 1 
ATOM   1319 N N   . ASN A 1 174 ? 33.443   10.389  -23.075 1.00 86.83 174 A 1 
ATOM   1320 C CA  . ASN A 1 174 ? 32.881   9.165   -22.523 1.00 87.08 174 A 1 
ATOM   1321 C C   . ASN A 1 174 ? 31.647   9.447   -21.649 1.00 87.34 174 A 1 
ATOM   1322 O O   . ASN A 1 174 ? 30.636   8.764   -21.760 1.00 86.93 174 A 1 
ATOM   1323 C CB  . ASN A 1 174 ? 33.993   8.417   -21.764 1.00 86.72 174 A 1 
ATOM   1324 C CG  . ASN A 1 174 ? 33.867   6.906   -21.854 1.00 79.63 174 A 1 
ATOM   1325 O OD1 . ASN A 1 174 ? 33.066   6.343   -22.572 1.00 70.49 174 A 1 
ATOM   1326 N ND2 . ASN A 1 174 ? 34.710   6.199   -21.124 1.00 71.26 174 A 1 
ATOM   1327 N N   . LEU A 1 175 ? 31.700   10.519  -20.851 1.00 87.85 175 A 1 
ATOM   1328 C CA  . LEU A 1 175 ? 30.575   10.987  -20.057 1.00 85.29 175 A 1 
ATOM   1329 C C   . LEU A 1 175 ? 29.426   11.518  -20.916 1.00 85.11 175 A 1 
ATOM   1330 O O   . LEU A 1 175 ? 28.276   11.205  -20.633 1.00 89.26 175 A 1 
ATOM   1331 C CB  . LEU A 1 175 ? 31.052   12.036  -19.055 1.00 86.70 175 A 1 
ATOM   1332 C CG  . LEU A 1 175 ? 31.653   11.366  -17.811 1.00 81.54 175 A 1 
ATOM   1333 C CD1 . LEU A 1 175 ? 32.602   12.315  -17.105 1.00 72.11 175 A 1 
ATOM   1334 C CD2 . LEU A 1 175 ? 30.557   10.942  -16.823 1.00 74.14 175 A 1 
ATOM   1335 N N   . ARG A 1 176 ? 29.736   12.241  -22.002 1.00 87.26 176 A 1 
ATOM   1336 C CA  . ARG A 1 176 ? 28.720   12.637  -22.980 1.00 86.72 176 A 1 
ATOM   1337 C C   . ARG A 1 176 ? 28.039   11.427  -23.599 1.00 86.50 176 A 1 
ATOM   1338 O O   . ARG A 1 176 ? 26.821   11.432  -23.726 1.00 89.04 176 A 1 
ATOM   1339 C CB  . ARG A 1 176 ? 29.315   13.497  -24.090 1.00 87.76 176 A 1 
ATOM   1340 C CG  . ARG A 1 176 ? 29.371   14.975  -23.688 1.00 81.08 176 A 1 
ATOM   1341 C CD  . ARG A 1 176 ? 29.895   15.780  -24.869 1.00 78.49 176 A 1 
ATOM   1342 N NE  . ARG A 1 176 ? 29.898   17.223  -24.584 1.00 69.55 176 A 1 
ATOM   1343 C CZ  . ARG A 1 176 ? 30.380   18.164  -25.372 1.00 62.72 176 A 1 
ATOM   1344 N NH1 . ARG A 1 176 ? 30.906   17.867  -26.531 1.00 57.06 176 A 1 
ATOM   1345 N NH2 . ARG A 1 176 ? 30.335   19.405  -25.002 1.00 58.17 176 A 1 
ATOM   1346 N N   . ARG A 1 177 ? 28.815   10.394  -23.916 1.00 87.53 177 A 1 
ATOM   1347 C CA  . ARG A 1 177 ? 28.274   9.151   -24.459 1.00 87.75 177 A 1 
ATOM   1348 C C   . ARG A 1 177 ? 27.379   8.432   -23.447 1.00 88.20 177 A 1 
ATOM   1349 O O   . ARG A 1 177 ? 26.318   7.950   -23.813 1.00 88.05 177 A 1 
ATOM   1350 C CB  . ARG A 1 177 ? 29.435   8.273   -24.929 1.00 88.53 177 A 1 
ATOM   1351 C CG  . ARG A 1 177 ? 29.062   7.488   -26.183 1.00 78.32 177 A 1 
ATOM   1352 C CD  . ARG A 1 177 ? 30.271   6.663   -26.625 1.00 77.30 177 A 1 
ATOM   1353 N NE  . ARG A 1 177 ? 30.102   6.159   -27.994 1.00 66.96 177 A 1 
ATOM   1354 C CZ  . ARG A 1 177 ? 30.991   5.462   -28.674 1.00 59.37 177 A 1 
ATOM   1355 N NH1 . ARG A 1 177 ? 32.124   5.089   -28.138 1.00 54.81 177 A 1 
ATOM   1356 N NH2 . ARG A 1 177 ? 30.751   5.121   -29.912 1.00 53.09 177 A 1 
ATOM   1357 N N   . GLN A 1 178 ? 27.782   8.412   -22.172 1.00 87.61 178 A 1 
ATOM   1358 C CA  . GLN A 1 178 ? 26.940   7.895   -21.093 1.00 85.36 178 A 1 
ATOM   1359 C C   . GLN A 1 178 ? 25.653   8.719   -20.929 1.00 86.67 178 A 1 
ATOM   1360 O O   . GLN A 1 178 ? 24.581   8.140   -20.749 1.00 86.17 178 A 1 
ATOM   1361 C CB  . GLN A 1 178 ? 27.704   7.867   -19.771 1.00 85.70 178 A 1 
ATOM   1362 C CG  . GLN A 1 178 ? 28.666   6.670   -19.690 1.00 78.48 178 A 1 
ATOM   1363 C CD  . GLN A 1 178 ? 29.428   6.604   -18.359 1.00 75.48 178 A 1 
ATOM   1364 O OE1 . GLN A 1 178 ? 29.377   7.492   -17.521 1.00 68.81 178 A 1 
ATOM   1365 N NE2 . GLN A 1 178 ? 30.147   5.550   -18.118 1.00 64.03 178 A 1 
ATOM   1366 N N   . LEU A 1 179 ? 25.755   10.040  -21.038 1.00 88.77 179 A 1 
ATOM   1367 C CA  . LEU A 1 179 ? 24.607   10.945  -20.986 1.00 86.99 179 A 1 
ATOM   1368 C C   . LEU A 1 179 ? 23.651   10.737  -22.163 1.00 85.79 179 A 1 
ATOM   1369 O O   . LEU A 1 179 ? 22.441   10.717  -21.959 1.00 88.59 179 A 1 
ATOM   1370 C CB  . LEU A 1 179 ? 25.107   12.395  -20.925 1.00 88.15 179 A 1 
ATOM   1371 C CG  . LEU A 1 179 ? 24.738   13.082  -19.598 1.00 81.18 179 A 1 
ATOM   1372 C CD1 . LEU A 1 179 ? 25.842   14.058  -19.197 1.00 70.37 179 A 1 
ATOM   1373 C CD2 . LEU A 1 179 ? 23.423   13.839  -19.728 1.00 73.36 179 A 1 
ATOM   1374 N N   . GLU A 1 180 ? 24.185   10.537  -23.372 1.00 91.14 180 A 1 
ATOM   1375 C CA  . GLU A 1 180 ? 23.374   10.163  -24.533 1.00 90.02 180 A 1 
ATOM   1376 C C   . GLU A 1 180 ? 22.690   8.810   -24.330 1.00 89.04 180 A 1 
ATOM   1377 O O   . GLU A 1 180 ? 21.499   8.687   -24.623 1.00 88.08 180 A 1 
ATOM   1378 C CB  . GLU A 1 180 ? 24.226   10.098  -25.810 1.00 90.24 180 A 1 
ATOM   1379 C CG  . GLU A 1 180 ? 24.201   11.410  -26.594 1.00 77.84 180 A 1 
ATOM   1380 C CD  . GLU A 1 180 ? 25.016   11.351  -27.889 1.00 70.95 180 A 1 
ATOM   1381 O OE1 . GLU A 1 180 ? 24.684   12.133  -28.812 1.00 64.68 180 A 1 
ATOM   1382 O OE2 . GLU A 1 180 ? 25.982   10.563  -27.946 1.00 65.49 180 A 1 
ATOM   1383 N N   . THR A 1 181 ? 23.423   7.834   -23.791 1.00 88.29 181 A 1 
ATOM   1384 C CA  . THR A 1 181 ? 22.852   6.501   -23.510 1.00 87.18 181 A 1 
ATOM   1385 C C   . THR A 1 181 ? 21.741   6.596   -22.468 1.00 87.80 181 A 1 
ATOM   1386 O O   . THR A 1 181 ? 20.654   6.071   -22.691 1.00 85.86 181 A 1 
ATOM   1387 C CB  . THR A 1 181 ? 23.924   5.502   -23.052 1.00 85.75 181 A 1 
ATOM   1388 O OG1 . THR A 1 181 ? 25.083   5.553   -23.855 1.00 77.47 181 A 1 
ATOM   1389 C CG2 . THR A 1 181 ? 23.422   4.064   -23.132 1.00 73.64 181 A 1 
ATOM   1390 N N   . LEU A 1 182 ? 21.971   7.334   -21.386 1.00 87.60 182 A 1 
ATOM   1391 C CA  . LEU A 1 182 ? 20.952   7.604   -20.367 1.00 85.49 182 A 1 
ATOM   1392 C C   . LEU A 1 182 ? 19.760   8.392   -20.931 1.00 84.40 182 A 1 
ATOM   1393 O O   . LEU A 1 182 ? 18.619   8.132   -20.557 1.00 87.83 182 A 1 
ATOM   1394 C CB  . LEU A 1 182 ? 21.586   8.385   -19.201 1.00 86.86 182 A 1 
ATOM   1395 C CG  . LEU A 1 182 ? 22.344   7.489   -18.201 1.00 79.65 182 A 1 
ATOM   1396 C CD1 . LEU A 1 182 ? 23.284   8.328   -17.345 1.00 69.76 182 A 1 
ATOM   1397 C CD2 . LEU A 1 182 ? 21.373   6.761   -17.267 1.00 72.57 182 A 1 
ATOM   1398 N N   . GLY A 1 183 ? 20.016   9.326   -21.845 1.00 89.34 183 A 1 
ATOM   1399 C CA  . GLY A 1 183 ? 18.972   10.060  -22.550 1.00 88.82 183 A 1 
ATOM   1400 C C   . GLY A 1 183 ? 18.117   9.154   -23.435 1.00 90.06 183 A 1 
ATOM   1401 O O   . GLY A 1 183 ? 16.888   9.277   -23.439 1.00 89.66 183 A 1 
ATOM   1402 N N   . GLN A 1 184 ? 18.748   8.205   -24.135 1.00 90.25 184 A 1 
ATOM   1403 C CA  . GLN A 1 184 ? 18.030   7.195   -24.916 1.00 90.42 184 A 1 
ATOM   1404 C C   . GLN A 1 184 ? 17.250   6.222   -24.025 1.00 90.97 184 A 1 
ATOM   1405 O O   . GLN A 1 184 ? 16.100   5.923   -24.329 1.00 89.12 184 A 1 
ATOM   1406 C CB  . GLN A 1 184 ? 18.997   6.412   -25.805 1.00 89.49 184 A 1 
ATOM   1407 C CG  . GLN A 1 184 ? 19.422   7.222   -27.044 1.00 81.21 184 A 1 
ATOM   1408 C CD  . GLN A 1 184 ? 20.303   6.408   -28.005 1.00 75.71 184 A 1 
ATOM   1409 O OE1 . GLN A 1 184 ? 20.679   5.269   -27.760 1.00 68.59 184 A 1 
ATOM   1410 N NE2 . GLN A 1 184 ? 20.644   6.960   -29.146 1.00 64.49 184 A 1 
ATOM   1411 N N   . GLU A 1 185 ? 17.847   5.774   -22.919 1.00 89.32 185 A 1 
ATOM   1412 C CA  . GLU A 1 185 ? 17.137   4.946   -21.941 1.00 88.83 185 A 1 
ATOM   1413 C C   . GLU A 1 185 ? 15.946   5.682   -21.339 1.00 89.03 185 A 1 
ATOM   1414 O O   . GLU A 1 185 ? 14.867   5.105   -21.231 1.00 89.27 185 A 1 
ATOM   1415 C CB  . GLU A 1 185 ? 18.074   4.481   -20.817 1.00 89.36 185 A 1 
ATOM   1416 C CG  . GLU A 1 185 ? 18.908   3.265   -21.230 1.00 76.44 185 A 1 
ATOM   1417 C CD  . GLU A 1 185 ? 19.785   2.727   -20.091 1.00 68.91 185 A 1 
ATOM   1418 O OE1 . GLU A 1 185 ? 20.240   1.563   -20.227 1.00 62.36 185 A 1 
ATOM   1419 O OE2 . GLU A 1 185 ? 20.033   3.456   -19.109 1.00 62.60 185 A 1 
ATOM   1420 N N   . LYS A 1 186 ? 16.109   6.970   -21.018 1.00 87.66 186 A 1 
ATOM   1421 C CA  . LYS A 1 186 ? 15.021   7.814   -20.541 1.00 86.96 186 A 1 
ATOM   1422 C C   . LYS A 1 186 ? 13.889   7.905   -21.569 1.00 85.95 186 A 1 
ATOM   1423 O O   . LYS A 1 186 ? 12.737   7.672   -21.212 1.00 88.28 186 A 1 
ATOM   1424 C CB  . LYS A 1 186 ? 15.548   9.206   -20.168 1.00 87.78 186 A 1 
ATOM   1425 C CG  . LYS A 1 186 ? 14.418   10.066  -19.584 1.00 87.42 186 A 1 
ATOM   1426 C CD  . LYS A 1 186 ? 14.807   11.527  -19.405 1.00 81.65 186 A 1 
ATOM   1427 C CE  . LYS A 1 186 ? 13.508   12.247  -19.090 1.00 72.83 186 A 1 
ATOM   1428 N NZ  . LYS A 1 186 ? 13.622   13.714  -19.056 1.00 63.29 186 A 1 
ATOM   1429 N N   . LEU A 1 187 ? 14.203   8.198   -22.818 1.00 91.06 187 A 1 
ATOM   1430 C CA  . LEU A 1 187 ? 13.206   8.257   -23.886 1.00 91.22 187 A 1 
ATOM   1431 C C   . LEU A 1 187 ? 12.476   6.922   -24.057 1.00 91.18 187 A 1 
ATOM   1432 O O   . LEU A 1 187 ? 11.265   6.898   -24.283 1.00 89.63 187 A 1 
ATOM   1433 C CB  . LEU A 1 187 ? 13.890   8.655   -25.201 1.00 90.98 187 A 1 
ATOM   1434 C CG  . LEU A 1 187 ? 14.130   10.172  -25.336 1.00 83.72 187 A 1 
ATOM   1435 C CD1 . LEU A 1 187 ? 15.139   10.436  -26.444 1.00 75.36 187 A 1 
ATOM   1436 C CD2 . LEU A 1 187 ? 12.833   10.905  -25.692 1.00 76.81 187 A 1 
ATOM   1437 N N   . LYS A 1 188 ? 13.219   5.814   -23.932 1.00 89.46 188 A 1 
ATOM   1438 C CA  . LYS A 1 188 ? 12.634   4.480   -24.009 1.00 89.24 188 A 1 
ATOM   1439 C C   . LYS A 1 188 ? 11.703   4.191   -22.829 1.00 89.41 188 A 1 
ATOM   1440 O O   . LYS A 1 188 ? 10.602   3.703   -23.041 1.00 88.98 188 A 1 
ATOM   1441 C CB  . LYS A 1 188 ? 13.774   3.455   -24.114 1.00 88.83 188 A 1 
ATOM   1442 C CG  . LYS A 1 188 ? 13.240   2.109   -24.609 1.00 77.75 188 A 1 
ATOM   1443 C CD  . LYS A 1 188 ? 14.360   1.072   -24.643 1.00 75.37 188 A 1 
ATOM   1444 C CE  . LYS A 1 188 ? 13.768   -0.260  -25.072 1.00 64.83 188 A 1 
ATOM   1445 N NZ  . LYS A 1 188 ? 14.712   -1.367  -24.857 1.00 57.46 188 A 1 
ATOM   1446 N N   . LEU A 1 189 ? 12.120   4.562   -21.627 1.00 88.40 189 A 1 
ATOM   1447 C CA  . LEU A 1 189 ? 11.300   4.446   -20.420 1.00 85.56 189 A 1 
ATOM   1448 C C   . LEU A 1 189 ? 10.060   5.339   -20.489 1.00 84.60 189 A 1 
ATOM   1449 O O   . LEU A 1 189 ? 8.979    4.894   -20.133 1.00 88.63 189 A 1 
ATOM   1450 C CB  . LEU A 1 189 ? 12.148   4.788   -19.177 1.00 86.75 189 A 1 
ATOM   1451 C CG  . LEU A 1 189 ? 13.010   3.614   -18.686 1.00 81.34 189 A 1 
ATOM   1452 C CD1 . LEU A 1 189 ? 14.109   4.127   -17.758 1.00 71.31 189 A 1 
ATOM   1453 C CD2 . LEU A 1 189 ? 12.179   2.598   -17.906 1.00 73.33 189 A 1 
ATOM   1454 N N   . GLU A 1 190 ? 10.193   6.567   -20.991 1.00 88.56 190 A 1 
ATOM   1455 C CA  . GLU A 1 190 ? 9.051    7.461   -21.207 1.00 87.35 190 A 1 
ATOM   1456 C C   . GLU A 1 190 ? 8.063    6.893   -22.237 1.00 86.21 190 A 1 
ATOM   1457 O O   . GLU A 1 190 ? 6.848    6.963   -22.036 1.00 86.14 190 A 1 
ATOM   1458 C CB  . GLU A 1 190 ? 9.534    8.861   -21.640 1.00 87.52 190 A 1 
ATOM   1459 C CG  . GLU A 1 190 ? 10.083   9.695   -20.472 1.00 79.05 190 A 1 
ATOM   1460 C CD  . GLU A 1 190 ? 10.664   11.067  -20.876 1.00 73.23 190 A 1 
ATOM   1461 O OE1 . GLU A 1 190 ? 10.962   11.881  -19.961 1.00 66.74 190 A 1 
ATOM   1462 O OE2 . GLU A 1 190 ? 10.889   11.324  -22.082 1.00 67.48 190 A 1 
ATOM   1463 N N   . ALA A 1 191 ? 8.572    6.262   -23.300 1.00 91.42 191 A 1 
ATOM   1464 C CA  . ALA A 1 191 ? 7.722    5.598   -24.287 1.00 91.50 191 A 1 
ATOM   1465 C C   . ALA A 1 191 ? 7.015    4.357   -23.709 1.00 91.99 191 A 1 
ATOM   1466 O O   . ALA A 1 191 ? 5.821    4.167   -23.934 1.00 90.48 191 A 1 
ATOM   1467 C CB  . ALA A 1 191 ? 8.570    5.243   -25.515 1.00 91.65 191 A 1 
ATOM   1468 N N   . GLU A 1 192 ? 7.736    3.540   -22.931 1.00 89.92 192 A 1 
ATOM   1469 C CA  . GLU A 1 192 ? 7.149    2.399   -22.222 1.00 88.68 192 A 1 
ATOM   1470 C C   . GLU A 1 192 ? 6.113    2.856   -21.191 1.00 87.80 192 A 1 
ATOM   1471 O O   . GLU A 1 192 ? 5.046    2.254   -21.079 1.00 88.61 192 A 1 
ATOM   1472 C CB  . GLU A 1 192 ? 8.239    1.553   -21.545 1.00 89.93 192 A 1 
ATOM   1473 C CG  . GLU A 1 192 ? 8.952    0.617   -22.534 1.00 76.22 192 A 1 
ATOM   1474 C CD  . GLU A 1 192 ? 10.071   -0.245  -21.912 1.00 69.76 192 A 1 
ATOM   1475 O OE1 . GLU A 1 192 ? 10.733   -0.983  -22.692 1.00 62.99 192 A 1 
ATOM   1476 O OE2 . GLU A 1 192 ? 10.301   -0.163  -20.690 1.00 64.15 192 A 1 
ATOM   1477 N N   . LEU A 1 193 ? 6.401    3.949   -20.478 1.00 88.86 193 A 1 
ATOM   1478 C CA  . LEU A 1 193 ? 5.490    4.547   -19.512 1.00 86.84 193 A 1 
ATOM   1479 C C   . LEU A 1 193 ? 4.212    5.054   -20.190 1.00 84.91 193 A 1 
ATOM   1480 O O   . LEU A 1 193 ? 3.119    4.774   -19.712 1.00 87.55 193 A 1 
ATOM   1481 C CB  . LEU A 1 193 ? 6.224    5.684   -18.778 1.00 88.24 193 A 1 
ATOM   1482 C CG  . LEU A 1 193 ? 5.501    6.118   -17.496 1.00 86.44 193 A 1 
ATOM   1483 C CD1 . LEU A 1 193 ? 6.362    5.787   -16.277 1.00 73.99 193 A 1 
ATOM   1484 C CD2 . LEU A 1 193 ? 5.226    7.619   -17.504 1.00 76.98 193 A 1 
ATOM   1485 N N   . GLY A 1 194 ? 4.346    5.723   -21.328 1.00 90.52 194 A 1 
ATOM   1486 C CA  . GLY A 1 194 ? 3.218    6.155   -22.142 1.00 90.38 194 A 1 
ATOM   1487 C C   . GLY A 1 194 ? 2.353    4.985   -22.627 1.00 91.23 194 A 1 
ATOM   1488 O O   . GLY A 1 194 ? 1.126    5.022   -22.507 1.00 89.77 194 A 1 
ATOM   1489 N N   . ASN A 1 195 ? 2.984    3.900   -23.085 1.00 88.36 195 A 1 
ATOM   1490 C CA  . ASN A 1 195 ? 2.262    2.685   -23.469 1.00 89.04 195 A 1 
ATOM   1491 C C   . ASN A 1 195 ? 1.553    2.031   -22.281 1.00 88.54 195 A 1 
ATOM   1492 O O   . ASN A 1 195 ? 0.404    1.594   -22.408 1.00 88.64 195 A 1 
ATOM   1493 C CB  . ASN A 1 195 ? 3.233    1.685   -24.121 1.00 89.28 195 A 1 
ATOM   1494 C CG  . ASN A 1 195 ? 3.212    1.722   -25.641 1.00 80.12 195 A 1 
ATOM   1495 O OD1 . ASN A 1 195 ? 2.407    2.356   -26.293 1.00 72.31 195 A 1 
ATOM   1496 N ND2 . ASN A 1 195 ? 4.094    0.978   -26.274 1.00 71.39 195 A 1 
ATOM   1497 N N   . MET A 1 196 ? 2.213    1.957   -21.116 1.00 88.17 196 A 1 
ATOM   1498 C CA  . MET A 1 196 ? 1.591    1.421   -19.917 1.00 87.69 196 A 1 
ATOM   1499 C C   . MET A 1 196 ? 0.439    2.288   -19.417 1.00 87.94 196 A 1 
ATOM   1500 O O   . MET A 1 196 ? -0.576   1.745   -18.986 1.00 88.43 196 A 1 
ATOM   1501 C CB  . MET A 1 196 ? 2.631    1.215   -18.804 1.00 87.62 196 A 1 
ATOM   1502 C CG  . MET A 1 196 ? 3.376    -0.103  -18.950 1.00 78.56 196 A 1 
ATOM   1503 S SD  . MET A 1 196 ? 4.224    -0.634  -17.439 1.00 72.07 196 A 1 
ATOM   1504 C CE  . MET A 1 196 ? 5.941    -0.369  -17.914 1.00 61.80 196 A 1 
ATOM   1505 N N   . GLN A 1 197 ? 0.560    3.607   -19.498 1.00 87.22 197 A 1 
ATOM   1506 C CA  . GLN A 1 197 ? -0.538   4.518   -19.168 1.00 87.06 197 A 1 
ATOM   1507 C C   . GLN A 1 197 ? -1.732   4.313   -20.101 1.00 87.34 197 A 1 
ATOM   1508 O O   . GLN A 1 197 ? -2.851   4.184   -19.610 1.00 86.29 197 A 1 
ATOM   1509 C CB  . GLN A 1 197 ? -0.061   5.975   -19.215 1.00 87.42 197 A 1 
ATOM   1510 C CG  . GLN A 1 197 ? 0.728    6.355   -17.951 1.00 81.01 197 A 1 
ATOM   1511 C CD  . GLN A 1 197 ? 1.270    7.787   -17.994 1.00 76.29 197 A 1 
ATOM   1512 O OE1 . GLN A 1 197 ? 1.223    8.484   -18.987 1.00 70.00 197 A 1 
ATOM   1513 N NE2 . GLN A 1 197 ? 1.809    8.277   -16.896 1.00 65.19 197 A 1 
ATOM   1514 N N   . GLY A 1 198 ? -1.482   4.178   -21.403 1.00 90.42 198 A 1 
ATOM   1515 C CA  . GLY A 1 198 ? -2.528   3.851   -22.362 1.00 90.34 198 A 1 
ATOM   1516 C C   . GLY A 1 198 ? -3.229   2.526   -22.043 1.00 91.43 198 A 1 
ATOM   1517 O O   . GLY A 1 198 ? -4.458   2.464   -21.994 1.00 89.48 198 A 1 
ATOM   1518 N N   . LEU A 1 199 ? -2.455   1.485   -21.719 1.00 87.73 199 A 1 
ATOM   1519 C CA  . LEU A 1 199 ? -3.009   0.200   -21.280 1.00 87.81 199 A 1 
ATOM   1520 C C   . LEU A 1 199 ? -3.836   0.322   -20.001 1.00 88.57 199 A 1 
ATOM   1521 O O   . LEU A 1 199 ? -4.907   -0.270  -19.906 1.00 87.53 199 A 1 
ATOM   1522 C CB  . LEU A 1 199 ? -1.859   -0.808  -21.067 1.00 87.69 199 A 1 
ATOM   1523 C CG  . LEU A 1 199 ? -1.410   -1.498  -22.369 1.00 78.18 199 A 1 
ATOM   1524 C CD1 . LEU A 1 199 ? -0.012   -2.095  -22.190 1.00 69.96 199 A 1 
ATOM   1525 C CD2 . LEU A 1 199 ? -2.363   -2.629  -22.745 1.00 71.97 199 A 1 
ATOM   1526 N N   . VAL A 1 200 ? -3.360   1.089   -19.010 1.00 88.04 200 A 1 
ATOM   1527 C CA  . VAL A 1 200 ? -4.117   1.330   -17.771 1.00 87.17 200 A 1 
ATOM   1528 C C   . VAL A 1 200 ? -5.437   2.040   -18.063 1.00 86.51 200 A 1 
ATOM   1529 O O   . VAL A 1 200 ? -6.446   1.718   -17.433 1.00 89.80 200 A 1 
ATOM   1530 C CB  . VAL A 1 200 ? -3.283   2.124   -16.752 1.00 87.40 200 A 1 
ATOM   1531 C CG1 . VAL A 1 200 ? -4.101   2.705   -15.593 1.00 78.36 200 A 1 
ATOM   1532 C CG2 . VAL A 1 200 ? -2.223   1.232   -16.117 1.00 76.25 200 A 1 
ATOM   1533 N N   . GLU A 1 201 ? -5.429   2.975   -18.993 1.00 89.62 201 A 1 
ATOM   1534 C CA  . GLU A 1 201 ? -6.627   3.717   -19.379 1.00 89.97 201 A 1 
ATOM   1535 C C   . GLU A 1 201 ? -7.622   2.825   -20.134 1.00 89.78 201 A 1 
ATOM   1536 O O   . GLU A 1 201 ? -8.801   2.801   -19.785 1.00 89.53 201 A 1 
ATOM   1537 C CB  . GLU A 1 201 ? -6.193   4.973   -20.142 1.00 90.56 201 A 1 
ATOM   1538 C CG  . GLU A 1 201 ? -7.240   6.081   -20.103 1.00 77.85 201 A 1 
ATOM   1539 C CD  . GLU A 1 201 ? -6.628   7.498   -20.082 1.00 69.59 201 A 1 
ATOM   1540 O OE1 . GLU A 1 201 ? -7.316   8.417   -19.581 1.00 62.14 201 A 1 
ATOM   1541 O OE2 . GLU A 1 201 ? -5.468   7.670   -20.525 1.00 61.70 201 A 1 
ATOM   1542 N N   . ASP A 1 202 ? -7.136   1.982   -21.038 1.00 90.71 202 A 1 
ATOM   1543 C CA  . ASP A 1 202 ? -7.954   0.961   -21.700 1.00 91.06 202 A 1 
ATOM   1544 C C   . ASP A 1 202 ? -8.566   -0.027  -20.696 1.00 91.29 202 A 1 
ATOM   1545 O O   . ASP A 1 202 ? -9.754   -0.339  -20.765 1.00 90.09 202 A 1 
ATOM   1546 C CB  . ASP A 1 202 ? -7.110   0.180   -22.721 1.00 91.07 202 A 1 
ATOM   1547 C CG  . ASP A 1 202 ? -6.856   0.911   -24.037 1.00 82.39 202 A 1 
ATOM   1548 O OD1 . ASP A 1 202 ? -7.550   1.914   -24.319 1.00 74.28 202 A 1 
ATOM   1549 O OD2 . ASP A 1 202 ? -6.003   0.403   -24.806 1.00 74.79 202 A 1 
ATOM   1550 N N   . PHE A 1 203 ? -7.782   -0.481  -19.718 1.00 89.86 203 A 1 
ATOM   1551 C CA  . PHE A 1 203 ? -8.299   -1.361  -18.669 1.00 89.82 203 A 1 
ATOM   1552 C C   . PHE A 1 203 ? -9.303   -0.658  -17.753 1.00 89.98 203 A 1 
ATOM   1553 O O   . PHE A 1 203 ? -10.249  -1.306  -17.300 1.00 90.31 203 A 1 
ATOM   1554 C CB  . PHE A 1 203 ? -7.156   -1.970  -17.848 1.00 89.70 203 A 1 
ATOM   1555 C CG  . PHE A 1 203 ? -6.482   -3.158  -18.498 1.00 85.49 203 A 1 
ATOM   1556 C CD1 . PHE A 1 203 ? -7.214   -4.322  -18.795 1.00 76.07 203 A 1 
ATOM   1557 C CD2 . PHE A 1 203 ? -5.105   -3.127  -18.804 1.00 76.08 203 A 1 
ATOM   1558 C CE1 . PHE A 1 203 ? -6.594   -5.427  -19.411 1.00 72.22 203 A 1 
ATOM   1559 C CE2 . PHE A 1 203 ? -4.486   -4.224  -19.427 1.00 73.36 203 A 1 
ATOM   1560 C CZ  . PHE A 1 203 ? -5.232   -5.371  -19.729 1.00 74.72 203 A 1 
ATOM   1561 N N   . LYS A 1 204 ? -9.132   0.640   -17.481 1.00 87.87 204 A 1 
ATOM   1562 C CA  . LYS A 1 204 ? -10.122  1.426   -16.740 1.00 87.66 204 A 1 
ATOM   1563 C C   . LYS A 1 204 ? -11.441  1.513   -17.500 1.00 87.20 204 A 1 
ATOM   1564 O O   . LYS A 1 204 ? -12.471  1.219   -16.908 1.00 89.43 204 A 1 
ATOM   1565 C CB  . LYS A 1 204 ? -9.619   2.842   -16.451 1.00 88.59 204 A 1 
ATOM   1566 C CG  . LYS A 1 204 ? -8.688   2.911   -15.232 1.00 79.16 204 A 1 
ATOM   1567 C CD  . LYS A 1 204 ? -8.166   4.336   -15.084 1.00 76.18 204 A 1 
ATOM   1568 C CE  . LYS A 1 204 ? -7.213   4.441   -13.903 1.00 66.53 204 A 1 
ATOM   1569 N NZ  . LYS A 1 204 ? -6.599   5.786   -13.824 1.00 58.25 204 A 1 
ATOM   1570 N N   . ASN A 1 205 ? -11.389  1.845   -18.773 1.00 89.89 205 A 1 
ATOM   1571 C CA  . ASN A 1 205 ? -12.583  1.943   -19.607 1.00 90.64 205 A 1 
ATOM   1572 C C   . ASN A 1 205 ? -13.298  0.594   -19.688 1.00 90.54 205 A 1 
ATOM   1573 O O   . ASN A 1 205 ? -14.500  0.508   -19.440 1.00 88.96 205 A 1 
ATOM   1574 C CB  . ASN A 1 205 ? -12.175  2.455   -20.996 1.00 90.66 205 A 1 
ATOM   1575 C CG  . ASN A 1 205 ? -11.695  3.905   -20.971 1.00 88.27 205 A 1 
ATOM   1576 O OD1 . ASN A 1 205 ? -11.998  4.680   -20.076 1.00 78.92 205 A 1 
ATOM   1577 N ND2 . ASN A 1 205 ? -10.943  4.314   -21.967 1.00 78.17 205 A 1 
ATOM   1578 N N   . LYS A 1 206 ? -12.544  -0.480  -19.928 1.00 89.79 206 A 1 
ATOM   1579 C CA  . LYS A 1 206 ? -13.103  -1.828  -19.961 1.00 89.63 206 A 1 
ATOM   1580 C C   . LYS A 1 206 ? -13.703  -2.248  -18.616 1.00 89.81 206 A 1 
ATOM   1581 O O   . LYS A 1 206 ? -14.740  -2.909  -18.585 1.00 89.59 206 A 1 
ATOM   1582 C CB  . LYS A 1 206 ? -12.005  -2.792  -20.419 1.00 90.00 206 A 1 
ATOM   1583 C CG  . LYS A 1 206 ? -12.584  -4.135  -20.862 1.00 78.75 206 A 1 
ATOM   1584 C CD  . LYS A 1 206 ? -11.487  -5.029  -21.425 1.00 75.56 206 A 1 
ATOM   1585 C CE  . LYS A 1 206 ? -12.105  -6.313  -21.956 1.00 66.04 206 A 1 
ATOM   1586 N NZ  . LYS A 1 206 ? -11.087  -7.229  -22.495 1.00 58.26 206 A 1 
ATOM   1587 N N   . TYR A 1 207 ? -13.078  -1.858  -17.512 1.00 91.29 207 A 1 
ATOM   1588 C CA  . TYR A 1 207 ? -13.604  -2.106  -16.166 1.00 90.34 207 A 1 
ATOM   1589 C C   . TYR A 1 207 ? -14.917  -1.347  -15.912 1.00 89.29 207 A 1 
ATOM   1590 O O   . TYR A 1 207 ? -15.849  -1.922  -15.352 1.00 89.68 207 A 1 
ATOM   1591 C CB  . TYR A 1 207 ? -12.531  -1.741  -15.135 1.00 90.11 207 A 1 
ATOM   1592 C CG  . TYR A 1 207 ? -13.012  -1.790  -13.708 1.00 89.65 207 A 1 
ATOM   1593 C CD1 . TYR A 1 207 ? -13.397  -0.612  -13.039 1.00 80.58 207 A 1 
ATOM   1594 C CD2 . TYR A 1 207 ? -13.086  -3.019  -13.047 1.00 82.43 207 A 1 
ATOM   1595 C CE1 . TYR A 1 207 ? -13.856  -0.663  -11.716 1.00 79.02 207 A 1 
ATOM   1596 C CE2 . TYR A 1 207 ? -13.546  -3.085  -11.723 1.00 80.66 207 A 1 
ATOM   1597 C CZ  . TYR A 1 207 ? -13.925  -1.897  -11.065 1.00 80.45 207 A 1 
ATOM   1598 O OH  . TYR A 1 207 ? -14.385  -1.969  -9.774  1.00 78.76 207 A 1 
ATOM   1599 N N   . GLU A 1 208 ? -14.994  -0.081  -16.317 1.00 90.56 208 A 1 
ATOM   1600 C CA  . GLU A 1 208 ? -16.227  0.706   -16.211 1.00 90.39 208 A 1 
ATOM   1601 C C   . GLU A 1 208 ? -17.353  0.113   -17.063 1.00 89.56 208 A 1 
ATOM   1602 O O   . GLU A 1 208 ? -18.461  -0.062  -16.559 1.00 89.11 208 A 1 
ATOM   1603 C CB  . GLU A 1 208 ? -15.970  2.171   -16.578 1.00 90.22 208 A 1 
ATOM   1604 C CG  . GLU A 1 208 ? -15.255  2.913   -15.448 1.00 78.92 208 A 1 
ATOM   1605 C CD  . GLU A 1 208 ? -15.088  4.432   -15.669 1.00 70.77 208 A 1 
ATOM   1606 O OE1 . GLU A 1 208 ? -14.616  5.084   -14.712 1.00 63.99 208 A 1 
ATOM   1607 O OE2 . GLU A 1 208 ? -15.438  4.932   -16.757 1.00 63.68 208 A 1 
ATOM   1608 N N   . ASP A 1 209 ? -17.052  -0.298  -18.292 1.00 91.48 209 A 1 
ATOM   1609 C CA  . ASP A 1 209 ? -18.023  -0.961  -19.164 1.00 91.69 209 A 1 
ATOM   1610 C C   . ASP A 1 209 ? -18.558  -2.261  -18.555 1.00 91.14 209 A 1 
ATOM   1611 O O   . ASP A 1 209 ? -19.766  -2.506  -18.567 1.00 89.80 209 A 1 
ATOM   1612 C CB  . ASP A 1 209 ? -17.382  -1.268  -20.530 1.00 91.54 209 A 1 
ATOM   1613 C CG  . ASP A 1 209 ? -17.379  -0.104  -21.519 1.00 82.44 209 A 1 
ATOM   1614 O OD1 . ASP A 1 209 ? -18.062  0.911   -21.261 1.00 74.44 209 A 1 
ATOM   1615 O OD2 . ASP A 1 209 ? -16.773  -0.299  -22.603 1.00 74.59 209 A 1 
ATOM   1616 N N   . GLU A 1 210 ? -17.683  -3.083  -17.990 1.00 90.38 210 A 1 
ATOM   1617 C CA  . GLU A 1 210 ? -18.095  -4.338  -17.364 1.00 89.78 210 A 1 
ATOM   1618 C C   . GLU A 1 210 ? -18.881  -4.109  -16.065 1.00 88.74 210 A 1 
ATOM   1619 O O   . GLU A 1 210 ? -19.819  -4.845  -15.773 1.00 88.20 210 A 1 
ATOM   1620 C CB  . GLU A 1 210 ? -16.883  -5.252  -17.142 1.00 89.77 210 A 1 
ATOM   1621 C CG  . GLU A 1 210 ? -16.299  -5.861  -18.438 1.00 77.79 210 A 1 
ATOM   1622 C CD  . GLU A 1 210 ? -17.301  -6.719  -19.234 1.00 72.24 210 A 1 
ATOM   1623 O OE1 . GLU A 1 210 ? -17.311  -6.638  -20.486 1.00 65.87 210 A 1 
ATOM   1624 O OE2 . GLU A 1 210 ? -18.087  -7.451  -18.608 1.00 64.99 210 A 1 
ATOM   1625 N N   . ILE A 1 211 ? -18.567  -3.058  -15.293 1.00 90.22 211 A 1 
ATOM   1626 C CA  . ILE A 1 211 ? -19.401  -2.655  -14.139 1.00 89.33 211 A 1 
ATOM   1627 C C   . ILE A 1 211 ? -20.792  -2.217  -14.588 1.00 89.32 211 A 1 
ATOM   1628 O O   . ILE A 1 211 ? -21.775  -2.592  -13.953 1.00 89.31 211 A 1 
ATOM   1629 C CB  . ILE A 1 211 ? -18.715  -1.552  -13.301 1.00 88.33 211 A 1 
ATOM   1630 C CG1 . ILE A 1 211 ? -17.685  -2.227  -12.375 1.00 79.76 211 A 1 
ATOM   1631 C CG2 . ILE A 1 211 ? -19.708  -0.716  -12.471 1.00 76.48 211 A 1 
ATOM   1632 C CD1 . ILE A 1 211 ? -17.003  -1.283  -11.388 1.00 69.17 211 A 1 
ATOM   1633 N N   . ASN A 1 212 ? -20.888  -1.445  -15.664 1.00 90.05 212 A 1 
ATOM   1634 C CA  . ASN A 1 212 ? -22.166  -0.979  -16.188 1.00 90.43 212 A 1 
ATOM   1635 C C   . ASN A 1 212 ? -23.015  -2.162  -16.659 1.00 90.02 212 A 1 
ATOM   1636 O O   . ASN A 1 212 ? -24.142  -2.320  -16.182 1.00 89.99 212 A 1 
ATOM   1637 C CB  . ASN A 1 212 ? -21.922  0.056   -17.289 1.00 90.80 212 A 1 
ATOM   1638 C CG  . ASN A 1 212 ? -21.422  1.382   -16.736 1.00 85.65 212 A 1 
ATOM   1639 O OD1 . ASN A 1 212 ? -21.654  1.751   -15.592 1.00 75.68 212 A 1 
ATOM   1640 N ND2 . ASN A 1 212 ? -20.746  2.165   -17.554 1.00 74.66 212 A 1 
ATOM   1641 N N   . LYS A 1 213 ? -22.457  -3.068  -17.462 1.00 90.06 213 A 1 
ATOM   1642 C CA  . LYS A 1 213 ? -23.145  -4.294  -17.887 1.00 90.10 213 A 1 
ATOM   1643 C C   . LYS A 1 213 ? -23.594  -5.149  -16.707 1.00 90.31 213 A 1 
ATOM   1644 O O   . LYS A 1 213 ? -24.717  -5.646  -16.693 1.00 89.14 213 A 1 
ATOM   1645 C CB  . LYS A 1 213 ? -22.219  -5.149  -18.746 1.00 90.45 213 A 1 
ATOM   1646 C CG  . LYS A 1 213 ? -21.973  -4.576  -20.145 1.00 81.84 213 A 1 
ATOM   1647 C CD  . LYS A 1 213 ? -20.948  -5.478  -20.815 1.00 78.97 213 A 1 
ATOM   1648 C CE  . LYS A 1 213 ? -20.354  -4.855  -22.063 1.00 69.11 213 A 1 
ATOM   1649 N NZ  . LYS A 1 213 ? -19.073  -5.526  -22.356 1.00 61.20 213 A 1 
ATOM   1650 N N   . ARG A 1 214 ? -22.735  -5.313  -15.718 1.00 89.58 214 A 1 
ATOM   1651 C CA  . ARG A 1 214 ? -23.099  -6.046  -14.508 1.00 87.55 214 A 1 
ATOM   1652 C C   . ARG A 1 214 ? -24.274  -5.386  -13.790 1.00 86.90 214 A 1 
ATOM   1653 O O   . ARG A 1 214 ? -25.173  -6.077  -13.332 1.00 86.83 214 A 1 
ATOM   1654 C CB  . ARG A 1 214 ? -21.874  -6.158  -13.596 1.00 87.74 214 A 1 
ATOM   1655 C CG  . ARG A 1 214 ? -22.241  -6.892  -12.305 1.00 84.59 214 A 1 
ATOM   1656 C CD  . ARG A 1 214 ? -21.067  -6.905  -11.333 1.00 79.44 214 A 1 
ATOM   1657 N NE  . ARG A 1 214 ? -21.580  -7.221  -10.010 1.00 71.06 214 A 1 
ATOM   1658 C CZ  . ARG A 1 214 ? -20.996  -6.972  -8.863  1.00 64.72 214 A 1 
ATOM   1659 N NH1 . ARG A 1 214 ? -19.749  -6.568  -8.793  1.00 59.83 214 A 1 
ATOM   1660 N NH2 . ARG A 1 214 ? -21.689  -7.102  -7.782  1.00 57.75 214 A 1 
ATOM   1661 N N   . THR A 1 215 ? -24.266  -4.066  -13.686 1.00 88.49 215 A 1 
ATOM   1662 C CA  . THR A 1 215 ? -25.333  -3.310  -13.022 1.00 87.18 215 A 1 
ATOM   1663 C C   . THR A 1 215 ? -26.651  -3.433  -13.783 1.00 88.06 215 A 1 
ATOM   1664 O O   . THR A 1 215 ? -27.697  -3.613  -13.161 1.00 88.08 215 A 1 
ATOM   1665 C CB  . THR A 1 215 ? -24.948  -1.837  -12.871 1.00 86.98 215 A 1 
ATOM   1666 O OG1 . THR A 1 215 ? -23.692  -1.719  -12.245 1.00 79.73 215 A 1 
ATOM   1667 C CG2 . THR A 1 215 ? -25.940  -1.078  -11.992 1.00 75.54 215 A 1 
ATOM   1668 N N   . GLU A 1 216 ? -26.606  -3.419  -15.106 1.00 90.17 216 A 1 
ATOM   1669 C CA  . GLU A 1 216 ? -27.773  -3.682  -15.948 1.00 90.48 216 A 1 
ATOM   1670 C C   . GLU A 1 216 ? -28.326  -5.095  -15.719 1.00 90.08 216 A 1 
ATOM   1671 O O   . GLU A 1 216 ? -29.509  -5.240  -15.431 1.00 89.69 216 A 1 
ATOM   1672 C CB  . GLU A 1 216 ? -27.438  -3.475  -17.426 1.00 91.14 216 A 1 
ATOM   1673 C CG  . GLU A 1 216 ? -27.344  -1.989  -17.783 1.00 80.32 216 A 1 
ATOM   1674 C CD  . GLU A 1 216 ? -26.998  -1.725  -19.259 1.00 74.09 216 A 1 
ATOM   1675 O OE1 . GLU A 1 216 ? -27.206  -0.571  -19.691 1.00 65.31 216 A 1 
ATOM   1676 O OE2 . GLU A 1 216 ? -26.530  -2.656  -19.946 1.00 68.19 216 A 1 
ATOM   1677 N N   . MET A 1 217 ? -27.468  -6.112  -15.728 1.00 89.76 217 A 1 
ATOM   1678 C CA  . MET A 1 217 ? -27.886  -7.493  -15.461 1.00 89.17 217 A 1 
ATOM   1679 C C   . MET A 1 217 ? -28.427  -7.685  -14.043 1.00 89.20 217 A 1 
ATOM   1680 O O   . MET A 1 217 ? -29.382  -8.437  -13.842 1.00 88.31 217 A 1 
ATOM   1681 C CB  . MET A 1 217 ? -26.717  -8.456  -15.694 1.00 89.31 217 A 1 
ATOM   1682 C CG  . MET A 1 217 ? -26.405  -8.658  -17.178 1.00 83.45 217 A 1 
ATOM   1683 S SD  . MET A 1 217 ? -25.181  -9.958  -17.461 1.00 74.83 217 A 1 
ATOM   1684 C CE  . MET A 1 217 ? -25.173  -9.974  -19.267 1.00 63.94 217 A 1 
ATOM   1685 N N   . GLU A 1 218 ? -27.844  -7.016  -13.043 1.00 88.37 218 A 1 
ATOM   1686 C CA  . GLU A 1 218 ? -28.366  -7.043  -11.675 1.00 86.78 218 A 1 
ATOM   1687 C C   . GLU A 1 218 ? -29.765  -6.401  -11.594 1.00 86.77 218 A 1 
ATOM   1688 O O   . GLU A 1 218 ? -30.635  -6.932  -10.908 1.00 86.14 218 A 1 
ATOM   1689 C CB  . GLU A 1 218 ? -27.402  -6.350  -10.689 1.00 85.95 218 A 1 
ATOM   1690 C CG  . GLU A 1 218 ? -26.188  -7.208  -10.296 1.00 78.03 218 A 1 
ATOM   1691 C CD  . GLU A 1 218 ? -25.281  -6.619  -9.192  1.00 74.19 218 A 1 
ATOM   1692 O OE1 . GLU A 1 218 ? -24.324  -7.320  -8.766  1.00 67.62 218 A 1 
ATOM   1693 O OE2 . GLU A 1 218 ? -25.521  -5.500  -8.693  1.00 68.89 218 A 1 
ATOM   1694 N N   . ASN A 1 219 ? -30.003  -5.315  -12.322 1.00 86.50 219 A 1 
ATOM   1695 C CA  . ASN A 1 219 ? -31.317  -4.681  -12.380 1.00 87.00 219 A 1 
ATOM   1696 C C   . ASN A 1 219 ? -32.342  -5.566  -13.092 1.00 87.72 219 A 1 
ATOM   1697 O O   . ASN A 1 219 ? -33.470  -5.712  -12.607 1.00 88.03 219 A 1 
ATOM   1698 C CB  . ASN A 1 219 ? -31.198  -3.324  -13.082 1.00 87.24 219 A 1 
ATOM   1699 C CG  . ASN A 1 219 ? -30.503  -2.264  -12.247 1.00 80.20 219 A 1 
ATOM   1700 O OD1 . ASN A 1 219 ? -30.521  -2.270  -11.026 1.00 71.27 219 A 1 
ATOM   1701 N ND2 . ASN A 1 219 ? -29.924  -1.279  -12.893 1.00 69.75 219 A 1 
ATOM   1702 N N   . GLU A 1 220 ? -31.964  -6.194  -14.204 1.00 88.47 220 A 1 
ATOM   1703 C CA  . GLU A 1 220 ? -32.816  -7.123  -14.945 1.00 88.47 220 A 1 
ATOM   1704 C C   . GLU A 1 220 ? -33.165  -8.350  -14.090 1.00 88.23 220 A 1 
ATOM   1705 O O   . GLU A 1 220 ? -34.328  -8.756  -14.013 1.00 87.28 220 A 1 
ATOM   1706 C CB  . GLU A 1 220 ? -32.098  -7.491  -16.251 1.00 89.30 220 A 1 
ATOM   1707 C CG  . GLU A 1 220 ? -33.066  -8.005  -17.319 1.00 77.08 220 A 1 
ATOM   1708 C CD  . GLU A 1 220 ? -32.371  -8.288  -18.664 1.00 71.11 220 A 1 
ATOM   1709 O OE1 . GLU A 1 220 ? -33.084  -8.294  -19.693 1.00 62.57 220 A 1 
ATOM   1710 O OE2 . GLU A 1 220 ? -31.149  -8.520  -18.668 1.00 64.40 220 A 1 
ATOM   1711 N N   . PHE A 1 221 ? -32.185  -8.875  -13.345 1.00 89.25 221 A 1 
ATOM   1712 C CA  . PHE A 1 221 ? -32.422  -9.937  -12.372 1.00 88.40 221 A 1 
ATOM   1713 C C   . PHE A 1 221 ? -33.444  -9.527  -11.306 1.00 88.77 221 A 1 
ATOM   1714 O O   . PHE A 1 221 ? -34.339  -10.312 -10.979 1.00 88.06 221 A 1 
ATOM   1715 C CB  . PHE A 1 221 ? -31.101  -10.336 -11.711 1.00 86.68 221 A 1 
ATOM   1716 C CG  . PHE A 1 221 ? -31.279  -11.371 -10.618 1.00 87.86 221 A 1 
ATOM   1717 C CD1 . PHE A 1 221 ? -31.536  -10.980 -9.293  1.00 80.52 221 A 1 
ATOM   1718 C CD2 . PHE A 1 221 ? -31.250  -12.729 -10.943 1.00 82.22 221 A 1 
ATOM   1719 C CE1 . PHE A 1 221 ? -31.763  -11.943 -8.300  1.00 78.61 221 A 1 
ATOM   1720 C CE2 . PHE A 1 221 ? -31.461  -13.698 -9.951  1.00 79.48 221 A 1 
ATOM   1721 C CZ  . PHE A 1 221 ? -31.725  -13.306 -8.632  1.00 80.50 221 A 1 
ATOM   1722 N N   . VAL A 1 222 ? -33.347  -8.320  -10.761 1.00 87.18 222 A 1 
ATOM   1723 C CA  . VAL A 1 222 ? -34.292  -7.832  -9.737  1.00 86.93 222 A 1 
ATOM   1724 C C   . VAL A 1 222 ? -35.719  -7.741  -10.287 1.00 87.77 222 A 1 
ATOM   1725 O O   . VAL A 1 222 ? -36.666  -8.047  -9.554  1.00 87.88 222 A 1 
ATOM   1726 C CB  . VAL A 1 222 ? -33.825  -6.489  -9.156  1.00 85.85 222 A 1 
ATOM   1727 C CG1 . VAL A 1 222 ? -34.881  -5.799  -8.284  1.00 79.20 222 A 1 
ATOM   1728 C CG2 . VAL A 1 222 ? -32.599  -6.691  -8.262  1.00 79.30 222 A 1 
ATOM   1729 N N   . LEU A 1 223 ? -35.893  -7.370  -11.557 1.00 85.94 223 A 1 
ATOM   1730 C CA  . LEU A 1 223 ? -37.203  -7.354  -12.209 1.00 86.82 223 A 1 
ATOM   1731 C C   . LEU A 1 223 ? -37.776  -8.767  -12.343 1.00 86.83 223 A 1 
ATOM   1732 O O   . LEU A 1 223 ? -38.878  -9.023  -11.854 1.00 86.83 223 A 1 
ATOM   1733 C CB  . LEU A 1 223 ? -37.100  -6.662  -13.582 1.00 87.26 223 A 1 
ATOM   1734 C CG  . LEU A 1 223 ? -36.859  -5.137  -13.509 1.00 82.03 223 A 1 
ATOM   1735 C CD1 . LEU A 1 223 ? -36.499  -4.605  -14.895 1.00 75.35 223 A 1 
ATOM   1736 C CD2 . LEU A 1 223 ? -38.090  -4.388  -13.013 1.00 75.57 223 A 1 
ATOM   1737 N N   . ILE A 1 224 ? -37.010  -9.702  -12.899 1.00 87.41 224 A 1 
ATOM   1738 C CA  . ILE A 1 224 ? -37.444  -11.098 -13.055 1.00 86.68 224 A 1 
ATOM   1739 C C   . ILE A 1 224 ? -37.701  -11.755 -11.694 1.00 87.16 224 A 1 
ATOM   1740 O O   . ILE A 1 224 ? -38.655  -12.525 -11.533 1.00 87.33 224 A 1 
ATOM   1741 C CB  . ILE A 1 224 ? -36.404  -11.887 -13.878 1.00 87.56 224 A 1 
ATOM   1742 C CG1 . ILE A 1 224 ? -36.314  -11.306 -15.311 1.00 83.63 224 A 1 
ATOM   1743 C CG2 . ILE A 1 224 ? -36.765  -13.374 -13.950 1.00 81.89 224 A 1 
ATOM   1744 C CD1 . ILE A 1 224 ? -35.157  -11.868 -16.137 1.00 73.78 224 A 1 
ATOM   1745 N N   . LYS A 1 225 ? -36.900  -11.424 -10.689 1.00 86.86 225 A 1 
ATOM   1746 C CA  . LYS A 1 225 ? -37.115  -11.891 -9.326  1.00 85.86 225 A 1 
ATOM   1747 C C   . LYS A 1 225 ? -38.468  -11.428 -8.778  1.00 86.12 225 A 1 
ATOM   1748 O O   . LYS A 1 225 ? -39.151  -12.227 -8.161  1.00 85.85 225 A 1 
ATOM   1749 C CB  . LYS A 1 225 ? -35.961  -11.407 -8.437  1.00 84.66 225 A 1 
ATOM   1750 C CG  . LYS A 1 225 ? -36.114  -11.912 -6.995  1.00 80.93 225 A 1 
ATOM   1751 C CD  . LYS A 1 225 ? -35.398  -11.011 -6.003  1.00 76.56 225 A 1 
ATOM   1752 C CE  . LYS A 1 225 ? -36.095  -11.217 -4.668  1.00 70.10 225 A 1 
ATOM   1753 N NZ  . LYS A 1 225 ? -35.766  -10.180 -3.676  1.00 61.70 225 A 1 
ATOM   1754 N N   . LYS A 1 226 ? -38.884  -10.182 -9.032  1.00 86.60 226 A 1 
ATOM   1755 C CA  . LYS A 1 226 ? -40.210  -9.705  -8.639  1.00 85.76 226 A 1 
ATOM   1756 C C   . LYS A 1 226 ? -41.320  -10.527 -9.284  1.00 86.83 226 A 1 
ATOM   1757 O O   . LYS A 1 226 ? -42.227  -10.941 -8.575  1.00 86.06 226 A 1 
ATOM   1758 C CB  . LYS A 1 226 ? -40.404  -8.232  -9.002  1.00 85.17 226 A 1 
ATOM   1759 C CG  . LYS A 1 226 ? -39.935  -7.305  -7.884  1.00 75.69 226 A 1 
ATOM   1760 C CD  . LYS A 1 226 ? -40.281  -5.868  -8.269  1.00 70.76 226 A 1 
ATOM   1761 C CE  . LYS A 1 226 ? -40.024  -4.937  -7.099  1.00 62.41 226 A 1 
ATOM   1762 N NZ  . LYS A 1 226 ? -40.450  -3.557  -7.441  1.00 53.88 226 A 1 
ATOM   1763 N N   . ASP A 1 227 ? -41.204  -10.835 -10.575 1.00 87.26 227 A 1 
ATOM   1764 C CA  . ASP A 1 227 ? -42.193  -11.662 -11.278 1.00 87.24 227 A 1 
ATOM   1765 C C   . ASP A 1 227 ? -42.272  -13.078 -10.678 1.00 87.43 227 A 1 
ATOM   1766 O O   . ASP A 1 227 ? -43.356  -13.629 -10.492 1.00 86.17 227 A 1 
ATOM   1767 C CB  . ASP A 1 227 ? -41.832  -11.746 -12.772 1.00 87.48 227 A 1 
ATOM   1768 C CG  . ASP A 1 227 ? -41.859  -10.411 -13.512 1.00 82.89 227 A 1 
ATOM   1769 O OD1 . ASP A 1 227 ? -42.519  -9.460  -13.039 1.00 75.65 227 A 1 
ATOM   1770 O OD2 . ASP A 1 227 ? -41.206  -10.342 -14.586 1.00 76.14 227 A 1 
ATOM   1771 N N   . VAL A 1 228 ? -41.128  -13.652 -10.314 1.00 86.03 228 A 1 
ATOM   1772 C CA  . VAL A 1 228 ? -41.069  -14.952 -9.634  1.00 85.37 228 A 1 
ATOM   1773 C C   . VAL A 1 228 ? -41.706  -14.895 -8.250  1.00 85.07 228 A 1 
ATOM   1774 O O   . VAL A 1 228 ? -42.460  -15.807 -7.897  1.00 86.17 228 A 1 
ATOM   1775 C CB  . VAL A 1 228 ? -39.622  -15.465 -9.517  1.00 84.81 228 A 1 
ATOM   1776 C CG1 . VAL A 1 228 ? -39.466  -16.678 -8.593  1.00 76.33 228 A 1 
ATOM   1777 C CG2 . VAL A 1 228 ? -39.106  -15.893 -10.882 1.00 75.58 228 A 1 
ATOM   1778 N N   . ASP A 1 229 ? -41.420  -13.855 -7.478  1.00 86.62 229 A 1 
ATOM   1779 C CA  . ASP A 1 229 ? -41.980  -13.685 -6.139  1.00 85.54 229 A 1 
ATOM   1780 C C   . ASP A 1 229 ? -43.504  -13.513 -6.206  1.00 85.07 229 A 1 
ATOM   1781 O O   . ASP A 1 229 ? -44.236  -14.129 -5.431  1.00 85.44 229 A 1 
ATOM   1782 C CB  . ASP A 1 229 ? -41.306  -12.493 -5.435  1.00 84.38 229 A 1 
ATOM   1783 C CG  . ASP A 1 229 ? -39.862  -12.753 -4.959  1.00 80.63 229 A 1 
ATOM   1784 O OD1 . ASP A 1 229 ? -39.492  -13.911 -4.702  1.00 72.43 229 A 1 
ATOM   1785 O OD2 . ASP A 1 229 ? -39.102  -11.768 -4.753  1.00 73.09 229 A 1 
ATOM   1786 N N   . GLU A 1 230 ? -44.014  -12.769 -7.198  1.00 86.90 230 A 1 
ATOM   1787 C CA  . GLU A 1 230 ? -45.439  -12.583 -7.431  1.00 87.55 230 A 1 
ATOM   1788 C C   . GLU A 1 230 ? -46.119  -13.895 -7.869  1.00 86.92 230 A 1 
ATOM   1789 O O   . GLU A 1 230 ? -47.150  -14.286 -7.314  1.00 85.67 230 A 1 
ATOM   1790 C CB  . GLU A 1 230 ? -45.621  -11.446 -8.453  1.00 87.67 230 A 1 
ATOM   1791 C CG  . GLU A 1 230 ? -46.990  -10.754 -8.317  1.00 77.72 230 A 1 
ATOM   1792 C CD  . GLU A 1 230 ? -47.105  -9.483  -9.175  1.00 72.00 230 A 1 
ATOM   1793 O OE1 . GLU A 1 230 ? -47.891  -8.593  -8.773  1.00 64.21 230 A 1 
ATOM   1794 O OE2 . GLU A 1 230 ? -46.424  -9.390  -10.209 1.00 65.54 230 A 1 
ATOM   1795 N N   . ALA A 1 231 ? -45.495  -14.647 -8.784  1.00 88.33 231 A 1 
ATOM   1796 C CA  . ALA A 1 231 ? -45.973  -15.970 -9.185  1.00 87.65 231 A 1 
ATOM   1797 C C   . ALA A 1 231 ? -45.970  -16.977 -8.022  1.00 87.61 231 A 1 
ATOM   1798 O O   . ALA A 1 231 ? -46.889  -17.786 -7.894  1.00 87.40 231 A 1 
ATOM   1799 C CB  . ALA A 1 231 ? -45.112  -16.460 -10.355 1.00 87.89 231 A 1 
ATOM   1800 N N   . TYR A 1 232 ? -44.979  -16.915 -7.154  1.00 87.61 232 A 1 
ATOM   1801 C CA  . TYR A 1 232 ? -44.920  -17.742 -5.954  1.00 87.43 232 A 1 
ATOM   1802 C C   . TYR A 1 232 ? -46.031  -17.395 -4.966  1.00 87.58 232 A 1 
ATOM   1803 O O   . TYR A 1 232 ? -46.715  -18.295 -4.472  1.00 87.24 232 A 1 
ATOM   1804 C CB  . TYR A 1 232 ? -43.541  -17.617 -5.296  1.00 86.15 232 A 1 
ATOM   1805 C CG  . TYR A 1 232 ? -43.399  -18.481 -4.054  1.00 84.77 232 A 1 
ATOM   1806 C CD1 . TYR A 1 232 ? -43.632  -17.940 -2.775  1.00 76.10 232 A 1 
ATOM   1807 C CD2 . TYR A 1 232 ? -43.068  -19.841 -4.177  1.00 76.56 232 A 1 
ATOM   1808 C CE1 . TYR A 1 232 ? -43.524  -18.744 -1.633  1.00 71.86 232 A 1 
ATOM   1809 C CE2 . TYR A 1 232 ? -42.953  -20.654 -3.039  1.00 72.40 232 A 1 
ATOM   1810 C CZ  . TYR A 1 232 ? -43.177  -20.096 -1.771  1.00 75.05 232 A 1 
ATOM   1811 O OH  . TYR A 1 232 ? -43.069  -20.889 -0.656  1.00 74.33 232 A 1 
ATOM   1812 N N   . MET A 1 233 ? -46.274  -16.110 -4.724  1.00 86.20 233 A 1 
ATOM   1813 C CA  . MET A 1 233 ? -47.360  -15.664 -3.857  1.00 86.04 233 A 1 
ATOM   1814 C C   . MET A 1 233 ? -48.726  -16.097 -4.392  1.00 87.52 233 A 1 
ATOM   1815 O O   . MET A 1 233 ? -49.525  -16.654 -3.638  1.00 86.66 233 A 1 
ATOM   1816 C CB  . MET A 1 233 ? -47.297  -14.139 -3.684  1.00 83.32 233 A 1 
ATOM   1817 C CG  . MET A 1 233 ? -46.145  -13.720 -2.760  1.00 76.37 233 A 1 
ATOM   1818 S SD  . MET A 1 233 ? -46.269  -14.301 -1.042  1.00 69.16 233 A 1 
ATOM   1819 C CE  . MET A 1 233 ? -47.684  -13.320 -0.490  1.00 59.53 233 A 1 
ATOM   1820 N N   . ASN A 1 234 ? -48.966  -15.967 -5.703  1.00 85.51 234 A 1 
ATOM   1821 C CA  . ASN A 1 234 ? -50.180  -16.445 -6.357  1.00 86.91 234 A 1 
ATOM   1822 C C   . ASN A 1 234 ? -50.345  -17.961 -6.210  1.00 87.86 234 A 1 
ATOM   1823 O O   . ASN A 1 234 ? -51.434  -18.438 -5.902  1.00 87.18 234 A 1 
ATOM   1824 C CB  . ASN A 1 234 ? -50.143  -16.042 -7.840  1.00 87.27 234 A 1 
ATOM   1825 C CG  . ASN A 1 234 ? -50.396  -14.559 -8.052  1.00 82.25 234 A 1 
ATOM   1826 O OD1 . ASN A 1 234 ? -51.028  -13.888 -7.256  1.00 73.51 234 A 1 
ATOM   1827 N ND2 . ASN A 1 234 ? -49.948  -14.014 -9.157  1.00 73.40 234 A 1 
ATOM   1828 N N   . LYS A 1 235 ? -49.259  -18.717 -6.383  1.00 87.56 235 A 1 
ATOM   1829 C CA  . LYS A 1 235 ? -49.279  -20.166 -6.176  1.00 87.04 235 A 1 
ATOM   1830 C C   . LYS A 1 235 ? -49.652  -20.535 -4.739  1.00 86.88 235 A 1 
ATOM   1831 O O   . LYS A 1 235 ? -50.514  -21.384 -4.540  1.00 87.53 235 A 1 
ATOM   1832 C CB  . LYS A 1 235 ? -47.919  -20.758 -6.589  1.00 86.48 235 A 1 
ATOM   1833 C CG  . LYS A 1 235 ? -47.935  -22.282 -6.426  1.00 84.03 235 A 1 
ATOM   1834 C CD  . LYS A 1 235 ? -46.579  -22.901 -6.742  1.00 79.80 235 A 1 
ATOM   1835 C CE  . LYS A 1 235 ? -46.687  -24.365 -6.339  1.00 71.94 235 A 1 
ATOM   1836 N NZ  . LYS A 1 235 ? -45.435  -25.099 -6.489  1.00 63.42 235 A 1 
ATOM   1837 N N   . VAL A 1 236 ? -49.038  -19.883 -3.757  1.00 87.49 236 A 1 
ATOM   1838 C CA  . VAL A 1 236 ? -49.336  -20.127 -2.334  1.00 86.64 236 A 1 
ATOM   1839 C C   . VAL A 1 236 ? -50.781  -19.772 -2.003  1.00 88.19 236 A 1 
ATOM   1840 O O   . VAL A 1 236 ? -51.440  -20.497 -1.258  1.00 87.66 236 A 1 
ATOM   1841 C CB  . VAL A 1 236 ? -48.355  -19.352 -1.429  1.00 85.37 236 A 1 
ATOM   1842 C CG1 . VAL A 1 236 ? -48.736  -19.417 0.048   1.00 78.05 236 A 1 
ATOM   1843 C CG2 . VAL A 1 236 ? -46.937  -19.923 -1.551  1.00 76.95 236 A 1 
ATOM   1844 N N   . GLU A 1 237 ? -51.316  -18.694 -2.585  1.00 88.66 237 A 1 
ATOM   1845 C CA  . GLU A 1 237 ? -52.716  -18.318 -2.402  1.00 88.06 237 A 1 
ATOM   1846 C C   . GLU A 1 237 ? -53.667  -19.352 -3.020  1.00 88.03 237 A 1 
ATOM   1847 O O   . GLU A 1 237 ? -54.642  -19.753 -2.379  1.00 88.00 237 A 1 
ATOM   1848 C CB  . GLU A 1 237 ? -52.956  -16.918 -2.982  1.00 88.23 237 A 1 
ATOM   1849 C CG  . GLU A 1 237 ? -54.283  -16.354 -2.447  1.00 77.05 237 A 1 
ATOM   1850 C CD  . GLU A 1 237 ? -54.714  -15.022 -3.066  1.00 69.37 237 A 1 
ATOM   1851 O OE1 . GLU A 1 237 ? -55.933  -14.737 -2.954  1.00 61.34 237 A 1 
ATOM   1852 O OE2 . GLU A 1 237 ? -53.885  -14.320 -3.669  1.00 61.87 237 A 1 
ATOM   1853 N N   . LEU A 1 238 ? -53.368  -19.837 -4.235  1.00 87.45 238 A 1 
ATOM   1854 C CA  . LEU A 1 238 ? -54.131  -20.891 -4.894  1.00 86.67 238 A 1 
ATOM   1855 C C   . LEU A 1 238 ? -54.093  -22.204 -4.114  1.00 86.44 238 A 1 
ATOM   1856 O O   . LEU A 1 238 ? -55.142  -22.819 -3.916  1.00 89.20 238 A 1 
ATOM   1857 C CB  . LEU A 1 238 ? -53.605  -21.100 -6.327  1.00 87.68 238 A 1 
ATOM   1858 C CG  . LEU A 1 238 ? -54.028  -20.009 -7.319  1.00 82.23 238 A 1 
ATOM   1859 C CD1 . LEU A 1 238 ? -53.218  -20.145 -8.609  1.00 73.29 238 A 1 
ATOM   1860 C CD2 . LEU A 1 238 ? -55.508  -20.119 -7.690  1.00 75.95 238 A 1 
ATOM   1861 N N   . GLU A 1 239 ? -52.939  -22.613 -3.626  1.00 88.91 239 A 1 
ATOM   1862 C CA  . GLU A 1 239 ? -52.791  -23.794 -2.771  1.00 87.95 239 A 1 
ATOM   1863 C C   . GLU A 1 239 ? -53.593  -23.642 -1.464  1.00 87.90 239 A 1 
ATOM   1864 O O   . GLU A 1 239 ? -54.284  -24.570 -1.054  1.00 87.40 239 A 1 
ATOM   1865 C CB  . GLU A 1 239 ? -51.303  -24.056 -2.466  1.00 87.85 239 A 1 
ATOM   1866 C CG  . GLU A 1 239 ? -50.554  -24.680 -3.656  1.00 79.83 239 A 1 
ATOM   1867 C CD  . GLU A 1 239 ? -49.051  -24.907 -3.410  1.00 73.78 239 A 1 
ATOM   1868 O OE1 . GLU A 1 239 ? -48.385  -25.520 -4.293  1.00 67.02 239 A 1 
ATOM   1869 O OE2 . GLU A 1 239 ? -48.507  -24.452 -2.379  1.00 66.96 239 A 1 
ATOM   1870 N N   . SER A 1 240 ? -53.575  -22.451 -0.859  1.00 88.96 240 A 1 
ATOM   1871 C CA  . SER A 1 240 ? -54.365  -22.180 0.346   1.00 88.74 240 A 1 
ATOM   1872 C C   . SER A 1 240 ? -55.873  -22.224 0.079   1.00 89.82 240 A 1 
ATOM   1873 O O   . SER A 1 240 ? -56.626  -22.742 0.907   1.00 88.99 240 A 1 
ATOM   1874 C CB  . SER A 1 240 ? -53.974  -20.828 0.936   1.00 88.13 240 A 1 
ATOM   1875 O OG  . SER A 1 240 ? -54.582  -20.689 2.212   1.00 75.35 240 A 1 
ATOM   1876 N N   . ARG A 1 241 ? -56.341  -21.700 -1.076  1.00 86.61 241 A 1 
ATOM   1877 C CA  . ARG A 1 241 ? -57.748  -21.809 -1.485  1.00 86.96 241 A 1 
ATOM   1878 C C   . ARG A 1 241 ? -58.137  -23.249 -1.775  1.00 88.20 241 A 1 
ATOM   1879 O O   . ARG A 1 241 ? -59.232  -23.659 -1.396  1.00 88.34 241 A 1 
ATOM   1880 C CB  . ARG A 1 241 ? -58.026  -20.951 -2.719  1.00 87.19 241 A 1 
ATOM   1881 C CG  . ARG A 1 241 ? -58.135  -19.461 -2.395  1.00 76.88 241 A 1 
ATOM   1882 C CD  . ARG A 1 241 ? -58.473  -18.695 -3.680  1.00 75.49 241 A 1 
ATOM   1883 N NE  . ARG A 1 241 ? -58.439  -17.237 -3.473  1.00 65.91 241 A 1 
ATOM   1884 C CZ  . ARG A 1 241 ? -58.833  -16.308 -4.327  1.00 59.75 241 A 1 
ATOM   1885 N NH1 . ARG A 1 241 ? -59.422  -16.619 -5.448  1.00 54.56 241 A 1 
ATOM   1886 N NH2 . ARG A 1 241 ? -58.610  -15.049 -4.075  1.00 51.96 241 A 1 
ATOM   1887 N N   . LEU A 1 242 ? -57.285  -24.006 -2.421  1.00 89.03 242 A 1 
ATOM   1888 C CA  . LEU A 1 242 ? -57.493  -25.426 -2.700  1.00 89.09 242 A 1 
ATOM   1889 C C   . LEU A 1 242 ? -57.641  -26.233 -1.415  1.00 88.68 242 A 1 
ATOM   1890 O O   . LEU A 1 242 ? -58.553  -27.049 -1.292  1.00 90.03 242 A 1 
ATOM   1891 C CB  . LEU A 1 242 ? -56.295  -25.931 -3.520  1.00 90.10 242 A 1 
ATOM   1892 C CG  . LEU A 1 242 ? -56.591  -27.273 -4.203  1.00 86.75 242 A 1 
ATOM   1893 C CD1 . LEU A 1 242 ? -56.973  -27.036 -5.658  1.00 73.83 242 A 1 
ATOM   1894 C CD2 . LEU A 1 242 ? -55.376  -28.183 -4.149  1.00 78.00 242 A 1 
ATOM   1895 N N   . GLU A 1 243 ? -56.773  -25.965 -0.442  1.00 90.26 243 A 1 
ATOM   1896 C CA  . GLU A 1 243 ? -56.824  -26.603 0.869   1.00 89.08 243 A 1 
ATOM   1897 C C   . GLU A 1 243 ? -58.115  -26.225 1.609   1.00 88.91 243 A 1 
ATOM   1898 O O   . GLU A 1 243 ? -58.820  -27.116 2.084   1.00 87.17 243 A 1 
ATOM   1899 C CB  . GLU A 1 243 ? -55.548  -26.211 1.631   1.00 88.47 243 A 1 
ATOM   1900 C CG  . GLU A 1 243 ? -55.138  -27.221 2.716   1.00 78.29 243 A 1 
ATOM   1901 C CD  . GLU A 1 243 ? -53.788  -26.823 3.368   1.00 70.48 243 A 1 
ATOM   1902 O OE1 . GLU A 1 243 ? -53.434  -27.337 4.446   1.00 63.45 243 A 1 
ATOM   1903 O OE2 . GLU A 1 243 ? -53.085  -25.907 2.880   1.00 63.63 243 A 1 
ATOM   1904 N N   . GLY A 1 244 ? -58.537  -24.972 1.585   1.00 88.69 244 A 1 
ATOM   1905 C CA  . GLY A 1 244 ? -59.796  -24.508 2.152   1.00 88.84 244 A 1 
ATOM   1906 C C   . GLY A 1 244 ? -61.024  -25.150 1.504   1.00 90.39 244 A 1 
ATOM   1907 O O   . GLY A 1 244 ? -61.928  -25.609 2.207   1.00 89.13 244 A 1 
ATOM   1908 N N   . LEU A 1 245 ? -61.043  -25.251 0.160   1.00 89.71 245 A 1 
ATOM   1909 C CA  . LEU A 1 245 ? -62.106  -25.948 -0.568  1.00 88.59 245 A 1 
ATOM   1910 C C   . LEU A 1 245 ? -62.137  -27.442 -0.241  1.00 88.77 245 A 1 
ATOM   1911 O O   . LEU A 1 245 ? -63.211  -28.021 -0.114  1.00 90.77 245 A 1 
ATOM   1912 C CB  . LEU A 1 245 ? -61.908  -25.746 -2.080  1.00 89.90 245 A 1 
ATOM   1913 C CG  . LEU A 1 245 ? -62.385  -24.373 -2.588  1.00 83.82 245 A 1 
ATOM   1914 C CD1 . LEU A 1 245 ? -61.819  -24.103 -3.984  1.00 74.53 245 A 1 
ATOM   1915 C CD2 . LEU A 1 245 ? -63.912  -24.309 -2.689  1.00 77.34 245 A 1 
ATOM   1916 N N   . THR A 1 246 ? -60.995  -28.057 -0.088  1.00 88.44 246 A 1 
ATOM   1917 C CA  . THR A 1 246 ? -60.901  -29.474 0.287   1.00 88.34 246 A 1 
ATOM   1918 C C   . THR A 1 246 ? -61.433  -29.707 1.697   1.00 88.91 246 A 1 
ATOM   1919 O O   . THR A 1 246 ? -62.186  -30.657 1.918   1.00 89.01 246 A 1 
ATOM   1920 C CB  . THR A 1 246 ? -59.457  -29.978 0.180   1.00 88.23 246 A 1 
ATOM   1921 O OG1 . THR A 1 246 ? -58.915  -29.690 -1.087  1.00 80.12 246 A 1 
ATOM   1922 C CG2 . THR A 1 246 ? -59.366  -31.495 0.345   1.00 75.38 246 A 1 
ATOM   1923 N N   . ASP A 1 247 ? -61.117  -28.827 2.626   1.00 90.61 247 A 1 
ATOM   1924 C CA  . ASP A 1 247 ? -61.648  -28.863 3.986   1.00 90.23 247 A 1 
ATOM   1925 C C   . ASP A 1 247 ? -63.169  -28.639 4.004   1.00 89.94 247 A 1 
ATOM   1926 O O   . ASP A 1 247 ? -63.890  -29.359 4.692   1.00 89.23 247 A 1 
ATOM   1927 C CB  . ASP A 1 247 ? -60.933  -27.821 4.859   1.00 90.46 247 A 1 
ATOM   1928 C CG  . ASP A 1 247 ? -59.498  -28.195 5.242   1.00 84.86 247 A 1 
ATOM   1929 O OD1 . ASP A 1 247 ? -59.144  -29.397 5.153   1.00 75.57 247 A 1 
ATOM   1930 O OD2 . ASP A 1 247 ? -58.764  -27.279 5.685   1.00 77.62 247 A 1 
ATOM   1931 N N   . GLU A 1 248 ? -63.675  -27.712 3.168   1.00 89.99 248 A 1 
ATOM   1932 C CA  . GLU A 1 248 ? -65.103  -27.456 3.019   1.00 89.87 248 A 1 
ATOM   1933 C C   . GLU A 1 248 ? -65.844  -28.658 2.418   1.00 89.94 248 A 1 
ATOM   1934 O O   . GLU A 1 248 ? -66.891  -29.055 2.929   1.00 89.17 248 A 1 
ATOM   1935 C CB  . GLU A 1 248 ? -65.298  -26.177 2.187   1.00 90.47 248 A 1 
ATOM   1936 C CG  . GLU A 1 248 ? -66.733  -25.634 2.272   1.00 80.96 248 A 1 
ATOM   1937 C CD  . GLU A 1 248 ? -66.912  -24.270 1.559   1.00 72.69 248 A 1 
ATOM   1938 O OE1 . GLU A 1 248 ? -67.915  -23.584 1.862   1.00 65.84 248 A 1 
ATOM   1939 O OE2 . GLU A 1 248 ? -66.066  -23.917 0.709   1.00 65.99 248 A 1 
ATOM   1940 N N   . ILE A 1 249 ? -65.276  -29.303 1.388   1.00 90.31 249 A 1 
ATOM   1941 C CA  . ILE A 1 249 ? -65.825  -30.549 0.825   1.00 88.62 249 A 1 
ATOM   1942 C C   . ILE A 1 249 ? -65.879  -31.646 1.889   1.00 89.10 249 A 1 
ATOM   1943 O O   . ILE A 1 249 ? -66.892  -32.341 2.002   1.00 90.65 249 A 1 
ATOM   1944 C CB  . ILE A 1 249 ? -65.005  -31.009 -0.403  1.00 90.00 249 A 1 
ATOM   1945 C CG1 . ILE A 1 249 ? -65.253  -30.078 -1.601  1.00 82.17 249 A 1 
ATOM   1946 C CG2 . ILE A 1 249 ? -65.347  -32.456 -0.810  1.00 78.70 249 A 1 
ATOM   1947 C CD1 . ILE A 1 249 ? -64.191  -30.204 -2.709  1.00 71.39 249 A 1 
ATOM   1948 N N   . ASN A 1 250 ? -64.813  -31.816 2.647   1.00 89.03 250 A 1 
ATOM   1949 C CA  . ASN A 1 250 ? -64.764  -32.821 3.696   1.00 89.25 250 A 1 
ATOM   1950 C C   . ASN A 1 250 ? -65.782  -32.544 4.803   1.00 88.82 250 A 1 
ATOM   1951 O O   . ASN A 1 250 ? -66.454  -33.469 5.267   1.00 88.71 250 A 1 
ATOM   1952 C CB  . ASN A 1 250 ? -63.339  -32.900 4.258   1.00 90.07 250 A 1 
ATOM   1953 C CG  . ASN A 1 250 ? -62.371  -33.592 3.323   1.00 85.83 250 A 1 
ATOM   1954 O OD1 . ASN A 1 250 ? -62.711  -34.474 2.548   1.00 76.80 250 A 1 
ATOM   1955 N ND2 . ASN A 1 250 ? -61.104  -33.257 3.416   1.00 76.10 250 A 1 
ATOM   1956 N N   . PHE A 1 251 ? -65.965  -31.283 5.187   1.00 91.15 251 A 1 
ATOM   1957 C CA  . PHE A 1 251 ? -66.977  -30.864 6.157   1.00 90.60 251 A 1 
ATOM   1958 C C   . PHE A 1 251 ? -68.391  -31.125 5.639   1.00 91.13 251 A 1 
ATOM   1959 O O   . PHE A 1 251 ? -69.193  -31.738 6.343   1.00 89.77 251 A 1 
ATOM   1960 C CB  . PHE A 1 251 ? -66.769  -29.382 6.480   1.00 89.92 251 A 1 
ATOM   1961 C CG  . PHE A 1 251 ? -67.805  -28.848 7.456   1.00 88.97 251 A 1 
ATOM   1962 C CD1 . PHE A 1 251 ? -68.905  -28.115 6.984   1.00 81.52 251 A 1 
ATOM   1963 C CD2 . PHE A 1 251 ? -67.700  -29.144 8.817   1.00 84.02 251 A 1 
ATOM   1964 C CE1 . PHE A 1 251 ? -69.895  -27.668 7.874   1.00 80.30 251 A 1 
ATOM   1965 C CE2 . PHE A 1 251 ? -68.685  -28.706 9.716   1.00 81.36 251 A 1 
ATOM   1966 C CZ  . PHE A 1 251 ? -69.786  -27.975 9.248   1.00 80.09 251 A 1 
ATOM   1967 N N   . LEU A 1 252 ? -68.697  -30.741 4.383   1.00 88.89 252 A 1 
ATOM   1968 C CA  . LEU A 1 252 ? -69.990  -31.004 3.766   1.00 87.37 252 A 1 
ATOM   1969 C C   . LEU A 1 252 ? -70.264  -32.504 3.658   1.00 87.64 252 A 1 
ATOM   1970 O O   . LEU A 1 252 ? -71.378  -32.936 3.950   1.00 89.76 252 A 1 
ATOM   1971 C CB  . LEU A 1 252 ? -70.048  -30.342 2.385   1.00 88.52 252 A 1 
ATOM   1972 C CG  . LEU A 1 252 ? -70.232  -28.806 2.421   1.00 85.01 252 A 1 
ATOM   1973 C CD1 . LEU A 1 252 ? -70.006  -28.229 1.031   1.00 75.77 252 A 1 
ATOM   1974 C CD2 . LEU A 1 252 ? -71.635  -28.416 2.881   1.00 77.49 252 A 1 
ATOM   1975 N N   . ARG A 1 253 ? -69.273  -33.322 3.287   1.00 87.95 253 A 1 
ATOM   1976 C CA  . ARG A 1 253 ? -69.404  -34.780 3.292   1.00 86.89 253 A 1 
ATOM   1977 C C   . ARG A 1 253 ? -69.787  -35.317 4.660   1.00 87.17 253 A 1 
ATOM   1978 O O   . ARG A 1 253 ? -70.732  -36.094 4.746   1.00 88.95 253 A 1 
ATOM   1979 C CB  . ARG A 1 253 ? -68.106  -35.457 2.825   1.00 88.96 253 A 1 
ATOM   1980 C CG  . ARG A 1 253 ? -68.029  -35.578 1.304   1.00 80.23 253 A 1 
ATOM   1981 C CD  . ARG A 1 253 ? -66.753  -36.341 0.935   1.00 79.03 253 A 1 
ATOM   1982 N NE  . ARG A 1 253 ? -66.702  -36.653 -0.506  1.00 69.06 253 A 1 
ATOM   1983 C CZ  . ARG A 1 253 ? -65.735  -37.280 -1.135  1.00 62.29 253 A 1 
ATOM   1984 N NH1 . ARG A 1 253 ? -64.680  -37.722 -0.504  1.00 56.43 253 A 1 
ATOM   1985 N NH2 . ARG A 1 253 ? -65.810  -37.473 -2.405  1.00 55.61 253 A 1 
ATOM   1986 N N   . GLN A 1 254 ? -69.103  -34.886 5.711   1.00 89.73 254 A 1 
ATOM   1987 C CA  . GLN A 1 254 ? -69.431  -35.300 7.072   1.00 89.36 254 A 1 
ATOM   1988 C C   . GLN A 1 254 ? -70.837  -34.844 7.473   1.00 89.95 254 A 1 
ATOM   1989 O O   . GLN A 1 254 ? -71.589  -35.626 8.039   1.00 87.49 254 A 1 
ATOM   1990 C CB  . GLN A 1 254 ? -68.405  -34.753 8.068   1.00 89.80 254 A 1 
ATOM   1991 C CG  . GLN A 1 254 ? -67.122  -35.589 8.061   1.00 80.33 254 A 1 
ATOM   1992 C CD  . GLN A 1 254 ? -66.100  -35.106 9.099   1.00 75.70 254 A 1 
ATOM   1993 O OE1 . GLN A 1 254 ? -66.168  -34.031 9.673   1.00 68.61 254 A 1 
ATOM   1994 N NE2 . GLN A 1 254 ? -65.093  -35.900 9.390   1.00 64.55 254 A 1 
ATOM   1995 N N   . LEU A 1 255 ? -71.205  -33.599 7.112   1.00 89.85 255 A 1 
ATOM   1996 C CA  . LEU A 1 255 ? -72.522  -33.057 7.395   1.00 89.66 255 A 1 
ATOM   1997 C C   . LEU A 1 255 ? -73.623  -33.877 6.701   1.00 89.42 255 A 1 
ATOM   1998 O O   . LEU A 1 255 ? -74.577  -34.284 7.356   1.00 87.58 255 A 1 
ATOM   1999 C CB  . LEU A 1 255 ? -72.566  -31.585 6.951   1.00 89.39 255 A 1 
ATOM   2000 C CG  . LEU A 1 255 ? -73.769  -30.830 7.552   1.00 86.17 255 A 1 
ATOM   2001 C CD1 . LEU A 1 255 ? -73.433  -30.286 8.936   1.00 75.28 255 A 1 
ATOM   2002 C CD2 . LEU A 1 255 ? -74.169  -29.660 6.665   1.00 78.74 255 A 1 
ATOM   2003 N N   . TYR A 1 256 ? -73.467  -34.165 5.390   1.00 90.42 256 A 1 
ATOM   2004 C CA  . TYR A 1 256 ? -74.432  -34.979 4.649   1.00 90.07 256 A 1 
ATOM   2005 C C   . TYR A 1 256 ? -74.486  -36.426 5.151   1.00 89.86 256 A 1 
ATOM   2006 O O   . TYR A 1 256 ? -75.564  -37.014 5.199   1.00 90.36 256 A 1 
ATOM   2007 C CB  . TYR A 1 256 ? -74.105  -34.963 3.149   1.00 89.10 256 A 1 
ATOM   2008 C CG  . TYR A 1 256 ? -74.469  -33.677 2.427   1.00 87.10 256 A 1 
ATOM   2009 C CD1 . TYR A 1 256 ? -75.786  -33.189 2.484   1.00 75.99 256 A 1 
ATOM   2010 C CD2 . TYR A 1 256 ? -73.508  -32.978 1.674   1.00 77.06 256 A 1 
ATOM   2011 C CE1 . TYR A 1 256 ? -76.137  -32.002 1.810   1.00 73.04 256 A 1 
ATOM   2012 C CE2 . TYR A 1 256 ? -73.844  -31.792 1.002   1.00 73.70 256 A 1 
ATOM   2013 C CZ  . TYR A 1 256 ? -75.161  -31.302 1.078   1.00 76.05 256 A 1 
ATOM   2014 O OH  . TYR A 1 256 ? -75.501  -30.138 0.433   1.00 73.36 256 A 1 
ATOM   2015 N N   . GLU A 1 257 ? -73.356  -37.021 5.536   1.00 90.06 257 A 1 
ATOM   2016 C CA  . GLU A 1 257 ? -73.343  -38.353 6.137   1.00 89.32 257 A 1 
ATOM   2017 C C   . GLU A 1 257 ? -74.106  -38.385 7.462   1.00 88.09 257 A 1 
ATOM   2018 O O   . GLU A 1 257 ? -74.853  -39.335 7.710   1.00 87.79 257 A 1 
ATOM   2019 C CB  . GLU A 1 257 ? -71.911  -38.837 6.348   1.00 90.35 257 A 1 
ATOM   2020 C CG  . GLU A 1 257 ? -71.322  -39.402 5.056   1.00 79.78 257 A 1 
ATOM   2021 C CD  . GLU A 1 257 ? -69.860  -39.840 5.153   1.00 72.35 257 A 1 
ATOM   2022 O OE1 . GLU A 1 257 ? -69.290  -40.110 4.066   1.00 65.94 257 A 1 
ATOM   2023 O OE2 . GLU A 1 257 ? -69.306  -39.917 6.268   1.00 66.00 257 A 1 
ATOM   2024 N N   . GLU A 1 258 ? -73.971  -37.360 8.273   1.00 88.51 258 A 1 
ATOM   2025 C CA  . GLU A 1 258 ? -74.680  -37.255 9.546   1.00 88.57 258 A 1 
ATOM   2026 C C   . GLU A 1 258 ? -76.174  -36.984 9.326   1.00 88.61 258 A 1 
ATOM   2027 O O   . GLU A 1 258 ? -77.010  -37.626 9.953   1.00 86.23 258 A 1 
ATOM   2028 C CB  . GLU A 1 258 ? -74.008  -36.192 10.440  1.00 89.21 258 A 1 
ATOM   2029 C CG  . GLU A 1 258 ? -74.101  -36.521 11.937  1.00 80.75 258 A 1 
ATOM   2030 C CD  . GLU A 1 258 ? -73.337  -37.811 12.348  1.00 75.07 258 A 1 
ATOM   2031 O OE1 . GLU A 1 258 ? -73.521  -38.291 13.486  1.00 68.60 258 A 1 
ATOM   2032 O OE2 . GLU A 1 258 ? -72.575  -38.395 11.535  1.00 67.13 258 A 1 
ATOM   2033 N N   . GLU A 1 259 ? -76.541  -36.131 8.349   1.00 88.64 259 A 1 
ATOM   2034 C CA  . GLU A 1 259 ? -77.927  -35.836 7.977   1.00 86.82 259 A 1 
ATOM   2035 C C   . GLU A 1 259 ? -78.633  -37.080 7.411   1.00 86.06 259 A 1 
ATOM   2036 O O   . GLU A 1 259 ? -79.768  -37.383 7.789   1.00 86.51 259 A 1 
ATOM   2037 C CB  . GLU A 1 259 ? -77.932  -34.661 6.992   1.00 87.50 259 A 1 
ATOM   2038 C CG  . GLU A 1 259 ? -79.306  -33.993 6.850   1.00 76.52 259 A 1 
ATOM   2039 C CD  . GLU A 1 259 ? -79.282  -32.719 5.970   1.00 69.71 259 A 1 
ATOM   2040 O OE1 . GLU A 1 259 ? -80.187  -31.870 6.154   1.00 63.94 259 A 1 
ATOM   2041 O OE2 . GLU A 1 259 ? -78.387  -32.600 5.118   1.00 65.35 259 A 1 
ATOM   2042 N N   . ILE A 1 260 ? -77.952  -37.858 6.554   1.00 89.19 260 A 1 
ATOM   2043 C CA  . ILE A 1 260 ? -78.459  -39.152 6.074   1.00 86.92 260 A 1 
ATOM   2044 C C   . ILE A 1 260 ? -78.663  -40.115 7.234   1.00 86.51 260 A 1 
ATOM   2045 O O   . ILE A 1 260 ? -79.684  -40.802 7.290   1.00 88.28 260 A 1 
ATOM   2046 C CB  . ILE A 1 260 ? -77.518  -39.760 5.003   1.00 87.58 260 A 1 
ATOM   2047 C CG1 . ILE A 1 260 ? -77.608  -38.966 3.690   1.00 81.48 260 A 1 
ATOM   2048 C CG2 . ILE A 1 260 ? -77.831  -41.239 4.730   1.00 77.83 260 A 1 
ATOM   2049 C CD1 . ILE A 1 260 ? -76.452  -39.245 2.715   1.00 69.15 260 A 1 
ATOM   2050 N N   . ARG A 1 261 ? -77.712  -40.154 8.185   1.00 87.43 261 A 1 
ATOM   2051 C CA  . ARG A 1 261 ? -77.821  -41.020 9.360   1.00 86.19 261 A 1 
ATOM   2052 C C   . ARG A 1 261 ? -78.987  -40.610 10.259  1.00 85.84 261 A 1 
ATOM   2053 O O   . ARG A 1 261 ? -79.731  -41.471 10.725  1.00 85.73 261 A 1 
ATOM   2054 C CB  . ARG A 1 261 ? -76.479  -41.019 10.112  1.00 87.14 261 A 1 
ATOM   2055 C CG  . ARG A 1 261 ? -76.392  -42.169 11.108  1.00 77.97 261 A 1 
ATOM   2056 C CD  . ARG A 1 261 ? -75.093  -42.082 11.927  1.00 76.11 261 A 1 
ATOM   2057 N NE  . ARG A 1 261 ? -73.894  -42.403 11.143  1.00 67.27 261 A 1 
ATOM   2058 C CZ  . ARG A 1 261 ? -72.665  -41.971 11.388  1.00 59.36 261 A 1 
ATOM   2059 N NH1 . ARG A 1 261 ? -72.402  -41.192 12.407  1.00 54.76 261 A 1 
ATOM   2060 N NH2 . ARG A 1 261 ? -71.680  -42.310 10.616  1.00 53.80 261 A 1 
ATOM   2061 N N   . GLU A 1 262 ? -79.207  -39.311 10.435  1.00 88.85 262 A 1 
ATOM   2062 C CA  . GLU A 1 262 ? -80.311  -38.761 11.212  1.00 87.12 262 A 1 
ATOM   2063 C C   . GLU A 1 262 ? -81.662  -39.035 10.534  1.00 86.10 262 A 1 
ATOM   2064 O O   . GLU A 1 262 ? -82.587  -39.528 11.177  1.00 84.46 262 A 1 
ATOM   2065 C CB  . GLU A 1 262 ? -80.061  -37.258 11.459  1.00 87.13 262 A 1 
ATOM   2066 C CG  . GLU A 1 262 ? -80.667  -36.792 12.784  1.00 75.88 262 A 1 
ATOM   2067 C CD  . GLU A 1 262 ? -80.415  -35.311 13.105  1.00 71.51 262 A 1 
ATOM   2068 O OE1 . GLU A 1 262 ? -80.586  -34.934 14.298  1.00 65.41 262 A 1 
ATOM   2069 O OE2 . GLU A 1 262 ? -80.122  -34.532 12.180  1.00 67.26 262 A 1 
ATOM   2070 N N   . LEU A 1 263 ? -81.762  -38.826 9.199   1.00 87.20 263 A 1 
ATOM   2071 C CA  . LEU A 1 263 ? -82.934  -39.196 8.402   1.00 84.03 263 A 1 
ATOM   2072 C C   . LEU A 1 263 ? -83.214  -40.690 8.464   1.00 83.53 263 A 1 
ATOM   2073 O O   . LEU A 1 263 ? -84.365  -41.103 8.657   1.00 86.26 263 A 1 
ATOM   2074 C CB  . LEU A 1 263 ? -82.729  -38.757 6.946   1.00 85.69 263 A 1 
ATOM   2075 C CG  . LEU A 1 263 ? -83.024  -37.265 6.704   1.00 79.88 263 A 1 
ATOM   2076 C CD1 . LEU A 1 263 ? -82.429  -36.820 5.375   1.00 70.88 263 A 1 
ATOM   2077 C CD2 . LEU A 1 263 ? -84.537  -37.009 6.652   1.00 73.36 263 A 1 
ATOM   2078 N N   . GLN A 1 264 ? -82.214  -41.533 8.355   1.00 84.72 264 A 1 
ATOM   2079 C CA  . GLN A 1 264 ? -82.362  -42.972 8.495   1.00 82.63 264 A 1 
ATOM   2080 C C   . GLN A 1 264 ? -82.886  -43.358 9.877   1.00 81.83 264 A 1 
ATOM   2081 O O   . GLN A 1 264 ? -83.747  -44.230 9.967   1.00 81.43 264 A 1 
ATOM   2082 C CB  . GLN A 1 264 ? -81.034  -43.686 8.236   1.00 83.35 264 A 1 
ATOM   2083 C CG  . GLN A 1 264 ? -80.712  -43.791 6.746   1.00 78.27 264 A 1 
ATOM   2084 C CD  . GLN A 1 264 ? -79.368  -44.480 6.464   1.00 73.20 264 A 1 
ATOM   2085 O OE1 . GLN A 1 264 ? -78.619  -44.844 7.356   1.00 67.60 264 A 1 
ATOM   2086 N NE2 . GLN A 1 264 ? -79.044  -44.714 5.221   1.00 62.84 264 A 1 
ATOM   2087 N N   . SER A 1 265 ? -82.445  -42.713 10.936  1.00 85.66 265 A 1 
ATOM   2088 C CA  . SER A 1 265 ? -82.948  -42.961 12.290  1.00 84.63 265 A 1 
ATOM   2089 C C   . SER A 1 265 ? -84.403  -42.522 12.434  1.00 84.07 265 A 1 
ATOM   2090 O O   . SER A 1 265 ? -85.216  -43.297 12.948  1.00 81.12 265 A 1 
ATOM   2091 C CB  . SER A 1 265 ? -82.049  -42.318 13.350  1.00 84.73 265 A 1 
ATOM   2092 O OG  . SER A 1 265 ? -82.210  -40.925 13.451  1.00 72.58 265 A 1 
ATOM   2093 N N   . GLN A 1 266 ? -84.785  -41.354 11.892  1.00 83.92 266 A 1 
ATOM   2094 C CA  . GLN A 1 266 ? -86.170  -40.891 11.902  1.00 81.86 266 A 1 
ATOM   2095 C C   . GLN A 1 266 ? -87.089  -41.816 11.096  1.00 81.17 266 A 1 
ATOM   2096 O O   . GLN A 1 266 ? -88.198  -42.122 11.542  1.00 78.69 266 A 1 
ATOM   2097 C CB  . GLN A 1 266 ? -86.269  -39.469 11.332  1.00 82.34 266 A 1 
ATOM   2098 C CG  . GLN A 1 266 ? -85.752  -38.418 12.322  1.00 74.69 266 A 1 
ATOM   2099 C CD  . GLN A 1 266 ? -85.886  -36.986 11.782  1.00 70.89 266 A 1 
ATOM   2100 O OE1 . GLN A 1 266 ? -86.458  -36.710 10.735  1.00 65.48 266 A 1 
ATOM   2101 N NE2 . GLN A 1 266 ? -85.383  -36.022 12.505  1.00 60.67 266 A 1 
ATOM   2102 N N   . ILE A 1 267 ? -86.659  -42.290 9.917   1.00 84.45 267 A 1 
ATOM   2103 C CA  . ILE A 1 267 ? -87.413  -43.254 9.114   1.00 82.54 267 A 1 
ATOM   2104 C C   . ILE A 1 267 ? -87.567  -44.570 9.885   1.00 81.68 267 A 1 
ATOM   2105 O O   . ILE A 1 267 ? -88.658  -45.140 9.908   1.00 81.53 267 A 1 
ATOM   2106 C CB  . ILE A 1 267 ? -86.757  -43.475 7.740   1.00 82.14 267 A 1 
ATOM   2107 C CG1 . ILE A 1 267 ? -86.880  -42.203 6.872   1.00 75.54 267 A 1 
ATOM   2108 C CG2 . ILE A 1 267 ? -87.408  -44.654 6.989   1.00 70.71 267 A 1 
ATOM   2109 C CD1 . ILE A 1 267 ? -85.935  -42.185 5.655   1.00 64.61 267 A 1 
ATOM   2110 N N   . SER A 1 268 ? -86.521  -45.038 10.546  1.00 79.25 268 A 1 
ATOM   2111 C CA  . SER A 1 268 ? -86.570  -46.242 11.375  1.00 79.22 268 A 1 
ATOM   2112 C C   . SER A 1 268 ? -87.550  -46.088 12.537  1.00 79.14 268 A 1 
ATOM   2113 O O   . SER A 1 268 ? -88.417  -46.940 12.715  1.00 75.29 268 A 1 
ATOM   2114 C CB  . SER A 1 268 ? -85.179  -46.572 11.908  1.00 77.30 268 A 1 
ATOM   2115 O OG  . SER A 1 268 ? -85.192  -47.799 12.609  1.00 67.38 268 A 1 
ATOM   2116 N N   . ASP A 1 269 ? -87.509  -44.980 13.266  1.00 78.88 269 A 1 
ATOM   2117 C CA  . ASP A 1 269 ? -88.430  -44.701 14.370  1.00 79.31 269 A 1 
ATOM   2118 C C   . ASP A 1 269 ? -89.875  -44.579 13.872  1.00 77.75 269 A 1 
ATOM   2119 O O   . ASP A 1 269 ? -90.794  -45.151 14.457  1.00 74.17 269 A 1 
ATOM   2120 C CB  . ASP A 1 269 ? -88.011  -43.417 15.098  1.00 78.23 269 A 1 
ATOM   2121 C CG  . ASP A 1 269 ? -86.783  -43.574 15.988  1.00 71.13 269 A 1 
ATOM   2122 O OD1 . ASP A 1 269 ? -86.409  -44.727 16.311  1.00 63.91 269 A 1 
ATOM   2123 O OD2 . ASP A 1 269 ? -86.239  -42.524 16.398  1.00 64.44 269 A 1 
ATOM   2124 N N   . THR A 1 270 ? -90.078  -43.890 12.730  1.00 77.00 270 A 1 
ATOM   2125 C CA  . THR A 1 270 ? -91.410  -43.769 12.112  1.00 76.67 270 A 1 
ATOM   2126 C C   . THR A 1 270 ? -91.929  -45.133 11.637  1.00 76.06 270 A 1 
ATOM   2127 O O   . THR A 1 270 ? -93.109  -45.433 11.809  1.00 72.60 270 A 1 
ATOM   2128 C CB  . THR A 1 270 ? -91.402  -42.775 10.942  1.00 74.89 270 A 1 
ATOM   2129 O OG1 . THR A 1 270 ? -90.754  -41.573 11.265  1.00 66.90 270 A 1 
ATOM   2130 C CG2 . THR A 1 270 ? -92.831  -42.370 10.549  1.00 63.70 270 A 1 
ATOM   2131 N N   . SER A 1 271 ? -91.071  -45.963 11.070  1.00 74.94 271 A 1 
ATOM   2132 C CA  . SER A 1 271 ? -91.407  -47.332 10.669  1.00 75.34 271 A 1 
ATOM   2133 C C   . SER A 1 271 ? -91.798  -48.200 11.868  1.00 74.78 271 A 1 
ATOM   2134 O O   . SER A 1 271 ? -92.774  -48.936 11.794  1.00 71.46 271 A 1 
ATOM   2135 C CB  . SER A 1 271 ? -90.223  -47.965 9.937   1.00 73.34 271 A 1 
ATOM   2136 O OG  . SER A 1 271 ? -90.522  -49.291 9.555   1.00 63.44 271 A 1 
ATOM   2137 N N   . VAL A 1 272 ? -91.100  -48.087 12.980  1.00 71.10 272 A 1 
ATOM   2138 C CA  . VAL A 1 272 ? -91.418  -48.813 14.214  1.00 71.82 272 A 1 
ATOM   2139 C C   . VAL A 1 272 ? -92.775  -48.371 14.762  1.00 71.86 272 A 1 
ATOM   2140 O O   . VAL A 1 272 ? -93.612  -49.217 15.081  1.00 69.77 272 A 1 
ATOM   2141 C CB  . VAL A 1 272 ? -90.301  -48.640 15.261  1.00 70.21 272 A 1 
ATOM   2142 C CG1 . VAL A 1 272 ? -90.695  -49.222 16.624  1.00 62.76 272 A 1 
ATOM   2143 C CG2 . VAL A 1 272 ? -89.031  -49.364 14.826  1.00 62.86 272 A 1 
ATOM   2144 N N   . VAL A 1 273 ? -93.053  -47.066 14.799  1.00 68.26 273 A 1 
ATOM   2145 C CA  . VAL A 1 273 ? -94.351  -46.544 15.250  1.00 71.00 273 A 1 
ATOM   2146 C C   . VAL A 1 273 ? -95.475  -46.980 14.308  1.00 70.13 273 A 1 
ATOM   2147 O O   . VAL A 1 273 ? -96.514  -47.458 14.763  1.00 66.92 273 A 1 
ATOM   2148 C CB  . VAL A 1 273 ? -94.310  -45.011 15.395  1.00 69.37 273 A 1 
ATOM   2149 C CG1 . VAL A 1 273 ? -95.668  -44.414 15.727  1.00 60.86 273 A 1 
ATOM   2150 C CG2 . VAL A 1 273 ? -93.360  -44.601 16.533  1.00 60.41 273 A 1 
ATOM   2151 N N   . LEU A 1 274 ? -95.308  -46.890 13.000  1.00 71.42 274 A 1 
ATOM   2152 C CA  . LEU A 1 274 ? -96.291  -47.316 12.002  1.00 71.52 274 A 1 
ATOM   2153 C C   . LEU A 1 274 ? -96.531  -48.825 12.014  1.00 71.17 274 A 1 
ATOM   2154 O O   . LEU A 1 274 ? -97.678  -49.255 11.871  1.00 68.31 274 A 1 
ATOM   2155 C CB  . LEU A 1 274 ? -95.838  -46.860 10.607  1.00 69.24 274 A 1 
ATOM   2156 C CG  . LEU A 1 274 ? -96.209  -45.404 10.310  1.00 62.06 274 A 1 
ATOM   2157 C CD1 . LEU A 1 274 ? -95.355  -44.845 9.171   1.00 55.35 274 A 1 
ATOM   2158 C CD2 . LEU A 1 274 ? -97.677  -45.285 9.885   1.00 58.10 274 A 1 
ATOM   2159 N N   . SER A 1 275 ? -95.537  -49.626 12.209  1.00 68.19 275 A 1 
ATOM   2160 C CA  . SER A 1 275 ? -95.685  -51.077 12.306  1.00 68.09 275 A 1 
ATOM   2161 C C   . SER A 1 275 ? -96.387  -51.507 13.598  1.00 66.84 275 A 1 
ATOM   2162 O O   . SER A 1 275 ? -97.105  -52.513 13.589  1.00 64.64 275 A 1 
ATOM   2163 C CB  . SER A 1 275 ? -94.339  -51.775 12.156  1.00 66.00 275 A 1 
ATOM   2164 O OG  . SER A 1 275 ? -93.466  -51.457 13.209  1.00 58.15 275 A 1 
ATOM   2165 N N   . MET A 1 276 ? -96.274  -50.747 14.673  1.00 64.20 276 A 1 
ATOM   2166 C CA  . MET A 1 276 ? -97.022  -50.988 15.905  1.00 64.59 276 A 1 
ATOM   2167 C C   . MET A 1 276 ? -98.512  -50.658 15.769  1.00 64.51 276 A 1 
ATOM   2168 O O   . MET A 1 276 ? -99.340  -51.444 16.229  1.00 60.41 276 A 1 
ATOM   2169 C CB  . MET A 1 276 ? -96.416  -50.190 17.071  1.00 62.83 276 A 1 
ATOM   2170 C CG  . MET A 1 276 ? -95.250  -50.928 17.718  1.00 57.62 276 A 1 
ATOM   2171 S SD  . MET A 1 276 ? -94.681  -50.138 19.243  1.00 50.08 276 A 1 
ATOM   2172 C CE  . MET A 1 276 ? -93.838  -51.535 20.022  1.00 47.81 276 A 1 
ATOM   2173 N N   . ASP A 1 277 ? -98.873  -49.524 15.151  1.00 60.81 277 A 1 
ATOM   2174 C CA  . ASP A 1 277 ? -100.270 -49.081 15.059  1.00 60.71 277 A 1 
ATOM   2175 C C   . ASP A 1 277 ? -101.045 -49.791 13.934  1.00 59.46 277 A 1 
ATOM   2176 O O   . ASP A 1 277 ? -102.168 -50.261 14.129  1.00 54.70 277 A 1 
ATOM   2177 C CB  . ASP A 1 277 ? -100.320 -47.547 14.886  1.00 58.02 277 A 1 
ATOM   2178 C CG  . ASP A 1 277 ? -101.054 -46.780 15.995  1.00 52.08 277 A 1 
ATOM   2179 O OD1 . ASP A 1 277 ? -101.626 -47.405 16.900  1.00 47.99 277 A 1 
ATOM   2180 O OD2 . ASP A 1 277 ? -101.049 -45.533 15.893  1.00 50.11 277 A 1 
ATOM   2181 N N   . ASN A 1 278 ? -100.516 -49.880 12.728  1.00 56.83 278 A 1 
ATOM   2182 C CA  . ASN A 1 278 ? -101.180 -50.478 11.579  1.00 56.88 278 A 1 
ATOM   2183 C C   . ASN A 1 278 ? -100.776 -51.953 11.398  1.00 57.17 278 A 1 
ATOM   2184 O O   . ASN A 1 278 ? -100.049 -52.323 10.473  1.00 53.38 278 A 1 
ATOM   2185 C CB  . ASN A 1 278 ? -100.963 -49.634 10.310  1.00 53.58 278 A 1 
ATOM   2186 C CG  . ASN A 1 278 ? -101.893 -48.435 10.232  1.00 48.92 278 A 1 
ATOM   2187 O OD1 . ASN A 1 278 ? -103.036 -48.458 10.641  1.00 45.74 278 A 1 
ATOM   2188 N ND2 . ASN A 1 278 ? -101.434 -47.353 9.635   1.00 46.18 278 A 1 
ATOM   2189 N N   . SER A 1 279 ? -101.342 -52.791 12.191  1.00 56.23 279 A 1 
ATOM   2190 C CA  . SER A 1 279 ? -101.333 -54.248 11.952  1.00 57.05 279 A 1 
ATOM   2191 C C   . SER A 1 279 ? -102.081 -54.672 10.674  1.00 57.53 279 A 1 
ATOM   2192 O O   . SER A 1 279 ? -102.211 -55.871 10.396  1.00 53.17 279 A 1 
ATOM   2193 C CB  . SER A 1 279 ? -101.893 -54.963 13.175  1.00 53.01 279 A 1 
ATOM   2194 O OG  . SER A 1 279 ? -103.206 -54.520 13.454  1.00 48.75 279 A 1 
ATOM   2195 N N   . ARG A 1 280 ? -102.665 -53.731 9.916   1.00 56.73 280 A 1 
ATOM   2196 C CA  . ARG A 1 280 ? -103.349 -53.993 8.649   1.00 57.83 280 A 1 
ATOM   2197 C C   . ARG A 1 280 ? -102.375 -54.070 7.469   1.00 58.53 280 A 1 
ATOM   2198 O O   . ARG A 1 280 ? -101.238 -53.650 7.526   1.00 54.85 280 A 1 
ATOM   2199 C CB  . ARG A 1 280 ? -104.480 -52.981 8.409   1.00 54.36 280 A 1 
ATOM   2200 C CG  . ARG A 1 280 ? -105.725 -53.331 9.222   1.00 50.76 280 A 1 
ATOM   2201 C CD  . ARG A 1 280 ? -106.885 -52.403 8.823   1.00 48.19 280 A 1 
ATOM   2202 N NE  . ARG A 1 280 ? -108.125 -52.761 9.509   1.00 44.22 280 A 1 
ATOM   2203 C CZ  . ARG A 1 280 ? -109.295 -52.182 9.349   1.00 40.41 280 A 1 
ATOM   2204 N NH1 . ARG A 1 280 ? -109.448 -51.184 8.521   1.00 37.89 280 A 1 
ATOM   2205 N NH2 . ARG A 1 280 ? -110.343 -52.586 10.013  1.00 37.05 280 A 1 
ATOM   2206 N N   . SER A 1 281 ? -102.912 -54.573 6.362   1.00 60.08 281 A 1 
ATOM   2207 C CA  . SER A 1 281 ? -102.257 -55.117 5.162   1.00 61.38 281 A 1 
ATOM   2208 C C   . SER A 1 281 ? -101.416 -54.170 4.286   1.00 62.43 281 A 1 
ATOM   2209 O O   . SER A 1 281 ? -100.998 -54.602 3.209   1.00 58.14 281 A 1 
ATOM   2210 C CB  . SER A 1 281 ? -103.367 -55.678 4.270   1.00 56.60 281 A 1 
ATOM   2211 O OG  . SER A 1 281 ? -104.268 -54.645 3.934   1.00 50.59 281 A 1 
ATOM   2212 N N   . LEU A 1 282 ? -101.318 -52.915 4.646   1.00 58.61 282 A 1 
ATOM   2213 C CA  . LEU A 1 282 ? -100.497 -52.031 3.829   1.00 59.61 282 A 1 
ATOM   2214 C C   . LEU A 1 282 ? -99.032  -52.388 4.055   1.00 61.95 282 A 1 
ATOM   2215 O O   . LEU A 1 282 ? -98.539  -52.275 5.178   1.00 58.59 282 A 1 
ATOM   2216 C CB  . LEU A 1 282 ? -100.818 -50.561 4.138   1.00 55.71 282 A 1 
ATOM   2217 C CG  . LEU A 1 282 ? -101.944 -50.017 3.245   1.00 51.67 282 A 1 
ATOM   2218 C CD1 . LEU A 1 282 ? -102.685 -48.861 3.922   1.00 48.92 282 A 1 
ATOM   2219 C CD2 . LEU A 1 282 ? -101.398 -49.519 1.912   1.00 48.09 282 A 1 
ATOM   2220 N N   . ASP A 1 283 ? -98.430  -52.816 2.971   1.00 63.80 283 A 1 
ATOM   2221 C CA  . ASP A 1 283 ? -96.993  -53.103 2.937   1.00 66.58 283 A 1 
ATOM   2222 C C   . ASP A 1 283 ? -96.198  -51.789 3.040   1.00 68.17 283 A 1 
ATOM   2223 O O   . ASP A 1 283 ? -95.575  -51.304 2.095   1.00 64.49 283 A 1 
ATOM   2224 C CB  . ASP A 1 283 ? -96.692  -53.932 1.684   1.00 62.46 283 A 1 
ATOM   2225 C CG  . ASP A 1 283 ? -95.298  -54.560 1.695   1.00 56.09 283 A 1 
ATOM   2226 O OD1 . ASP A 1 283 ? -94.601  -54.425 2.727   1.00 52.34 283 A 1 
ATOM   2227 O OD2 . ASP A 1 283 ? -94.958  -55.188 0.675   1.00 52.48 283 A 1 
ATOM   2228 N N   . MET A 1 284 ? -96.355  -51.139 4.190   1.00 72.39 284 A 1 
ATOM   2229 C CA  . MET A 1 284 ? -95.700  -49.871 4.483   1.00 73.09 284 A 1 
ATOM   2230 C C   . MET A 1 284 ? -94.187  -50.019 4.546   1.00 75.64 284 A 1 
ATOM   2231 O O   . MET A 1 284 ? -93.493  -49.058 4.238   1.00 72.35 284 A 1 
ATOM   2232 C CB  . MET A 1 284 ? -96.232  -49.247 5.769   1.00 68.91 284 A 1 
ATOM   2233 C CG  . MET A 1 284 ? -97.627  -48.639 5.588   1.00 64.07 284 A 1 
ATOM   2234 S SD  . MET A 1 284 ? -97.830  -46.965 6.218   1.00 59.02 284 A 1 
ATOM   2235 C CE  . MET A 1 284 ? -97.616  -47.266 7.982   1.00 53.41 284 A 1 
ATOM   2236 N N   . ASP A 1 285 ? -93.715  -51.190 4.851   1.00 74.20 285 A 1 
ATOM   2237 C CA  . ASP A 1 285 ? -92.279  -51.460 4.823   1.00 74.94 285 A 1 
ATOM   2238 C C   . ASP A 1 285 ? -91.739  -51.300 3.397   1.00 76.97 285 A 1 
ATOM   2239 O O   . ASP A 1 285 ? -90.671  -50.719 3.205   1.00 74.50 285 A 1 
ATOM   2240 C CB  . ASP A 1 285 ? -91.992  -52.858 5.389   1.00 71.19 285 A 1 
ATOM   2241 C CG  . ASP A 1 285 ? -92.186  -52.955 6.909   1.00 66.30 285 A 1 
ATOM   2242 O OD1 . ASP A 1 285 ? -92.073  -51.916 7.597   1.00 60.45 285 A 1 
ATOM   2243 O OD2 . ASP A 1 285 ? -92.403  -54.084 7.384   1.00 58.91 285 A 1 
ATOM   2244 N N   . SER A 1 286 ? -92.525  -51.733 2.378   1.00 78.77 286 A 1 
ATOM   2245 C CA  . SER A 1 286 ? -92.134  -51.528 0.980   1.00 78.91 286 A 1 
ATOM   2246 C C   . SER A 1 286 ? -92.144  -50.052 0.577   1.00 79.03 286 A 1 
ATOM   2247 O O   . SER A 1 286 ? -91.194  -49.585 -0.060  1.00 76.80 286 A 1 
ATOM   2248 C CB  . SER A 1 286 ? -93.007  -52.367 0.031   1.00 75.96 286 A 1 
ATOM   2249 O OG  . SER A 1 286 ? -94.302  -51.844 -0.146  1.00 66.14 286 A 1 
ATOM   2250 N N   . ILE A 1 287 ? -93.173  -49.281 1.013   1.00 80.70 287 A 1 
ATOM   2251 C CA  . ILE A 1 287 ? -93.269  -47.848 0.725   1.00 79.78 287 A 1 
ATOM   2252 C C   . ILE A 1 287 ? -92.151  -47.080 1.433   1.00 81.16 287 A 1 
ATOM   2253 O O   . ILE A 1 287 ? -91.520  -46.211 0.829   1.00 80.94 287 A 1 
ATOM   2254 C CB  . ILE A 1 287 ? -94.658  -47.306 1.108   1.00 76.94 287 A 1 
ATOM   2255 C CG1 . ILE A 1 287 ? -95.764  -47.975 0.260   1.00 70.96 287 A 1 
ATOM   2256 C CG2 . ILE A 1 287 ? -94.723  -45.772 0.942   1.00 67.88 287 A 1 
ATOM   2257 C CD1 . ILE A 1 287 ? -97.194  -47.655 0.714   1.00 63.10 287 A 1 
ATOM   2258 N N   . ILE A 1 288 ? -91.893  -47.392 2.702   1.00 81.15 288 A 1 
ATOM   2259 C CA  . ILE A 1 288 ? -90.806  -46.760 3.454   1.00 81.65 288 A 1 
ATOM   2260 C C   . ILE A 1 288 ? -89.452  -47.120 2.837   1.00 83.17 288 A 1 
ATOM   2261 O O   . ILE A 1 288 ? -88.606  -46.239 2.694   1.00 83.78 288 A 1 
ATOM   2262 C CB  . ILE A 1 288 ? -90.876  -47.144 4.943   1.00 79.35 288 A 1 
ATOM   2263 C CG1 . ILE A 1 288 ? -92.117  -46.496 5.590   1.00 72.61 288 A 1 
ATOM   2264 C CG2 . ILE A 1 288 ? -89.615  -46.699 5.700   1.00 68.27 288 A 1 
ATOM   2265 C CD1 . ILE A 1 288 ? -92.455  -47.050 6.972   1.00 63.02 288 A 1 
ATOM   2266 N N   . ALA A 1 289 ? -89.315  -48.373 2.407   1.00 81.50 289 A 1 
ATOM   2267 C CA  . ALA A 1 289 ? -88.095  -48.787 1.717   1.00 82.47 289 A 1 
ATOM   2268 C C   . ALA A 1 289 ? -87.923  -48.057 0.381   1.00 83.35 289 A 1 
ATOM   2269 O O   . ALA A 1 289 ? -86.807  -47.619 0.069   1.00 82.12 289 A 1 
ATOM   2270 C CB  . ALA A 1 289 ? -88.112  -50.308 1.534   1.00 80.65 289 A 1 
ATOM   2271 N N   . GLU A 1 290 ? -89.013  -47.856 -0.378  1.00 85.93 290 A 1 
ATOM   2272 C CA  . GLU A 1 290 ? -88.976  -47.146 -1.662  1.00 84.72 290 A 1 
ATOM   2273 C C   . GLU A 1 290 ? -88.695  -45.648 -1.476  1.00 84.86 290 A 1 
ATOM   2274 O O   . GLU A 1 290 ? -87.830  -45.088 -2.154  1.00 83.83 290 A 1 
ATOM   2275 C CB  . GLU A 1 290 ? -90.286  -47.414 -2.412  1.00 83.31 290 A 1 
ATOM   2276 C CG  . GLU A 1 290 ? -90.182  -47.072 -3.904  1.00 74.27 290 A 1 
ATOM   2277 C CD  . GLU A 1 290 ? -91.431  -47.473 -4.705  1.00 67.16 290 A 1 
ATOM   2278 O OE1 . GLU A 1 290 ? -91.295  -47.646 -5.943  1.00 61.37 290 A 1 
ATOM   2279 O OE2 . GLU A 1 290 ? -92.515  -47.586 -4.104  1.00 60.86 290 A 1 
ATOM   2280 N N   . VAL A 1 291 ? -89.377  -45.005 -0.518  1.00 83.47 291 A 1 
ATOM   2281 C CA  . VAL A 1 291 ? -89.106  -43.596 -0.170  1.00 82.90 291 A 1 
ATOM   2282 C C   . VAL A 1 291 ? -87.677  -43.429 0.344   1.00 83.75 291 A 1 
ATOM   2283 O O   . VAL A 1 291 ? -86.991  -42.481 -0.047  1.00 84.46 291 A 1 
ATOM   2284 C CB  . VAL A 1 291 ? -90.134  -43.075 0.851   1.00 81.06 291 A 1 
ATOM   2285 C CG1 . VAL A 1 291 ? -89.796  -41.676 1.381   1.00 73.38 291 A 1 
ATOM   2286 C CG2 . VAL A 1 291 ? -91.533  -42.974 0.213   1.00 72.18 291 A 1 
ATOM   2287 N N   . LYS A 1 292 ? -87.236  -44.357 1.172   1.00 85.87 292 A 1 
ATOM   2288 C CA  . LYS A 1 292 ? -85.865  -44.354 1.684   1.00 85.47 292 A 1 
ATOM   2289 C C   . LYS A 1 292 ? -84.855  -44.531 0.550   1.00 86.25 292 A 1 
ATOM   2290 O O   . LYS A 1 292 ? -83.885  -43.771 0.487   1.00 87.53 292 A 1 
ATOM   2291 C CB  . LYS A 1 292 ? -85.729  -45.430 2.755   1.00 84.10 292 A 1 
ATOM   2292 C CG  . LYS A 1 292 ? -84.401  -45.326 3.510   1.00 75.23 292 A 1 
ATOM   2293 C CD  . LYS A 1 292 ? -84.349  -46.377 4.624   1.00 70.62 292 A 1 
ATOM   2294 C CE  . LYS A 1 292 ? -83.053  -46.223 5.390   1.00 63.03 292 A 1 
ATOM   2295 N NZ  . LYS A 1 292 ? -82.946  -47.187 6.502   1.00 54.93 292 A 1 
ATOM   2296 N N   . ALA A 1 293 ? -85.150  -45.452 -0.371  1.00 87.08 293 A 1 
ATOM   2297 C CA  . ALA A 1 293 ? -84.318  -45.650 -1.553  1.00 87.18 293 A 1 
ATOM   2298 C C   . ALA A 1 293 ? -84.307  -44.410 -2.460  1.00 87.65 293 A 1 
ATOM   2299 O O   . ALA A 1 293 ? -83.239  -44.009 -2.922  1.00 85.96 293 A 1 
ATOM   2300 C CB  . ALA A 1 293 ? -84.802  -46.894 -2.303  1.00 85.95 293 A 1 
ATOM   2301 N N   . GLN A 1 294 ? -85.472  -43.736 -2.656  1.00 89.47 294 A 1 
ATOM   2302 C CA  . GLN A 1 294 ? -85.532  -42.481 -3.410  1.00 88.04 294 A 1 
ATOM   2303 C C   . GLN A 1 294 ? -84.759  -41.352 -2.720  1.00 88.69 294 A 1 
ATOM   2304 O O   . GLN A 1 294 ? -84.034  -40.616 -3.396  1.00 87.31 294 A 1 
ATOM   2305 C CB  . GLN A 1 294 ? -86.976  -42.039 -3.628  1.00 86.71 294 A 1 
ATOM   2306 C CG  . GLN A 1 294 ? -87.645  -42.810 -4.767  1.00 76.90 294 A 1 
ATOM   2307 C CD  . GLN A 1 294 ? -89.073  -42.322 -5.068  1.00 71.48 294 A 1 
ATOM   2308 O OE1 . GLN A 1 294 ? -89.600  -41.398 -4.467  1.00 64.86 294 A 1 
ATOM   2309 N NE2 . GLN A 1 294 ? -89.732  -42.916 -6.028  1.00 60.24 294 A 1 
ATOM   2310 N N   . TYR A 1 295 ? -84.878  -41.212 -1.402  1.00 87.02 295 A 1 
ATOM   2311 C CA  . TYR A 1 295 ? -84.116  -40.207 -0.662  1.00 86.53 295 A 1 
ATOM   2312 C C   . TYR A 1 295 ? -82.620  -40.487 -0.708  1.00 86.69 295 A 1 
ATOM   2313 O O   . TYR A 1 295 ? -81.834  -39.557 -0.920  1.00 87.01 295 A 1 
ATOM   2314 C CB  . TYR A 1 295 ? -84.620  -40.106 0.784   1.00 84.10 295 A 1 
ATOM   2315 C CG  . TYR A 1 295 ? -85.530  -38.926 1.014   1.00 76.32 295 A 1 
ATOM   2316 C CD1 . TYR A 1 295 ? -84.980  -37.644 1.267   1.00 67.42 295 A 1 
ATOM   2317 C CD2 . TYR A 1 295 ? -86.931  -39.064 0.964   1.00 66.55 295 A 1 
ATOM   2318 C CE1 . TYR A 1 295 ? -85.812  -36.524 1.480   1.00 60.93 295 A 1 
ATOM   2319 C CE2 . TYR A 1 295 ? -87.767  -37.957 1.173   1.00 60.45 295 A 1 
ATOM   2320 C CZ  . TYR A 1 295 ? -87.202  -36.698 1.433   1.00 61.79 295 A 1 
ATOM   2321 O OH  . TYR A 1 295 ? -88.023  -35.601 1.644   1.00 58.04 295 A 1 
ATOM   2322 N N   . GLU A 1 296 ? -82.247  -41.743 -0.556  1.00 89.15 296 A 1 
ATOM   2323 C CA  . GLU A 1 296 ? -80.846  -42.138 -0.703  1.00 88.46 296 A 1 
ATOM   2324 C C   . GLU A 1 296 ? -80.336  -41.888 -2.124  1.00 88.59 296 A 1 
ATOM   2325 O O   . GLU A 1 296 ? -79.216  -41.396 -2.286  1.00 87.95 296 A 1 
ATOM   2326 C CB  . GLU A 1 296 ? -80.635  -43.612 -0.326  1.00 87.54 296 A 1 
ATOM   2327 C CG  . GLU A 1 296 ? -80.535  -43.820 1.185   1.00 76.41 296 A 1 
ATOM   2328 C CD  . GLU A 1 296 ? -80.233  -45.270 1.604   1.00 69.26 296 A 1 
ATOM   2329 O OE1 . GLU A 1 296 ? -79.933  -45.472 2.814   1.00 64.03 296 A 1 
ATOM   2330 O OE2 . GLU A 1 296 ? -80.316  -46.181 0.760   1.00 62.16 296 A 1 
ATOM   2331 N N   . ASP A 1 297 ? -81.169  -42.152 -3.161  1.00 88.31 297 A 1 
ATOM   2332 C CA  . ASP A 1 297 ? -80.773  -41.916 -4.550  1.00 88.98 297 A 1 
ATOM   2333 C C   . ASP A 1 297 ? -80.656  -40.414 -4.851  1.00 89.02 297 A 1 
ATOM   2334 O O   . ASP A 1 297 ? -79.697  -39.978 -5.495  1.00 87.96 297 A 1 
ATOM   2335 C CB  . ASP A 1 297 ? -81.738  -42.628 -5.508  1.00 88.41 297 A 1 
ATOM   2336 C CG  . ASP A 1 297 ? -81.148  -42.832 -6.904  1.00 79.77 297 A 1 
ATOM   2337 O OD1 . ASP A 1 297 ? -79.960  -43.225 -6.997  1.00 71.41 297 A 1 
ATOM   2338 O OD2 . ASP A 1 297 ? -81.858  -42.577 -7.910  1.00 71.25 297 A 1 
ATOM   2339 N N   . ILE A 1 298 ? -81.582  -39.584 -4.347  1.00 89.76 298 A 1 
ATOM   2340 C CA  . ILE A 1 298 ? -81.507  -38.117 -4.459  1.00 88.75 298 A 1 
ATOM   2341 C C   . ILE A 1 298 ? -80.287  -37.582 -3.706  1.00 89.04 298 A 1 
ATOM   2342 O O   . ILE A 1 298 ? -79.536  -36.771 -4.251  1.00 88.75 298 A 1 
ATOM   2343 C CB  . ILE A 1 298 ? -82.817  -37.453 -3.972  1.00 87.82 298 A 1 
ATOM   2344 C CG1 . ILE A 1 298 ? -83.974  -37.766 -4.948  1.00 80.34 298 A 1 
ATOM   2345 C CG2 . ILE A 1 298 ? -82.662  -35.921 -3.838  1.00 77.24 298 A 1 
ATOM   2346 C CD1 . ILE A 1 298 ? -85.366  -37.461 -4.377  1.00 70.56 298 A 1 
ATOM   2347 N N   . ALA A 1 299 ? -80.066  -38.022 -2.471  1.00 88.88 299 A 1 
ATOM   2348 C CA  . ALA A 1 299 ? -78.907  -37.610 -1.675  1.00 88.00 299 A 1 
ATOM   2349 C C   . ALA A 1 299 ? -77.599  -38.047 -2.341  1.00 88.45 299 A 1 
ATOM   2350 O O   . ALA A 1 299 ? -76.668  -37.247 -2.448  1.00 88.67 299 A 1 
ATOM   2351 C CB  . ALA A 1 299 ? -79.052  -38.174 -0.266  1.00 86.90 299 A 1 
ATOM   2352 N N   . ASN A 1 300 ? -77.572  -39.271 -2.867  1.00 88.42 300 A 1 
ATOM   2353 C CA  . ASN A 1 300 ? -76.411  -39.776 -3.592  1.00 89.10 300 A 1 
ATOM   2354 C C   . ASN A 1 300 ? -76.171  -39.026 -4.893  1.00 89.42 300 A 1 
ATOM   2355 O O   . ASN A 1 300 ? -75.029  -38.685 -5.184  1.00 88.00 300 A 1 
ATOM   2356 C CB  . ASN A 1 300 ? -76.566  -41.284 -3.836  1.00 88.16 300 A 1 
ATOM   2357 C CG  . ASN A 1 300 ? -76.264  -42.123 -2.608  1.00 83.58 300 A 1 
ATOM   2358 O OD1 . ASN A 1 300 ? -75.454  -41.778 -1.769  1.00 75.17 300 A 1 
ATOM   2359 N ND2 . ASN A 1 300 ? -76.875  -43.283 -2.503  1.00 73.55 300 A 1 
ATOM   2360 N N   . ARG A 1 301 ? -77.243  -38.693 -5.676  1.00 87.49 301 A 1 
ATOM   2361 C CA  . ARG A 1 301 ? -77.095  -37.857 -6.882  1.00 88.00 301 A 1 
ATOM   2362 C C   . ARG A 1 301 ? -76.632  -36.456 -6.546  1.00 89.07 301 A 1 
ATOM   2363 O O   . ARG A 1 301 ? -75.682  -35.987 -7.164  1.00 86.63 301 A 1 
ATOM   2364 C CB  . ARG A 1 301 ? -78.403  -37.793 -7.678  1.00 87.01 301 A 1 
ATOM   2365 C CG  . ARG A 1 301 ? -78.625  -39.060 -8.489  1.00 77.24 301 A 1 
ATOM   2366 C CD  . ARG A 1 301 ? -79.908  -38.887 -9.303  1.00 75.05 301 A 1 
ATOM   2367 N NE  . ARG A 1 301 ? -80.422  -40.184 -9.727  1.00 66.74 301 A 1 
ATOM   2368 C CZ  . ARG A 1 301 ? -81.408  -40.408 -10.559 1.00 59.96 301 A 1 
ATOM   2369 N NH1 . ARG A 1 301 ? -81.969  -39.443 -11.245 1.00 55.69 301 A 1 
ATOM   2370 N NH2 . ARG A 1 301 ? -81.862  -41.619 -10.694 1.00 53.15 301 A 1 
ATOM   2371 N N   . SER A 1 302 ? -77.237  -35.814 -5.554  1.00 88.01 302 A 1 
ATOM   2372 C CA  . SER A 1 302 ? -76.826  -34.479 -5.116  1.00 87.55 302 A 1 
ATOM   2373 C C   . SER A 1 302 ? -75.378  -34.470 -4.623  1.00 88.26 302 A 1 
ATOM   2374 O O   . SER A 1 302 ? -74.605  -33.575 -4.968  1.00 87.43 302 A 1 
ATOM   2375 C CB  . SER A 1 302 ? -77.762  -33.982 -4.016  1.00 85.48 302 A 1 
ATOM   2376 O OG  . SER A 1 302 ? -77.433  -32.660 -3.662  1.00 74.41 302 A 1 
ATOM   2377 N N   . ARG A 1 303 ? -75.009  -35.505 -3.887  1.00 88.14 303 A 1 
ATOM   2378 C CA  . ARG A 1 303 ? -73.631  -35.687 -3.436  1.00 88.74 303 A 1 
ATOM   2379 C C   . ARG A 1 303 ? -72.688  -35.940 -4.611  1.00 89.29 303 A 1 
ATOM   2380 O O   . ARG A 1 303 ? -71.634  -35.317 -4.664  1.00 89.86 303 A 1 
ATOM   2381 C CB  . ARG A 1 303 ? -73.602  -36.811 -2.399  1.00 88.37 303 A 1 
ATOM   2382 C CG  . ARG A 1 303 ? -72.217  -36.964 -1.756  1.00 80.72 303 A 1 
ATOM   2383 C CD  . ARG A 1 303 ? -72.272  -38.074 -0.698  1.00 76.89 303 A 1 
ATOM   2384 N NE  . ARG A 1 303 ? -70.950  -38.294 -0.094  1.00 67.68 303 A 1 
ATOM   2385 C CZ  . ARG A 1 303 ? -70.699  -39.084 0.927   1.00 60.13 303 A 1 
ATOM   2386 N NH1 . ARG A 1 303 ? -71.611  -39.822 1.510   1.00 55.02 303 A 1 
ATOM   2387 N NH2 . ARG A 1 303 ? -69.501  -39.152 1.404   1.00 53.46 303 A 1 
ATOM   2388 N N   . ALA A 1 304 ? -73.085  -36.774 -5.563  1.00 89.80 304 A 1 
ATOM   2389 C CA  . ALA A 1 304 ? -72.280  -37.052 -6.746  1.00 90.05 304 A 1 
ATOM   2390 C C   . ALA A 1 304 ? -72.133  -35.829 -7.652  1.00 90.31 304 A 1 
ATOM   2391 O O   . ALA A 1 304 ? -71.042  -35.570 -8.161  1.00 88.98 304 A 1 
ATOM   2392 C CB  . ALA A 1 304 ? -72.894  -38.235 -7.505  1.00 89.45 304 A 1 
ATOM   2393 N N   . GLU A 1 305 ? -73.214  -35.029 -7.838  1.00 90.31 305 A 1 
ATOM   2394 C CA  . GLU A 1 305 ? -73.143  -33.762 -8.576  1.00 89.21 305 A 1 
ATOM   2395 C C   . GLU A 1 305 ? -72.245  -32.746 -7.869  1.00 88.59 305 A 1 
ATOM   2396 O O   . GLU A 1 305 ? -71.396  -32.129 -8.518  1.00 88.16 305 A 1 
ATOM   2397 C CB  . GLU A 1 305 ? -74.541  -33.164 -8.781  1.00 89.19 305 A 1 
ATOM   2398 C CG  . GLU A 1 305 ? -75.277  -33.784 -9.968  1.00 77.28 305 A 1 
ATOM   2399 C CD  . GLU A 1 305 ? -76.645  -33.133 -10.247 1.00 70.22 305 A 1 
ATOM   2400 O OE1 . GLU A 1 305 ? -77.166  -33.338 -11.382 1.00 64.36 305 A 1 
ATOM   2401 O OE2 . GLU A 1 305 ? -77.190  -32.458 -9.354  1.00 64.11 305 A 1 
ATOM   2402 N N   . ALA A 1 306 ? -72.388  -32.590 -6.561  1.00 88.52 306 A 1 
ATOM   2403 C CA  . ALA A 1 306 ? -71.526  -31.705 -5.788  1.00 87.80 306 A 1 
ATOM   2404 C C   . ALA A 1 306 ? -70.067  -32.155 -5.864  1.00 88.09 306 A 1 
ATOM   2405 O O   . ALA A 1 306 ? -69.192  -31.351 -6.188  1.00 87.76 306 A 1 
ATOM   2406 C CB  . ALA A 1 306 ? -72.042  -31.645 -4.343  1.00 86.79 306 A 1 
ATOM   2407 N N   . GLU A 1 307 ? -69.832  -33.453 -5.655  1.00 89.55 307 A 1 
ATOM   2408 C CA  . GLU A 1 307 ? -68.487  -34.020 -5.781  1.00 88.21 307 A 1 
ATOM   2409 C C   . GLU A 1 307 ? -67.920  -33.842 -7.186  1.00 87.99 307 A 1 
ATOM   2410 O O   . GLU A 1 307 ? -66.765  -33.461 -7.325  1.00 88.29 307 A 1 
ATOM   2411 C CB  . GLU A 1 307 ? -68.495  -35.512 -5.413  1.00 88.47 307 A 1 
ATOM   2412 C CG  . GLU A 1 307 ? -68.555  -35.718 -3.903  1.00 77.12 307 A 1 
ATOM   2413 C CD  . GLU A 1 307 ? -68.572  -37.197 -3.481  1.00 69.88 307 A 1 
ATOM   2414 O OE1 . GLU A 1 307 ? -68.736  -37.449 -2.257  1.00 64.92 307 A 1 
ATOM   2415 O OE2 . GLU A 1 307 ? -68.334  -38.099 -4.314  1.00 62.82 307 A 1 
ATOM   2416 N N   . SER A 1 308 ? -68.750  -34.049 -8.228  1.00 89.49 308 A 1 
ATOM   2417 C CA  . SER A 1 308 ? -68.339  -33.826 -9.613  1.00 90.19 308 A 1 
ATOM   2418 C C   . SER A 1 308 ? -67.982  -32.359 -9.870  1.00 90.77 308 A 1 
ATOM   2419 O O   . SER A 1 308 ? -66.925  -32.075 -10.437 1.00 89.77 308 A 1 
ATOM   2420 C CB  . SER A 1 308 ? -69.443  -34.287 -10.563 1.00 89.62 308 A 1 
ATOM   2421 O OG  . SER A 1 308 ? -69.063  -34.081 -11.913 1.00 74.51 308 A 1 
ATOM   2422 N N   . MET A 1 309 ? -68.806  -31.392 -9.402  1.00 88.26 309 A 1 
ATOM   2423 C CA  . MET A 1 309 ? -68.512  -29.969 -9.531  1.00 87.88 309 A 1 
ATOM   2424 C C   . MET A 1 309 ? -67.225  -29.578 -8.793  1.00 88.86 309 A 1 
ATOM   2425 O O   . MET A 1 309 ? -66.405  -28.853 -9.342  1.00 87.50 309 A 1 
ATOM   2426 C CB  . MET A 1 309 ? -69.664  -29.105 -8.998  1.00 86.53 309 A 1 
ATOM   2427 C CG  . MET A 1 309 ? -70.526  -28.541 -10.117 1.00 75.74 309 A 1 
ATOM   2428 S SD  . MET A 1 309 ? -71.580  -27.182 -9.557  1.00 68.48 309 A 1 
ATOM   2429 C CE  . MET A 1 309 ? -72.536  -26.888 -11.051 1.00 59.43 309 A 1 
ATOM   2430 N N   . TYR A 1 310 ? -67.098  -30.071 -7.568  1.00 88.60 310 A 1 
ATOM   2431 C CA  . TYR A 1 310 ? -65.895  -29.789 -6.789  1.00 88.59 310 A 1 
ATOM   2432 C C   . TYR A 1 310 ? -64.666  -30.471 -7.380  1.00 89.14 310 A 1 
ATOM   2433 O O   . TYR A 1 310 ? -63.595  -29.858 -7.394  1.00 90.04 310 A 1 
ATOM   2434 C CB  . TYR A 1 310 ? -66.097  -30.185 -5.330  1.00 86.90 310 A 1 
ATOM   2435 C CG  . TYR A 1 310 ? -66.879  -29.167 -4.528  1.00 77.60 310 A 1 
ATOM   2436 C CD1 . TYR A 1 310 ? -66.321  -27.898 -4.260  1.00 68.60 310 A 1 
ATOM   2437 C CD2 . TYR A 1 310 ? -68.148  -29.471 -4.022  1.00 67.90 310 A 1 
ATOM   2438 C CE1 . TYR A 1 310 ? -67.031  -26.938 -3.510  1.00 60.37 310 A 1 
ATOM   2439 C CE2 . TYR A 1 310 ? -68.870  -28.530 -3.271  1.00 61.09 310 A 1 
ATOM   2440 C CZ  . TYR A 1 310 ? -68.304  -27.261 -3.016  1.00 62.41 310 A 1 
ATOM   2441 O OH  . TYR A 1 310 ? -69.008  -26.337 -2.274  1.00 59.00 310 A 1 
ATOM   2442 N N   . GLN A 1 311 ? -64.804  -31.654 -7.950  1.00 88.52 311 A 1 
ATOM   2443 C CA  . GLN A 1 311 ? -63.721  -32.365 -8.616  1.00 89.02 311 A 1 
ATOM   2444 C C   . GLN A 1 311 ? -63.245  -31.615 -9.867  1.00 89.33 311 A 1 
ATOM   2445 O O   . GLN A 1 311 ? -62.046  -31.401 -10.024 1.00 88.86 311 A 1 
ATOM   2446 C CB  . GLN A 1 311 ? -64.185  -33.793 -8.959  1.00 88.65 311 A 1 
ATOM   2447 C CG  . GLN A 1 311 ? -63.027  -34.708 -9.381  1.00 79.08 311 A 1 
ATOM   2448 C CD  . GLN A 1 311 ? -62.100  -35.097 -8.224  1.00 72.82 311 A 1 
ATOM   2449 O OE1 . GLN A 1 311 ? -62.428  -35.046 -7.055  1.00 67.55 311 A 1 
ATOM   2450 N NE2 . GLN A 1 311 ? -60.901  -35.517 -8.544  1.00 61.16 311 A 1 
ATOM   2451 N N   . ILE A 1 312 ? -64.187  -31.140 -10.703 1.00 89.60 312 A 1 
ATOM   2452 C CA  . ILE A 1 312 ? -63.855  -30.327 -11.880 1.00 89.54 312 A 1 
ATOM   2453 C C   . ILE A 1 312 ? -63.124  -29.054 -11.451 1.00 90.26 312 A 1 
ATOM   2454 O O   . ILE A 1 312 ? -62.075  -28.715 -11.999 1.00 89.31 312 A 1 
ATOM   2455 C CB  . ILE A 1 312 ? -65.127  -30.011 -12.701 1.00 89.91 312 A 1 
ATOM   2456 C CG1 . ILE A 1 312 ? -65.694  -31.301 -13.344 1.00 84.26 312 A 1 
ATOM   2457 C CG2 . ILE A 1 312 ? -64.846  -28.967 -13.795 1.00 82.49 312 A 1 
ATOM   2458 C CD1 . ILE A 1 312 ? -67.149  -31.160 -13.835 1.00 75.33 312 A 1 
ATOM   2459 N N   . LYS A 1 313 ? -63.651  -28.369 -10.439 1.00 86.77 313 A 1 
ATOM   2460 C CA  . LYS A 1 313 ? -63.037  -27.145 -9.913  1.00 86.17 313 A 1 
ATOM   2461 C C   . LYS A 1 313 ? -61.656  -27.401 -9.296  1.00 86.74 313 A 1 
ATOM   2462 O O   . LYS A 1 313 ? -60.762  -26.570 -9.418  1.00 88.67 313 A 1 
ATOM   2463 C CB  . LYS A 1 313 ? -63.995  -26.520 -8.897  1.00 86.03 313 A 1 
ATOM   2464 C CG  . LYS A 1 313 ? -64.149  -25.023 -9.115  1.00 76.06 313 A 1 
ATOM   2465 C CD  . LYS A 1 313 ? -65.210  -24.476 -8.169  1.00 71.76 313 A 1 
ATOM   2466 C CE  . LYS A 1 313 ? -65.488  -23.018 -8.475  1.00 64.44 313 A 1 
ATOM   2467 N NZ  . LYS A 1 313 ? -66.547  -22.475 -7.595  1.00 56.32 313 A 1 
ATOM   2468 N N   . TYR A 1 314 ? -61.500  -28.542 -8.651  1.00 89.97 314 A 1 
ATOM   2469 C CA  . TYR A 1 314 ? -60.226  -28.986 -8.104  1.00 90.04 314 A 1 
ATOM   2470 C C   . TYR A 1 314 ? -59.208  -29.253 -9.216  1.00 90.25 314 A 1 
ATOM   2471 O O   . TYR A 1 314 ? -58.086  -28.762 -9.136  1.00 90.60 314 A 1 
ATOM   2472 C CB  . TYR A 1 314 ? -60.455  -30.229 -7.234  1.00 88.90 314 A 1 
ATOM   2473 C CG  . TYR A 1 314 ? -59.208  -30.712 -6.520  1.00 85.55 314 A 1 
ATOM   2474 C CD1 . TYR A 1 314 ? -58.319  -31.595 -7.166  1.00 74.92 314 A 1 
ATOM   2475 C CD2 . TYR A 1 314 ? -58.934  -30.282 -5.216  1.00 75.55 314 A 1 
ATOM   2476 C CE1 . TYR A 1 314 ? -57.158  -32.036 -6.509  1.00 69.59 314 A 1 
ATOM   2477 C CE2 . TYR A 1 314 ? -57.777  -30.715 -4.552  1.00 70.74 314 A 1 
ATOM   2478 C CZ  . TYR A 1 314 ? -56.891  -31.586 -5.205  1.00 70.01 314 A 1 
ATOM   2479 O OH  . TYR A 1 314 ? -55.742  -32.003 -4.559  1.00 69.78 314 A 1 
ATOM   2480 N N   . GLU A 1 315 ? -59.644  -29.963 -10.280 1.00 89.37 315 A 1 
ATOM   2481 C CA  . GLU A 1 315 ? -58.788  -30.237 -11.440 1.00 89.43 315 A 1 
ATOM   2482 C C   . GLU A 1 315 ? -58.389  -28.955 -12.182 1.00 89.48 315 A 1 
ATOM   2483 O O   . GLU A 1 315 ? -57.226  -28.796 -12.535 1.00 89.14 315 A 1 
ATOM   2484 C CB  . GLU A 1 315 ? -59.481  -31.224 -12.383 1.00 90.04 315 A 1 
ATOM   2485 C CG  . GLU A 1 315 ? -59.447  -32.654 -11.826 1.00 80.32 315 A 1 
ATOM   2486 C CD  . GLU A 1 315 ? -60.198  -33.676 -12.692 1.00 73.04 315 A 1 
ATOM   2487 O OE1 . GLU A 1 315 ? -60.324  -34.843 -12.217 1.00 66.63 315 A 1 
ATOM   2488 O OE2 . GLU A 1 315 ? -60.641  -33.328 -13.811 1.00 65.62 315 A 1 
ATOM   2489 N N   . GLU A 1 316 ? -59.312  -27.988 -12.355 1.00 88.84 316 A 1 
ATOM   2490 C CA  . GLU A 1 316 ? -58.992  -26.680 -12.917 1.00 88.69 316 A 1 
ATOM   2491 C C   . GLU A 1 316 ? -57.965  -25.920 -12.071 1.00 88.14 316 A 1 
ATOM   2492 O O   . GLU A 1 316 ? -56.981  -25.408 -12.599 1.00 87.88 316 A 1 
ATOM   2493 C CB  . GLU A 1 316 ? -60.259  -25.820 -13.055 1.00 89.34 316 A 1 
ATOM   2494 C CG  . GLU A 1 316 ? -61.101  -26.166 -14.295 1.00 77.28 316 A 1 
ATOM   2495 C CD  . GLU A 1 316 ? -62.300  -25.220 -14.480 1.00 72.01 316 A 1 
ATOM   2496 O OE1 . GLU A 1 316 ? -62.804  -25.153 -15.631 1.00 65.63 316 A 1 
ATOM   2497 O OE2 . GLU A 1 316 ? -62.709  -24.564 -13.497 1.00 67.26 316 A 1 
ATOM   2498 N N   . LEU A 1 317 ? -58.173  -25.869 -10.754 1.00 86.42 317 A 1 
ATOM   2499 C CA  . LEU A 1 317 ? -57.234  -25.220 -9.833  1.00 84.70 317 A 1 
ATOM   2500 C C   . LEU A 1 317 ? -55.869  -25.908 -9.828  1.00 83.91 317 A 1 
ATOM   2501 O O   . LEU A 1 317 ? -54.841  -25.234 -9.791  1.00 86.13 317 A 1 
ATOM   2502 C CB  . LEU A 1 317 ? -57.838  -25.208 -8.420  1.00 84.94 317 A 1 
ATOM   2503 C CG  . LEU A 1 317 ? -58.815  -24.042 -8.194  1.00 76.98 317 A 1 
ATOM   2504 C CD1 . LEU A 1 317 ? -59.691  -24.310 -6.970  1.00 67.61 317 A 1 
ATOM   2505 C CD2 . LEU A 1 317 ? -58.071  -22.732 -7.949  1.00 68.94 317 A 1 
ATOM   2506 N N   . GLN A 1 318 ? -55.873  -27.233 -9.895  1.00 87.24 318 A 1 
ATOM   2507 C CA  . GLN A 1 318 ? -54.644  -28.014 -9.923  1.00 87.42 318 A 1 
ATOM   2508 C C   . GLN A 1 318 ? -53.885  -27.819 -11.243 1.00 87.24 318 A 1 
ATOM   2509 O O   . GLN A 1 318 ? -52.657  -27.691 -11.235 1.00 87.59 318 A 1 
ATOM   2510 C CB  . GLN A 1 318 ? -54.996  -29.483 -9.663  1.00 87.55 318 A 1 
ATOM   2511 C CG  . GLN A 1 318 ? -53.790  -30.286 -9.168  1.00 77.24 318 A 1 
ATOM   2512 C CD  . GLN A 1 318 ? -54.162  -31.726 -8.806  1.00 71.35 318 A 1 
ATOM   2513 O OE1 . GLN A 1 318 ? -55.144  -32.280 -9.246  1.00 65.82 318 A 1 
ATOM   2514 N NE2 . GLN A 1 318 ? -53.367  -32.394 -8.001  1.00 60.44 318 A 1 
ATOM   2515 N N   . SER A 1 319 ? -54.621  -27.714 -12.363 1.00 87.14 319 A 1 
ATOM   2516 C CA  . SER A 1 319 ? -54.054  -27.372 -13.672 1.00 88.03 319 A 1 
ATOM   2517 C C   . SER A 1 319 ? -53.461  -25.964 -13.678 1.00 88.33 319 A 1 
ATOM   2518 O O   . SER A 1 319 ? -52.314  -25.780 -14.109 1.00 86.75 319 A 1 
ATOM   2519 C CB  . SER A 1 319 ? -55.143  -27.516 -14.739 1.00 87.88 319 A 1 
ATOM   2520 O OG  . SER A 1 319 ? -54.619  -27.196 -16.023 1.00 73.29 319 A 1 
ATOM   2521 N N   . LEU A 1 320 ? -54.171  -24.982 -13.128 1.00 86.68 320 A 1 
ATOM   2522 C CA  . LEU A 1 320 ? -53.675  -23.615 -12.969 1.00 86.31 320 A 1 
ATOM   2523 C C   . LEU A 1 320 ? -52.432  -23.548 -12.077 1.00 85.49 320 A 1 
ATOM   2524 O O   . LEU A 1 320 ? -51.440  -22.929 -12.451 1.00 84.59 320 A 1 
ATOM   2525 C CB  . LEU A 1 320 ? -54.815  -22.732 -12.412 1.00 86.44 320 A 1 
ATOM   2526 C CG  . LEU A 1 320 ? -55.561  -21.971 -13.521 1.00 76.66 320 A 1 
ATOM   2527 C CD1 . LEU A 1 320 ? -57.033  -21.775 -13.178 1.00 67.01 320 A 1 
ATOM   2528 C CD2 . LEU A 1 320 ? -54.934  -20.597 -13.739 1.00 69.41 320 A 1 
ATOM   2529 N N   . ALA A 1 321 ? -52.462  -24.228 -10.938 1.00 84.80 321 A 1 
ATOM   2530 C CA  . ALA A 1 321 ? -51.317  -24.294 -10.036 1.00 83.78 321 A 1 
ATOM   2531 C C   . ALA A 1 321 ? -50.113  -25.000 -10.687 1.00 83.37 321 A 1 
ATOM   2532 O O   . ALA A 1 321 ? -48.971  -24.576 -10.492 1.00 83.58 321 A 1 
ATOM   2533 C CB  . ALA A 1 321 ? -51.747  -25.004 -8.749  1.00 83.39 321 A 1 
ATOM   2534 N N   . GLY A 1 322 ? -50.370  -26.039 -11.481 1.00 86.76 322 A 1 
ATOM   2535 C CA  . GLY A 1 322 ? -49.349  -26.717 -12.283 1.00 86.97 322 A 1 
ATOM   2536 C C   . GLY A 1 322 ? -48.709  -25.782 -13.302 1.00 88.21 322 A 1 
ATOM   2537 O O   . GLY A 1 322 ? -47.481  -25.669 -13.345 1.00 87.09 322 A 1 
ATOM   2538 N N   . LYS A 1 323 ? -49.549  -25.039 -14.031 1.00 85.67 323 A 1 
ATOM   2539 C CA  . LYS A 1 323 ? -49.083  -24.077 -15.032 1.00 87.02 323 A 1 
ATOM   2540 C C   . LYS A 1 323 ? -48.247  -22.951 -14.406 1.00 87.74 323 A 1 
ATOM   2541 O O   . LYS A 1 323 ? -47.155  -22.660 -14.888 1.00 86.08 323 A 1 
ATOM   2542 C CB  . LYS A 1 323 ? -50.304  -23.534 -15.786 1.00 86.17 323 A 1 
ATOM   2543 C CG  . LYS A 1 323 ? -49.938  -23.136 -17.212 1.00 74.78 323 A 1 
ATOM   2544 C CD  . LYS A 1 323 ? -51.188  -22.650 -17.940 1.00 71.45 323 A 1 
ATOM   2545 C CE  . LYS A 1 323 ? -50.853  -22.366 -19.401 1.00 62.44 323 A 1 
ATOM   2546 N NZ  . LYS A 1 323 ? -52.019  -21.814 -20.123 1.00 54.24 323 A 1 
ATOM   2547 N N   . HIS A 1 324 ? -48.688  -22.380 -13.289 1.00 86.40 324 A 1 
ATOM   2548 C CA  . HIS A 1 324 ? -47.899  -21.428 -12.517 1.00 85.50 324 A 1 
ATOM   2549 C C   . HIS A 1 324 ? -46.613  -22.046 -11.977 1.00 86.27 324 A 1 
ATOM   2550 O O   . HIS A 1 324 ? -45.580  -21.377 -11.941 1.00 85.27 324 A 1 
ATOM   2551 C CB  . HIS A 1 324 ? -48.738  -20.849 -11.369 1.00 83.86 324 A 1 
ATOM   2552 C CG  . HIS A 1 324 ? -49.586  -19.691 -11.790 1.00 78.11 324 A 1 
ATOM   2553 N ND1 . HIS A 1 324 ? -49.123  -18.514 -12.341 1.00 64.05 324 A 1 
ATOM   2554 C CD2 . HIS A 1 324 ? -50.946  -19.565 -11.680 1.00 64.60 324 A 1 
ATOM   2555 C CE1 . HIS A 1 324 ? -50.187  -17.712 -12.560 1.00 60.90 324 A 1 
ATOM   2556 N NE2 . HIS A 1 324 ? -51.299  -18.315 -12.168 1.00 62.27 324 A 1 
ATOM   2557 N N   . GLY A 1 325 ? -46.645  -23.310 -11.586 1.00 85.17 325 A 1 
ATOM   2558 C CA  . GLY A 1 325 ? -45.454  -24.034 -11.155 1.00 85.24 325 A 1 
ATOM   2559 C C   . GLY A 1 325 ? -44.416  -24.197 -12.263 1.00 86.86 325 A 1 
ATOM   2560 O O   . GLY A 1 325 ? -43.222  -24.027 -11.998 1.00 86.30 325 A 1 
ATOM   2561 N N   . ASP A 1 326 ? -44.863  -24.476 -13.478 1.00 88.29 326 A 1 
ATOM   2562 C CA  . ASP A 1 326 ? -43.987  -24.603 -14.641 1.00 89.69 326 A 1 
ATOM   2563 C C   . ASP A 1 326 ? -43.415  -23.253 -15.081 1.00 89.68 326 A 1 
ATOM   2564 O O   . ASP A 1 326 ? -42.205  -23.147 -15.310 1.00 88.12 326 A 1 
ATOM   2565 C CB  . ASP A 1 326 ? -44.729  -25.294 -15.795 1.00 88.72 326 A 1 
ATOM   2566 C CG  . ASP A 1 326 ? -44.931  -26.800 -15.583 1.00 81.47 326 A 1 
ATOM   2567 O OD1 . ASP A 1 326 ? -44.154  -27.403 -14.806 1.00 73.06 326 A 1 
ATOM   2568 O OD2 . ASP A 1 326 ? -45.824  -27.357 -16.250 1.00 73.46 326 A 1 
ATOM   2569 N N   . ASP A 1 327 ? -44.254  -22.207 -15.116 1.00 87.74 327 A 1 
ATOM   2570 C CA  . ASP A 1 327 ? -43.780  -20.846 -15.373 1.00 88.66 327 A 1 
ATOM   2571 C C   . ASP A 1 327 ? -42.752  -20.421 -14.326 1.00 87.89 327 A 1 
ATOM   2572 O O   . ASP A 1 327 ? -41.660  -19.951 -14.675 1.00 86.40 327 A 1 
ATOM   2573 C CB  . ASP A 1 327 ? -44.960  -19.858 -15.442 1.00 87.92 327 A 1 
ATOM   2574 C CG  . ASP A 1 327 ? -45.721  -19.884 -16.773 1.00 80.10 327 A 1 
ATOM   2575 O OD1 . ASP A 1 327 ? -45.098  -20.160 -17.831 1.00 71.95 327 A 1 
ATOM   2576 O OD2 . ASP A 1 327 ? -46.921  -19.539 -16.765 1.00 72.90 327 A 1 
ATOM   2577 N N   . LEU A 1 328 ? -43.004  -20.678 -13.053 1.00 85.07 328 A 1 
ATOM   2578 C CA  . LEU A 1 328 ? -42.075  -20.393 -11.967 1.00 84.02 328 A 1 
ATOM   2579 C C   . LEU A 1 328 ? -40.738  -21.142 -12.130 1.00 83.57 328 A 1 
ATOM   2580 O O   . LEU A 1 328 ? -39.674  -20.582 -11.853 1.00 85.36 328 A 1 
ATOM   2581 C CB  . LEU A 1 328 ? -42.744  -20.771 -10.639 1.00 84.33 328 A 1 
ATOM   2582 C CG  . LEU A 1 328 ? -42.110  -20.061 -9.427  1.00 80.27 328 A 1 
ATOM   2583 C CD1 . LEU A 1 328 ? -43.031  -18.964 -8.924  1.00 68.21 328 A 1 
ATOM   2584 C CD2 . LEU A 1 328 ? -41.861  -21.034 -8.279  1.00 71.47 328 A 1 
ATOM   2585 N N   . ARG A 1 329 ? -40.789  -22.413 -12.583 1.00 85.47 329 A 1 
ATOM   2586 C CA  . ARG A 1 329 ? -39.569  -23.173 -12.883 1.00 87.22 329 A 1 
ATOM   2587 C C   . ARG A 1 329 ? -38.786  -22.577 -14.041 1.00 88.31 329 A 1 
ATOM   2588 O O   . ARG A 1 329 ? -37.565  -22.509 -13.949 1.00 88.79 329 A 1 
ATOM   2589 C CB  . ARG A 1 329 ? -39.894  -24.636 -13.209 1.00 87.85 329 A 1 
ATOM   2590 C CG  . ARG A 1 329 ? -39.802  -25.529 -11.971 1.00 77.38 329 A 1 
ATOM   2591 C CD  . ARG A 1 329 ? -40.061  -26.963 -12.407 1.00 75.35 329 A 1 
ATOM   2592 N NE  . ARG A 1 329 ? -39.901  -27.908 -11.292 1.00 66.08 329 A 1 
ATOM   2593 C CZ  . ARG A 1 329 ? -40.211  -29.189 -11.327 1.00 57.10 329 A 1 
ATOM   2594 N NH1 . ARG A 1 329 ? -40.687  -29.742 -12.415 1.00 53.05 329 A 1 
ATOM   2595 N NH2 . ARG A 1 329 ? -40.044  -29.936 -10.289 1.00 52.70 329 A 1 
ATOM   2596 N N   . ARG A 1 330 ? -39.489  -22.155 -15.107 1.00 89.70 330 A 1 
ATOM   2597 C CA  . ARG A 1 330 ? -38.849  -21.506 -16.254 1.00 90.23 330 A 1 
ATOM   2598 C C   . ARG A 1 330 ? -38.154  -20.224 -15.821 1.00 90.34 330 A 1 
ATOM   2599 O O   . ARG A 1 330 ? -36.944  -20.090 -16.028 1.00 89.62 330 A 1 
ATOM   2600 C CB  . ARG A 1 330 ? -39.884  -21.274 -17.366 1.00 90.35 330 A 1 
ATOM   2601 C CG  . ARG A 1 330 ? -39.186  -20.797 -18.652 1.00 80.27 330 A 1 
ATOM   2602 C CD  . ARG A 1 330 ? -40.175  -20.508 -19.788 1.00 77.83 330 A 1 
ATOM   2603 N NE  . ARG A 1 330 ? -41.009  -19.338 -19.493 1.00 67.98 330 A 1 
ATOM   2604 C CZ  . ARG A 1 330 ? -42.316  -19.223 -19.667 1.00 60.83 330 A 1 
ATOM   2605 N NH1 . ARG A 1 330 ? -42.991  -20.075 -20.373 1.00 55.89 330 A 1 
ATOM   2606 N NH2 . ARG A 1 330 ? -42.964  -18.245 -19.117 1.00 54.46 330 A 1 
ATOM   2607 N N   . THR A 1 331 ? -38.849  -19.351 -15.105 1.00 87.18 331 A 1 
ATOM   2608 C CA  . THR A 1 331 ? -38.280  -18.085 -14.627 1.00 84.68 331 A 1 
ATOM   2609 C C   . THR A 1 331 ? -37.134  -18.307 -13.641 1.00 84.97 331 A 1 
ATOM   2610 O O   . THR A 1 331 ? -36.114  -17.624 -13.712 1.00 86.28 331 A 1 
ATOM   2611 C CB  . THR A 1 331 ? -39.360  -17.196 -13.998 1.00 84.73 331 A 1 
ATOM   2612 O OG1 . THR A 1 331 ? -40.541  -17.185 -14.764 1.00 75.16 331 A 1 
ATOM   2613 C CG2 . THR A 1 331 ? -38.915  -15.746 -13.933 1.00 70.11 331 A 1 
ATOM   2614 N N   . LYS A 1 332 ? -37.225  -19.321 -12.778 1.00 85.48 332 A 1 
ATOM   2615 C CA  . LYS A 1 332 ? -36.091  -19.701 -11.916 1.00 85.75 332 A 1 
ATOM   2616 C C   . LYS A 1 332 ? -34.864  -20.145 -12.708 1.00 86.07 332 A 1 
ATOM   2617 O O   . LYS A 1 332 ? -33.737  -19.903 -12.272 1.00 88.09 332 A 1 
ATOM   2618 C CB  . LYS A 1 332 ? -36.488  -20.807 -10.936 1.00 86.11 332 A 1 
ATOM   2619 C CG  . LYS A 1 332 ? -37.228  -20.240 -9.714  1.00 77.75 332 A 1 
ATOM   2620 C CD  . LYS A 1 332 ? -37.540  -21.331 -8.686  1.00 74.75 332 A 1 
ATOM   2621 C CE  . LYS A 1 332 ? -38.182  -20.665 -7.477  1.00 64.57 332 A 1 
ATOM   2622 N NZ  . LYS A 1 332 ? -38.257  -21.554 -6.293  1.00 56.21 332 A 1 
ATOM   2623 N N   . THR A 1 333 ? -35.077  -20.823 -13.836 1.00 89.20 333 A 1 
ATOM   2624 C CA  . THR A 1 333 ? -33.973  -21.259 -14.712 1.00 88.99 333 A 1 
ATOM   2625 C C   . THR A 1 333 ? -33.308  -20.055 -15.378 1.00 89.19 333 A 1 
ATOM   2626 O O   . THR A 1 333 ? -32.086  -19.934 -15.319 1.00 88.64 333 A 1 
ATOM   2627 C CB  . THR A 1 333 ? -34.439  -22.279 -15.746 1.00 89.33 333 A 1 
ATOM   2628 O OG1 . THR A 1 333 ? -35.172  -23.311 -15.123 1.00 79.98 333 A 1 
ATOM   2629 C CG2 . THR A 1 333 ? -33.268  -22.955 -16.455 1.00 75.62 333 A 1 
ATOM   2630 N N   . GLU A 1 334 ? -34.104  -19.121 -15.899 1.00 88.18 334 A 1 
ATOM   2631 C CA  . GLU A 1 334 ? -33.622  -17.859 -16.467 1.00 87.88 334 A 1 
ATOM   2632 C C   . GLU A 1 334 ? -32.829  -17.035 -15.440 1.00 87.38 334 A 1 
ATOM   2633 O O   . GLU A 1 334 ? -31.714  -16.591 -15.714 1.00 87.39 334 A 1 
ATOM   2634 C CB  . GLU A 1 334 ? -34.813  -17.045 -16.997 1.00 89.45 334 A 1 
ATOM   2635 C CG  . GLU A 1 334 ? -35.443  -17.667 -18.255 1.00 77.26 334 A 1 
ATOM   2636 C CD  . GLU A 1 334 ? -36.787  -17.048 -18.661 1.00 71.72 334 A 1 
ATOM   2637 O OE1 . GLU A 1 334 ? -37.382  -17.554 -19.642 1.00 64.88 334 A 1 
ATOM   2638 O OE2 . GLU A 1 334 ? -37.278  -16.132 -17.967 1.00 65.48 334 A 1 
ATOM   2639 N N   . ILE A 1 335 ? -33.330  -16.913 -14.213 1.00 86.32 335 A 1 
ATOM   2640 C CA  . ILE A 1 335 ? -32.618  -16.261 -13.106 1.00 84.29 335 A 1 
ATOM   2641 C C   . ILE A 1 335 ? -31.285  -16.957 -12.794 1.00 83.82 335 A 1 
ATOM   2642 O O   . ILE A 1 335 ? -30.283  -16.290 -12.541 1.00 87.00 335 A 1 
ATOM   2643 C CB  . ILE A 1 335 ? -33.525  -16.207 -11.857 1.00 85.17 335 A 1 
ATOM   2644 C CG1 . ILE A 1 335 ? -34.619  -15.142 -12.067 1.00 79.90 335 A 1 
ATOM   2645 C CG2 . ILE A 1 335 ? -32.734  -15.908 -10.572 1.00 75.26 335 A 1 
ATOM   2646 C CD1 . ILE A 1 335 ? -35.702  -15.139 -10.994 1.00 67.76 335 A 1 
ATOM   2647 N N   . SER A 1 336 ? -31.265  -18.291 -12.822 1.00 86.11 336 A 1 
ATOM   2648 C CA  . SER A 1 336 ? -30.033  -19.039 -12.586 1.00 86.58 336 A 1 
ATOM   2649 C C   . SER A 1 336 ? -28.986  -18.791 -13.678 1.00 87.17 336 A 1 
ATOM   2650 O O   . SER A 1 336 ? -27.804  -18.682 -13.365 1.00 87.66 336 A 1 
ATOM   2651 C CB  . SER A 1 336 ? -30.301  -20.541 -12.475 1.00 87.73 336 A 1 
ATOM   2652 O OG  . SER A 1 336 ? -31.074  -20.839 -11.335 1.00 75.67 336 A 1 
ATOM   2653 N N   . GLU A 1 337 ? -29.406  -18.675 -14.934 1.00 89.08 337 A 1 
ATOM   2654 C CA  . GLU A 1 337 ? -28.509  -18.294 -16.028 1.00 89.31 337 A 1 
ATOM   2655 C C   . GLU A 1 337 ? -27.998  -16.859 -15.881 1.00 88.88 337 A 1 
ATOM   2656 O O   . GLU A 1 337 ? -26.794  -16.636 -16.004 1.00 88.93 337 A 1 
ATOM   2657 C CB  . GLU A 1 337 ? -29.193  -18.481 -17.388 1.00 90.86 337 A 1 
ATOM   2658 C CG  . GLU A 1 337 ? -29.240  -19.953 -17.802 1.00 77.74 337 A 1 
ATOM   2659 C CD  . GLU A 1 337 ? -29.694  -20.161 -19.250 1.00 70.17 337 A 1 
ATOM   2660 O OE1 . GLU A 1 337 ? -29.340  -21.236 -19.799 1.00 62.36 337 A 1 
ATOM   2661 O OE2 . GLU A 1 337 ? -30.351  -19.262 -19.806 1.00 61.62 337 A 1 
ATOM   2662 N N   . MET A 1 338 ? -28.861  -15.913 -15.534 1.00 86.86 338 A 1 
ATOM   2663 C CA  . MET A 1 338 ? -28.441  -14.542 -15.250 1.00 85.60 338 A 1 
ATOM   2664 C C   . MET A 1 338 ? -27.444  -14.470 -14.101 1.00 86.53 338 A 1 
ATOM   2665 O O   . MET A 1 338 ? -26.413  -13.802 -14.221 1.00 87.64 338 A 1 
ATOM   2666 C CB  . MET A 1 338 ? -29.638  -13.661 -14.929 1.00 86.57 338 A 1 
ATOM   2667 C CG  . MET A 1 338 ? -30.323  -13.179 -16.205 1.00 78.03 338 A 1 
ATOM   2668 S SD  . MET A 1 338 ? -31.479  -11.840 -15.868 1.00 70.78 338 A 1 
ATOM   2669 C CE  . MET A 1 338 ? -31.902  -11.421 -17.558 1.00 61.09 338 A 1 
ATOM   2670 N N   . ASN A 1 339 ? -27.682  -15.195 -13.023 1.00 85.28 339 A 1 
ATOM   2671 C CA  . ASN A 1 339 ? -26.766  -15.243 -11.895 1.00 85.69 339 A 1 
ATOM   2672 C C   . ASN A 1 339 ? -25.398  -15.809 -12.286 1.00 86.44 339 A 1 
ATOM   2673 O O   . ASN A 1 339 ? -24.373  -15.272 -11.849 1.00 86.79 339 A 1 
ATOM   2674 C CB  . ASN A 1 339 ? -27.395  -16.064 -10.771 1.00 85.81 339 A 1 
ATOM   2675 C CG  . ASN A 1 339 ? -28.392  -15.275 -9.951  1.00 83.94 339 A 1 
ATOM   2676 O OD1 . ASN A 1 339 ? -28.328  -14.062 -9.835  1.00 73.42 339 A 1 
ATOM   2677 N ND2 . ASN A 1 339 ? -29.300  -15.956 -9.284  1.00 73.71 339 A 1 
ATOM   2678 N N   . ARG A 1 340 ? -25.352  -16.833 -13.139 1.00 85.71 340 A 1 
ATOM   2679 C CA  . ARG A 1 340 ? -24.080  -17.331 -13.684 1.00 88.04 340 A 1 
ATOM   2680 C C   . ARG A 1 340 ? -23.360  -16.276 -14.512 1.00 89.50 340 A 1 
ATOM   2681 O O   . ARG A 1 340 ? -22.151  -16.133 -14.383 1.00 88.85 340 A 1 
ATOM   2682 C CB  . ARG A 1 340 ? -24.304  -18.581 -14.536 1.00 88.62 340 A 1 
ATOM   2683 C CG  . ARG A 1 340 ? -24.509  -19.831 -13.675 1.00 79.24 340 A 1 
ATOM   2684 C CD  . ARG A 1 340 ? -24.736  -21.015 -14.599 1.00 78.09 340 A 1 
ATOM   2685 N NE  . ARG A 1 340 ? -24.954  -22.256 -13.851 1.00 68.05 340 A 1 
ATOM   2686 C CZ  . ARG A 1 340 ? -25.226  -23.435 -14.370 1.00 59.53 340 A 1 
ATOM   2687 N NH1 . ARG A 1 340 ? -25.284  -23.604 -15.673 1.00 54.70 340 A 1 
ATOM   2688 N NH2 . ARG A 1 340 ? -25.431  -24.463 -13.611 1.00 54.36 340 A 1 
ATOM   2689 N N   . ASN A 1 341 ? -24.087  -15.517 -15.328 1.00 86.06 341 A 1 
ATOM   2690 C CA  . ASN A 1 341 ? -23.506  -14.425 -16.095 1.00 87.25 341 A 1 
ATOM   2691 C C   . ASN A 1 341 ? -22.961  -13.316 -15.188 1.00 88.21 341 A 1 
ATOM   2692 O O   . ASN A 1 341 ? -21.835  -12.865 -15.392 1.00 87.31 341 A 1 
ATOM   2693 C CB  . ASN A 1 341 ? -24.533  -13.892 -17.098 1.00 86.76 341 A 1 
ATOM   2694 C CG  . ASN A 1 341 ? -24.725  -14.806 -18.291 1.00 82.09 341 A 1 
ATOM   2695 O OD1 . ASN A 1 341 ? -23.871  -15.598 -18.654 1.00 72.64 341 A 1 
ATOM   2696 N ND2 . ASN A 1 341 ? -25.845  -14.674 -18.974 1.00 72.70 341 A 1 
ATOM   2697 N N   . ILE A 1 342 ? -23.695  -12.937 -14.151 1.00 85.93 342 A 1 
ATOM   2698 C CA  . ILE A 1 342 ? -23.238  -11.973 -13.146 1.00 84.34 342 A 1 
ATOM   2699 C C   . ILE A 1 342 ? -21.965  -12.469 -12.447 1.00 83.77 342 A 1 
ATOM   2700 O O   . ILE A 1 342 ? -21.014  -11.711 -12.310 1.00 87.33 342 A 1 
ATOM   2701 C CB  . ILE A 1 342 ? -24.367  -11.670 -12.133 1.00 85.97 342 A 1 
ATOM   2702 C CG1 . ILE A 1 342 ? -25.501  -10.869 -12.814 1.00 79.02 342 A 1 
ATOM   2703 C CG2 . ILE A 1 342 ? -23.838  -10.889 -10.913 1.00 74.91 342 A 1 
ATOM   2704 C CD1 . ILE A 1 342 ? -26.800  -10.820 -12.007 1.00 67.65 342 A 1 
ATOM   2705 N N   . SER A 1 343 ? -21.923  -13.740 -12.050 1.00 86.13 343 A 1 
ATOM   2706 C CA  . SER A 1 343 ? -20.742  -14.335 -11.418 1.00 86.10 343 A 1 
ATOM   2707 C C   . SER A 1 343 ? -19.525  -14.316 -12.346 1.00 86.89 343 A 1 
ATOM   2708 O O   . SER A 1 343 ? -18.423  -13.980 -11.913 1.00 86.91 343 A 1 
ATOM   2709 C CB  . SER A 1 343 ? -21.014  -15.780 -10.998 1.00 87.31 343 A 1 
ATOM   2710 O OG  . SER A 1 343 ? -22.132  -15.836 -10.145 1.00 75.32 343 A 1 
ATOM   2711 N N   . ARG A 1 344 ? -19.731  -14.622 -13.640 1.00 87.40 344 A 1 
ATOM   2712 C CA  . ARG A 1 344 ? -18.673  -14.543 -14.652 1.00 88.68 344 A 1 
ATOM   2713 C C   . ARG A 1 344 ? -18.150  -13.115 -14.819 1.00 89.62 344 A 1 
ATOM   2714 O O   . ARG A 1 344 ? -16.947  -12.909 -14.751 1.00 88.94 344 A 1 
ATOM   2715 C CB  . ARG A 1 344 ? -19.205  -15.117 -15.973 1.00 89.66 344 A 1 
ATOM   2716 C CG  . ARG A 1 344 ? -18.114  -15.136 -17.059 1.00 81.01 344 A 1 
ATOM   2717 C CD  . ARG A 1 344 ? -18.640  -15.722 -18.375 1.00 78.42 344 A 1 
ATOM   2718 N NE  . ARG A 1 344 ? -19.692  -14.876 -18.962 1.00 68.71 344 A 1 
ATOM   2719 C CZ  . ARG A 1 344 ? -19.623  -14.179 -20.088 1.00 60.43 344 A 1 
ATOM   2720 N NH1 . ARG A 1 344 ? -18.558  -14.203 -20.846 1.00 55.39 344 A 1 
ATOM   2721 N NH2 . ARG A 1 344 ? -20.633  -13.456 -20.463 1.00 53.42 344 A 1 
ATOM   2722 N N   . LEU A 1 345 ? -19.038  -12.133 -14.952 1.00 84.23 345 A 1 
ATOM   2723 C CA  . LEU A 1 345 ? -18.668  -10.727 -15.057 1.00 82.60 345 A 1 
ATOM   2724 C C   . LEU A 1 345 ? -17.926  -10.236 -13.811 1.00 81.72 345 A 1 
ATOM   2725 O O   . LEU A 1 345 ? -16.948  -9.504  -13.919 1.00 86.41 345 A 1 
ATOM   2726 C CB  . LEU A 1 345 ? -19.928  -9.879  -15.293 1.00 85.35 345 A 1 
ATOM   2727 C CG  . LEU A 1 345 ? -20.509  -10.007 -16.716 1.00 81.37 345 A 1 
ATOM   2728 C CD1 . LEU A 1 345 ? -21.899  -9.375  -16.746 1.00 71.10 345 A 1 
ATOM   2729 C CD2 . LEU A 1 345 ? -19.647  -9.306  -17.758 1.00 74.28 345 A 1 
ATOM   2730 N N   . GLN A 1 346 ? -18.315  -10.677 -12.624 1.00 84.62 346 A 1 
ATOM   2731 C CA  . GLN A 1 346 ? -17.606  -10.358 -11.393 1.00 83.82 346 A 1 
ATOM   2732 C C   . GLN A 1 346 ? -16.185  -10.917 -11.373 1.00 83.69 346 A 1 
ATOM   2733 O O   . GLN A 1 346 ? -15.265  -10.210 -10.954 1.00 84.37 346 A 1 
ATOM   2734 C CB  . GLN A 1 346 ? -18.369  -10.889 -10.185 1.00 84.19 346 A 1 
ATOM   2735 C CG  . GLN A 1 346 ? -19.566  -9.994  -9.881  1.00 78.58 346 A 1 
ATOM   2736 C CD  . GLN A 1 346 ? -20.475  -10.562 -8.814  1.00 73.39 346 A 1 
ATOM   2737 O OE1 . GLN A 1 346 ? -20.192  -11.519 -8.119  1.00 67.37 346 A 1 
ATOM   2738 N NE2 . GLN A 1 346 ? -21.614  -9.944  -8.600  1.00 61.88 346 A 1 
ATOM   2739 N N   . ALA A 1 347 ? -15.995  -12.147 -11.818 1.00 87.79 347 A 1 
ATOM   2740 C CA  . ALA A 1 347 ? -14.666  -12.745 -11.919 1.00 88.73 347 A 1 
ATOM   2741 C C   . ALA A 1 347 ? -13.789  -11.995 -12.933 1.00 89.57 347 A 1 
ATOM   2742 O O   . ALA A 1 347 ? -12.619  -11.723 -12.646 1.00 87.80 347 A 1 
ATOM   2743 C CB  . ALA A 1 347 ? -14.831  -14.225 -12.271 1.00 89.04 347 A 1 
ATOM   2744 N N   . GLU A 1 348 ? -14.351  -11.593 -14.072 1.00 87.54 348 A 1 
ATOM   2745 C CA  . GLU A 1 348 ? -13.658  -10.771 -15.070 1.00 87.32 348 A 1 
ATOM   2746 C C   . GLU A 1 348 ? -13.271  -9.396  -14.501 1.00 86.93 348 A 1 
ATOM   2747 O O   . GLU A 1 348 ? -12.130  -8.959  -14.654 1.00 87.68 348 A 1 
ATOM   2748 C CB  . GLU A 1 348 ? -14.521  -10.619 -16.336 1.00 89.33 348 A 1 
ATOM   2749 C CG  . GLU A 1 348 ? -14.578  -11.919 -17.166 1.00 75.96 348 A 1 
ATOM   2750 C CD  . GLU A 1 348 ? -15.501  -11.854 -18.392 1.00 71.27 348 A 1 
ATOM   2751 O OE1 . GLU A 1 348 ? -15.774  -12.928 -18.983 1.00 64.48 348 A 1 
ATOM   2752 O OE2 . GLU A 1 348 ? -15.949  -10.751 -18.761 1.00 65.08 348 A 1 
ATOM   2753 N N   . ILE A 1 349 ? -14.161  -8.739  -13.768 1.00 84.71 349 A 1 
ATOM   2754 C CA  . ILE A 1 349 ? -13.899  -7.454  -13.103 1.00 82.38 349 A 1 
ATOM   2755 C C   . ILE A 1 349 ? -12.762  -7.570  -12.082 1.00 80.94 349 A 1 
ATOM   2756 O O   . ILE A 1 349 ? -11.889  -6.707  -12.047 1.00 85.70 349 A 1 
ATOM   2757 C CB  . ILE A 1 349 ? -15.197  -6.926  -12.451 1.00 84.41 349 A 1 
ATOM   2758 C CG1 . ILE A 1 349 ? -16.153  -6.379  -13.541 1.00 77.99 349 A 1 
ATOM   2759 C CG2 . ILE A 1 349 ? -14.930  -5.833  -11.403 1.00 73.77 349 A 1 
ATOM   2760 C CD1 . ILE A 1 349 ? -17.587  -6.167  -13.060 1.00 66.60 349 A 1 
ATOM   2761 N N   . GLU A 1 350 ? -12.751  -8.612  -11.246 1.00 86.83 350 A 1 
ATOM   2762 C CA  . GLU A 1 350 ? -11.664  -8.809  -10.283 1.00 87.34 350 A 1 
ATOM   2763 C C   . GLU A 1 350 ? -10.330  -9.109  -10.975 1.00 87.11 350 A 1 
ATOM   2764 O O   . GLU A 1 350 ? -9.292   -8.577  -10.575 1.00 86.39 350 A 1 
ATOM   2765 C CB  . GLU A 1 350 ? -12.038  -9.921  -9.284  1.00 87.97 350 A 1 
ATOM   2766 C CG  . GLU A 1 350 ? -13.054  -9.462  -8.211  1.00 76.56 350 A 1 
ATOM   2767 C CD  . GLU A 1 350 ? -12.566  -8.253  -7.388  1.00 70.40 350 A 1 
ATOM   2768 O OE1 . GLU A 1 350 ? -13.380  -7.324  -7.126  1.00 63.63 350 A 1 
ATOM   2769 O OE2 . GLU A 1 350 ? -11.373  -8.190  -7.062  1.00 62.49 350 A 1 
ATOM   2770 N N   . GLY A 1 351 ? -10.350  -9.865  -12.063 1.00 87.66 351 A 1 
ATOM   2771 C CA  . GLY A 1 351 ? -9.169   -10.072 -12.902 1.00 88.13 351 A 1 
ATOM   2772 C C   . GLY A 1 351 ? -8.617   -8.765  -13.475 1.00 89.88 351 A 1 
ATOM   2773 O O   . GLY A 1 351 ? -7.416   -8.495  -13.370 1.00 89.23 351 A 1 
ATOM   2774 N N   . LEU A 1 352 ? -9.484   -7.913  -14.012 1.00 87.07 352 A 1 
ATOM   2775 C CA  . LEU A 1 352 ? -9.121   -6.598  -14.538 1.00 86.23 352 A 1 
ATOM   2776 C C   . LEU A 1 352 ? -8.575   -5.664  -13.450 1.00 85.10 352 A 1 
ATOM   2777 O O   . LEU A 1 352 ? -7.595   -4.955  -13.690 1.00 88.61 352 A 1 
ATOM   2778 C CB  . LEU A 1 352 ? -10.343  -5.967  -15.223 1.00 87.65 352 A 1 
ATOM   2779 C CG  . LEU A 1 352 ? -10.699  -6.591  -16.592 1.00 81.99 352 A 1 
ATOM   2780 C CD1 . LEU A 1 352 ? -12.074  -6.104  -17.036 1.00 71.68 352 A 1 
ATOM   2781 C CD2 . LEU A 1 352 ? -9.688   -6.205  -17.665 1.00 74.43 352 A 1 
ATOM   2782 N N   . LYS A 1 353 ? -9.142   -5.678  -12.248 1.00 84.84 353 A 1 
ATOM   2783 C CA  . LYS A 1 353 ? -8.605   -4.919  -11.106 1.00 85.42 353 A 1 
ATOM   2784 C C   . LYS A 1 353 ? -7.196   -5.366  -10.738 1.00 84.88 353 A 1 
ATOM   2785 O O   . LYS A 1 353 ? -6.340   -4.514  -10.499 1.00 87.08 353 A 1 
ATOM   2786 C CB  . LYS A 1 353 ? -9.489   -5.089  -9.876  1.00 85.36 353 A 1 
ATOM   2787 C CG  . LYS A 1 353 ? -10.776  -4.252  -9.896  1.00 81.88 353 A 1 
ATOM   2788 C CD  . LYS A 1 353 ? -11.532  -4.606  -8.630  1.00 78.68 353 A 1 
ATOM   2789 C CE  . LYS A 1 353 ? -12.908  -3.960  -8.541  1.00 69.54 353 A 1 
ATOM   2790 N NZ  . LYS A 1 353 ? -13.681  -4.657  -7.486  1.00 60.07 353 A 1 
ATOM   2791 N N   . GLY A 1 354 ? -6.953   -6.657  -10.700 1.00 88.34 354 A 1 
ATOM   2792 C CA  . GLY A 1 354 ? -5.626   -7.207  -10.429 1.00 88.54 354 A 1 
ATOM   2793 C C   . GLY A 1 354 ? -4.594   -6.775  -11.471 1.00 89.38 354 A 1 
ATOM   2794 O O   . GLY A 1 354 ? -3.505   -6.313  -11.114 1.00 87.77 354 A 1 
ATOM   2795 N N   . GLN A 1 355 ? -4.944   -6.851  -12.753 1.00 86.04 355 A 1 
ATOM   2796 C CA  . GLN A 1 355 ? -4.076   -6.383  -13.841 1.00 86.23 355 A 1 
ATOM   2797 C C   . GLN A 1 355 ? -3.817   -4.874  -13.766 1.00 87.02 355 A 1 
ATOM   2798 O O   . GLN A 1 355 ? -2.663   -4.446  -13.881 1.00 86.50 355 A 1 
ATOM   2799 C CB  . GLN A 1 355 ? -4.694   -6.738  -15.196 1.00 86.57 355 A 1 
ATOM   2800 C CG  . GLN A 1 355 ? -4.536   -8.232  -15.521 1.00 75.67 355 A 1 
ATOM   2801 C CD  . GLN A 1 355 ? -5.128   -8.602  -16.879 1.00 72.09 355 A 1 
ATOM   2802 O OE1 . GLN A 1 355 ? -5.791   -7.833  -17.542 1.00 65.80 355 A 1 
ATOM   2803 N NE2 . GLN A 1 355 ? -4.894   -9.806  -17.357 1.00 60.89 355 A 1 
ATOM   2804 N N   . ARG A 1 356 ? -4.839   -4.089  -13.516 1.00 86.23 356 A 1 
ATOM   2805 C CA  . ARG A 1 356 ? -4.700   -2.640  -13.342 1.00 86.45 356 A 1 
ATOM   2806 C C   . ARG A 1 356 ? -3.759   -2.295  -12.185 1.00 84.97 356 A 1 
ATOM   2807 O O   . ARG A 1 356 ? -2.857   -1.488  -12.366 1.00 87.09 356 A 1 
ATOM   2808 C CB  . ARG A 1 356 ? -6.092   -2.019  -13.143 1.00 86.93 356 A 1 
ATOM   2809 C CG  . ARG A 1 356 ? -5.980   -0.506  -12.919 1.00 85.36 356 A 1 
ATOM   2810 C CD  . ARG A 1 356 ? -7.332   0.103   -12.612 1.00 80.13 356 A 1 
ATOM   2811 N NE  . ARG A 1 356 ? -7.116   1.426   -12.013 1.00 69.86 356 A 1 
ATOM   2812 C CZ  . ARG A 1 356 ? -8.027   2.211   -11.497 1.00 64.02 356 A 1 
ATOM   2813 N NH1 . ARG A 1 356 ? -9.306   1.949   -11.557 1.00 58.40 356 A 1 
ATOM   2814 N NH2 . ARG A 1 356 ? -7.629   3.277   -10.887 1.00 55.42 356 A 1 
ATOM   2815 N N   . ALA A 1 357 ? -3.924   -2.919  -11.020 1.00 88.72 357 A 1 
ATOM   2816 C CA  . ALA A 1 357 ? -3.056   -2.680  -9.872  1.00 89.15 357 A 1 
ATOM   2817 C C   . ALA A 1 357 ? -1.591   -3.035  -10.170 1.00 89.19 357 A 1 
ATOM   2818 O O   . ALA A 1 357 ? -0.680   -2.301  -9.785  1.00 87.55 357 A 1 
ATOM   2819 C CB  . ALA A 1 357 ? -3.601   -3.488  -8.687  1.00 89.08 357 A 1 
ATOM   2820 N N   . SER A 1 358 ? -1.354   -4.123  -10.905 1.00 87.48 358 A 1 
ATOM   2821 C CA  . SER A 1 358 ? -0.013   -4.506  -11.346 1.00 88.10 358 A 1 
ATOM   2822 C C   . SER A 1 358 ? 0.606    -3.478  -12.300 1.00 88.54 358 A 1 
ATOM   2823 O O   . SER A 1 358 ? 1.782    -3.152  -12.165 1.00 87.87 358 A 1 
ATOM   2824 C CB  . SER A 1 358 ? -0.064   -5.882  -12.020 1.00 88.23 358 A 1 
ATOM   2825 O OG  . SER A 1 358 ? 1.242    -6.317  -12.330 1.00 74.34 358 A 1 
ATOM   2826 N N   . LEU A 1 359 ? -0.163   -2.947  -13.233 1.00 84.14 359 A 1 
ATOM   2827 C CA  . LEU A 1 359 ? 0.293    -1.921  -14.177 1.00 81.94 359 A 1 
ATOM   2828 C C   . LEU A 1 359 ? 0.572    -0.586  -13.478 1.00 81.18 359 A 1 
ATOM   2829 O O   . LEU A 1 359 ? 1.596    0.026   -13.742 1.00 86.26 359 A 1 
ATOM   2830 C CB  . LEU A 1 359 ? -0.752   -1.742  -15.292 1.00 84.15 359 A 1 
ATOM   2831 C CG  . LEU A 1 359 ? -0.747   -2.879  -16.333 1.00 78.65 359 A 1 
ATOM   2832 C CD1 . LEU A 1 359 ? -2.011   -2.806  -17.176 1.00 69.03 359 A 1 
ATOM   2833 C CD2 . LEU A 1 359 ? 0.458    -2.778  -17.274 1.00 71.62 359 A 1 
ATOM   2834 N N   . GLU A 1 360 ? -0.285   -0.161  -12.560 1.00 86.08 360 A 1 
ATOM   2835 C CA  . GLU A 1 360 ? -0.076   1.050   -11.764 1.00 85.27 360 A 1 
ATOM   2836 C C   . GLU A 1 360 ? 1.203    0.953   -10.916 1.00 84.11 360 A 1 
ATOM   2837 O O   . GLU A 1 360 ? 1.987    1.902   -10.851 1.00 85.16 360 A 1 
ATOM   2838 C CB  . GLU A 1 360 ? -1.307   1.325   -10.875 1.00 86.42 360 A 1 
ATOM   2839 C CG  . GLU A 1 360 ? -2.514   1.869   -11.663 1.00 79.61 360 A 1 
ATOM   2840 C CD  . GLU A 1 360 ? -3.808   2.072   -10.836 1.00 73.21 360 A 1 
ATOM   2841 O OE1 . GLU A 1 360 ? -4.788   2.647   -11.378 1.00 65.67 360 A 1 
ATOM   2842 O OE2 . GLU A 1 360 ? -3.875   1.635   -9.665  1.00 64.40 360 A 1 
ATOM   2843 N N   . ALA A 1 361 ? 1.484    -0.215  -10.325 1.00 88.26 361 A 1 
ATOM   2844 C CA  . ALA A 1 361 ? 2.728    -0.447  -9.601  1.00 89.11 361 A 1 
ATOM   2845 C C   . ALA A 1 361 ? 3.961    -0.401  -10.524 1.00 89.04 361 A 1 
ATOM   2846 O O   . ALA A 1 361 ? 4.979    0.179   -10.159 1.00 87.88 361 A 1 
ATOM   2847 C CB  . ALA A 1 361 ? 2.621    -1.791  -8.869  1.00 89.38 361 A 1 
ATOM   2848 N N   . ALA A 1 362 ? 3.875    -0.984  -11.724 1.00 87.37 362 A 1 
ATOM   2849 C CA  . ALA A 1 362 ? 4.958    -0.943  -12.704 1.00 86.78 362 A 1 
ATOM   2850 C C   . ALA A 1 362 ? 5.242    0.483   -13.204 1.00 87.34 362 A 1 
ATOM   2851 O O   . ALA A 1 362 ? 6.407    0.855   -13.340 1.00 86.60 362 A 1 
ATOM   2852 C CB  . ALA A 1 362 ? 4.600    -1.889  -13.862 1.00 87.41 362 A 1 
ATOM   2853 N N   . ILE A 1 363 ? 4.213    1.288   -13.420 1.00 85.38 363 A 1 
ATOM   2854 C CA  . ILE A 1 363 ? 4.347    2.710   -13.779 1.00 83.44 363 A 1 
ATOM   2855 C C   . ILE A 1 363 ? 5.056    3.477   -12.667 1.00 82.06 363 A 1 
ATOM   2856 O O   . ILE A 1 363 ? 6.036    4.166   -12.941 1.00 86.65 363 A 1 
ATOM   2857 C CB  . ILE A 1 363 ? 2.962    3.318   -14.108 1.00 84.56 363 A 1 
ATOM   2858 C CG1 . ILE A 1 363 ? 2.458    2.767   -15.456 1.00 78.76 363 A 1 
ATOM   2859 C CG2 . ILE A 1 363 ? 3.011    4.855   -14.155 1.00 75.56 363 A 1 
ATOM   2860 C CD1 . ILE A 1 363 ? 0.972    3.037   -15.720 1.00 68.39 363 A 1 
ATOM   2861 N N   . ALA A 1 364 ? 4.617    3.326   -11.415 1.00 86.90 364 A 1 
ATOM   2862 C CA  . ALA A 1 364 ? 5.226    4.013   -10.284 1.00 87.60 364 A 1 
ATOM   2863 C C   . ALA A 1 364 ? 6.720    3.660   -10.117 1.00 87.72 364 A 1 
ATOM   2864 O O   . ALA A 1 364 ? 7.546    4.534   -9.885  1.00 86.37 364 A 1 
ATOM   2865 C CB  . ALA A 1 364 ? 4.418    3.676   -9.021  1.00 87.61 364 A 1 
ATOM   2866 N N   . ASP A 1 365 ? 7.084    2.396   -10.285 1.00 88.89 365 A 1 
ATOM   2867 C CA  . ASP A 1 365 ? 8.477    1.946   -10.216 1.00 89.14 365 A 1 
ATOM   2868 C C   . ASP A 1 365 ? 9.312    2.500   -11.387 1.00 87.94 365 A 1 
ATOM   2869 O O   . ASP A 1 365 ? 10.438   2.963   -11.194 1.00 86.97 365 A 1 
ATOM   2870 C CB  . ASP A 1 365 ? 8.487    0.405   -10.157 1.00 89.20 365 A 1 
ATOM   2871 C CG  . ASP A 1 365 ? 9.867    -0.188  -9.894  1.00 80.03 365 A 1 
ATOM   2872 O OD1 . ASP A 1 365 ? 10.661   0.354   -9.098  1.00 71.64 365 A 1 
ATOM   2873 O OD2 . ASP A 1 365 ? 10.175   -1.233  -10.498 1.00 71.54 365 A 1 
ATOM   2874 N N   . ALA A 1 366 ? 8.766    2.531   -12.600 1.00 86.51 366 A 1 
ATOM   2875 C CA  . ALA A 1 366 ? 9.425    3.104   -13.772 1.00 86.02 366 A 1 
ATOM   2876 C C   . ALA A 1 366 ? 9.649    4.620   -13.627 1.00 86.02 366 A 1 
ATOM   2877 O O   . ALA A 1 366 ? 10.745   5.104   -13.911 1.00 86.18 366 A 1 
ATOM   2878 C CB  . ALA A 1 366 ? 8.610    2.767   -15.025 1.00 85.85 366 A 1 
ATOM   2879 N N   . GLU A 1 367 ? 8.667    5.357   -13.141 1.00 85.68 367 A 1 
ATOM   2880 C CA  . GLU A 1 367 ? 8.778    6.791   -12.859 1.00 85.67 367 A 1 
ATOM   2881 C C   . GLU A 1 367 ? 9.861    7.065   -11.816 1.00 84.58 367 A 1 
ATOM   2882 O O   . GLU A 1 367 ? 10.732   7.895   -12.033 1.00 85.32 367 A 1 
ATOM   2883 C CB  . GLU A 1 367 ? 7.433    7.361   -12.381 1.00 85.84 367 A 1 
ATOM   2884 C CG  . GLU A 1 367 ? 6.449    7.567   -13.535 1.00 77.70 367 A 1 
ATOM   2885 C CD  . GLU A 1 367 ? 5.102    8.172   -13.116 1.00 71.89 367 A 1 
ATOM   2886 O OE1 . GLU A 1 367 ? 4.380    8.652   -14.028 1.00 64.62 367 A 1 
ATOM   2887 O OE2 . GLU A 1 367 ? 4.767    8.162   -11.911 1.00 64.03 367 A 1 
ATOM   2888 N N   . GLN A 1 368 ? 9.863    6.322   -10.726 1.00 90.53 368 A 1 
ATOM   2889 C CA  . GLN A 1 368 ? 10.834   6.503   -9.654  1.00 91.36 368 A 1 
ATOM   2890 C C   . GLN A 1 368 ? 12.269   6.216   -10.113 1.00 90.74 368 A 1 
ATOM   2891 O O   . GLN A 1 368 ? 13.198   6.967   -9.792  1.00 89.41 368 A 1 
ATOM   2892 C CB  . GLN A 1 368 ? 10.421   5.613   -8.471  1.00 91.55 368 A 1 
ATOM   2893 C CG  . GLN A 1 368 ? 11.190   5.998   -7.196  1.00 81.54 368 A 1 
ATOM   2894 C CD  . GLN A 1 368 ? 10.766   5.177   -5.977  1.00 75.34 368 A 1 
ATOM   2895 O OE1 . GLN A 1 368 ? 10.078   4.178   -6.038  1.00 67.77 368 A 1 
ATOM   2896 N NE2 . GLN A 1 368 ? 11.201   5.564   -4.792  1.00 62.72 368 A 1 
ATOM   2897 N N   . ARG A 1 369 ? 12.479   5.165   -10.904 1.00 88.71 369 A 1 
ATOM   2898 C CA  . ARG A 1 369 ? 13.790   4.863   -11.503 1.00 88.14 369 A 1 
ATOM   2899 C C   . ARG A 1 369 ? 14.220   5.937   -12.508 1.00 87.70 369 A 1 
ATOM   2900 O O   . ARG A 1 369 ? 15.377   6.335   -12.494 1.00 85.22 369 A 1 
ATOM   2901 C CB  . ARG A 1 369 ? 13.764   3.498   -12.197 1.00 87.19 369 A 1 
ATOM   2902 C CG  . ARG A 1 369 ? 13.726   2.327   -11.200 1.00 78.54 369 A 1 
ATOM   2903 C CD  . ARG A 1 369 ? 13.807   1.021   -11.991 1.00 76.58 369 A 1 
ATOM   2904 N NE  . ARG A 1 369 ? 13.054   -0.069  -11.354 1.00 67.00 369 A 1 
ATOM   2905 C CZ  . ARG A 1 369 ? 13.023   -1.314  -11.757 1.00 61.01 369 A 1 
ATOM   2906 N NH1 . ARG A 1 369 ? 13.786   -1.752  -12.723 1.00 56.07 369 A 1 
ATOM   2907 N NH2 . ARG A 1 369 ? 12.197   -2.154  -11.216 1.00 54.77 369 A 1 
ATOM   2908 N N   . GLY A 1 370 ? 13.310   6.393   -13.337 1.00 84.39 370 A 1 
ATOM   2909 C CA  . GLY A 1 370 ? 13.568   7.461   -14.301 1.00 81.99 370 A 1 
ATOM   2910 C C   . GLY A 1 370 ? 13.986   8.762   -13.610 1.00 82.20 370 A 1 
ATOM   2911 O O   . GLY A 1 370 ? 14.995   9.363   -13.976 1.00 83.36 370 A 1 
ATOM   2912 N N   . GLU A 1 371 ? 13.290   9.148   -12.554 1.00 87.01 371 A 1 
ATOM   2913 C CA  . GLU A 1 371 ? 13.585   10.365  -11.796 1.00 88.10 371 A 1 
ATOM   2914 C C   . GLU A 1 371 ? 14.942   10.281  -11.079 1.00 87.32 371 A 1 
ATOM   2915 O O   . GLU A 1 371 ? 15.734   11.228  -11.123 1.00 87.26 371 A 1 
ATOM   2916 C CB  . GLU A 1 371 ? 12.430   10.626  -10.815 1.00 88.32 371 A 1 
ATOM   2917 C CG  . GLU A 1 371 ? 12.317   12.116  -10.485 1.00 75.98 371 A 1 
ATOM   2918 C CD  . GLU A 1 371 ? 11.216   12.458  -9.471  1.00 69.18 371 A 1 
ATOM   2919 O OE1 . GLU A 1 371 ? 10.842   13.654  -9.423  1.00 61.11 371 A 1 
ATOM   2920 O OE2 . GLU A 1 371 ? 10.826   11.566  -8.696  1.00 60.72 371 A 1 
ATOM   2921 N N   . LEU A 1 372 ? 15.275   9.139   -10.499 1.00 87.84 372 A 1 
ATOM   2922 C CA  . LEU A 1 372 ? 16.586   8.875   -9.903  1.00 88.51 372 A 1 
ATOM   2923 C C   . LEU A 1 372 ? 17.713   8.943   -10.941 1.00 88.21 372 A 1 
ATOM   2924 O O   . LEU A 1 372 ? 18.736   9.593   -10.690 1.00 87.26 372 A 1 
ATOM   2925 C CB  . LEU A 1 372 ? 16.576   7.505   -9.202  1.00 88.59 372 A 1 
ATOM   2926 C CG  . LEU A 1 372 ? 16.050   7.573   -7.752  1.00 79.38 372 A 1 
ATOM   2927 C CD1 . LEU A 1 372 ? 15.598   6.193   -7.277  1.00 70.95 372 A 1 
ATOM   2928 C CD2 . LEU A 1 372 ? 17.142   8.066   -6.801  1.00 71.66 372 A 1 
ATOM   2929 N N   . ALA A 1 373 ? 17.534   8.343   -12.113 1.00 86.14 373 A 1 
ATOM   2930 C CA  . ALA A 1 373 ? 18.511   8.353   -13.192 1.00 85.89 373 A 1 
ATOM   2931 C C   . ALA A 1 373 ? 18.753   9.781   -13.730 1.00 86.07 373 A 1 
ATOM   2932 O O   . ALA A 1 373 ? 19.905   10.184  -13.921 1.00 85.85 373 A 1 
ATOM   2933 C CB  . ALA A 1 373 ? 18.037   7.409   -14.302 1.00 85.87 373 A 1 
ATOM   2934 N N   . ILE A 1 374 ? 17.710   10.582  -13.894 1.00 83.71 374 A 1 
ATOM   2935 C CA  . ILE A 1 374 ? 17.822   11.988  -14.302 1.00 83.13 374 A 1 
ATOM   2936 C C   . ILE A 1 374 ? 18.569   12.800  -13.251 1.00 82.56 374 A 1 
ATOM   2937 O O   . ILE A 1 374 ? 19.424   13.624  -13.588 1.00 85.68 374 A 1 
ATOM   2938 C CB  . ILE A 1 374 ? 16.421   12.592  -14.557 1.00 83.28 374 A 1 
ATOM   2939 C CG1 . ILE A 1 374 ? 15.775   11.954  -15.813 1.00 77.94 374 A 1 
ATOM   2940 C CG2 . ILE A 1 374 ? 16.478   14.123  -14.748 1.00 74.97 374 A 1 
ATOM   2941 C CD1 . ILE A 1 374 ? 14.258   12.171  -15.856 1.00 67.50 374 A 1 
ATOM   2942 N N   . LYS A 1 375 ? 18.286   12.583  -11.972 1.00 88.21 375 A 1 
ATOM   2943 C CA  . LYS A 1 375 ? 18.932   13.313  -10.879 1.00 88.91 375 A 1 
ATOM   2944 C C   . LYS A 1 375 ? 20.417   12.991  -10.779 1.00 89.32 375 A 1 
ATOM   2945 O O   . LYS A 1 375 ? 21.227   13.918  -10.629 1.00 89.22 375 A 1 
ATOM   2946 C CB  . LYS A 1 375 ? 18.169   12.995  -9.588  1.00 89.00 375 A 1 
ATOM   2947 C CG  . LYS A 1 375 ? 18.393   14.062  -8.506  1.00 78.38 375 A 1 
ATOM   2948 C CD  . LYS A 1 375 ? 17.511   13.720  -7.307  1.00 76.05 375 A 1 
ATOM   2949 C CE  . LYS A 1 375 ? 17.531   14.830  -6.265  1.00 64.70 375 A 1 
ATOM   2950 N NZ  . LYS A 1 375 ? 16.561   14.542  -5.178  1.00 57.30 375 A 1 
ATOM   2951 N N   . ASP A 1 376 ? 20.812   11.736  -10.935 1.00 86.80 376 A 1 
ATOM   2952 C CA  . ASP A 1 376 ? 22.207   11.306  -10.969 1.00 86.42 376 A 1 
ATOM   2953 C C   . ASP A 1 376 ? 22.940   11.849  -12.214 1.00 86.13 376 A 1 
ATOM   2954 O O   . ASP A 1 376 ? 24.038   12.403  -12.105 1.00 85.41 376 A 1 
ATOM   2955 C CB  . ASP A 1 376 ? 22.279   9.770   -10.899 1.00 86.57 376 A 1 
ATOM   2956 C CG  . ASP A 1 376 ? 23.715   9.247   -10.744 1.00 81.07 376 A 1 
ATOM   2957 O OD1 . ASP A 1 376 ? 24.450   9.775   -9.884  1.00 71.78 376 A 1 
ATOM   2958 O OD2 . ASP A 1 376 ? 24.127   8.349   -11.504 1.00 70.91 376 A 1 
ATOM   2959 N N   . ALA A 1 377 ? 22.324   11.809  -13.386 1.00 86.33 377 A 1 
ATOM   2960 C CA  . ALA A 1 377 ? 22.869   12.374  -14.614 1.00 85.34 377 A 1 
ATOM   2961 C C   . ALA A 1 377 ? 23.091   13.892  -14.510 1.00 85.37 377 A 1 
ATOM   2962 O O   . ALA A 1 377 ? 24.160   14.388  -14.877 1.00 86.89 377 A 1 
ATOM   2963 C CB  . ALA A 1 377 ? 21.945   12.017  -15.783 1.00 85.76 377 A 1 
ATOM   2964 N N   . ASN A 1 378 ? 22.160   14.630  -13.955 1.00 85.88 378 A 1 
ATOM   2965 C CA  . ASN A 1 378 ? 22.282   16.066  -13.737 1.00 86.33 378 A 1 
ATOM   2966 C C   . ASN A 1 378 ? 23.369   16.413  -12.705 1.00 86.63 378 A 1 
ATOM   2967 O O   . ASN A 1 378 ? 24.107   17.384  -12.899 1.00 86.84 378 A 1 
ATOM   2968 C CB  . ASN A 1 378 ? 20.920   16.641  -13.298 1.00 85.17 378 A 1 
ATOM   2969 C CG  . ASN A 1 378 ? 19.953   16.822  -14.448 1.00 83.17 378 A 1 
ATOM   2970 O OD1 . ASN A 1 378 ? 20.301   16.927  -15.603 1.00 73.11 378 A 1 
ATOM   2971 N ND2 . ASN A 1 378 ? 18.665   16.927  -14.150 1.00 73.21 378 A 1 
ATOM   2972 N N   . ALA A 1 379 ? 23.527   15.635  -11.645 1.00 89.09 379 A 1 
ATOM   2973 C CA  . ALA A 1 379 ? 24.594   15.815  -10.665 1.00 90.09 379 A 1 
ATOM   2974 C C   . ALA A 1 379 ? 25.979   15.627  -11.309 1.00 90.41 379 A 1 
ATOM   2975 O O   . ALA A 1 379 ? 26.850   16.486  -11.167 1.00 89.00 379 A 1 
ATOM   2976 C CB  . ALA A 1 379 ? 24.366   14.861  -9.489  1.00 89.94 379 A 1 
ATOM   2977 N N   . LYS A 1 380 ? 26.165   14.563  -12.101 1.00 86.97 380 A 1 
ATOM   2978 C CA  . LYS A 1 380 ? 27.400   14.301  -12.851 1.00 86.57 380 A 1 
ATOM   2979 C C   . LYS A 1 380 ? 27.700   15.379  -13.884 1.00 87.07 380 A 1 
ATOM   2980 O O   . LYS A 1 380 ? 28.845   15.801  -14.017 1.00 88.08 380 A 1 
ATOM   2981 C CB  . LYS A 1 380 ? 27.294   12.927  -13.536 1.00 86.69 380 A 1 
ATOM   2982 C CG  . LYS A 1 380 ? 27.457   11.783  -12.517 1.00 80.32 380 A 1 
ATOM   2983 C CD  . LYS A 1 380 ? 27.132   10.432  -13.156 1.00 76.04 380 A 1 
ATOM   2984 C CE  . LYS A 1 380 ? 27.315   9.331   -12.115 1.00 67.96 380 A 1 
ATOM   2985 N NZ  . LYS A 1 380 ? 26.564   8.106   -12.457 1.00 60.82 380 A 1 
ATOM   2986 N N   . LEU A 1 381 ? 26.691   15.861  -14.596 1.00 85.84 381 A 1 
ATOM   2987 C CA  . LEU A 1 381 ? 26.838   16.960  -15.538 1.00 85.28 381 A 1 
ATOM   2988 C C   . LEU A 1 381 ? 27.325   18.239  -14.846 1.00 84.11 381 A 1 
ATOM   2989 O O   . LEU A 1 381 ? 28.274   18.865  -15.316 1.00 87.25 381 A 1 
ATOM   2990 C CB  . LEU A 1 381 ? 25.491   17.201  -16.248 1.00 86.28 381 A 1 
ATOM   2991 C CG  . LEU A 1 381 ? 25.627   18.132  -17.473 1.00 83.38 381 A 1 
ATOM   2992 C CD1 . LEU A 1 381 ? 26.045   17.354  -18.712 1.00 70.78 381 A 1 
ATOM   2993 C CD2 . LEU A 1 381 ? 24.307   18.838  -17.766 1.00 73.78 381 A 1 
ATOM   2994 N N   . SER A 1 382 ? 26.759   18.586  -13.710 1.00 88.54 382 A 1 
ATOM   2995 C CA  . SER A 1 382 ? 27.152   19.746  -12.910 1.00 88.63 382 A 1 
ATOM   2996 C C   . SER A 1 382 ? 28.600   19.651  -12.413 1.00 89.06 382 A 1 
ATOM   2997 O O   . SER A 1 382 ? 29.346   20.627  -12.497 1.00 88.95 382 A 1 
ATOM   2998 C CB  . SER A 1 382 ? 26.183   19.905  -11.735 1.00 88.72 382 A 1 
ATOM   2999 O OG  . SER A 1 382 ? 26.593   20.945  -10.863 1.00 76.01 382 A 1 
ATOM   3000 N N   . GLU A 1 383 ? 29.045   18.486  -11.941 1.00 89.41 383 A 1 
ATOM   3001 C CA  . GLU A 1 383 ? 30.443   18.262  -11.551 1.00 89.78 383 A 1 
ATOM   3002 C C   . GLU A 1 383 ? 31.399   18.408  -12.734 1.00 89.47 383 A 1 
ATOM   3003 O O   . GLU A 1 383 ? 32.455   19.025  -12.606 1.00 88.94 383 A 1 
ATOM   3004 C CB  . GLU A 1 383 ? 30.621   16.873  -10.920 1.00 90.09 383 A 1 
ATOM   3005 C CG  . GLU A 1 383 ? 30.236   16.848  -9.437  1.00 78.65 383 A 1 
ATOM   3006 C CD  . GLU A 1 383 ? 30.607   15.525  -8.750  1.00 73.80 383 A 1 
ATOM   3007 O OE1 . GLU A 1 383 ? 30.763   15.557  -7.506  1.00 64.54 383 A 1 
ATOM   3008 O OE2 . GLU A 1 383 ? 30.749   14.501  -9.452  1.00 66.88 383 A 1 
ATOM   3009 N N   . LEU A 1 384 ? 31.035   17.881  -13.890 1.00 85.49 384 A 1 
ATOM   3010 C CA  . LEU A 1 384 ? 31.821   17.989  -15.115 1.00 82.77 384 A 1 
ATOM   3011 C C   . LEU A 1 384 ? 31.949   19.417  -15.615 1.00 82.21 384 A 1 
ATOM   3012 O O   . LEU A 1 384 ? 33.040   19.843  -15.979 1.00 87.94 384 A 1 
ATOM   3013 C CB  . LEU A 1 384 ? 31.173   17.128  -16.200 1.00 85.20 384 A 1 
ATOM   3014 C CG  . LEU A 1 384 ? 31.851   15.751  -16.279 1.00 77.91 384 A 1 
ATOM   3015 C CD1 . LEU A 1 384 ? 30.836   14.771  -16.827 1.00 68.19 384 A 1 
ATOM   3016 C CD2 . LEU A 1 384 ? 33.084   15.824  -17.181 1.00 70.78 384 A 1 
ATOM   3017 N N   . GLU A 1 385 ? 30.876   20.178  -15.618 1.00 87.58 385 A 1 
ATOM   3018 C CA  . GLU A 1 385 ? 30.886   21.583  -15.996 1.00 86.95 385 A 1 
ATOM   3019 C C   . GLU A 1 385 ? 31.766   22.402  -15.048 1.00 86.00 385 A 1 
ATOM   3020 O O   . GLU A 1 385 ? 32.572   23.211  -15.499 1.00 87.94 385 A 1 
ATOM   3021 C CB  . GLU A 1 385 ? 29.456   22.146  -16.014 1.00 87.97 385 A 1 
ATOM   3022 C CG  . GLU A 1 385 ? 28.670   21.688  -17.254 1.00 78.84 385 A 1 
ATOM   3023 C CD  . GLU A 1 385 ? 27.270   22.304  -17.332 1.00 71.91 385 A 1 
ATOM   3024 O OE1 . GLU A 1 385 ? 26.694   22.246  -18.444 1.00 65.16 385 A 1 
ATOM   3025 O OE2 . GLU A 1 385 ? 26.789   22.856  -16.316 1.00 64.16 385 A 1 
ATOM   3026 N N   . ALA A 1 386 ? 31.705   22.148  -13.740 1.00 89.86 386 A 1 
ATOM   3027 C CA  . ALA A 1 386 ? 32.559   22.790  -12.751 1.00 90.31 386 A 1 
ATOM   3028 C C   . ALA A 1 386 ? 34.047   22.447  -12.954 1.00 90.33 386 A 1 
ATOM   3029 O O   . ALA A 1 386 ? 34.908   23.335  -12.901 1.00 89.35 386 A 1 
ATOM   3030 C CB  . ALA A 1 386 ? 32.073   22.402  -11.353 1.00 90.47 386 A 1 
ATOM   3031 N N   . ALA A 1 387 ? 34.384   21.188  -13.253 1.00 89.87 387 A 1 
ATOM   3032 C CA  . ALA A 1 387 ? 35.736   20.740  -13.556 1.00 89.12 387 A 1 
ATOM   3033 C C   . ALA A 1 387 ? 36.264   21.372  -14.858 1.00 89.75 387 A 1 
ATOM   3034 O O   . ALA A 1 387 ? 37.393   21.866  -14.895 1.00 89.13 387 A 1 
ATOM   3035 C CB  . ALA A 1 387 ? 35.755   19.215  -13.615 1.00 89.36 387 A 1 
ATOM   3036 N N   . LEU A 1 388 ? 35.455   21.432  -15.900 1.00 85.81 388 A 1 
ATOM   3037 C CA  . LEU A 1 388 ? 35.788   22.066  -17.173 1.00 83.64 388 A 1 
ATOM   3038 C C   . LEU A 1 388 ? 36.047   23.565  -17.009 1.00 81.80 388 A 1 
ATOM   3039 O O   . LEU A 1 388 ? 36.997   24.104  -17.578 1.00 86.76 388 A 1 
ATOM   3040 C CB  . LEU A 1 388 ? 34.626   21.818  -18.159 1.00 86.42 388 A 1 
ATOM   3041 C CG  . LEU A 1 388 ? 35.027   22.104  -19.621 1.00 83.96 388 A 1 
ATOM   3042 C CD1 . LEU A 1 388 ? 35.477   20.830  -20.315 1.00 71.50 388 A 1 
ATOM   3043 C CD2 . LEU A 1 388 ? 33.867   22.702  -20.406 1.00 74.95 388 A 1 
ATOM   3044 N N   . GLN A 1 389 ? 35.261   24.239  -16.198 1.00 87.74 389 A 1 
ATOM   3045 C CA  . GLN A 1 389 ? 35.408   25.660  -15.893 1.00 88.04 389 A 1 
ATOM   3046 C C   . GLN A 1 389 ? 36.715   25.944  -15.152 1.00 88.57 389 A 1 
ATOM   3047 O O   . GLN A 1 389 ? 37.446   26.869  -15.515 1.00 88.18 389 A 1 
ATOM   3048 C CB  . GLN A 1 389 ? 34.181   26.135  -15.100 1.00 88.34 389 A 1 
ATOM   3049 C CG  . GLN A 1 389 ? 33.935   27.642  -15.212 1.00 78.79 389 A 1 
ATOM   3050 C CD  . GLN A 1 389 ? 33.297   28.076  -16.531 1.00 73.37 389 A 1 
ATOM   3051 O OE1 . GLN A 1 389 ? 33.127   27.332  -17.472 1.00 67.63 389 A 1 
ATOM   3052 N NE2 . GLN A 1 389 ? 32.931   29.331  -16.655 1.00 61.62 389 A 1 
ATOM   3053 N N   . ARG A 1 390 ? 37.094   25.118  -14.165 1.00 86.94 390 A 1 
ATOM   3054 C CA  . ARG A 1 390 ? 38.395   25.194  -13.488 1.00 87.65 390 A 1 
ATOM   3055 C C   . ARG A 1 390 ? 39.546   24.950  -14.449 1.00 88.56 390 A 1 
ATOM   3056 O O   . ARG A 1 390 ? 40.482   25.755  -14.475 1.00 87.64 390 A 1 
ATOM   3057 C CB  . ARG A 1 390 ? 38.478   24.188  -12.329 1.00 88.21 390 A 1 
ATOM   3058 C CG  . ARG A 1 390 ? 37.907   24.772  -11.036 1.00 76.64 390 A 1 
ATOM   3059 C CD  . ARG A 1 390 ? 38.111   23.768  -9.893  1.00 76.58 390 A 1 
ATOM   3060 N NE  . ARG A 1 390 ? 37.528   24.251  -8.639  1.00 66.84 390 A 1 
ATOM   3061 C CZ  . ARG A 1 390 ? 37.352   23.537  -7.544  1.00 59.54 390 A 1 
ATOM   3062 N NH1 . ARG A 1 390 ? 37.756   22.298  -7.468  1.00 54.46 390 A 1 
ATOM   3063 N NH2 . ARG A 1 390 ? 36.756   24.047  -6.507  1.00 53.96 390 A 1 
ATOM   3064 N N   . ALA A 1 391 ? 39.493   23.927  -15.278 1.00 87.08 391 A 1 
ATOM   3065 C CA  . ALA A 1 391 ? 40.536   23.622  -16.255 1.00 84.80 391 A 1 
ATOM   3066 C C   . ALA A 1 391 ? 40.747   24.784  -17.241 1.00 84.82 391 A 1 
ATOM   3067 O O   . ALA A 1 391 ? 41.886   25.172  -17.503 1.00 86.52 391 A 1 
ATOM   3068 C CB  . ALA A 1 391 ? 40.176   22.317  -16.975 1.00 86.41 391 A 1 
ATOM   3069 N N   . LYS A 1 392 ? 39.680   25.407  -17.718 1.00 86.43 392 A 1 
ATOM   3070 C CA  . LYS A 1 392 ? 39.758   26.603  -18.569 1.00 86.51 392 A 1 
ATOM   3071 C C   . LYS A 1 392 ? 40.403   27.799  -17.857 1.00 85.97 392 A 1 
ATOM   3072 O O   . LYS A 1 392 ? 41.224   28.484  -18.455 1.00 89.04 392 A 1 
ATOM   3073 C CB  . LYS A 1 392 ? 38.358   26.995  -19.072 1.00 87.62 392 A 1 
ATOM   3074 C CG  . LYS A 1 392 ? 37.907   26.137  -20.260 1.00 81.25 392 A 1 
ATOM   3075 C CD  . LYS A 1 392 ? 36.514   26.578  -20.728 1.00 78.73 392 A 1 
ATOM   3076 C CE  . LYS A 1 392 ? 36.089   25.775  -21.952 1.00 68.96 392 A 1 
ATOM   3077 N NZ  . LYS A 1 392 ? 34.729   26.145  -22.411 1.00 61.01 392 A 1 
ATOM   3078 N N   . GLN A 1 393 ? 40.066   28.048  -16.601 1.00 89.96 393 A 1 
ATOM   3079 C CA  . GLN A 1 393 ? 40.658   29.130  -15.814 1.00 90.43 393 A 1 
ATOM   3080 C C   . GLN A 1 393 ? 42.157   28.899  -15.570 1.00 90.47 393 A 1 
ATOM   3081 O O   . GLN A 1 393 ? 42.950   29.832  -15.722 1.00 88.84 393 A 1 
ATOM   3082 C CB  . GLN A 1 393 ? 39.940   29.271  -14.469 1.00 89.96 393 A 1 
ATOM   3083 C CG  . GLN A 1 393 ? 38.597   30.001  -14.618 1.00 82.02 393 A 1 
ATOM   3084 C CD  . GLN A 1 393 ? 37.870   30.162  -13.269 1.00 77.75 393 A 1 
ATOM   3085 O OE1 . GLN A 1 393 ? 38.305   29.682  -12.234 1.00 70.41 393 A 1 
ATOM   3086 N NE2 . GLN A 1 393 ? 36.768   30.852  -13.246 1.00 64.91 393 A 1 
ATOM   3087 N N   . ASP A 1 394 ? 42.580   27.692  -15.264 1.00 88.87 394 A 1 
ATOM   3088 C CA  . ASP A 1 394 ? 43.980   27.337  -15.063 1.00 88.06 394 A 1 
ATOM   3089 C C   . ASP A 1 394 ? 44.775   27.422  -16.367 1.00 87.82 394 A 1 
ATOM   3090 O O   . ASP A 1 394 ? 45.898   27.933  -16.370 1.00 87.12 394 A 1 
ATOM   3091 C CB  . ASP A 1 394 ? 44.087   25.944  -14.436 1.00 88.30 394 A 1 
ATOM   3092 C CG  . ASP A 1 394 ? 43.795   25.921  -12.933 1.00 82.04 394 A 1 
ATOM   3093 O OD1 . ASP A 1 394 ? 43.979   26.975  -12.282 1.00 73.98 394 A 1 
ATOM   3094 O OD2 . ASP A 1 394 ? 43.480   24.820  -12.432 1.00 74.68 394 A 1 
ATOM   3095 N N   . MET A 1 395 ? 44.214   27.010  -17.483 1.00 86.70 395 A 1 
ATOM   3096 C CA  . MET A 1 395 ? 44.820   27.163  -18.802 1.00 85.25 395 A 1 
ATOM   3097 C C   . MET A 1 395 ? 45.016   28.643  -19.155 1.00 85.29 395 A 1 
ATOM   3098 O O   . MET A 1 395 ? 46.104   29.037  -19.565 1.00 87.34 395 A 1 
ATOM   3099 C CB  . MET A 1 395 ? 43.976   26.430  -19.851 1.00 85.14 395 A 1 
ATOM   3100 C CG  . MET A 1 395 ? 44.703   26.305  -21.183 1.00 78.24 395 A 1 
ATOM   3101 S SD  . MET A 1 395 ? 43.678   25.664  -22.527 1.00 70.06 395 A 1 
ATOM   3102 C CE  . MET A 1 395 ? 44.316   23.988  -22.705 1.00 61.74 395 A 1 
ATOM   3103 N N   . ALA A 1 396 ? 44.035   29.489  -18.924 1.00 87.21 396 A 1 
ATOM   3104 C CA  . ALA A 1 396 ? 44.126   30.924  -19.155 1.00 88.29 396 A 1 
ATOM   3105 C C   . ALA A 1 396 ? 45.195   31.600  -18.273 1.00 87.98 396 A 1 
ATOM   3106 O O   . ALA A 1 396 ? 45.853   32.546  -18.709 1.00 87.61 396 A 1 
ATOM   3107 C CB  . ALA A 1 396 ? 42.750   31.545  -18.926 1.00 88.41 396 A 1 
ATOM   3108 N N   . ARG A 1 397 ? 45.394   31.126  -17.028 1.00 87.75 397 A 1 
ATOM   3109 C CA  . ARG A 1 397 ? 46.445   31.612  -16.119 1.00 88.68 397 A 1 
ATOM   3110 C C   . ARG A 1 397 ? 47.834   31.240  -16.631 1.00 89.46 397 A 1 
ATOM   3111 O O   . ARG A 1 397 ? 48.671   32.122  -16.773 1.00 88.09 397 A 1 
ATOM   3112 C CB  . ARG A 1 397 ? 46.185   31.077  -14.716 1.00 88.82 397 A 1 
ATOM   3113 C CG  . ARG A 1 397 ? 46.864   31.941  -13.648 1.00 79.62 397 A 1 
ATOM   3114 C CD  . ARG A 1 397 ? 46.767   31.309  -12.238 1.00 78.32 397 A 1 
ATOM   3115 N NE  . ARG A 1 397 ? 45.414   30.821  -11.947 1.00 68.25 397 A 1 
ATOM   3116 C CZ  . ARG A 1 397 ? 45.059   29.946  -11.014 1.00 61.23 397 A 1 
ATOM   3117 N NH1 . ARG A 1 397 ? 45.906   29.540  -10.111 1.00 55.53 397 A 1 
ATOM   3118 N NH2 . ARG A 1 397 ? 43.852   29.451  -10.995 1.00 54.96 397 A 1 
ATOM   3119 N N   . GLN A 1 398 ? 48.068   29.972  -16.995 1.00 84.92 398 A 1 
ATOM   3120 C CA  . GLN A 1 398 ? 49.342   29.538  -17.570 1.00 83.45 398 A 1 
ATOM   3121 C C   . GLN A 1 398 ? 49.662   30.234  -18.888 1.00 83.78 398 A 1 
ATOM   3122 O O   . GLN A 1 398 ? 50.817   30.550  -19.130 1.00 83.71 398 A 1 
ATOM   3123 C CB  . GLN A 1 398 ? 49.341   28.024  -17.808 1.00 84.65 398 A 1 
ATOM   3124 C CG  . GLN A 1 398 ? 49.831   27.266  -16.579 1.00 77.33 398 A 1 
ATOM   3125 C CD  . GLN A 1 398 ? 49.949   25.760  -16.828 1.00 72.64 398 A 1 
ATOM   3126 O OE1 . GLN A 1 398 ? 49.512   25.230  -17.841 1.00 66.16 398 A 1 
ATOM   3127 N NE2 . GLN A 1 398 ? 50.513   25.014  -15.923 1.00 62.77 398 A 1 
ATOM   3128 N N   . LEU A 1 399 ? 48.701   30.513  -19.719 1.00 83.86 399 A 1 
ATOM   3129 C CA  . LEU A 1 399 ? 48.894   31.240  -20.970 1.00 82.71 399 A 1 
ATOM   3130 C C   . LEU A 1 399 ? 49.354   32.679  -20.715 1.00 82.25 399 A 1 
ATOM   3131 O O   . LEU A 1 399 ? 50.227   33.160  -21.425 1.00 84.91 399 A 1 
ATOM   3132 C CB  . LEU A 1 399 ? 47.602   31.173  -21.805 1.00 85.07 399 A 1 
ATOM   3133 C CG  . LEU A 1 399 ? 47.864   30.737  -23.263 1.00 76.33 399 A 1 
ATOM   3134 C CD1 . LEU A 1 399 ? 46.850   29.678  -23.697 1.00 65.95 399 A 1 
ATOM   3135 C CD2 . LEU A 1 399 ? 47.766   31.911  -24.226 1.00 70.51 399 A 1 
ATOM   3136 N N   . ARG A 1 400 ? 48.829   33.331  -19.672 1.00 84.88 400 A 1 
ATOM   3137 C CA  . ARG A 1 400 ? 49.315   34.658  -19.234 1.00 85.15 400 A 1 
ATOM   3138 C C   . ARG A 1 400 ? 50.741   34.603  -18.697 1.00 85.75 400 A 1 
ATOM   3139 O O   . ARG A 1 400 ? 51.565   35.392  -19.138 1.00 86.59 400 A 1 
ATOM   3140 C CB  . ARG A 1 400 ? 48.353   35.261  -18.199 1.00 86.64 400 A 1 
ATOM   3141 C CG  . ARG A 1 400 ? 47.313   36.145  -18.880 1.00 76.90 400 A 1 
ATOM   3142 C CD  . ARG A 1 400 ? 46.405   36.844  -17.857 1.00 75.51 400 A 1 
ATOM   3143 N NE  . ARG A 1 400 ? 45.190   36.049  -17.591 1.00 65.68 400 A 1 
ATOM   3144 C CZ  . ARG A 1 400 ? 44.181   36.420  -16.817 1.00 58.07 400 A 1 
ATOM   3145 N NH1 . ARG A 1 400 ? 44.232   37.531  -16.130 1.00 53.68 400 A 1 
ATOM   3146 N NH2 . ARG A 1 400 ? 43.108   35.691  -16.735 1.00 54.20 400 A 1 
ATOM   3147 N N   . GLU A 1 401 ? 51.081   33.674  -17.816 1.00 86.84 401 A 1 
ATOM   3148 C CA  . GLU A 1 401 ? 52.437   33.488  -17.281 1.00 85.83 401 A 1 
ATOM   3149 C C   . GLU A 1 401 ? 53.452   33.204  -18.398 1.00 85.26 401 A 1 
ATOM   3150 O O   . GLU A 1 401 ? 54.556   33.745  -18.405 1.00 83.73 401 A 1 
ATOM   3151 C CB  . GLU A 1 401 ? 52.443   32.329  -16.275 1.00 86.78 401 A 1 
ATOM   3152 C CG  . GLU A 1 401 ? 51.747   32.675  -14.948 1.00 79.56 401 A 1 
ATOM   3153 C CD  . GLU A 1 401 ? 51.608   31.472  -13.998 1.00 75.38 401 A 1 
ATOM   3154 O OE1 . GLU A 1 401 ? 50.973   31.653  -12.924 1.00 67.93 401 A 1 
ATOM   3155 O OE2 . GLU A 1 401 ? 52.092   30.371  -14.338 1.00 69.99 401 A 1 
ATOM   3156 N N   . TYR A 1 402 ? 53.079   32.388  -19.388 1.00 88.46 402 A 1 
ATOM   3157 C CA  . TYR A 1 402 ? 53.893   32.105  -20.568 1.00 86.84 402 A 1 
ATOM   3158 C C   . TYR A 1 402 ? 54.127   33.352  -21.423 1.00 84.89 402 A 1 
ATOM   3159 O O   . TYR A 1 402 ? 55.251   33.588  -21.863 1.00 87.25 402 A 1 
ATOM   3160 C CB  . TYR A 1 402 ? 53.207   31.004  -21.378 1.00 87.36 402 A 1 
ATOM   3161 C CG  . TYR A 1 402 ? 53.960   30.589  -22.623 1.00 84.22 402 A 1 
ATOM   3162 C CD1 . TYR A 1 402 ? 53.641   31.157  -23.869 1.00 72.78 402 A 1 
ATOM   3163 C CD2 . TYR A 1 402 ? 54.962   29.616  -22.536 1.00 73.42 402 A 1 
ATOM   3164 C CE1 . TYR A 1 402 ? 54.308   30.724  -25.033 1.00 68.48 402 A 1 
ATOM   3165 C CE2 . TYR A 1 402 ? 55.631   29.180  -23.690 1.00 69.70 402 A 1 
ATOM   3166 C CZ  . TYR A 1 402 ? 55.290   29.725  -24.933 1.00 71.52 402 A 1 
ATOM   3167 O OH  . TYR A 1 402 ? 55.931   29.279  -26.079 1.00 72.86 402 A 1 
ATOM   3168 N N   . GLN A 1 403 ? 53.119   34.176  -21.623 1.00 85.06 403 A 1 
ATOM   3169 C CA  . GLN A 1 403 ? 53.226   35.418  -22.375 1.00 84.03 403 A 1 
ATOM   3170 C C   . GLN A 1 403 ? 54.146   36.426  -21.675 1.00 84.16 403 A 1 
ATOM   3171 O O   . GLN A 1 403 ? 54.975   37.062  -22.332 1.00 84.31 403 A 1 
ATOM   3172 C CB  . GLN A 1 403 ? 51.819   36.004  -22.564 1.00 84.38 403 A 1 
ATOM   3173 C CG  . GLN A 1 403 ? 51.726   36.948  -23.772 1.00 75.08 403 A 1 
ATOM   3174 C CD  . GLN A 1 403 ? 51.545   36.225  -25.115 1.00 69.84 403 A 1 
ATOM   3175 O OE1 . GLN A 1 403 ? 51.126   35.084  -25.192 1.00 64.87 403 A 1 
ATOM   3176 N NE2 . GLN A 1 403 ? 51.831   36.878  -26.215 1.00 58.24 403 A 1 
ATOM   3177 N N   . GLU A 1 404 ? 54.070   36.555  -20.360 1.00 84.66 404 A 1 
ATOM   3178 C CA  . GLU A 1 404 ? 54.967   37.402  -19.560 1.00 84.63 404 A 1 
ATOM   3179 C C   . GLU A 1 404 ? 56.415   36.925  -19.657 1.00 83.41 404 A 1 
ATOM   3180 O O   . GLU A 1 404 ? 57.311   37.731  -19.903 1.00 82.24 404 A 1 
ATOM   3181 C CB  . GLU A 1 404 ? 54.512   37.426  -18.089 1.00 86.09 404 A 1 
ATOM   3182 C CG  . GLU A 1 404 ? 53.284   38.324  -17.885 1.00 76.34 404 A 1 
ATOM   3183 C CD  . GLU A 1 404 ? 52.803   38.376  -16.428 1.00 69.95 404 A 1 
ATOM   3184 O OE1 . GLU A 1 404 ? 51.846   39.147  -16.182 1.00 62.49 404 A 1 
ATOM   3185 O OE2 . GLU A 1 404 ? 53.357   37.654  -15.573 1.00 63.96 404 A 1 
ATOM   3186 N N   . LEU A 1 405 ? 56.674   35.627  -19.560 1.00 85.47 405 A 1 
ATOM   3187 C CA  . LEU A 1 405 ? 58.006   35.034  -19.727 1.00 83.24 405 A 1 
ATOM   3188 C C   . LEU A 1 405 ? 58.576   35.262  -21.128 1.00 81.38 405 A 1 
ATOM   3189 O O   . LEU A 1 405 ? 59.759   35.586  -21.259 1.00 83.69 405 A 1 
ATOM   3190 C CB  . LEU A 1 405 ? 57.944   33.540  -19.383 1.00 84.06 405 A 1 
ATOM   3191 C CG  . LEU A 1 405 ? 58.475   33.264  -17.961 1.00 77.50 405 A 1 
ATOM   3192 C CD1 . LEU A 1 405 ? 57.682   32.160  -17.282 1.00 67.67 405 A 1 
ATOM   3193 C CD2 . LEU A 1 405 ? 59.938   32.842  -18.020 1.00 69.28 405 A 1 
ATOM   3194 N N   . MET A 1 406 ? 57.780   35.123  -22.166 1.00 84.96 406 A 1 
ATOM   3195 C CA  . MET A 1 406 ? 58.191   35.439  -23.542 1.00 85.27 406 A 1 
ATOM   3196 C C   . MET A 1 406 ? 58.576   36.906  -23.703 1.00 85.76 406 A 1 
ATOM   3197 O O   . MET A 1 406 ? 59.597   37.191  -24.320 1.00 86.65 406 A 1 
ATOM   3198 C CB  . MET A 1 406 ? 57.083   35.095  -24.544 1.00 84.94 406 A 1 
ATOM   3199 C CG  . MET A 1 406 ? 57.149   33.650  -25.016 1.00 76.25 406 A 1 
ATOM   3200 S SD  . MET A 1 406 ? 57.061   33.412  -26.822 1.00 69.29 406 A 1 
ATOM   3201 C CE  . MET A 1 406 ? 58.659   34.014  -27.370 1.00 60.45 406 A 1 
ATOM   3202 N N   . ASN A 1 407 ? 57.839   37.823  -23.139 1.00 85.76 407 A 1 
ATOM   3203 C CA  . ASN A 1 407 ? 58.140   39.252  -23.210 1.00 86.32 407 A 1 
ATOM   3204 C C   . ASN A 1 407 ? 59.456   39.588  -22.501 1.00 85.67 407 A 1 
ATOM   3205 O O   . ASN A 1 407 ? 60.269   40.332  -23.050 1.00 85.55 407 A 1 
ATOM   3206 C CB  . ASN A 1 407 ? 56.973   40.043  -22.598 1.00 86.20 407 A 1 
ATOM   3207 C CG  . ASN A 1 407 ? 55.727   40.049  -23.471 1.00 80.43 407 A 1 
ATOM   3208 O OD1 . ASN A 1 407 ? 55.740   39.748  -24.645 1.00 72.21 407 A 1 
ATOM   3209 N ND2 . ASN A 1 407 ? 54.606   40.436  -22.903 1.00 70.93 407 A 1 
ATOM   3210 N N   . VAL A 1 408 ? 59.732   39.012  -21.321 1.00 84.49 408 A 1 
ATOM   3211 C CA  . VAL A 1 408 ? 60.999   39.188  -20.596 1.00 84.81 408 A 1 
ATOM   3212 C C   . VAL A 1 408 ? 62.165   38.604  -21.389 1.00 85.14 408 A 1 
ATOM   3213 O O   . VAL A 1 408 ? 63.212   39.241  -21.499 1.00 83.79 408 A 1 
ATOM   3214 C CB  . VAL A 1 408 ? 60.919   38.573  -19.188 1.00 84.58 408 A 1 
ATOM   3215 C CG1 . VAL A 1 408 ? 62.256   38.621  -18.454 1.00 76.16 408 A 1 
ATOM   3216 C CG2 . VAL A 1 408 ? 59.912   39.331  -18.317 1.00 75.41 408 A 1 
ATOM   3217 N N   . LYS A 1 409 ? 62.036   37.434  -22.007 1.00 86.41 409 A 1 
ATOM   3218 C CA  . LYS A 1 409 ? 63.062   36.817  -22.856 1.00 85.22 409 A 1 
ATOM   3219 C C   . LYS A 1 409 ? 63.390   37.700  -24.064 1.00 83.97 409 A 1 
ATOM   3220 O O   . LYS A 1 409 ? 64.555   37.980  -24.303 1.00 84.88 409 A 1 
ATOM   3221 C CB  . LYS A 1 409 ? 62.618   35.412  -23.280 1.00 85.28 409 A 1 
ATOM   3222 C CG  . LYS A 1 409 ? 63.780   34.699  -23.994 1.00 83.90 409 A 1 
ATOM   3223 C CD  . LYS A 1 409 ? 63.407   33.346  -24.599 1.00 78.42 409 A 1 
ATOM   3224 C CE  . LYS A 1 409 ? 64.655   32.881  -25.349 1.00 72.17 409 A 1 
ATOM   3225 N NZ  . LYS A 1 409 ? 64.493   31.600  -26.053 1.00 64.18 409 A 1 
ATOM   3226 N N   . LEU A 1 410 ? 62.400   38.177  -24.776 1.00 85.58 410 A 1 
ATOM   3227 C CA  . LEU A 1 410 ? 62.575   39.080  -25.914 1.00 84.82 410 A 1 
ATOM   3228 C C   . LEU A 1 410 ? 63.300   40.371  -25.529 1.00 84.35 410 A 1 
ATOM   3229 O O   . LEU A 1 410 ? 64.181   40.819  -26.266 1.00 83.02 410 A 1 
ATOM   3230 C CB  . LEU A 1 410 ? 61.189   39.401  -26.513 1.00 84.75 410 A 1 
ATOM   3231 C CG  . LEU A 1 410 ? 60.862   38.534  -27.742 1.00 75.81 410 A 1 
ATOM   3232 C CD1 . LEU A 1 410 ? 59.359   38.334  -27.891 1.00 66.51 410 A 1 
ATOM   3233 C CD2 . LEU A 1 410 ? 61.399   39.190  -29.009 1.00 69.18 410 A 1 
ATOM   3234 N N   . ALA A 1 411 ? 62.996   40.958  -24.378 1.00 85.00 411 A 1 
ATOM   3235 C CA  . ALA A 1 411 ? 63.688   42.158  -23.878 1.00 86.02 411 A 1 
ATOM   3236 C C   . ALA A 1 411 ? 65.173   41.883  -23.616 1.00 85.29 411 A 1 
ATOM   3237 O O   . ALA A 1 411 ? 66.017   42.689  -24.001 1.00 82.95 411 A 1 
ATOM   3238 C CB  . ALA A 1 411 ? 62.953   42.652  -22.627 1.00 85.76 411 A 1 
ATOM   3239 N N   . LEU A 1 412 ? 65.528   40.727  -23.022 1.00 85.26 412 A 1 
ATOM   3240 C CA  . LEU A 1 412 ? 66.916   40.317  -22.789 1.00 82.94 412 A 1 
ATOM   3241 C C   . LEU A 1 412 ? 67.670   40.027  -24.083 1.00 81.90 412 A 1 
ATOM   3242 O O   . LEU A 1 412 ? 68.822   40.434  -24.215 1.00 83.75 412 A 1 
ATOM   3243 C CB  . LEU A 1 412 ? 66.930   39.088  -21.872 1.00 83.88 412 A 1 
ATOM   3244 C CG  . LEU A 1 412 ? 66.689   39.442  -20.393 1.00 80.78 412 A 1 
ATOM   3245 C CD1 . LEU A 1 412 ? 66.274   38.204  -19.619 1.00 71.14 412 A 1 
ATOM   3246 C CD2 . LEU A 1 412 ? 67.958   39.993  -19.743 1.00 73.26 412 A 1 
ATOM   3247 N N   . ASP A 1 413 ? 67.091   39.400  -25.060 1.00 86.65 413 A 1 
ATOM   3248 C CA  . ASP A 1 413 ? 67.697   39.138  -26.372 1.00 85.58 413 A 1 
ATOM   3249 C C   . ASP A 1 413 ? 68.032   40.442  -27.110 1.00 84.34 413 A 1 
ATOM   3250 O O   . ASP A 1 413 ? 69.118   40.571  -27.694 1.00 84.86 413 A 1 
ATOM   3251 C CB  . ASP A 1 413 ? 66.758   38.257  -27.221 1.00 85.74 413 A 1 
ATOM   3252 C CG  . ASP A 1 413 ? 66.668   36.786  -26.775 1.00 82.78 413 A 1 
ATOM   3253 O OD1 . ASP A 1 413 ? 67.620   36.275  -26.151 1.00 75.32 413 A 1 
ATOM   3254 O OD2 . ASP A 1 413 ? 65.656   36.139  -27.107 1.00 75.46 413 A 1 
ATOM   3255 N N   . ILE A 1 414 ? 67.176   41.444  -27.032 1.00 85.78 414 A 1 
ATOM   3256 C CA  . ILE A 1 414 ? 67.430   42.780  -27.584 1.00 85.83 414 A 1 
ATOM   3257 C C   . ILE A 1 414 ? 68.592   43.463  -26.853 1.00 85.34 414 A 1 
ATOM   3258 O O   . ILE A 1 414 ? 69.450   44.067  -27.495 1.00 83.82 414 A 1 
ATOM   3259 C CB  . ILE A 1 414 ? 66.150   43.649  -27.539 1.00 86.28 414 A 1 
ATOM   3260 C CG1 . ILE A 1 414 ? 65.095   43.092  -28.515 1.00 82.88 414 A 1 
ATOM   3261 C CG2 . ILE A 1 414 ? 66.444   45.117  -27.884 1.00 80.87 414 A 1 
ATOM   3262 C CD1 . ILE A 1 414 ? 63.682   43.643  -28.274 1.00 72.34 414 A 1 
ATOM   3263 N N   . GLU A 1 415 ? 68.665   43.361  -25.526 1.00 81.57 415 A 1 
ATOM   3264 C CA  . GLU A 1 415 ? 69.747   43.945  -24.725 1.00 81.13 415 A 1 
ATOM   3265 C C   . GLU A 1 415 ? 71.099   43.298  -25.059 1.00 80.40 415 A 1 
ATOM   3266 O O   . GLU A 1 415 ? 72.071   43.999  -25.337 1.00 80.72 415 A 1 
ATOM   3267 C CB  . GLU A 1 415 ? 69.399   43.864  -23.232 1.00 81.67 415 A 1 
ATOM   3268 C CG  . GLU A 1 415 ? 70.187   44.903  -22.419 1.00 75.32 415 A 1 
ATOM   3269 C CD  . GLU A 1 415 ? 69.897   44.901  -20.907 1.00 69.90 415 A 1 
ATOM   3270 O OE1 . GLU A 1 415 ? 70.578   45.691  -20.190 1.00 62.89 415 A 1 
ATOM   3271 O OE2 . GLU A 1 415 ? 69.051   44.120  -20.436 1.00 62.76 415 A 1 
ATOM   3272 N N   . ILE A 1 416 ? 71.189   41.975  -25.168 1.00 86.18 416 A 1 
ATOM   3273 C CA  . ILE A 1 416 ? 72.397   41.237  -25.576 1.00 83.15 416 A 1 
ATOM   3274 C C   . ILE A 1 416 ? 72.842   41.638  -26.984 1.00 81.35 416 A 1 
ATOM   3275 O O   . ILE A 1 416 ? 74.031   41.893  -27.206 1.00 83.28 416 A 1 
ATOM   3276 C CB  . ILE A 1 416 ? 72.157   39.715  -25.482 1.00 83.45 416 A 1 
ATOM   3277 C CG1 . ILE A 1 416 ? 72.038   39.287  -24.001 1.00 81.13 416 A 1 
ATOM   3278 C CG2 . ILE A 1 416 ? 73.287   38.924  -26.158 1.00 78.24 416 A 1 
ATOM   3279 C CD1 . ILE A 1 416 ? 71.466   37.875  -23.811 1.00 71.09 416 A 1 
ATOM   3280 N N   . ALA A 1 417 ? 71.948   41.724  -27.944 1.00 85.11 417 A 1 
ATOM   3281 C CA  . ALA A 1 417 ? 72.253   42.157  -29.309 1.00 85.65 417 A 1 
ATOM   3282 C C   . ALA A 1 417 ? 72.815   43.580  -29.347 1.00 85.43 417 A 1 
ATOM   3283 O O   . ALA A 1 417 ? 73.770   43.861  -30.084 1.00 84.24 417 A 1 
ATOM   3284 C CB  . ALA A 1 417 ? 70.987   42.028  -30.159 1.00 85.92 417 A 1 
ATOM   3285 N N   . THR A 1 418 ? 72.314   44.481  -28.521 1.00 85.85 418 A 1 
ATOM   3286 C CA  . THR A 1 418 ? 72.789   45.864  -28.411 1.00 85.64 418 A 1 
ATOM   3287 C C   . THR A 1 418 ? 74.197   45.926  -27.837 1.00 84.85 418 A 1 
ATOM   3288 O O   . THR A 1 418 ? 75.057   46.623  -28.383 1.00 83.57 418 A 1 
ATOM   3289 C CB  . THR A 1 418 ? 71.821   46.701  -27.555 1.00 85.24 418 A 1 
ATOM   3290 O OG1 . THR A 1 418 ? 70.503   46.579  -28.048 1.00 77.78 418 A 1 
ATOM   3291 C CG2 . THR A 1 418 ? 72.165   48.187  -27.613 1.00 75.37 418 A 1 
ATOM   3292 N N   . TYR A 1 419 ? 74.492   45.150  -26.768 1.00 88.08 419 A 1 
ATOM   3293 C CA  . TYR A 1 419 ? 75.839   45.071  -26.196 1.00 86.83 419 A 1 
ATOM   3294 C C   . TYR A 1 419 ? 76.853   44.459  -27.157 1.00 86.01 419 A 1 
ATOM   3295 O O   . TYR A 1 419 ? 77.976   44.965  -27.252 1.00 84.71 419 A 1 
ATOM   3296 C CB  . TYR A 1 419 ? 75.814   44.294  -24.877 1.00 85.04 419 A 1 
ATOM   3297 C CG  . TYR A 1 419 ? 75.346   45.110  -23.698 1.00 82.07 419 A 1 
ATOM   3298 C CD1 . TYR A 1 419 ? 76.061   46.260  -23.309 1.00 72.59 419 A 1 
ATOM   3299 C CD2 . TYR A 1 419 ? 74.202   44.725  -22.970 1.00 70.73 419 A 1 
ATOM   3300 C CE1 . TYR A 1 419 ? 75.624   47.036  -22.220 1.00 65.80 419 A 1 
ATOM   3301 C CE2 . TYR A 1 419 ? 73.759   45.486  -21.893 1.00 64.01 419 A 1 
ATOM   3302 C CZ  . TYR A 1 419 ? 74.472   46.650  -21.524 1.00 67.18 419 A 1 
ATOM   3303 O OH  . TYR A 1 419 ? 74.029   47.410  -20.472 1.00 66.81 419 A 1 
ATOM   3304 N N   . ARG A 1 420 ? 76.504   43.415  -27.924 1.00 82.52 420 A 1 
ATOM   3305 C CA  . ARG A 1 420 ? 77.387   42.868  -28.969 1.00 82.26 420 A 1 
ATOM   3306 C C   . ARG A 1 420 ? 77.738   43.914  -30.013 1.00 81.98 420 A 1 
ATOM   3307 O O   . ARG A 1 420 ? 78.914   44.077  -30.326 1.00 82.63 420 A 1 
ATOM   3308 C CB  . ARG A 1 420 ? 76.762   41.642  -29.641 1.00 82.83 420 A 1 
ATOM   3309 C CG  . ARG A 1 420 ? 77.007   40.371  -28.824 1.00 76.28 420 A 1 
ATOM   3310 C CD  . ARG A 1 420 ? 76.492   39.150  -29.600 1.00 74.81 420 A 1 
ATOM   3311 N NE  . ARG A 1 420 ? 76.720   37.908  -28.854 1.00 66.19 420 A 1 
ATOM   3312 C CZ  . ARG A 1 420 ? 76.293   36.705  -29.200 1.00 59.30 420 A 1 
ATOM   3313 N NH1 . ARG A 1 420 ? 75.633   36.505  -30.328 1.00 54.62 420 A 1 
ATOM   3314 N NH2 . ARG A 1 420 ? 76.517   35.683  -28.424 1.00 53.98 420 A 1 
ATOM   3315 N N   . LYS A 1 421 ? 76.809   44.670  -30.492 1.00 84.83 421 A 1 
ATOM   3316 C CA  . LYS A 1 421 ? 77.029   45.728  -31.482 1.00 85.38 421 A 1 
ATOM   3317 C C   . LYS A 1 421 ? 77.934   46.850  -30.963 1.00 85.39 421 A 1 
ATOM   3318 O O   . LYS A 1 421 ? 78.750   47.384  -31.713 1.00 82.68 421 A 1 
ATOM   3319 C CB  . LYS A 1 421 ? 75.669   46.272  -31.938 1.00 84.76 421 A 1 
ATOM   3320 C CG  . LYS A 1 421 ? 75.626   46.418  -33.447 1.00 75.65 421 A 1 
ATOM   3321 C CD  . LYS A 1 421 ? 74.238   46.882  -33.897 1.00 71.88 421 A 1 
ATOM   3322 C CE  . LYS A 1 421 ? 74.179   46.881  -35.419 1.00 64.11 421 A 1 
ATOM   3323 N NZ  . LYS A 1 421 ? 72.845   47.263  -35.919 1.00 55.98 421 A 1 
ATOM   3324 N N   . LEU A 1 422 ? 77.818   47.191  -29.686 1.00 85.91 422 A 1 
ATOM   3325 C CA  . LEU A 1 422 ? 78.707   48.147  -29.025 1.00 85.21 422 A 1 
ATOM   3326 C C   . LEU A 1 422 ? 80.138   47.620  -28.927 1.00 84.54 422 A 1 
ATOM   3327 O O   . LEU A 1 422 ? 81.080   48.370  -29.211 1.00 82.84 422 A 1 
ATOM   3328 C CB  . LEU A 1 422 ? 78.159   48.493  -27.636 1.00 85.10 422 A 1 
ATOM   3329 C CG  . LEU A 1 422 ? 77.041   49.546  -27.661 1.00 79.52 422 A 1 
ATOM   3330 C CD1 . LEU A 1 422 ? 76.278   49.541  -26.331 1.00 71.00 422 A 1 
ATOM   3331 C CD2 . LEU A 1 422 ? 77.588   50.954  -27.868 1.00 71.09 422 A 1 
ATOM   3332 N N   . LEU A 1 423 ? 80.356   46.358  -28.585 1.00 84.45 423 A 1 
ATOM   3333 C CA  . LEU A 1 423 ? 81.677   45.714  -28.518 1.00 82.98 423 A 1 
ATOM   3334 C C   . LEU A 1 423 ? 82.354   45.647  -29.891 1.00 81.48 423 A 1 
ATOM   3335 O O   . LEU A 1 423 ? 83.502   46.048  -30.011 1.00 81.27 423 A 1 
ATOM   3336 C CB  . LEU A 1 423 ? 81.520   44.309  -27.910 1.00 82.13 423 A 1 
ATOM   3337 C CG  . LEU A 1 423 ? 81.416   44.321  -26.379 1.00 77.44 423 A 1 
ATOM   3338 C CD1 . LEU A 1 423 ? 80.844   43.008  -25.859 1.00 68.93 423 A 1 
ATOM   3339 C CD2 . LEU A 1 423 ? 82.798   44.512  -25.748 1.00 69.11 423 A 1 
ATOM   3340 N N   . GLU A 1 424 ? 81.674   45.219  -30.931 1.00 84.88 424 A 1 
ATOM   3341 C CA  . GLU A 1 424 ? 82.184   45.200  -32.316 1.00 84.05 424 A 1 
ATOM   3342 C C   . GLU A 1 424 ? 82.568   46.608  -32.793 1.00 81.82 424 A 1 
ATOM   3343 O O   . GLU A 1 424 ? 83.594   46.801  -33.466 1.00 78.02 424 A 1 
ATOM   3344 C CB  . GLU A 1 424 ? 81.100   44.633  -33.252 1.00 82.83 424 A 1 
ATOM   3345 C CG  . GLU A 1 424 ? 80.886   43.119  -33.118 1.00 75.69 424 A 1 
ATOM   3346 C CD  . GLU A 1 424 ? 79.661   42.600  -33.896 1.00 69.64 424 A 1 
ATOM   3347 O OE1 . GLU A 1 424 ? 79.379   41.381  -33.791 1.00 62.68 424 A 1 
ATOM   3348 O OE2 . GLU A 1 424 ? 78.968   43.405  -34.556 1.00 63.54 424 A 1 
ATOM   3349 N N   . GLY A 1 425 ? 81.837   47.627  -32.444 1.00 83.75 425 A 1 
ATOM   3350 C CA  . GLY A 1 425 ? 82.143   49.027  -32.729 1.00 82.71 425 A 1 
ATOM   3351 C C   . GLY A 1 425 ? 83.419   49.500  -32.052 1.00 81.93 425 A 1 
ATOM   3352 O O   . GLY A 1 425 ? 84.247   50.169  -32.687 1.00 78.22 425 A 1 
ATOM   3353 N N   . GLU A 1 426 ? 83.637   49.127  -30.790 1.00 81.62 426 A 1 
ATOM   3354 C CA  . GLU A 1 426 ? 84.826   49.501  -30.013 1.00 79.81 426 A 1 
ATOM   3355 C C   . GLU A 1 426 ? 86.090   48.767  -30.511 1.00 78.08 426 A 1 
ATOM   3356 O O   . GLU A 1 426 ? 87.150   49.377  -30.623 1.00 76.01 426 A 1 
ATOM   3357 C CB  . GLU A 1 426 ? 84.561   49.261  -28.518 1.00 77.84 426 A 1 
ATOM   3358 C CG  . GLU A 1 426 ? 85.286   50.269  -27.597 1.00 70.86 426 A 1 
ATOM   3359 C CD  . GLU A 1 426 ? 84.627   51.675  -27.534 1.00 64.51 426 A 1 
ATOM   3360 O OE1 . GLU A 1 426 ? 85.193   52.557  -26.854 1.00 59.12 426 A 1 
ATOM   3361 O OE2 . GLU A 1 426 ? 83.562   51.885  -28.143 1.00 58.03 426 A 1 
ATOM   3362 N N   . GLU A 1 427 ? 86.005   47.479  -30.882 1.00 82.42 427 A 1 
ATOM   3363 C CA  . GLU A 1 427 ? 87.101   46.721  -31.517 1.00 80.79 427 A 1 
ATOM   3364 C C   . GLU A 1 427 ? 87.517   47.342  -32.855 1.00 78.55 427 A 1 
ATOM   3365 O O   . GLU A 1 427 ? 88.706   47.610  -33.072 1.00 76.43 427 A 1 
ATOM   3366 C CB  . GLU A 1 427 ? 86.716   45.249  -31.730 1.00 78.81 427 A 1 
ATOM   3367 C CG  . GLU A 1 427 ? 86.988   44.395  -30.493 1.00 71.09 427 A 1 
ATOM   3368 C CD  . GLU A 1 427 ? 86.728   42.898  -30.703 1.00 64.14 427 A 1 
ATOM   3369 O OE1 . GLU A 1 427 ? 87.295   42.106  -29.920 1.00 59.09 427 A 1 
ATOM   3370 O OE2 . GLU A 1 427 ? 85.958   42.542  -31.621 1.00 58.56 427 A 1 
ATOM   3371 N N   . SER A 1 428 ? 86.639   47.676  -33.743 1.00 81.16 428 A 1 
ATOM   3372 C CA  . SER A 1 428 ? 86.946   48.312  -35.035 1.00 82.52 428 A 1 
ATOM   3373 C C   . SER A 1 428 ? 87.621   49.677  -34.883 1.00 81.80 428 A 1 
ATOM   3374 O O   . SER A 1 428 ? 88.494   50.050  -35.673 1.00 76.81 428 A 1 
ATOM   3375 C CB  . SER A 1 428 ? 85.676   48.434  -35.879 1.00 80.73 428 A 1 
ATOM   3376 O OG  . SER A 1 428 ? 84.800   49.437  -35.410 1.00 69.91 428 A 1 
ATOM   3377 N N   . ARG A 1 429 ? 87.314   50.406  -33.838 1.00 81.34 429 A 1 
ATOM   3378 C CA  . ARG A 1 429 ? 87.928   51.696  -33.508 1.00 79.79 429 A 1 
ATOM   3379 C C   . ARG A 1 429 ? 89.344   51.520  -32.978 1.00 79.22 429 A 1 
ATOM   3380 O O   . ARG A 1 429 ? 90.216   52.330  -33.320 1.00 76.32 429 A 1 
ATOM   3381 C CB  . ARG A 1 429 ? 87.021   52.429  -32.515 1.00 77.50 429 A 1 
ATOM   3382 C CG  . ARG A 1 429 ? 87.413   53.902  -32.392 1.00 71.58 429 A 1 
ATOM   3383 C CD  . ARG A 1 429 ? 86.489   54.590  -31.385 1.00 67.69 429 A 1 
ATOM   3384 N NE  . ARG A 1 429 ? 86.829   56.012  -31.256 1.00 61.61 429 A 1 
ATOM   3385 C CZ  . ARG A 1 429 ? 86.294   56.854  -30.395 1.00 54.36 429 A 1 
ATOM   3386 N NH1 . ARG A 1 429 ? 85.371   56.462  -29.555 1.00 51.55 429 A 1 
ATOM   3387 N NH2 . ARG A 1 429 ? 86.680   58.094  -30.372 1.00 50.27 429 A 1 
ATOM   3388 N N   . LEU A 1 430 ? 89.612   50.481  -32.176 1.00 75.61 430 A 1 
ATOM   3389 C CA  . LEU A 1 430 ? 90.949   50.123  -31.701 1.00 74.35 430 A 1 
ATOM   3390 C C   . LEU A 1 430 ? 91.867   49.693  -32.848 1.00 73.56 430 A 1 
ATOM   3391 O O   . LEU A 1 430 ? 92.999   50.186  -32.927 1.00 70.69 430 A 1 
ATOM   3392 C CB  . LEU A 1 430 ? 90.834   49.018  -30.631 1.00 72.79 430 A 1 
ATOM   3393 C CG  . LEU A 1 430 ? 90.644   49.572  -29.215 1.00 68.01 430 A 1 
ATOM   3394 C CD1 . LEU A 1 430 ? 90.055   48.512  -28.302 1.00 61.37 430 A 1 
ATOM   3395 C CD2 . LEU A 1 430 ? 91.998   50.004  -28.633 1.00 62.20 430 A 1 
ATOM   3396 N N   . GLU A 1 431 ? 91.432   48.867  -33.772 1.00 77.40 431 A 1 
ATOM   3397 C CA  . GLU A 1 431 ? 92.203   48.463  -34.956 1.00 77.89 431 A 1 
ATOM   3398 C C   . GLU A 1 431 ? 92.556   49.659  -35.847 1.00 76.22 431 A 1 
ATOM   3399 O O   . GLU A 1 431 ? 93.715   49.825  -36.240 1.00 71.90 431 A 1 
ATOM   3400 C CB  . GLU A 1 431 ? 91.445   47.419  -35.790 1.00 75.11 431 A 1 
ATOM   3401 C CG  . GLU A 1 431 ? 91.610   45.999  -35.255 1.00 67.77 431 A 1 
ATOM   3402 C CD  . GLU A 1 431 ? 91.100   44.952  -36.262 1.00 61.61 431 A 1 
ATOM   3403 O OE1 . GLU A 1 431 ? 91.672   43.836  -36.268 1.00 56.04 431 A 1 
ATOM   3404 O OE2 . GLU A 1 431 ? 90.191   45.281  -37.044 1.00 56.57 431 A 1 
ATOM   3405 N N   . SER A 1 432 ? 91.648   50.533  -36.141 1.00 78.26 432 A 1 
ATOM   3406 C CA  . SER A 1 432 ? 91.909   51.732  -36.964 1.00 78.70 432 A 1 
ATOM   3407 C C   . SER A 1 432 ? 92.858   52.721  -36.275 1.00 77.78 432 A 1 
ATOM   3408 O O   . SER A 1 432 ? 93.709   53.336  -36.936 1.00 71.78 432 A 1 
ATOM   3409 C CB  . SER A 1 432 ? 90.602   52.417  -37.361 1.00 76.60 432 A 1 
ATOM   3410 O OG  . SER A 1 432 ? 89.853   52.835  -36.251 1.00 67.85 432 A 1 
ATOM   3411 N N   . GLY A 1 433 ? 92.843   52.856  -34.968 1.00 72.18 433 A 1 
ATOM   3412 C CA  . GLY A 1 433 ? 93.769   53.668  -34.180 1.00 71.16 433 A 1 
ATOM   3413 C C   . GLY A 1 433 ? 95.197   53.133  -34.215 1.00 70.12 433 A 1 
ATOM   3414 O O   . GLY A 1 433 ? 96.146   53.917  -34.388 1.00 67.05 433 A 1 
ATOM   3415 N N   . MET A 1 434 ? 95.410   51.812  -34.127 1.00 71.30 434 A 1 
ATOM   3416 C CA  . MET A 1 434 ? 96.743   51.185  -34.233 1.00 70.77 434 A 1 
ATOM   3417 C C   . MET A 1 434 ? 97.359   51.355  -35.630 1.00 69.44 434 A 1 
ATOM   3418 O O   . MET A 1 434 ? 98.549   51.630  -35.728 1.00 64.54 434 A 1 
ATOM   3419 C CB  . MET A 1 434 ? 96.679   49.697  -33.877 1.00 67.98 434 A 1 
ATOM   3420 C CG  . MET A 1 434 ? 96.717   49.468  -32.365 1.00 63.45 434 A 1 
ATOM   3421 S SD  . MET A 1 434 ? 97.016   47.722  -31.948 1.00 57.40 434 A 1 
ATOM   3422 C CE  . MET A 1 434 ? 97.231   47.857  -30.160 1.00 53.34 434 A 1 
ATOM   3423 N N   . GLN A 1 435 ? 96.631   51.215  -36.701 1.00 70.51 435 A 1 
ATOM   3424 C CA  . GLN A 1 435 ? 97.144   51.405  -38.068 1.00 70.51 435 A 1 
ATOM   3425 C C   . GLN A 1 435 ? 97.647   52.835  -38.292 1.00 69.91 435 A 1 
ATOM   3426 O O   . GLN A 1 435 ? 98.743   53.016  -38.821 1.00 64.94 435 A 1 
ATOM   3427 C CB  . GLN A 1 435 ? 96.090   51.035  -39.113 1.00 67.41 435 A 1 
ATOM   3428 C CG  . GLN A 1 435 ? 95.966   49.514  -39.274 1.00 62.36 435 A 1 
ATOM   3429 C CD  . GLN A 1 435 ? 95.019   49.103  -40.403 1.00 57.40 435 A 1 
ATOM   3430 O OE1 . GLN A 1 435 ? 94.383   49.915  -41.057 1.00 53.70 435 A 1 
ATOM   3431 N NE2 . GLN A 1 435 ? 94.902   47.824  -40.680 1.00 49.77 435 A 1 
ATOM   3432 N N   . ASN A 1 436 ? 96.971   53.859  -37.839 1.00 62.89 436 A 1 
ATOM   3433 C CA  . ASN A 1 436 ? 97.370   55.252  -38.025 1.00 64.44 436 A 1 
ATOM   3434 C C   . ASN A 1 436 ? 98.682   55.624  -37.320 1.00 62.38 436 A 1 
ATOM   3435 O O   . ASN A 1 436 ? 99.449   56.431  -37.846 1.00 57.76 436 A 1 
ATOM   3436 C CB  . ASN A 1 436 ? 96.225   56.181  -37.584 1.00 61.31 436 A 1 
ATOM   3437 C CG  . ASN A 1 436 ? 95.255   56.493  -38.708 1.00 56.74 436 A 1 
ATOM   3438 O OD1 . ASN A 1 436 ? 95.519   56.323  -39.884 1.00 52.96 436 A 1 
ATOM   3439 N ND2 . ASN A 1 436 ? 94.089   57.004  -38.374 1.00 53.04 436 A 1 
ATOM   3440 N N   . MET A 1 437 ? 99.049   55.051  -36.162 1.00 58.84 437 A 1 
ATOM   3441 C CA  . MET A 1 437 ? 100.322  55.323  -35.477 1.00 60.42 437 A 1 
ATOM   3442 C C   . MET A 1 437 ? 101.547  54.863  -36.278 1.00 59.74 437 A 1 
ATOM   3443 O O   . MET A 1 437 ? 102.602  55.485  -36.190 1.00 56.49 437 A 1 
ATOM   3444 C CB  . MET A 1 437 ? 100.356  54.672  -34.094 1.00 58.35 437 A 1 
ATOM   3445 C CG  . MET A 1 437 ? 99.641   55.525  -33.041 1.00 54.94 437 A 1 
ATOM   3446 S SD  . MET A 1 437 ? 100.033  55.005  -31.355 1.00 50.26 437 A 1 
ATOM   3447 C CE  . MET A 1 437 ? 98.937   56.112  -30.439 1.00 45.35 437 A 1 
ATOM   3448 N N   . SER A 1 438 ? 101.493  53.794  -37.059 1.00 53.48 438 A 1 
ATOM   3449 C CA  . SER A 1 438 ? 102.653  53.246  -37.772 1.00 55.43 438 A 1 
ATOM   3450 C C   . SER A 1 438 ? 103.099  54.072  -38.986 1.00 53.59 438 A 1 
ATOM   3451 O O   . SER A 1 438 ? 104.286  54.067  -39.339 1.00 51.81 438 A 1 
ATOM   3452 C CB  . SER A 1 438 ? 102.379  51.792  -38.175 1.00 53.38 438 A 1 
ATOM   3453 O OG  . SER A 1 438 ? 101.455  51.693  -39.230 1.00 48.39 438 A 1 
ATOM   3454 N N   . ILE A 1 439 ? 102.222  54.791  -39.626 1.00 50.67 439 A 1 
ATOM   3455 C CA  . ILE A 1 439 ? 102.478  55.421  -40.936 1.00 52.60 439 A 1 
ATOM   3456 C C   . ILE A 1 439 ? 103.148  56.797  -40.814 1.00 51.11 439 A 1 
ATOM   3457 O O   . ILE A 1 439 ? 103.771  57.262  -41.774 1.00 47.52 439 A 1 
ATOM   3458 C CB  . ILE A 1 439 ? 101.185  55.449  -41.788 1.00 50.73 439 A 1 
ATOM   3459 C CG1 . ILE A 1 439 ? 100.606  54.023  -41.952 1.00 47.52 439 A 1 
ATOM   3460 C CG2 . ILE A 1 439 ? 101.433  56.056  -43.175 1.00 48.90 439 A 1 
ATOM   3461 C CD1 . ILE A 1 439 ? 99.237   53.972  -42.639 1.00 45.05 439 A 1 
ATOM   3462 N N   . HIS A 1 440 ? 103.154  57.454  -39.659 1.00 47.41 440 A 1 
ATOM   3463 C CA  . HIS A 1 440 ? 103.568  58.866  -39.494 1.00 50.32 440 A 1 
ATOM   3464 C C   . HIS A 1 440 ? 105.056  59.183  -39.749 1.00 47.07 440 A 1 
ATOM   3465 O O   . HIS A 1 440 ? 105.450  60.342  -39.654 1.00 45.39 440 A 1 
ATOM   3466 C CB  . HIS A 1 440 ? 103.090  59.395  -38.130 1.00 48.57 440 A 1 
ATOM   3467 C CG  . HIS A 1 440 ? 101.749  60.081  -38.205 1.00 45.77 440 A 1 
ATOM   3468 N ND1 . HIS A 1 440 ? 100.900  60.140  -39.283 1.00 43.17 440 A 1 
ATOM   3469 C CD2 . HIS A 1 440 ? 101.174  60.838  -37.226 1.00 41.79 440 A 1 
ATOM   3470 C CE1 . HIS A 1 440 ? 99.845   60.887  -38.952 1.00 38.92 440 A 1 
ATOM   3471 N NE2 . HIS A 1 440 ? 99.977   61.328  -37.708 1.00 38.04 440 A 1 
ATOM   3472 N N   . THR A 1 441 ? 105.983  58.230  -40.119 1.00 45.74 441 A 1 
ATOM   3473 C CA  . THR A 1 441 ? 107.403  58.503  -40.409 1.00 48.29 441 A 1 
ATOM   3474 C C   . THR A 1 441 ? 107.687  59.079  -41.800 1.00 46.60 441 A 1 
ATOM   3475 O O   . THR A 1 441 ? 108.795  59.575  -42.015 1.00 43.27 441 A 1 
ATOM   3476 C CB  . THR A 1 441 ? 108.253  57.239  -40.227 1.00 46.38 441 A 1 
ATOM   3477 O OG1 . THR A 1 441 ? 107.672  56.148  -40.896 1.00 42.17 441 A 1 
ATOM   3478 C CG2 . THR A 1 441 ? 108.377  56.855  -38.754 1.00 43.14 441 A 1 
ATOM   3479 N N   . LYS A 1 442 ? 106.792  58.972  -42.767 1.00 41.29 442 A 1 
ATOM   3480 C CA  . LYS A 1 442 ? 107.131  59.304  -44.170 1.00 44.55 442 A 1 
ATOM   3481 C C   . LYS A 1 442 ? 106.762  60.730  -44.615 1.00 41.77 442 A 1 
ATOM   3482 O O   . LYS A 1 442 ? 106.116  61.500  -43.940 1.00 40.14 442 A 1 
ATOM   3483 C CB  . LYS A 1 442 ? 106.624  58.231  -45.147 1.00 43.68 442 A 1 
ATOM   3484 C CG  . LYS A 1 442 ? 107.755  57.269  -45.547 1.00 41.16 442 A 1 
ATOM   3485 C CD  . LYS A 1 442 ? 107.320  56.333  -46.666 1.00 40.11 442 A 1 
ATOM   3486 C CE  . LYS A 1 442 ? 108.467  55.407  -47.070 1.00 34.57 442 A 1 
ATOM   3487 N NZ  . LYS A 1 442 ? 108.091  54.491  -48.177 1.00 33.14 442 A 1 
ATOM   3488 N N   . THR A 1 443 ? 107.297  61.054  -45.787 1.00 41.33 443 A 1 
ATOM   3489 C CA  . THR A 1 443 ? 107.610  62.352  -46.400 1.00 45.17 443 A 1 
ATOM   3490 C C   . THR A 1 443 ? 106.424  63.311  -46.655 1.00 43.47 443 A 1 
ATOM   3491 O O   . THR A 1 443 ? 105.329  62.923  -46.973 1.00 39.66 443 A 1 
ATOM   3492 C CB  . THR A 1 443 ? 108.307  62.119  -47.759 1.00 42.42 443 A 1 
ATOM   3493 O OG1 . THR A 1 443 ? 108.367  60.746  -48.103 1.00 38.17 443 A 1 
ATOM   3494 C CG2 . THR A 1 443 ? 109.743  62.601  -47.747 1.00 39.81 443 A 1 
ATOM   3495 N N   . THR A 1 444 ? 106.786  64.573  -46.619 1.00 44.76 444 A 1 
ATOM   3496 C CA  . THR A 1 444 ? 105.922  65.777  -46.579 1.00 48.33 444 A 1 
ATOM   3497 C C   . THR A 1 444 ? 105.301  66.280  -47.890 1.00 46.84 444 A 1 
ATOM   3498 O O   . THR A 1 444 ? 104.665  67.334  -47.855 1.00 42.50 444 A 1 
ATOM   3499 C CB  . THR A 1 444 ? 106.750  66.949  -46.014 1.00 44.07 444 A 1 
ATOM   3500 O OG1 . THR A 1 444 ? 108.120  66.774  -46.313 1.00 40.46 444 A 1 
ATOM   3501 C CG2 . THR A 1 444 ? 106.650  67.062  -44.510 1.00 42.47 444 A 1 
ATOM   3502 N N   . SER A 1 445 ? 105.599  65.688  -49.047 1.00 38.28 445 A 1 
ATOM   3503 C CA  . SER A 1 445 ? 105.349  66.377  -50.339 1.00 42.92 445 A 1 
ATOM   3504 C C   . SER A 1 445 ? 103.875  66.719  -50.611 1.00 41.05 445 A 1 
ATOM   3505 O O   . SER A 1 445 ? 102.974  66.026  -50.176 1.00 38.99 445 A 1 
ATOM   3506 C CB  . SER A 1 445 ? 105.951  65.587  -51.502 1.00 41.19 445 A 1 
ATOM   3507 O OG  . SER A 1 445 ? 105.343  64.324  -51.622 1.00 38.89 445 A 1 
ATOM   3508 N N   . GLY A 1 446 ? 103.667  67.726  -51.411 1.00 42.43 446 A 1 
ATOM   3509 C CA  . GLY A 1 446 ? 102.763  68.793  -51.151 1.00 46.09 446 A 1 
ATOM   3510 C C   . GLY A 1 446 ? 101.556  69.169  -52.015 1.00 43.99 446 A 1 
ATOM   3511 O O   . GLY A 1 446 ? 101.040  70.243  -51.726 1.00 41.10 446 A 1 
ATOM   3512 N N   . TYR A 1 447 ? 101.195  68.484  -53.073 1.00 36.90 447 A 1 
ATOM   3513 C CA  . TYR A 1 447 ? 100.333  69.116  -54.098 1.00 40.21 447 A 1 
ATOM   3514 C C   . TYR A 1 447 ? 98.890   69.466  -53.657 1.00 36.54 447 A 1 
ATOM   3515 O O   . TYR A 1 447 ? 98.292   68.847  -52.796 1.00 34.82 447 A 1 
ATOM   3516 C CB  . TYR A 1 447 ? 100.361  68.290  -55.394 1.00 37.98 447 A 1 
ATOM   3517 C CG  . TYR A 1 447 ? 101.222  68.919  -56.468 1.00 37.87 447 A 1 
ATOM   3518 C CD1 . TYR A 1 447 ? 100.677  69.862  -57.371 1.00 38.18 447 A 1 
ATOM   3519 C CD2 . TYR A 1 447 ? 102.580  68.572  -56.563 1.00 39.10 447 A 1 
ATOM   3520 C CE1 . TYR A 1 447 ? 101.485  70.439  -58.353 1.00 36.42 447 A 1 
ATOM   3521 C CE2 . TYR A 1 447 ? 103.393  69.161  -57.553 1.00 36.83 447 A 1 
ATOM   3522 C CZ  . TYR A 1 447 ? 102.844  70.089  -58.452 1.00 39.47 447 A 1 
ATOM   3523 O OH  . TYR A 1 447 ? 103.634  70.662  -59.420 1.00 37.68 447 A 1 
ATOM   3524 N N   . ALA A 1 448 ? 98.366   70.477  -54.351 1.00 38.80 448 A 1 
ATOM   3525 C CA  . ALA A 1 448 ? 97.336   71.412  -53.865 1.00 43.55 448 A 1 
ATOM   3526 C C   . ALA A 1 448 ? 95.859   71.133  -54.228 1.00 41.52 448 A 1 
ATOM   3527 O O   . ALA A 1 448 ? 95.011   71.988  -53.953 1.00 39.79 448 A 1 
ATOM   3528 C CB  . ALA A 1 448 ? 97.745   72.785  -54.411 1.00 41.31 448 A 1 
ATOM   3529 N N   . GLY A 1 449 ? 95.585   70.083  -54.933 1.00 42.17 449 A 1 
ATOM   3530 C CA  . GLY A 1 449 ? 94.370   70.016  -55.759 1.00 46.57 449 A 1 
ATOM   3531 C C   . GLY A 1 449 ? 93.043   70.314  -55.063 1.00 45.03 449 A 1 
ATOM   3532 O O   . GLY A 1 449 ? 92.660   69.656  -54.100 1.00 42.01 449 A 1 
ATOM   3533 N N   . GLY A 1 450 ? 92.365   71.311  -55.638 1.00 38.66 450 A 1 
ATOM   3534 C CA  . GLY A 1 450 ? 91.108   71.818  -55.103 1.00 41.95 450 A 1 
ATOM   3535 C C   . GLY A 1 450 ? 89.879   70.973  -55.475 1.00 39.41 450 A 1 
ATOM   3536 O O   . GLY A 1 450 ? 89.200   71.270  -56.457 1.00 37.02 450 A 1 
ATOM   3537 N N   . LEU A 1 451 ? 89.596   69.973  -54.677 1.00 44.16 451 A 1 
ATOM   3538 C CA  . LEU A 1 451 ? 88.352   69.193  -54.857 1.00 46.81 451 A 1 
ATOM   3539 C C   . LEU A 1 451 ? 87.109   70.053  -54.557 1.00 44.78 451 A 1 
ATOM   3540 O O   . LEU A 1 451 ? 86.917   70.525  -53.432 1.00 41.51 451 A 1 
ATOM   3541 C CB  . LEU A 1 451 ? 88.428   67.930  -53.991 1.00 43.13 451 A 1 
ATOM   3542 C CG  . LEU A 1 451 ? 89.056   66.758  -54.756 1.00 40.27 451 A 1 
ATOM   3543 C CD1 . LEU A 1 451 ? 89.581   65.694  -53.794 1.00 40.59 451 A 1 
ATOM   3544 C CD2 . LEU A 1 451 ? 88.027   66.087  -55.689 1.00 42.68 451 A 1 
ATOM   3545 N N   . SER A 1 452 ? 86.360   70.294  -55.590 1.00 40.85 452 A 1 
ATOM   3546 C CA  . SER A 1 452 ? 85.305   71.317  -55.598 1.00 44.67 452 A 1 
ATOM   3547 C C   . SER A 1 452 ? 83.916   70.851  -55.099 1.00 41.44 452 A 1 
ATOM   3548 O O   . SER A 1 452 ? 83.596   71.029  -53.929 1.00 39.78 452 A 1 
ATOM   3549 C CB  . SER A 1 452 ? 85.234   71.956  -56.992 1.00 42.60 452 A 1 
ATOM   3550 O OG  . SER A 1 452 ? 84.911   70.991  -57.970 1.00 41.73 452 A 1 
ATOM   3551 N N   . SER A 1 453 ? 83.068   70.435  -55.989 1.00 41.36 453 A 1 
ATOM   3552 C CA  . SER A 1 453 ? 81.709   71.017  -55.966 1.00 46.40 453 A 1 
ATOM   3553 C C   . SER A 1 453 ? 80.541   70.094  -55.557 1.00 43.34 453 A 1 
ATOM   3554 O O   . SER A 1 453 ? 80.692   68.986  -55.084 1.00 40.77 453 A 1 
ATOM   3555 C CB  . SER A 1 453 ? 81.450   71.672  -57.332 1.00 43.63 453 A 1 
ATOM   3556 O OG  . SER A 1 453 ? 81.559   70.707  -58.372 1.00 41.29 453 A 1 
ATOM   3557 N N   . ALA A 1 454 ? 79.392   70.624  -55.771 1.00 44.33 454 A 1 
ATOM   3558 C CA  . ALA A 1 454 ? 78.102   70.432  -55.114 1.00 49.63 454 A 1 
ATOM   3559 C C   . ALA A 1 454 ? 77.246   69.298  -55.716 1.00 47.67 454 A 1 
ATOM   3560 O O   . ALA A 1 454 ? 76.335   69.587  -56.496 1.00 44.06 454 A 1 
ATOM   3561 C CB  . ALA A 1 454 ? 77.387   71.782  -55.228 1.00 45.17 454 A 1 
ATOM   3562 N N   . TYR A 1 455 ? 77.505   68.047  -55.341 1.00 36.46 455 A 1 
ATOM   3563 C CA  . TYR A 1 455 ? 76.573   66.994  -55.782 1.00 39.20 455 A 1 
ATOM   3564 C C   . TYR A 1 455 ? 75.201   67.128  -55.103 1.00 35.67 455 A 1 
ATOM   3565 O O   . TYR A 1 455 ? 75.080   67.234  -53.881 1.00 33.49 455 A 1 
ATOM   3566 C CB  . TYR A 1 455 ? 77.204   65.603  -55.658 1.00 36.89 455 A 1 
ATOM   3567 C CG  . TYR A 1 455 ? 77.781   65.142  -56.990 1.00 37.34 455 A 1 
ATOM   3568 C CD1 . TYR A 1 455 ? 76.974   64.446  -57.906 1.00 38.67 455 A 1 
ATOM   3569 C CD2 . TYR A 1 455 ? 79.103   65.475  -57.343 1.00 40.39 455 A 1 
ATOM   3570 C CE1 . TYR A 1 455 ? 77.487   64.059  -59.162 1.00 38.10 455 A 1 
ATOM   3571 C CE2 . TYR A 1 455 ? 79.615   65.095  -58.593 1.00 37.67 455 A 1 
ATOM   3572 C CZ  . TYR A 1 455 ? 78.813   64.389  -59.508 1.00 40.56 455 A 1 
ATOM   3573 O OH  . TYR A 1 455 ? 79.314   64.019  -60.733 1.00 38.58 455 A 1 
ATOM   3574 N N   . GLY A 1 456 ? 74.214   67.167  -55.950 1.00 43.49 456 A 1 
ATOM   3575 C CA  . GLY A 1 456 ? 72.891   67.696  -55.638 1.00 46.36 456 A 1 
ATOM   3576 C C   . GLY A 1 456 ? 71.938   66.780  -54.864 1.00 44.27 456 A 1 
ATOM   3577 O O   . GLY A 1 456 ? 72.092   65.564  -54.778 1.00 41.45 456 A 1 
ATOM   3578 N N   . GLY A 1 457 ? 70.950   67.440  -54.352 1.00 41.36 457 A 1 
ATOM   3579 C CA  . GLY A 1 457 ? 69.927   66.843  -53.502 1.00 44.37 457 A 1 
ATOM   3580 C C   . GLY A 1 457 ? 68.860   66.056  -54.274 1.00 41.73 457 A 1 
ATOM   3581 O O   . GLY A 1 457 ? 67.871   66.639  -54.718 1.00 38.86 457 A 1 
ATOM   3582 N N   . LEU A 1 458 ? 69.035   64.745  -54.373 1.00 42.21 458 A 1 
ATOM   3583 C CA  . LEU A 1 458 ? 67.973   63.869  -54.902 1.00 45.88 458 A 1 
ATOM   3584 C C   . LEU A 1 458 ? 66.827   63.756  -53.882 1.00 43.49 458 A 1 
ATOM   3585 O O   . LEU A 1 458 ? 66.858   62.967  -52.940 1.00 40.44 458 A 1 
ATOM   3586 C CB  . LEU A 1 458 ? 68.578   62.506  -55.286 1.00 42.54 458 A 1 
ATOM   3587 C CG  . LEU A 1 458 ? 69.095   62.479  -56.740 1.00 41.04 458 A 1 
ATOM   3588 C CD1 . LEU A 1 458 ? 70.099   61.343  -56.925 1.00 41.46 458 A 1 
ATOM   3589 C CD2 . LEU A 1 458 ? 67.947   62.273  -57.735 1.00 43.93 458 A 1 
ATOM   3590 N N   . THR A 1 459 ? 65.827   64.528  -54.104 1.00 45.64 459 A 1 
ATOM   3591 C CA  . THR A 1 459 ? 64.560   64.531  -53.356 1.00 51.01 459 A 1 
ATOM   3592 C C   . THR A 1 459 ? 63.677   63.348  -53.790 1.00 49.98 459 A 1 
ATOM   3593 O O   . THR A 1 459 ? 62.859   63.487  -54.698 1.00 45.37 459 A 1 
ATOM   3594 C CB  . THR A 1 459 ? 63.814   65.848  -53.598 1.00 45.92 459 A 1 
ATOM   3595 O OG1 . THR A 1 459 ? 63.671   66.089  -54.986 1.00 42.88 459 A 1 
ATOM   3596 C CG2 . THR A 1 459 ? 64.556   67.050  -53.015 1.00 45.10 459 A 1 
ATOM   3597 N N   . SER A 1 460 ? 63.852   62.187  -53.180 1.00 42.29 460 A 1 
ATOM   3598 C CA  . SER A 1 460 ? 62.966   61.066  -53.516 1.00 46.23 460 A 1 
ATOM   3599 C C   . SER A 1 460 ? 61.528   61.314  -53.050 1.00 43.09 460 A 1 
ATOM   3600 O O   . SER A 1 460 ? 61.322   61.797  -51.931 1.00 40.10 460 A 1 
ATOM   3601 C CB  . SER A 1 460 ? 63.513   59.740  -52.974 1.00 43.33 460 A 1 
ATOM   3602 O OG  . SER A 1 460 ? 63.555   59.742  -51.564 1.00 41.10 460 A 1 
ATOM   3603 N N   . PRO A 1 461 ? 60.528   61.012  -53.872 1.00 42.93 461 A 1 
ATOM   3604 C CA  . PRO A 1 461 ? 59.163   61.479  -53.668 1.00 47.44 461 A 1 
ATOM   3605 C C   . PRO A 1 461 ? 58.427   60.694  -52.583 1.00 46.94 461 A 1 
ATOM   3606 O O   . PRO A 1 461 ? 58.551   59.481  -52.452 1.00 43.94 461 A 1 
ATOM   3607 C CB  . PRO A 1 461 ? 58.489   61.351  -55.036 1.00 43.59 461 A 1 
ATOM   3608 C CG  . PRO A 1 461 ? 59.237   60.180  -55.683 1.00 45.88 461 A 1 
ATOM   3609 C CD  . PRO A 1 461 ? 60.661   60.325  -55.126 1.00 52.97 461 A 1 
ATOM   3610 N N   . GLY A 1 462 ? 57.598   61.398  -51.842 1.00 43.84 462 A 1 
ATOM   3611 C CA  . GLY A 1 462 ? 56.745   60.834  -50.801 1.00 46.43 462 A 1 
ATOM   3612 C C   . GLY A 1 462 ? 55.554   60.063  -51.378 1.00 43.73 462 A 1 
ATOM   3613 O O   . GLY A 1 462 ? 54.552   60.666  -51.757 1.00 41.12 462 A 1 
ATOM   3614 N N   . LEU A 1 463 ? 55.659   58.730  -51.409 1.00 42.16 463 A 1 
ATOM   3615 C CA  . LEU A 1 463 ? 54.525   57.875  -51.774 1.00 44.84 463 A 1 
ATOM   3616 C C   . LEU A 1 463 ? 53.446   57.918  -50.674 1.00 42.56 463 A 1 
ATOM   3617 O O   . LEU A 1 463 ? 53.514   57.212  -49.667 1.00 39.69 463 A 1 
ATOM   3618 C CB  . LEU A 1 463 ? 55.017   56.446  -52.056 1.00 41.84 463 A 1 
ATOM   3619 C CG  . LEU A 1 463 ? 55.538   56.259  -53.488 1.00 38.97 463 A 1 
ATOM   3620 C CD1 . LEU A 1 463 ? 56.396   54.994  -53.598 1.00 40.83 463 A 1 
ATOM   3621 C CD2 . LEU A 1 463 ? 54.374   56.131  -54.493 1.00 43.03 463 A 1 
ATOM   3622 N N   . SER A 1 464 ? 52.453   58.718  -50.891 1.00 42.44 464 A 1 
ATOM   3623 C CA  . SER A 1 464 ? 51.290   58.881  -50.019 1.00 45.61 464 A 1 
ATOM   3624 C C   . SER A 1 464 ? 50.258   57.773  -50.249 1.00 42.54 464 A 1 
ATOM   3625 O O   . SER A 1 464 ? 49.220   58.008  -50.878 1.00 40.13 464 A 1 
ATOM   3626 C CB  . SER A 1 464 ? 50.670   60.268  -50.261 1.00 43.47 464 A 1 
ATOM   3627 O OG  . SER A 1 464 ? 50.194   60.378  -51.589 1.00 41.73 464 A 1 
ATOM   3628 N N   . TYR A 1 465 ? 50.519   56.570  -49.766 1.00 33.65 465 A 1 
ATOM   3629 C CA  . TYR A 1 465 ? 49.511   55.508  -49.848 1.00 37.60 465 A 1 
ATOM   3630 C C   . TYR A 1 465 ? 48.313   55.835  -48.948 1.00 34.23 465 A 1 
ATOM   3631 O O   . TYR A 1 465 ? 48.319   55.601  -47.737 1.00 31.99 465 A 1 
ATOM   3632 C CB  . TYR A 1 465 ? 50.138   54.137  -49.558 1.00 35.77 465 A 1 
ATOM   3633 C CG  . TYR A 1 465 ? 50.551   53.402  -50.822 1.00 36.11 465 A 1 
ATOM   3634 C CD1 . TYR A 1 465 ? 49.634   52.580  -51.494 1.00 37.49 465 A 1 
ATOM   3635 C CD2 . TYR A 1 465 ? 51.847   53.574  -51.344 1.00 38.17 465 A 1 
ATOM   3636 C CE1 . TYR A 1 465 ? 50.008   51.908  -52.672 1.00 36.06 465 A 1 
ATOM   3637 C CE2 . TYR A 1 465 ? 52.223   52.904  -52.527 1.00 35.45 465 A 1 
ATOM   3638 C CZ  . TYR A 1 465 ? 51.303   52.069  -53.186 1.00 37.75 465 A 1 
ATOM   3639 O OH  . TYR A 1 465 ? 51.671   51.424  -54.332 1.00 36.40 465 A 1 
ATOM   3640 N N   . SER A 1 466 ? 47.287   56.387  -49.554 1.00 42.44 466 A 1 
ATOM   3641 C CA  . SER A 1 466 ? 46.008   56.719  -48.921 1.00 45.92 466 A 1 
ATOM   3642 C C   . SER A 1 466 ? 45.103   55.489  -48.810 1.00 42.84 466 A 1 
ATOM   3643 O O   . SER A 1 466 ? 44.110   55.368  -49.532 1.00 40.26 466 A 1 
ATOM   3644 C CB  . SER A 1 466 ? 45.322   57.837  -49.722 1.00 42.72 466 A 1 
ATOM   3645 O OG  . SER A 1 466 ? 44.962   57.383  -51.014 1.00 41.65 466 A 1 
ATOM   3646 N N   . LEU A 1 467 ? 45.433   54.592  -47.931 1.00 38.62 467 A 1 
ATOM   3647 C CA  . LEU A 1 467 ? 44.539   53.453  -47.624 1.00 41.43 467 A 1 
ATOM   3648 C C   . LEU A 1 467 ? 43.283   53.954  -46.897 1.00 39.03 467 A 1 
ATOM   3649 O O   . LEU A 1 467 ? 43.191   53.904  -45.669 1.00 36.33 467 A 1 
ATOM   3650 C CB  . LEU A 1 467 ? 45.323   52.380  -46.843 1.00 39.01 467 A 1 
ATOM   3651 C CG  . LEU A 1 467 ? 46.119   51.423  -47.756 1.00 36.72 467 A 1 
ATOM   3652 C CD1 . LEU A 1 467 ? 47.176   50.678  -46.953 1.00 38.40 467 A 1 
ATOM   3653 C CD2 . LEU A 1 467 ? 45.197   50.384  -48.413 1.00 40.66 467 A 1 
ATOM   3654 N N   . GLY A 1 468 ? 42.324   54.422  -47.655 1.00 43.42 468 A 1 
ATOM   3655 C CA  . GLY A 1 468 ? 41.109   55.065  -47.174 1.00 45.50 468 A 1 
ATOM   3656 C C   . GLY A 1 468 ? 39.891   54.158  -47.027 1.00 42.80 468 A 1 
ATOM   3657 O O   . GLY A 1 468 ? 38.777   54.672  -47.115 1.00 40.08 468 A 1 
ATOM   3658 N N   . SER A 1 469 ? 40.051   52.830  -46.901 1.00 39.84 469 A 1 
ATOM   3659 C CA  . SER A 1 469 ? 38.883   51.936  -46.962 1.00 43.13 469 A 1 
ATOM   3660 C C   . SER A 1 469 ? 37.945   52.162  -45.775 1.00 40.15 469 A 1 
ATOM   3661 O O   . SER A 1 469 ? 38.149   51.630  -44.686 1.00 37.54 469 A 1 
ATOM   3662 C CB  . SER A 1 469 ? 39.309   50.475  -47.096 1.00 40.64 469 A 1 
ATOM   3663 O OG  . SER A 1 469 ? 40.115   50.089  -46.013 1.00 39.78 469 A 1 
ATOM   3664 N N   . SER A 1 470 ? 36.902   52.909  -46.019 1.00 38.93 470 A 1 
ATOM   3665 C CA  . SER A 1 470 ? 35.859   53.328  -45.087 1.00 42.49 470 A 1 
ATOM   3666 C C   . SER A 1 470 ? 34.825   52.228  -44.877 1.00 39.14 470 A 1 
ATOM   3667 O O   . SER A 1 470 ? 33.639   52.442  -45.148 1.00 36.46 470 A 1 
ATOM   3668 C CB  . SER A 1 470 ? 35.215   54.610  -45.623 1.00 39.45 470 A 1 
ATOM   3669 O OG  . SER A 1 470 ? 34.549   54.349  -46.840 1.00 38.97 470 A 1 
ATOM   3670 N N   . PHE A 1 471 ? 35.238   51.053  -44.462 1.00 35.32 471 A 1 
ATOM   3671 C CA  . PHE A 1 471 ? 34.259   50.020  -44.145 1.00 37.67 471 A 1 
ATOM   3672 C C   . PHE A 1 471 ? 33.394   50.481  -42.970 1.00 34.91 471 A 1 
ATOM   3673 O O   . PHE A 1 471 ? 33.657   50.205  -41.805 1.00 31.71 471 A 1 
ATOM   3674 C CB  . PHE A 1 471 ? 34.929   48.662  -43.925 1.00 34.53 471 A 1 
ATOM   3675 C CG  . PHE A 1 471 ? 35.039   47.856  -45.201 1.00 34.90 471 A 1 
ATOM   3676 C CD1 . PHE A 1 471 ? 33.958   47.074  -45.637 1.00 36.25 471 A 1 
ATOM   3677 C CD2 . PHE A 1 471 ? 36.215   47.907  -45.971 1.00 38.00 471 A 1 
ATOM   3678 C CE1 . PHE A 1 471 ? 34.060   46.345  -46.824 1.00 35.82 471 A 1 
ATOM   3679 C CE2 . PHE A 1 471 ? 36.307   47.179  -47.163 1.00 34.82 471 A 1 
ATOM   3680 C CZ  . PHE A 1 471 ? 35.234   46.394  -47.602 1.00 36.70 471 A 1 
ATOM   3681 N N   . GLY A 1 472 ? 32.358   51.213  -43.307 1.00 40.97 472 A 1 
ATOM   3682 C CA  . GLY A 1 472 ? 31.309   51.636  -42.399 1.00 42.92 472 A 1 
ATOM   3683 C C   . GLY A 1 472 ? 30.442   50.448  -42.017 1.00 40.37 472 A 1 
ATOM   3684 O O   . GLY A 1 472 ? 29.359   50.277  -42.561 1.00 37.72 472 A 1 
ATOM   3685 N N   . SER A 1 473 ? 30.927   49.598  -41.111 1.00 39.42 473 A 1 
ATOM   3686 C CA  . SER A 1 473 ? 30.111   48.527  -40.529 1.00 42.99 473 A 1 
ATOM   3687 C C   . SER A 1 473 ? 28.991   49.168  -39.718 1.00 40.42 473 A 1 
ATOM   3688 O O   . SER A 1 473 ? 29.180   49.537  -38.560 1.00 37.45 473 A 1 
ATOM   3689 C CB  . SER A 1 473 ? 30.981   47.593  -39.682 1.00 40.04 473 A 1 
ATOM   3690 O OG  . SER A 1 473 ? 31.680   48.306  -38.700 1.00 38.50 473 A 1 
ATOM   3691 N N   . GLY A 1 474 ? 27.847   49.320  -40.355 1.00 37.50 474 A 1 
ATOM   3692 C CA  . GLY A 1 474 ? 26.627   49.781  -39.702 1.00 39.68 474 A 1 
ATOM   3693 C C   . GLY A 1 474 ? 26.183   48.755  -38.671 1.00 37.32 474 A 1 
ATOM   3694 O O   . GLY A 1 474 ? 25.416   47.852  -38.987 1.00 34.43 474 A 1 
ATOM   3695 N N   . ALA A 1 475 ? 26.707   48.879  -37.456 1.00 36.93 475 A 1 
ATOM   3696 C CA  . ALA A 1 475 ? 26.256   48.092  -36.317 1.00 39.87 475 A 1 
ATOM   3697 C C   . ALA A 1 475 ? 24.815   48.501  -35.999 1.00 38.11 475 A 1 
ATOM   3698 O O   . ALA A 1 475 ? 24.570   49.418  -35.220 1.00 35.58 475 A 1 
ATOM   3699 C CB  . ALA A 1 475 ? 27.229   48.312  -35.139 1.00 37.86 475 A 1 
ATOM   3700 N N   . GLY A 1 476 ? 23.869   47.842  -36.647 1.00 37.65 476 A 1 
ATOM   3701 C CA  . GLY A 1 476 ? 22.459   48.013  -36.358 1.00 40.39 476 A 1 
ATOM   3702 C C   . GLY A 1 476 ? 22.218   47.627  -34.901 1.00 38.94 476 A 1 
ATOM   3703 O O   . GLY A 1 476 ? 22.224   46.454  -34.563 1.00 36.05 476 A 1 
ATOM   3704 N N   . SER A 1 477 ? 22.037   48.617  -34.064 1.00 36.33 477 A 1 
ATOM   3705 C CA  . SER A 1 477 ? 21.670   48.434  -32.661 1.00 39.11 477 A 1 
ATOM   3706 C C   . SER A 1 477 ? 20.247   47.883  -32.610 1.00 36.86 477 A 1 
ATOM   3707 O O   . SER A 1 477 ? 19.291   48.646  -32.507 1.00 34.40 477 A 1 
ATOM   3708 C CB  . SER A 1 477 ? 21.792   49.765  -31.908 1.00 36.81 477 A 1 
ATOM   3709 O OG  . SER A 1 477 ? 20.954   50.735  -32.489 1.00 36.15 477 A 1 
ATOM   3710 N N   . SER A 1 478 ? 20.106   46.562  -32.726 1.00 36.00 478 A 1 
ATOM   3711 C CA  . SER A 1 478 ? 18.823   45.916  -32.469 1.00 39.38 478 A 1 
ATOM   3712 C C   . SER A 1 478 ? 18.470   46.195  -31.019 1.00 37.17 478 A 1 
ATOM   3713 O O   . SER A 1 478 ? 19.035   45.610  -30.096 1.00 34.67 478 A 1 
ATOM   3714 C CB  . SER A 1 478 ? 18.882   44.415  -32.784 1.00 37.09 478 A 1 
ATOM   3715 O OG  . SER A 1 478 ? 19.933   43.790  -32.089 1.00 36.82 478 A 1 
ATOM   3716 N N   . SER A 1 479 ? 17.568   47.131  -30.827 1.00 35.92 479 A 1 
ATOM   3717 C CA  . SER A 1 479 ? 16.971   47.427  -29.532 1.00 39.46 479 A 1 
ATOM   3718 C C   . SER A 1 479 ? 16.138   46.227  -29.116 1.00 37.23 479 A 1 
ATOM   3719 O O   . SER A 1 479 ? 14.924   46.191  -29.339 1.00 34.48 479 A 1 
ATOM   3720 C CB  . SER A 1 479 ? 16.130   48.709  -29.620 1.00 36.66 479 A 1 
ATOM   3721 O OG  . SER A 1 479 ? 15.101   48.568  -30.573 1.00 36.19 479 A 1 
ATOM   3722 N N   . PHE A 1 480 ? 16.790   45.205  -28.545 1.00 35.85 480 A 1 
ATOM   3723 C CA  . PHE A 1 480 ? 16.067   44.169  -27.826 1.00 37.82 480 A 1 
ATOM   3724 C C   . PHE A 1 480 ? 15.387   44.857  -26.650 1.00 35.18 480 A 1 
ATOM   3725 O O   . PHE A 1 480 ? 15.981   45.069  -25.594 1.00 32.30 480 A 1 
ATOM   3726 C CB  . PHE A 1 480 ? 17.002   43.036  -27.394 1.00 34.88 480 A 1 
ATOM   3727 C CG  . PHE A 1 480 ? 17.218   42.001  -28.474 1.00 35.37 480 A 1 
ATOM   3728 C CD1 . PHE A 1 480 ? 16.312   40.940  -28.612 1.00 37.31 480 A 1 
ATOM   3729 C CD2 . PHE A 1 480 ? 18.306   42.106  -29.343 1.00 39.26 480 A 1 
ATOM   3730 C CE1 . PHE A 1 480 ? 16.503   39.980  -29.612 1.00 36.50 480 A 1 
ATOM   3731 C CE2 . PHE A 1 480 ? 18.495   41.141  -30.347 1.00 35.55 480 A 1 
ATOM   3732 C CZ  . PHE A 1 480 ? 17.594   40.078  -30.492 1.00 37.86 480 A 1 
ATOM   3733 N N   . SER A 1 481 ? 14.149   45.238  -26.871 1.00 44.26 481 A 1 
ATOM   3734 C CA  . SER A 1 481 ? 13.246   45.643  -25.807 1.00 46.86 481 A 1 
ATOM   3735 C C   . SER A 1 481 ? 13.081   44.433  -24.899 1.00 44.25 481 A 1 
ATOM   3736 O O   . SER A 1 481 ? 12.263   43.552  -25.146 1.00 41.20 481 A 1 
ATOM   3737 C CB  . SER A 1 481 ? 11.906   46.125  -26.389 1.00 44.68 481 A 1 
ATOM   3738 O OG  . SER A 1 481 ? 11.339   45.160  -27.238 1.00 42.38 481 A 1 
ATOM   3739 N N   . ARG A 1 482 ? 13.920   44.360  -23.865 1.00 39.01 482 A 1 
ATOM   3740 C CA  . ARG A 1 482 ? 13.655   43.482  -22.735 1.00 41.28 482 A 1 
ATOM   3741 C C   . ARG A 1 482 ? 12.352   43.976  -22.115 1.00 38.12 482 A 1 
ATOM   3742 O O   . ARG A 1 482 ? 12.378   44.804  -21.214 1.00 35.89 482 A 1 
ATOM   3743 C CB  . ARG A 1 482 ? 14.807   43.497  -21.719 1.00 39.99 482 A 1 
ATOM   3744 C CG  . ARG A 1 482 ? 15.988   42.606  -22.135 1.00 38.42 482 A 1 
ATOM   3745 C CD  . ARG A 1 482 ? 17.050   42.619  -21.022 1.00 38.29 482 A 1 
ATOM   3746 N NE  . ARG A 1 482 ? 18.134   41.658  -21.272 1.00 34.81 482 A 1 
ATOM   3747 C CZ  . ARG A 1 482 ? 19.185   41.435  -20.501 1.00 33.77 482 A 1 
ATOM   3748 N NH1 . ARG A 1 482 ? 19.377   42.112  -19.404 1.00 30.72 482 A 1 
ATOM   3749 N NH2 . ARG A 1 482 ? 20.065   40.517  -20.815 1.00 30.86 482 A 1 
ATOM   3750 N N   . THR A 1 483 ? 11.244   43.481  -22.619 1.00 41.44 483 A 1 
ATOM   3751 C CA  . THR A 1 483 ? 10.001   43.487  -21.855 1.00 44.80 483 A 1 
ATOM   3752 C C   . THR A 1 483 ? 10.267   42.618  -20.628 1.00 43.55 483 A 1 
ATOM   3753 O O   . THR A 1 483 ? 10.099   41.404  -20.654 1.00 39.07 483 A 1 
ATOM   3754 C CB  . THR A 1 483 ? 8.825    42.950  -22.683 1.00 40.88 483 A 1 
ATOM   3755 O OG1 . THR A 1 483 ? 9.203    41.816  -23.418 1.00 38.30 483 A 1 
ATOM   3756 C CG2 . THR A 1 483 ? 8.343    43.990  -23.691 1.00 39.11 483 A 1 
ATOM   3757 N N   . SER A 1 484 ? 10.770   43.240  -19.569 1.00 40.99 484 A 1 
ATOM   3758 C CA  . SER A 1 484 ? 10.809   42.642  -18.251 1.00 43.98 484 A 1 
ATOM   3759 C C   . SER A 1 484 ? 9.363    42.455  -17.830 1.00 42.41 484 A 1 
ATOM   3760 O O   . SER A 1 484 ? 8.773    43.343  -17.222 1.00 39.59 484 A 1 
ATOM   3761 C CB  . SER A 1 484 ? 11.592   43.544  -17.275 1.00 41.70 484 A 1 
ATOM   3762 O OG  . SER A 1 484 ? 11.033   44.832  -17.227 1.00 40.02 484 A 1 
ATOM   3763 N N   . SER A 1 485 ? 8.775    41.346  -18.222 1.00 41.50 485 A 1 
ATOM   3764 C CA  . SER A 1 485 ? 7.508    40.938  -17.644 1.00 44.17 485 A 1 
ATOM   3765 C C   . SER A 1 485 ? 7.781    40.745  -16.161 1.00 42.79 485 A 1 
ATOM   3766 O O   . SER A 1 485 ? 8.367    39.738  -15.752 1.00 40.30 485 A 1 
ATOM   3767 C CB  . SER A 1 485 ? 6.977    39.664  -18.308 1.00 41.97 485 A 1 
ATOM   3768 O OG  . SER A 1 485 ? 7.868    38.581  -18.158 1.00 40.88 485 A 1 
ATOM   3769 N N   . SER A 1 486 ? 7.430    41.747  -15.374 1.00 45.93 486 A 1 
ATOM   3770 C CA  . SER A 1 486 ? 7.471    41.708  -13.922 1.00 49.46 486 A 1 
ATOM   3771 C C   . SER A 1 486 ? 6.442    40.673  -13.471 1.00 48.66 486 A 1 
ATOM   3772 O O   . SER A 1 486 ? 5.303    40.995  -13.166 1.00 45.93 486 A 1 
ATOM   3773 C CB  . SER A 1 486 ? 7.173    43.111  -13.367 1.00 46.66 486 A 1 
ATOM   3774 O OG  . SER A 1 486 ? 6.007    43.640  -13.947 1.00 44.57 486 A 1 
ATOM   3775 N N   . ARG A 1 487 ? 6.832    39.396  -13.507 1.00 50.24 487 A 1 
ATOM   3776 C CA  . ARG A 1 487 ? 6.007    38.351  -12.911 1.00 52.62 487 A 1 
ATOM   3777 C C   . ARG A 1 487 ? 5.913    38.675  -11.424 1.00 51.09 487 A 1 
ATOM   3778 O O   . ARG A 1 487 ? 6.906    38.558  -10.712 1.00 49.03 487 A 1 
ATOM   3779 C CB  . ARG A 1 487 ? 6.579    36.951  -13.158 1.00 50.78 487 A 1 
ATOM   3780 C CG  . ARG A 1 487 ? 6.244    36.450  -14.574 1.00 48.14 487 A 1 
ATOM   3781 C CD  . ARG A 1 487 ? 6.720    34.999  -14.743 1.00 48.33 487 A 1 
ATOM   3782 N NE  . ARG A 1 487 ? 6.286    34.431  -16.027 1.00 42.09 487 A 1 
ATOM   3783 C CZ  . ARG A 1 487 ? 6.521    33.190  -16.467 1.00 39.97 487 A 1 
ATOM   3784 N NH1 . ARG A 1 487 ? 7.217    32.348  -15.759 1.00 36.61 487 A 1 
ATOM   3785 N NH2 . ARG A 1 487 ? 6.048    32.794  -17.621 1.00 35.72 487 A 1 
ATOM   3786 N N   . ALA A 1 488 ? 4.753    39.109  -11.015 1.00 58.34 488 A 1 
ATOM   3787 C CA  . ALA A 1 488 ? 4.431    39.278  -9.616  1.00 62.53 488 A 1 
ATOM   3788 C C   . ALA A 1 488 ? 4.685    37.936  -8.911  1.00 63.18 488 A 1 
ATOM   3789 O O   . ALA A 1 488 ? 4.081    36.917  -9.259  1.00 60.38 488 A 1 
ATOM   3790 C CB  . ALA A 1 488 ? 2.980    39.735  -9.489  1.00 59.20 488 A 1 
ATOM   3791 N N   . VAL A 1 489 ? 5.642    37.935  -7.987  1.00 58.87 489 A 1 
ATOM   3792 C CA  . VAL A 1 489 ? 5.909    36.743  -7.174  1.00 63.07 489 A 1 
ATOM   3793 C C   . VAL A 1 489 ? 4.935    36.789  -6.010  1.00 62.12 489 A 1 
ATOM   3794 O O   . VAL A 1 489 ? 5.054    37.642  -5.131  1.00 61.33 489 A 1 
ATOM   3795 C CB  . VAL A 1 489 ? 7.373    36.667  -6.727  1.00 61.22 489 A 1 
ATOM   3796 C CG1 . VAL A 1 489 ? 7.630    35.401  -5.903  1.00 54.58 489 A 1 
ATOM   3797 C CG2 . VAL A 1 489 ? 8.310    36.624  -7.943  1.00 56.89 489 A 1 
ATOM   3798 N N   . VAL A 1 490 ? 3.983    35.878  -6.021  1.00 59.54 490 A 1 
ATOM   3799 C CA  . VAL A 1 490 ? 3.104    35.668  -4.872  1.00 63.21 490 A 1 
ATOM   3800 C C   . VAL A 1 490 ? 3.888    34.882  -3.836  1.00 61.63 490 A 1 
ATOM   3801 O O   . VAL A 1 490 ? 4.199    33.712  -4.045  1.00 61.34 490 A 1 
ATOM   3802 C CB  . VAL A 1 490 ? 1.803    34.950  -5.263  1.00 62.48 490 A 1 
ATOM   3803 C CG1 . VAL A 1 490 ? 0.869    34.825  -4.061  1.00 57.16 490 A 1 
ATOM   3804 C CG2 . VAL A 1 490 ? 1.055    35.711  -6.366  1.00 61.06 490 A 1 
ATOM   3805 N N   . VAL A 1 491 ? 4.236    35.534  -2.734  1.00 62.25 491 A 1 
ATOM   3806 C CA  . VAL A 1 491 ? 4.866    34.871  -1.591  1.00 65.02 491 A 1 
ATOM   3807 C C   . VAL A 1 491 ? 3.752    34.447  -0.648  1.00 63.55 491 A 1 
ATOM   3808 O O   . VAL A 1 491 ? 3.122    35.277  0.003   1.00 63.71 491 A 1 
ATOM   3809 C CB  . VAL A 1 491 ? 5.905    35.763  -0.901  1.00 63.50 491 A 1 
ATOM   3810 C CG1 . VAL A 1 491 ? 6.600    35.010  0.233   1.00 57.49 491 A 1 
ATOM   3811 C CG2 . VAL A 1 491 ? 6.993    36.203  -1.894  1.00 60.54 491 A 1 
ATOM   3812 N N   . LYS A 1 492 ? 3.516    33.138  -0.583  1.00 57.50 492 A 1 
ATOM   3813 C CA  . LYS A 1 492 ? 2.597    32.560  0.399   1.00 59.89 492 A 1 
ATOM   3814 C C   . LYS A 1 492 ? 3.369    32.271  1.682   1.00 57.19 492 A 1 
ATOM   3815 O O   . LYS A 1 492 ? 4.317    31.482  1.661   1.00 58.73 492 A 1 
ATOM   3816 C CB  . LYS A 1 492 ? 1.903    31.317  -0.163  1.00 60.97 492 A 1 
ATOM   3817 C CG  . LYS A 1 492 ? 0.380    31.504  -0.202  1.00 58.71 492 A 1 
ATOM   3818 C CD  . LYS A 1 492 ? -0.330   30.237  -0.696  1.00 58.70 492 A 1 
ATOM   3819 C CE  . LYS A 1 492 ? -1.836   30.496  -0.789  1.00 51.58 492 A 1 
ATOM   3820 N NZ  . LYS A 1 492 ? -2.623   29.243  -0.729  1.00 45.79 492 A 1 
ATOM   3821 N N   . LYS A 1 493 ? 2.973    32.894  2.767   1.00 62.36 493 A 1 
ATOM   3822 C CA  . LYS A 1 493 ? 3.505    32.635  4.100   1.00 66.10 493 A 1 
ATOM   3823 C C   . LYS A 1 493 ? 2.495    31.779  4.856   1.00 64.41 493 A 1 
ATOM   3824 O O   . LYS A 1 493 ? 1.364    32.197  5.073   1.00 64.60 493 A 1 
ATOM   3825 C CB  . LYS A 1 493 ? 3.823    33.962  4.803   1.00 64.70 493 A 1 
ATOM   3826 C CG  . LYS A 1 493 ? 5.168    33.903  5.519   1.00 59.52 493 A 1 
ATOM   3827 C CD  . LYS A 1 493 ? 5.439    35.228  6.227   1.00 57.60 493 A 1 
ATOM   3828 C CE  . LYS A 1 493 ? 6.826    35.224  6.868   1.00 50.55 493 A 1 
ATOM   3829 N NZ  . LYS A 1 493 ? 7.055    36.449  7.655   1.00 44.85 493 A 1 
ATOM   3830 N N   . ILE A 1 494 ? 2.919    30.551  5.186   1.00 68.70 494 A 1 
ATOM   3831 C CA  . ILE A 1 494 ? 2.096    29.587  5.905   1.00 70.90 494 A 1 
ATOM   3832 C C   . ILE A 1 494 ? 2.747    29.380  7.266   1.00 69.04 494 A 1 
ATOM   3833 O O   . ILE A 1 494 ? 3.875    28.895  7.345   1.00 67.71 494 A 1 
ATOM   3834 C CB  . ILE A 1 494 ? 1.956    28.276  5.106   1.00 70.96 494 A 1 
ATOM   3835 C CG1 . ILE A 1 494 ? 1.330    28.536  3.711   1.00 68.39 494 A 1 
ATOM   3836 C CG2 . ILE A 1 494 ? 1.104    27.276  5.900   1.00 66.13 494 A 1 
ATOM   3837 C CD1 . ILE A 1 494 ? 1.265    27.297  2.804   1.00 61.45 494 A 1 
ATOM   3838 N N   . GLU A 1 495 ? 2.051    29.741  8.320   1.00 67.40 495 A 1 
ATOM   3839 C CA  . GLU A 1 495 ? 2.445    29.411  9.693   1.00 70.43 495 A 1 
ATOM   3840 C C   . GLU A 1 495 ? 1.693    28.177  10.158  1.00 66.35 495 A 1 
ATOM   3841 O O   . GLU A 1 495 ? 0.456    28.125  10.157  1.00 68.54 495 A 1 
ATOM   3842 C CB  . GLU A 1 495 ? 2.240    30.591  10.643  1.00 70.91 495 A 1 
ATOM   3843 C CG  . GLU A 1 495 ? 3.441    31.546  10.618  1.00 64.95 495 A 1 
ATOM   3844 C CD  . GLU A 1 495 ? 3.317    32.684  11.630  1.00 63.86 495 A 1 
ATOM   3845 O OE1 . GLU A 1 495 ? 4.383    33.233  12.001  1.00 56.16 495 A 1 
ATOM   3846 O OE2 . GLU A 1 495 ? 2.184    33.012  12.025  1.00 58.04 495 A 1 
ATOM   3847 N N   . THR A 1 496 ? 2.461    27.186  10.590  1.00 73.43 496 A 1 
ATOM   3848 C CA  . THR A 1 496 ? 1.927    25.977  11.212  1.00 74.30 496 A 1 
ATOM   3849 C C   . THR A 1 496 ? 2.470    25.847  12.624  1.00 71.88 496 A 1 
ATOM   3850 O O   . THR A 1 496 ? 3.658    26.053  12.869  1.00 71.52 496 A 1 
ATOM   3851 C CB  . THR A 1 496 ? 2.247    24.714  10.400  1.00 72.61 496 A 1 
ATOM   3852 O OG1 . THR A 1 496 ? 3.632    24.608  10.142  1.00 62.21 496 A 1 
ATOM   3853 C CG2 . THR A 1 496 ? 1.534    24.698  9.055   1.00 64.99 496 A 1 
ATOM   3854 N N   . ARG A 1 497 ? 1.598    25.471  13.550  1.00 68.64 497 A 1 
ATOM   3855 C CA  . ARG A 1 497 ? 1.963    25.150  14.928  1.00 74.50 497 A 1 
ATOM   3856 C C   . ARG A 1 497 ? 1.357    23.798  15.276  1.00 74.20 497 A 1 
ATOM   3857 O O   . ARG A 1 497 ? 0.176    23.571  15.017  1.00 70.02 497 A 1 
ATOM   3858 C CB  . ARG A 1 497 ? 1.506    26.277  15.868  1.00 72.65 497 A 1 
ATOM   3859 C CG  . ARG A 1 497 ? 2.253    26.236  17.205  1.00 67.81 497 A 1 
ATOM   3860 C CD  . ARG A 1 497 ? 1.807    27.398  18.080  1.00 65.54 497 A 1 
ATOM   3861 N NE  . ARG A 1 497 ? 2.590    27.463  19.314  1.00 56.40 497 A 1 
ATOM   3862 C CZ  . ARG A 1 497 ? 2.484    28.376  20.265  1.00 50.83 497 A 1 
ATOM   3863 N NH1 . ARG A 1 497 ? 1.601    29.330  20.180  1.00 46.65 497 A 1 
ATOM   3864 N NH2 . ARG A 1 497 ? 3.258    28.337  21.309  1.00 47.09 497 A 1 
ATOM   3865 N N   . ASP A 1 498 ? 2.175    22.870  15.756  1.00 70.38 498 A 1 
ATOM   3866 C CA  . ASP A 1 498 ? 1.787    21.490  16.070  1.00 76.36 498 A 1 
ATOM   3867 C C   . ASP A 1 498 ? 1.044    20.782  14.913  1.00 77.32 498 A 1 
ATOM   3868 O O   . ASP A 1 498 ? 0.065    20.058  15.100  1.00 70.69 498 A 1 
ATOM   3869 C CB  . ASP A 1 498 ? 1.052    21.436  17.424  1.00 72.36 498 A 1 
ATOM   3870 C CG  . ASP A 1 498 ? 1.890    22.015  18.562  1.00 68.24 498 A 1 
ATOM   3871 O OD1 . ASP A 1 498 ? 3.133    21.846  18.509  1.00 61.63 498 A 1 
ATOM   3872 O OD2 . ASP A 1 498 ? 1.306    22.666  19.444  1.00 60.71 498 A 1 
ATOM   3873 N N   . GLY A 1 499 ? 1.506    21.028  13.684  1.00 70.04 499 A 1 
ATOM   3874 C CA  . GLY A 1 499 ? 0.939    20.431  12.467  1.00 71.38 499 A 1 
ATOM   3875 C C   . GLY A 1 499 ? -0.405   20.998  12.017  1.00 71.91 499 A 1 
ATOM   3876 O O   . GLY A 1 499 ? -0.917   20.584  10.976  1.00 67.70 499 A 1 
ATOM   3877 N N   . LYS A 1 500 ? -0.989   21.971  12.748  1.00 64.69 500 A 1 
ATOM   3878 C CA  . LYS A 1 500 ? -2.187   22.692  12.325  1.00 70.95 500 A 1 
ATOM   3879 C C   . LYS A 1 500 ? -1.822   24.027  11.674  1.00 70.65 500 A 1 
ATOM   3880 O O   . LYS A 1 500 ? -0.949   24.740  12.156  1.00 66.80 500 A 1 
ATOM   3881 C CB  . LYS A 1 500 ? -3.164   22.889  13.493  1.00 68.26 500 A 1 
ATOM   3882 C CG  . LYS A 1 500 ? -3.864   21.564  13.845  1.00 63.12 500 A 1 
ATOM   3883 C CD  . LYS A 1 500 ? -4.927   21.772  14.933  1.00 58.71 500 A 1 
ATOM   3884 C CE  . LYS A 1 500 ? -5.651   20.460  15.192  1.00 51.18 500 A 1 
ATOM   3885 N NZ  . LYS A 1 500 ? -6.683   20.587  16.251  1.00 44.79 500 A 1 
ATOM   3886 N N   . LEU A 1 501 ? -2.536   24.356  10.611  1.00 66.20 501 A 1 
ATOM   3887 C CA  . LEU A 1 501 ? -2.434   25.647  9.940   1.00 70.57 501 A 1 
ATOM   3888 C C   . LEU A 1 501 ? -2.966   26.742  10.877  1.00 69.42 501 A 1 
ATOM   3889 O O   . LEU A 1 501 ? -4.124   26.680  11.282  1.00 66.82 501 A 1 
ATOM   3890 C CB  . LEU A 1 501 ? -3.218   25.592  8.621   1.00 69.22 501 A 1 
ATOM   3891 C CG  . LEU A 1 501 ? -2.762   26.660  7.615   1.00 65.34 501 A 1 
ATOM   3892 C CD1 . LEU A 1 501 ? -1.643   26.102  6.744   1.00 58.31 501 A 1 
ATOM   3893 C CD2 . LEU A 1 501 ? -3.902   27.083  6.691   1.00 61.97 501 A 1 
ATOM   3894 N N   . VAL A 1 502 ? -2.113   27.712  11.221  1.00 70.11 502 A 1 
ATOM   3895 C CA  . VAL A 1 502 ? -2.461   28.824  12.122  1.00 74.23 502 A 1 
ATOM   3896 C C   . VAL A 1 502 ? -2.766   30.081  11.320  1.00 74.26 502 A 1 
ATOM   3897 O O   . VAL A 1 502 ? -3.767   30.750  11.582  1.00 70.40 502 A 1 
ATOM   3898 C CB  . VAL A 1 502 ? -1.348   29.099  13.146  1.00 72.04 502 A 1 
ATOM   3899 C CG1 . VAL A 1 502 ? -1.756   30.193  14.137  1.00 63.95 502 A 1 
ATOM   3900 C CG2 . VAL A 1 502 ? -1.023   27.848  13.964  1.00 67.73 502 A 1 
ATOM   3901 N N   . SER A 1 503 ? -1.919   30.406  10.341  1.00 68.49 503 A 1 
ATOM   3902 C CA  . SER A 1 503 ? -2.168   31.525  9.440   1.00 72.03 503 A 1 
ATOM   3903 C C   . SER A 1 503 ? -1.659   31.220  8.037   1.00 70.45 503 A 1 
ATOM   3904 O O   . SER A 1 503 ? -0.656   30.531  7.847   1.00 68.03 503 A 1 
ATOM   3905 C CB  . SER A 1 503 ? -1.572   32.832  9.994   1.00 68.72 503 A 1 
ATOM   3906 O OG  . SER A 1 503 ? -0.178   32.906  9.815   1.00 61.73 503 A 1 
ATOM   3907 N N   . GLU A 1 504 ? -2.376   31.750  7.046   1.00 67.19 504 A 1 
ATOM   3908 C CA  . GLU A 1 504 ? -1.948   31.746  5.660   1.00 72.09 504 A 1 
ATOM   3909 C C   . GLU A 1 504 ? -2.125   33.164  5.108   1.00 68.72 504 A 1 
ATOM   3910 O O   . GLU A 1 504 ? -3.248   33.667  5.056   1.00 66.10 504 A 1 
ATOM   3911 C CB  . GLU A 1 504 ? -2.736   30.687  4.867   1.00 70.86 504 A 1 
ATOM   3912 C CG  . GLU A 1 504 ? -2.155   30.484  3.464   1.00 65.34 504 A 1 
ATOM   3913 C CD  . GLU A 1 504 ? -2.837   29.371  2.644   1.00 64.29 504 A 1 
ATOM   3914 O OE1 . GLU A 1 504 ? -2.139   28.748  1.809   1.00 55.45 504 A 1 
ATOM   3915 O OE2 . GLU A 1 504 ? -4.060   29.192  2.734   1.00 59.17 504 A 1 
ATOM   3916 N N   . SER A 1 505 ? -1.019   33.797  4.739   1.00 66.39 505 A 1 
ATOM   3917 C CA  . SER A 1 505 ? -1.046   35.106  4.089   1.00 68.93 505 A 1 
ATOM   3918 C C   . SER A 1 505 ? -0.370   35.019  2.727   1.00 67.47 505 A 1 
ATOM   3919 O O   . SER A 1 505 ? 0.673    34.371  2.574   1.00 64.84 505 A 1 
ATOM   3920 C CB  . SER A 1 505 ? -0.432   36.199  4.974   1.00 66.02 505 A 1 
ATOM   3921 O OG  . SER A 1 505 ? 0.959    36.019  5.153   1.00 59.81 505 A 1 
ATOM   3922 N N   . SER A 1 506 ? -0.964   35.659  1.732   1.00 65.57 506 A 1 
ATOM   3923 C CA  . SER A 1 506 ? -0.401   35.765  0.396   1.00 68.13 506 A 1 
ATOM   3924 C C   . SER A 1 506 ? -0.150   37.225  0.064   1.00 66.79 506 A 1 
ATOM   3925 O O   . SER A 1 506 ? -1.110   37.963  -0.176  1.00 63.98 506 A 1 
ATOM   3926 C CB  . SER A 1 506 ? -1.332   35.112  -0.635  1.00 66.56 506 A 1 
ATOM   3927 O OG  . SER A 1 506 ? -2.601   35.718  -0.630  1.00 62.36 506 A 1 
ATOM   3928 N N   . ASP A 1 507 ? 1.127    37.614  0.020   1.00 64.86 507 A 1 
ATOM   3929 C CA  . ASP A 1 507 ? 1.521    38.943  -0.432  1.00 68.38 507 A 1 
ATOM   3930 C C   . ASP A 1 507 ? 2.010    38.868  -1.872  1.00 66.20 507 A 1 
ATOM   3931 O O   . ASP A 1 507 ? 2.884    38.066  -2.224  1.00 64.00 507 A 1 
ATOM   3932 C CB  . ASP A 1 507 ? 2.559    39.556  0.509   1.00 64.94 507 A 1 
ATOM   3933 C CG  . ASP A 1 507 ? 1.960    40.037  1.837   1.00 61.19 507 A 1 
ATOM   3934 O OD1 . ASP A 1 507 ? 0.798    40.482  1.827   1.00 56.87 507 A 1 
ATOM   3935 O OD2 . ASP A 1 507 ? 2.695    39.972  2.845   1.00 56.67 507 A 1 
ATOM   3936 N N   . VAL A 1 508 ? 1.455    39.718  -2.714  1.00 61.82 508 A 1 
ATOM   3937 C CA  . VAL A 1 508 ? 1.935    39.922  -4.076  1.00 64.90 508 A 1 
ATOM   3938 C C   . VAL A 1 508 ? 3.000    41.009  -4.005  1.00 63.52 508 A 1 
ATOM   3939 O O   . VAL A 1 508 ? 2.676    42.184  -3.859  1.00 60.78 508 A 1 
ATOM   3940 C CB  . VAL A 1 508 ? 0.803    40.297  -5.048  1.00 62.88 508 A 1 
ATOM   3941 C CG1 . VAL A 1 508 ? 1.326    40.391  -6.473  1.00 58.07 508 A 1 
ATOM   3942 C CG2 . VAL A 1 508 ? -0.314   39.239  -5.039  1.00 60.26 508 A 1 
ATOM   3943 N N   . LEU A 1 509 ? 4.270    40.611  -4.096  1.00 60.69 509 A 1 
ATOM   3944 C CA  . LEU A 1 509 ? 5.356    41.578  -4.212  1.00 61.79 509 A 1 
ATOM   3945 C C   . LEU A 1 509 ? 5.370    42.113  -5.652  1.00 59.23 509 A 1 
ATOM   3946 O O   . LEU A 1 509 ? 5.700    41.349  -6.572  1.00 57.29 509 A 1 
ATOM   3947 C CB  . LEU A 1 509 ? 6.691    40.928  -3.825  1.00 59.61 509 A 1 
ATOM   3948 C CG  . LEU A 1 509 ? 6.887    40.830  -2.302  1.00 56.10 509 A 1 
ATOM   3949 C CD1 . LEU A 1 509 ? 8.006    39.837  -1.988  1.00 52.59 509 A 1 
ATOM   3950 C CD2 . LEU A 1 509 ? 7.268    42.177  -1.687  1.00 54.70 509 A 1 
ATOM   3951 N N   . PRO A 1 510 ? 5.026    43.386  -5.862  1.00 51.83 510 A 1 
ATOM   3952 C CA  . PRO A 1 510 ? 5.243    44.005  -7.152  1.00 56.23 510 A 1 
ATOM   3953 C C   . PRO A 1 510 ? 6.746    44.089  -7.401  1.00 57.02 510 A 1 
ATOM   3954 O O   . PRO A 1 510 ? 7.533    44.350  -6.485  1.00 53.74 510 A 1 
ATOM   3955 C CB  . PRO A 1 510 ? 4.564    45.380  -7.070  1.00 52.73 510 A 1 
ATOM   3956 C CG  . PRO A 1 510 ? 4.654    45.724  -5.587  1.00 56.42 510 A 1 
ATOM   3957 C CD  . PRO A 1 510 ? 4.597    44.363  -4.887  1.00 61.57 510 A 1 
ATOM   3958 N N   . LYS A 1 511 ? 7.158    43.847  -8.632  1.00 44.01 511 A 1 
ATOM   3959 C CA  . LYS A 1 511 ? 8.501    44.176  -9.103  1.00 44.95 511 A 1 
ATOM   3960 C C   . LYS A 1 511 ? 8.510    45.528  -9.789  1.00 41.16 511 A 1 
ATOM   3961 O O   . LYS A 1 511 ? 7.498    45.841  -10.451 1.00 34.99 511 A 1 
ATOM   3962 C CB  . LYS A 1 511 ? 9.051    43.105  -10.044 1.00 41.48 511 A 1 
ATOM   3963 C CG  . LYS A 1 511 ? 10.092   42.229  -9.347  1.00 40.21 511 A 1 
ATOM   3964 C CD  . LYS A 1 511 ? 10.837   41.405  -10.399 1.00 38.50 511 A 1 
ATOM   3965 C CE  . LYS A 1 511 ? 11.930   40.591  -9.719  1.00 34.57 511 A 1 
ATOM   3966 N NZ  . LYS A 1 511 ? 12.724   39.846  -10.715 1.00 32.28 511 A 1 
ATOM   3967 O OXT . LYS A 1 511 ? 9.572    46.199  -9.653  1.00 35.33 511 A 1 
ATOM   3968 N N   . MET B 2 1   ? -104.156 -29.512 15.717  1.00 18.88 1   B 1 
ATOM   3969 C CA  . MET B 2 1   ? -102.838 -30.007 15.296  1.00 22.18 1   B 1 
ATOM   3970 C C   . MET B 2 1   ? -101.916 -28.799 15.197  1.00 24.05 1   B 1 
ATOM   3971 O O   . MET B 2 1   ? -102.031 -28.047 14.246  1.00 22.77 1   B 1 
ATOM   3972 C CB  . MET B 2 1   ? -102.933 -30.742 13.959  1.00 22.73 1   B 1 
ATOM   3973 C CG  . MET B 2 1   ? -103.620 -32.104 14.111  1.00 20.26 1   B 1 
ATOM   3974 S SD  . MET B 2 1   ? -103.925 -32.906 12.520  1.00 19.02 1   B 1 
ATOM   3975 C CE  . MET B 2 1   ? -104.522 -34.508 13.069  1.00 16.14 1   B 1 
ATOM   3976 N N   . ALA B 2 2   ? -101.150 -28.538 16.242  1.00 23.93 2   B 1 
ATOM   3977 C CA  . ALA B 2 2   ? -100.264 -27.382 16.271  1.00 25.00 2   B 1 
ATOM   3978 C C   . ALA B 2 2   ? -99.073  -27.693 15.347  1.00 25.31 2   B 1 
ATOM   3979 O O   . ALA B 2 2   ? -98.243  -28.530 15.667  1.00 24.17 2   B 1 
ATOM   3980 C CB  . ALA B 2 2   ? -99.833  -27.120 17.729  1.00 24.27 2   B 1 
ATOM   3981 N N   . PHE B 2 3   ? -99.091  -27.020 14.177  1.00 25.57 3   B 1 
ATOM   3982 C CA  . PHE B 2 3   ? -97.895  -26.958 13.360  1.00 25.06 3   B 1 
ATOM   3983 C C   . PHE B 2 3   ? -96.854  -26.209 14.185  1.00 25.05 3   B 1 
ATOM   3984 O O   . PHE B 2 3   ? -96.824  -24.981 14.198  1.00 23.44 3   B 1 
ATOM   3985 C CB  . PHE B 2 3   ? -98.181  -26.267 12.021  1.00 24.04 3   B 1 
ATOM   3986 C CG  . PHE B 2 3   ? -98.561  -27.215 10.910  1.00 22.62 3   B 1 
ATOM   3987 C CD1 . PHE B 2 3   ? -97.581  -27.647 9.987   1.00 21.09 3   B 1 
ATOM   3988 C CD2 . PHE B 2 3   ? -99.885  -27.678 10.762  1.00 21.71 3   B 1 
ATOM   3989 C CE1 . PHE B 2 3   ? -97.916  -28.516 8.946   1.00 20.15 3   B 1 
ATOM   3990 C CE2 . PHE B 2 3   ? -100.219 -28.552 9.719   1.00 19.68 3   B 1 
ATOM   3991 C CZ  . PHE B 2 3   ? -99.237  -28.968 8.806   1.00 20.53 3   B 1 
ATOM   3992 N N   . VAL B 2 4   ? -96.059  -26.953 14.936  1.00 26.28 4   B 1 
ATOM   3993 C CA  . VAL B 2 4   ? -94.862  -26.397 15.552  1.00 26.57 4   B 1 
ATOM   3994 C C   . VAL B 2 4   ? -93.952  -26.072 14.380  1.00 26.35 4   B 1 
ATOM   3995 O O   . VAL B 2 4   ? -93.266  -26.937 13.841  1.00 25.32 4   B 1 
ATOM   3996 C CB  . VAL B 2 4   ? -94.212  -27.379 16.544  1.00 26.42 4   B 1 
ATOM   3997 C CG1 . VAL B 2 4   ? -92.979  -26.763 17.199  1.00 23.00 4   B 1 
ATOM   3998 C CG2 . VAL B 2 4   ? -95.201  -27.745 17.667  1.00 25.42 4   B 1 
ATOM   3999 N N   . THR B 2 5   ? -94.073  -24.827 13.957  1.00 26.80 5   B 1 
ATOM   4000 C CA  . THR B 2 5   ? -93.053  -24.225 13.122  1.00 27.16 5   B 1 
ATOM   4001 C C   . THR B 2 5   ? -91.761  -24.271 13.932  1.00 27.48 5   B 1 
ATOM   4002 O O   . THR B 2 5   ? -91.464  -23.343 14.682  1.00 26.13 5   B 1 
ATOM   4003 C CB  . THR B 2 5   ? -93.409  -22.754 12.767  1.00 25.93 5   B 1 
ATOM   4004 O OG1 . THR B 2 5   ? -94.040  -22.108 13.846  1.00 23.00 5   B 1 
ATOM   4005 C CG2 . THR B 2 5   ? -94.372  -22.684 11.589  1.00 24.07 5   B 1 
ATOM   4006 N N   . ARG B 2 6   ? -91.075  -25.402 13.831  1.00 30.42 6   B 1 
ATOM   4007 C CA  . ARG B 2 6   ? -89.669  -25.425 14.222  1.00 31.42 6   B 1 
ATOM   4008 C C   . ARG B 2 6   ? -89.040  -24.332 13.380  1.00 31.22 6   B 1 
ATOM   4009 O O   . ARG B 2 6   ? -88.905  -24.479 12.170  1.00 30.26 6   B 1 
ATOM   4010 C CB  . ARG B 2 6   ? -89.008  -26.792 13.980  1.00 31.36 6   B 1 
ATOM   4011 C CG  . ARG B 2 6   ? -89.236  -27.775 15.140  1.00 28.62 6   B 1 
ATOM   4012 C CD  . ARG B 2 6   ? -88.437  -29.069 14.912  1.00 27.57 6   B 1 
ATOM   4013 N NE  . ARG B 2 6   ? -88.529  -29.991 16.062  1.00 24.63 6   B 1 
ATOM   4014 C CZ  . ARG B 2 6   ? -87.909  -31.164 16.182  1.00 22.20 6   B 1 
ATOM   4015 N NH1 . ARG B 2 6   ? -87.165  -31.658 15.218  1.00 20.07 6   B 1 
ATOM   4016 N NH2 . ARG B 2 6   ? -88.028  -31.885 17.255  1.00 19.15 6   B 1 
ATOM   4017 N N   . GLN B 2 7   ? -88.787  -23.192 13.996  1.00 29.36 7   B 1 
ATOM   4018 C CA  . GLN B 2 7   ? -87.859  -22.233 13.441  1.00 30.68 7   B 1 
ATOM   4019 C C   . GLN B 2 7   ? -86.592  -23.048 13.202  1.00 30.76 7   B 1 
ATOM   4020 O O   . GLN B 2 7   ? -85.924  -23.461 14.151  1.00 29.62 7   B 1 
ATOM   4021 C CB  . GLN B 2 7   ? -87.598  -21.076 14.413  1.00 29.91 7   B 1 
ATOM   4022 C CG  . GLN B 2 7   ? -88.703  -20.009 14.363  1.00 27.62 7   B 1 
ATOM   4023 C CD  . GLN B 2 7   ? -88.442  -18.835 15.315  1.00 26.21 7   B 1 
ATOM   4024 O OE1 . GLN B 2 7   ? -87.785  -18.952 16.326  1.00 24.73 7   B 1 
ATOM   4025 N NE2 . GLN B 2 7   ? -88.964  -17.658 15.032  1.00 25.07 7   B 1 
ATOM   4026 N N   . PHE B 2 8   ? -86.333  -23.336 11.926  1.00 27.61 8   B 1 
ATOM   4027 C CA  . PHE B 2 8   ? -84.989  -23.602 11.494  1.00 28.05 8   B 1 
ATOM   4028 C C   . PHE B 2 8   ? -84.224  -22.341 11.915  1.00 27.84 8   B 1 
ATOM   4029 O O   . PHE B 2 8   ? -84.237  -21.326 11.225  1.00 26.47 8   B 1 
ATOM   4030 C CB  . PHE B 2 8   ? -84.934  -23.828 9.980   1.00 27.15 8   B 1 
ATOM   4031 C CG  . PHE B 2 8   ? -85.113  -25.277 9.566   1.00 25.41 8   B 1 
ATOM   4032 C CD1 . PHE B 2 8   ? -83.973  -26.076 9.345   1.00 24.20 8   B 1 
ATOM   4033 C CD2 . PHE B 2 8   ? -86.382  -25.829 9.390   1.00 25.24 8   B 1 
ATOM   4034 C CE1 . PHE B 2 8   ? -84.112  -27.415 8.938   1.00 23.90 8   B 1 
ATOM   4035 C CE2 . PHE B 2 8   ? -86.527  -27.169 8.995   1.00 23.12 8   B 1 
ATOM   4036 C CZ  . PHE B 2 8   ? -85.398  -27.968 8.760   1.00 24.14 8   B 1 
ATOM   4037 N N   . MET B 2 9   ? -83.675  -22.397 13.107  1.00 28.64 9   B 1 
ATOM   4038 C CA  . MET B 2 9   ? -82.479  -21.648 13.361  1.00 29.97 9   B 1 
ATOM   4039 C C   . MET B 2 9   ? -81.562  -22.123 12.239  1.00 30.41 9   B 1 
ATOM   4040 O O   . MET B 2 9   ? -81.003  -23.208 12.298  1.00 29.77 9   B 1 
ATOM   4041 C CB  . MET B 2 9   ? -81.876  -21.957 14.734  1.00 30.29 9   B 1 
ATOM   4042 C CG  . MET B 2 9   ? -82.603  -21.200 15.855  1.00 28.43 9   B 1 
ATOM   4043 S SD  . MET B 2 9   ? -81.779  -21.339 17.475  1.00 26.31 9   B 1 
ATOM   4044 C CE  . MET B 2 9   ? -82.783  -20.208 18.479  1.00 24.43 9   B 1 
ATOM   4045 N N   . ARG B 2 10  ? -81.516  -21.310 11.169  1.00 29.70 10  B 1 
ATOM   4046 C CA  . ARG B 2 10  ? -80.326  -21.282 10.346  1.00 29.96 10  B 1 
ATOM   4047 C C   . ARG B 2 10  ? -79.237  -21.096 11.380  1.00 29.85 10  B 1 
ATOM   4048 O O   . ARG B 2 10  ? -79.107  -20.004 11.937  1.00 28.59 10  B 1 
ATOM   4049 C CB  . ARG B 2 10  ? -80.348  -20.120 9.341   1.00 29.33 10  B 1 
ATOM   4050 C CG  . ARG B 2 10  ? -81.125  -20.468 8.083   1.00 26.59 10  B 1 
ATOM   4051 C CD  . ARG B 2 10  ? -81.075  -19.293 7.098   1.00 25.20 10  B 1 
ATOM   4052 N NE  . ARG B 2 10  ? -81.649  -19.651 5.796   1.00 23.14 10  B 1 
ATOM   4053 C CZ  . ARG B 2 10  ? -81.773  -18.855 4.738   1.00 20.92 10  B 1 
ATOM   4054 N NH1 . ARG B 2 10  ? -81.423  -17.602 4.788   1.00 18.60 10  B 1 
ATOM   4055 N NH2 . ARG B 2 10  ? -82.255  -19.311 3.619   1.00 17.77 10  B 1 
ATOM   4056 N N   . SER B 2 11  ? -78.581  -22.186 11.730  1.00 30.26 11  B 1 
ATOM   4057 C CA  . SER B 2 11  ? -77.260  -22.069 12.285  1.00 31.08 11  B 1 
ATOM   4058 C C   . SER B 2 11  ? -76.606  -21.123 11.299  1.00 30.41 11  B 1 
ATOM   4059 O O   . SER B 2 11  ? -76.466  -21.440 10.114  1.00 28.68 11  B 1 
ATOM   4060 C CB  . SER B 2 11  ? -76.545  -23.426 12.352  1.00 30.26 11  B 1 
ATOM   4061 O OG  . SER B 2 11  ? -76.670  -24.129 11.141  1.00 28.44 11  B 1 
ATOM   4062 N N   . VAL B 2 12  ? -76.389  -19.899 11.754  1.00 29.38 12  B 1 
ATOM   4063 C CA  . VAL B 2 12  ? -75.398  -19.064 11.138  1.00 29.43 12  B 1 
ATOM   4064 C C   . VAL B 2 12  ? -74.194  -19.980 11.230  1.00 29.92 12  B 1 
ATOM   4065 O O   . VAL B 2 12  ? -73.662  -20.195 12.315  1.00 27.74 12  B 1 
ATOM   4066 C CB  . VAL B 2 12  ? -75.194  -17.753 11.920  1.00 27.11 12  B 1 
ATOM   4067 C CG1 . VAL B 2 12  ? -74.154  -16.863 11.258  1.00 23.63 12  B 1 
ATOM   4068 C CG2 . VAL B 2 12  ? -76.511  -16.959 11.988  1.00 25.18 12  B 1 
ATOM   4069 N N   . SER B 2 13  ? -73.947  -20.689 10.122  1.00 31.68 13  B 1 
ATOM   4070 C CA  . SER B 2 13  ? -72.611  -21.160 9.897   1.00 32.69 13  B 1 
ATOM   4071 C C   . SER B 2 13  ? -71.838  -19.876 10.077  1.00 32.70 13  B 1 
ATOM   4072 O O   . SER B 2 13  ? -71.860  -18.991 9.219   1.00 31.00 13  B 1 
ATOM   4073 C CB  . SER B 2 13  ? -72.437  -21.774 8.496   1.00 31.49 13  B 1 
ATOM   4074 O OG  . SER B 2 13  ? -72.992  -20.944 7.496   1.00 28.81 13  B 1 
ATOM   4075 N N   . SER B 2 14  ? -71.328  -19.693 11.304  1.00 30.61 14  B 1 
ATOM   4076 C CA  . SER B 2 14  ? -70.213  -18.824 11.476  1.00 31.19 14  B 1 
ATOM   4077 C C   . SER B 2 14  ? -69.313  -19.332 10.366  1.00 31.26 14  B 1 
ATOM   4078 O O   . SER B 2 14  ? -68.817  -20.460 10.431  1.00 29.00 14  B 1 
ATOM   4079 C CB  . SER B 2 14  ? -69.580  -18.979 12.868  1.00 29.33 14  B 1 
ATOM   4080 O OG  . SER B 2 14  ? -69.376  -20.330 13.194  1.00 26.89 14  B 1 
ATOM   4081 N N   . SER B 2 15  ? -69.254  -18.556 9.274   1.00 30.41 15  B 1 
ATOM   4082 C CA  . SER B 2 15  ? -68.060  -18.557 8.495   1.00 31.36 15  B 1 
ATOM   4083 C C   . SER B 2 15  ? -67.014  -18.340 9.579   1.00 31.58 15  B 1 
ATOM   4084 O O   . SER B 2 15  ? -66.820  -17.226 10.067  1.00 29.43 15  B 1 
ATOM   4085 C CB  . SER B 2 15  ? -68.071  -17.438 7.438   1.00 29.25 15  B 1 
ATOM   4086 O OG  . SER B 2 15  ? -68.423  -16.195 8.017   1.00 26.86 15  B 1 
ATOM   4087 N N   . SER B 2 16  ? -66.484  -19.460 10.061  1.00 30.82 16  B 1 
ATOM   4088 C CA  . SER B 2 16  ? -65.137  -19.420 10.522  1.00 31.88 16  B 1 
ATOM   4089 C C   . SER B 2 16  ? -64.468  -18.804 9.311   1.00 31.87 16  B 1 
ATOM   4090 O O   . SER B 2 16  ? -64.200  -19.448 8.299   1.00 29.47 16  B 1 
ATOM   4091 C CB  . SER B 2 16  ? -64.606  -20.814 10.891  1.00 29.80 16  B 1 
ATOM   4092 O OG  . SER B 2 16  ? -64.805  -21.741 9.859   1.00 27.13 16  B 1 
ATOM   4093 N N   . THR B 2 17  ? -64.344  -17.472 9.368   1.00 30.97 17  B 1 
ATOM   4094 C CA  . THR B 2 17  ? -63.155  -16.874 8.862   1.00 31.00 17  B 1 
ATOM   4095 C C   . THR B 2 17  ? -62.088  -17.713 9.547   1.00 31.70 17  B 1 
ATOM   4096 O O   . THR B 2 17  ? -61.670  -17.439 10.671  1.00 29.00 17  B 1 
ATOM   4097 C CB  . THR B 2 17  ? -63.063  -15.386 9.231   1.00 28.31 17  B 1 
ATOM   4098 O OG1 . THR B 2 17  ? -63.320  -15.169 10.599  1.00 25.04 17  B 1 
ATOM   4099 C CG2 . THR B 2 17  ? -64.084  -14.551 8.452   1.00 24.61 17  B 1 
ATOM   4100 N N   . ALA B 2 18  ? -61.755  -18.830 8.894   1.00 34.30 18  B 1 
ATOM   4101 C CA  . ALA B 2 18  ? -60.433  -19.359 8.932   1.00 34.44 18  B 1 
ATOM   4102 C C   . ALA B 2 18  ? -59.654  -18.129 8.495   1.00 35.39 18  B 1 
ATOM   4103 O O   . ALA B 2 18  ? -59.506  -17.834 7.313   1.00 33.30 18  B 1 
ATOM   4104 C CB  . ALA B 2 18  ? -60.302  -20.544 7.973   1.00 31.90 18  B 1 
ATOM   4105 N N   . SER B 2 19  ? -59.337  -17.314 9.496   1.00 36.57 19  B 1 
ATOM   4106 C CA  . SER B 2 19  ? -58.247  -16.383 9.439   1.00 36.43 19  B 1 
ATOM   4107 C C   . SER B 2 19  ? -57.185  -17.294 8.886   1.00 36.95 19  B 1 
ATOM   4108 O O   . SER B 2 19  ? -56.798  -18.246 9.577   1.00 35.09 19  B 1 
ATOM   4109 C CB  . SER B 2 19  ? -57.904  -15.894 10.845  1.00 34.84 19  B 1 
ATOM   4110 O OG  . SER B 2 19  ? -56.665  -15.246 10.854  1.00 31.36 19  B 1 
ATOM   4111 N N   . ALA B 2 20  ? -56.866  -17.126 7.600   1.00 39.91 20  B 1 
ATOM   4112 C CA  . ALA B 2 20  ? -55.772  -17.827 6.958   1.00 39.68 20  B 1 
ATOM   4113 C C   . ALA B 2 20  ? -54.564  -17.343 7.743   1.00 41.11 20  B 1 
ATOM   4114 O O   . ALA B 2 20  ? -54.009  -16.295 7.435   1.00 39.17 20  B 1 
ATOM   4115 C CB  . ALA B 2 20  ? -55.751  -17.462 5.471   1.00 36.81 20  B 1 
ATOM   4116 N N   . SER B 2 21  ? -54.315  -17.986 8.881   1.00 45.95 21  B 1 
ATOM   4117 C CA  . SER B 2 21  ? -53.279  -17.616 9.823   1.00 47.00 21  B 1 
ATOM   4118 C C   . SER B 2 21  ? -52.041  -17.718 8.969   1.00 48.36 21  B 1 
ATOM   4119 O O   . SER B 2 21  ? -51.729  -18.818 8.523   1.00 46.11 21  B 1 
ATOM   4120 C CB  . SER B 2 21  ? -53.239  -18.567 11.020  1.00 44.65 21  B 1 
ATOM   4121 O OG  . SER B 2 21  ? -53.008  -19.887 10.626  1.00 40.10 21  B 1 
ATOM   4122 N N   . ALA B 2 22  ? -51.499  -16.579 8.595   1.00 52.71 22  B 1 
ATOM   4123 C CA  . ALA B 2 22  ? -50.587  -16.460 7.457   1.00 53.25 22  B 1 
ATOM   4124 C C   . ALA B 2 22  ? -49.519  -17.548 7.594   1.00 55.57 22  B 1 
ATOM   4125 O O   . ALA B 2 22  ? -48.695  -17.465 8.499   1.00 52.64 22  B 1 
ATOM   4126 C CB  . ALA B 2 22  ? -50.009  -15.043 7.451   1.00 49.66 22  B 1 
ATOM   4127 N N   . LYS B 2 23  ? -49.631  -18.603 6.788   1.00 63.71 23  B 1 
ATOM   4128 C CA  . LYS B 2 23  ? -48.978  -19.867 7.082   1.00 67.57 23  B 1 
ATOM   4129 C C   . LYS B 2 23  ? -47.490  -19.600 7.208   1.00 72.51 23  B 1 
ATOM   4130 O O   . LYS B 2 23  ? -46.891  -19.008 6.312   1.00 70.02 23  B 1 
ATOM   4131 C CB  . LYS B 2 23  ? -49.289  -20.952 6.036   1.00 60.41 23  B 1 
ATOM   4132 C CG  . LYS B 2 23  ? -50.659  -21.616 6.274   1.00 52.49 23  B 1 
ATOM   4133 C CD  . LYS B 2 23  ? -50.927  -22.788 5.309   1.00 47.72 23  B 1 
ATOM   4134 C CE  . LYS B 2 23  ? -52.243  -23.480 5.672   1.00 40.63 23  B 1 
ATOM   4135 N NZ  . LYS B 2 23  ? -52.572  -24.616 4.786   1.00 35.26 23  B 1 
ATOM   4136 N N   . LYS B 2 24  ? -46.918  -19.972 8.338   1.00 75.35 24  B 1 
ATOM   4137 C CA  . LYS B 2 24  ? -45.484  -19.833 8.565   1.00 80.61 24  B 1 
ATOM   4138 C C   . LYS B 2 24  ? -44.746  -20.620 7.488   1.00 83.10 24  B 1 
ATOM   4139 O O   . LYS B 2 24  ? -45.193  -21.697 7.100   1.00 80.17 24  B 1 
ATOM   4140 C CB  . LYS B 2 24  ? -45.095  -20.243 9.990   1.00 75.80 24  B 1 
ATOM   4141 C CG  . LYS B 2 24  ? -45.515  -21.667 10.373  1.00 73.57 24  B 1 
ATOM   4142 C CD  . LYS B 2 24  ? -45.148  -21.931 11.843  1.00 72.69 24  B 1 
ATOM   4143 C CE  . LYS B 2 24  ? -45.726  -23.239 12.332  1.00 67.25 24  B 1 
ATOM   4144 N NZ  . LYS B 2 24  ? -45.279  -23.529 13.714  1.00 63.05 24  B 1 
ATOM   4145 N N   . ILE B 2 25  ? -43.684  -20.056 6.990   1.00 82.21 25  B 1 
ATOM   4146 C CA  . ILE B 2 25  ? -42.869  -20.706 5.966   1.00 86.18 25  B 1 
ATOM   4147 C C   . ILE B 2 25  ? -42.248  -21.951 6.592   1.00 90.25 25  B 1 
ATOM   4148 O O   . ILE B 2 25  ? -41.643  -21.881 7.662   1.00 88.70 25  B 1 
ATOM   4149 C CB  . ILE B 2 25  ? -41.818  -19.736 5.404   1.00 80.88 25  B 1 
ATOM   4150 C CG1 . ILE B 2 25  ? -42.533  -18.578 4.664   1.00 70.85 25  B 1 
ATOM   4151 C CG2 . ILE B 2 25  ? -40.841  -20.448 4.454   1.00 67.03 25  B 1 
ATOM   4152 C CD1 . ILE B 2 25  ? -41.641  -17.358 4.446   1.00 61.40 25  B 1 
ATOM   4153 N N   . ILE B 2 26  ? -42.430  -23.093 5.915   1.00 90.27 26  B 1 
ATOM   4154 C CA  . ILE B 2 26  ? -41.753  -24.335 6.267   1.00 92.35 26  B 1 
ATOM   4155 C C   . ILE B 2 26  ? -40.432  -24.343 5.513   1.00 93.88 26  B 1 
ATOM   4156 O O   . ILE B 2 26  ? -40.417  -24.451 4.285   1.00 91.82 26  B 1 
ATOM   4157 C CB  . ILE B 2 26  ? -42.619  -25.565 5.955   1.00 89.68 26  B 1 
ATOM   4158 C CG1 . ILE B 2 26  ? -43.960  -25.495 6.714   1.00 81.42 26  B 1 
ATOM   4159 C CG2 . ILE B 2 26  ? -41.840  -26.843 6.328   1.00 80.39 26  B 1 
ATOM   4160 C CD1 . ILE B 2 26  ? -44.945  -26.613 6.336   1.00 71.23 26  B 1 
ATOM   4161 N N   . VAL B 2 27  ? -39.347  -24.239 6.235   1.00 93.59 27  B 1 
ATOM   4162 C CA  . VAL B 2 27  ? -38.002  -24.247 5.657   1.00 95.16 27  B 1 
ATOM   4163 C C   . VAL B 2 27  ? -37.674  -25.643 5.146   1.00 95.58 27  B 1 
ATOM   4164 O O   . VAL B 2 27  ? -37.660  -26.604 5.916   1.00 94.61 27  B 1 
ATOM   4165 C CB  . VAL B 2 27  ? -36.962  -23.768 6.690   1.00 94.81 27  B 1 
ATOM   4166 C CG1 . VAL B 2 27  ? -35.551  -23.803 6.112   1.00 91.08 27  B 1 
ATOM   4167 C CG2 . VAL B 2 27  ? -37.259  -22.329 7.153   1.00 90.16 27  B 1 
ATOM   4168 N N   . LYS B 2 28  ? -37.416  -25.762 3.844   1.00 95.87 28  B 1 
ATOM   4169 C CA  . LYS B 2 28  ? -36.987  -27.006 3.175   1.00 95.65 28  B 1 
ATOM   4170 C C   . LYS B 2 28  ? -35.626  -26.855 2.506   1.00 96.20 28  B 1 
ATOM   4171 O O   . LYS B 2 28  ? -34.814  -27.772 2.564   1.00 94.90 28  B 1 
ATOM   4172 C CB  . LYS B 2 28  ? -38.035  -27.437 2.135   1.00 94.28 28  B 1 
ATOM   4173 C CG  . LYS B 2 28  ? -39.359  -27.859 2.779   1.00 85.83 28  B 1 
ATOM   4174 C CD  . LYS B 2 28  ? -40.357  -28.289 1.703   1.00 75.08 28  B 1 
ATOM   4175 C CE  . LYS B 2 28  ? -41.684  -28.670 2.343   1.00 63.17 28  B 1 
ATOM   4176 N NZ  . LYS B 2 28  ? -42.727  -28.975 1.330   1.00 54.05 28  B 1 
ATOM   4177 N N   . HIS B 2 29  ? -35.402  -25.723 1.875   1.00 96.01 29  B 1 
ATOM   4178 C CA  . HIS B 2 29  ? -34.141  -25.399 1.219   1.00 96.37 29  B 1 
ATOM   4179 C C   . HIS B 2 29  ? -33.367  -24.368 2.051   1.00 96.48 29  B 1 
ATOM   4180 O O   . HIS B 2 29  ? -33.868  -23.286 2.335   1.00 95.85 29  B 1 
ATOM   4181 C CB  . HIS B 2 29  ? -34.418  -24.914 -0.207  1.00 95.85 29  B 1 
ATOM   4182 C CG  . HIS B 2 29  ? -33.161  -24.722 -1.014  1.00 94.59 29  B 1 
ATOM   4183 N ND1 . HIS B 2 29  ? -32.203  -23.755 -0.811  1.00 85.93 29  B 1 
ATOM   4184 C CD2 . HIS B 2 29  ? -32.730  -25.487 -2.063  1.00 85.73 29  B 1 
ATOM   4185 C CE1 . HIS B 2 29  ? -31.230  -23.935 -1.710  1.00 86.14 29  B 1 
ATOM   4186 N NE2 . HIS B 2 29  ? -31.511  -24.975 -2.494  1.00 87.12 29  B 1 
ATOM   4187 N N   . VAL B 2 30  ? -32.139  -24.701 2.419   1.00 97.03 30  B 1 
ATOM   4188 C CA  . VAL B 2 30  ? -31.294  -23.873 3.287   1.00 97.52 30  B 1 
ATOM   4189 C C   . VAL B 2 30  ? -29.992  -23.541 2.580   1.00 97.73 30  B 1 
ATOM   4190 O O   . VAL B 2 30  ? -29.276  -24.435 2.139   1.00 97.00 30  B 1 
ATOM   4191 C CB  . VAL B 2 30  ? -31.008  -24.568 4.632   1.00 96.69 30  B 1 
ATOM   4192 C CG1 . VAL B 2 30  ? -30.275  -23.630 5.596   1.00 90.45 30  B 1 
ATOM   4193 C CG2 . VAL B 2 30  ? -32.302  -25.012 5.325   1.00 88.32 30  B 1 
ATOM   4194 N N   . THR B 2 31  ? -29.654  -22.278 2.514   1.00 97.74 31  B 1 
ATOM   4195 C CA  . THR B 2 31  ? -28.337  -21.821 2.078   1.00 97.83 31  B 1 
ATOM   4196 C C   . THR B 2 31  ? -27.491  -21.486 3.301   1.00 98.05 31  B 1 
ATOM   4197 O O   . THR B 2 31  ? -27.854  -20.609 4.077   1.00 97.58 31  B 1 
ATOM   4198 C CB  . THR B 2 31  ? -28.447  -20.618 1.131   1.00 97.41 31  B 1 
ATOM   4199 O OG1 . THR B 2 31  ? -29.159  -20.999 -0.020  1.00 91.94 31  B 1 
ATOM   4200 C CG2 . THR B 2 31  ? -27.081  -20.129 0.662   1.00 92.05 31  B 1 
ATOM   4201 N N   . VAL B 2 32  ? -26.371  -22.175 3.466   1.00 97.86 32  B 1 
ATOM   4202 C CA  . VAL B 2 32  ? -25.409  -21.917 4.555   1.00 98.04 32  B 1 
ATOM   4203 C C   . VAL B 2 32  ? -24.199  -21.210 3.968   1.00 98.08 32  B 1 
ATOM   4204 O O   . VAL B 2 32  ? -23.535  -21.741 3.080   1.00 97.43 32  B 1 
ATOM   4205 C CB  . VAL B 2 32  ? -25.003  -23.205 5.278   1.00 97.77 32  B 1 
ATOM   4206 C CG1 . VAL B 2 32  ? -24.067  -22.895 6.452   1.00 95.60 32  B 1 
ATOM   4207 C CG2 . VAL B 2 32  ? -26.228  -23.944 5.846   1.00 95.01 32  B 1 
ATOM   4208 N N   . ILE B 2 33  ? -23.890  -20.025 4.465   1.00 97.97 33  B 1 
ATOM   4209 C CA  . ILE B 2 33  ? -22.774  -19.216 3.982   1.00 98.02 33  B 1 
ATOM   4210 C C   . ILE B 2 33  ? -21.636  -19.262 4.998   1.00 98.08 33  B 1 
ATOM   4211 O O   . ILE B 2 33  ? -21.810  -18.840 6.138   1.00 97.28 33  B 1 
ATOM   4212 C CB  . ILE B 2 33  ? -23.196  -17.770 3.663   1.00 97.27 33  B 1 
ATOM   4213 C CG1 . ILE B 2 33  ? -24.448  -17.774 2.766   1.00 94.04 33  B 1 
ATOM   4214 C CG2 . ILE B 2 33  ? -22.019  -17.040 2.974   1.00 95.04 33  B 1 
ATOM   4215 C CD1 . ILE B 2 33  ? -24.938  -16.375 2.383   1.00 86.61 33  B 1 
ATOM   4216 N N   . GLY B 2 34  ? -20.498  -19.766 4.568   1.00 97.17 34  B 1 
ATOM   4217 C CA  . GLY B 2 34  ? -19.349  -20.066 5.412   1.00 97.17 34  B 1 
ATOM   4218 C C   . GLY B 2 34  ? -19.224  -21.572 5.644   1.00 97.15 34  B 1 
ATOM   4219 O O   . GLY B 2 34  ? -19.985  -22.157 6.403   1.00 95.17 34  B 1 
ATOM   4220 N N   . GLY B 2 35  ? -18.232  -22.191 5.009   1.00 96.19 35  B 1 
ATOM   4221 C CA  . GLY B 2 35  ? -17.901  -23.613 5.167   1.00 95.79 35  B 1 
ATOM   4222 C C   . GLY B 2 35  ? -16.884  -23.884 6.279   1.00 96.07 35  B 1 
ATOM   4223 O O   . GLY B 2 35  ? -16.250  -24.937 6.296   1.00 92.52 35  B 1 
ATOM   4224 N N   . GLY B 2 36  ? -16.706  -22.941 7.181   1.00 96.07 36  B 1 
ATOM   4225 C CA  . GLY B 2 36  ? -15.825  -23.075 8.333   1.00 95.86 36  B 1 
ATOM   4226 C C   . GLY B 2 36  ? -16.378  -24.015 9.406   1.00 96.23 36  B 1 
ATOM   4227 O O   . GLY B 2 36  ? -17.298  -24.795 9.174   1.00 94.76 36  B 1 
ATOM   4228 N N   . LEU B 2 37  ? -15.831  -23.919 10.606  1.00 95.05 37  B 1 
ATOM   4229 C CA  . LEU B 2 37  ? -16.180  -24.815 11.705  1.00 94.49 37  B 1 
ATOM   4230 C C   . LEU B 2 37  ? -17.690  -24.859 11.994  1.00 95.15 37  B 1 
ATOM   4231 O O   . LEU B 2 37  ? -18.271  -25.936 12.111  1.00 93.79 37  B 1 
ATOM   4232 C CB  . LEU B 2 37  ? -15.392  -24.352 12.945  1.00 92.71 37  B 1 
ATOM   4233 C CG  . LEU B 2 37  ? -15.563  -25.255 14.178  1.00 88.91 37  B 1 
ATOM   4234 C CD1 . LEU B 2 37  ? -14.981  -26.652 13.950  1.00 81.60 37  B 1 
ATOM   4235 C CD2 . LEU B 2 37  ? -14.839  -24.608 15.353  1.00 81.56 37  B 1 
ATOM   4236 N N   . MET B 2 38  ? -18.333  -23.707 12.070  1.00 95.50 38  B 1 
ATOM   4237 C CA  . MET B 2 38  ? -19.759  -23.608 12.362  1.00 96.47 38  B 1 
ATOM   4238 C C   . MET B 2 38  ? -20.620  -23.922 11.133  1.00 97.08 38  B 1 
ATOM   4239 O O   . MET B 2 38  ? -21.504  -24.770 11.210  1.00 96.61 38  B 1 
ATOM   4240 C CB  . MET B 2 38  ? -20.087  -22.225 12.936  1.00 95.92 38  B 1 
ATOM   4241 C CG  . MET B 2 38  ? -19.422  -21.973 14.294  1.00 94.47 38  B 1 
ATOM   4242 S SD  . MET B 2 38  ? -19.834  -23.177 15.587  1.00 93.68 38  B 1 
ATOM   4243 C CE  . MET B 2 38  ? -21.570  -22.781 15.877  1.00 87.95 38  B 1 
ATOM   4244 N N   . GLY B 2 39  ? -20.327  -23.296 10.012  1.00 96.82 39  B 1 
ATOM   4245 C CA  . GLY B 2 39  ? -21.121  -23.455 8.789   1.00 97.21 39  B 1 
ATOM   4246 C C   . GLY B 2 39  ? -21.157  -24.894 8.280   1.00 97.61 39  B 1 
ATOM   4247 O O   . GLY B 2 39  ? -22.223  -25.407 7.958   1.00 97.27 39  B 1 
ATOM   4248 N N   . ALA B 2 40  ? -20.026  -25.603 8.300   1.00 97.22 40  B 1 
ATOM   4249 C CA  . ALA B 2 40  ? -19.970  -27.020 7.947   1.00 97.28 40  B 1 
ATOM   4250 C C   . ALA B 2 40  ? -20.860  -27.880 8.856   1.00 97.34 40  B 1 
ATOM   4251 O O   . ALA B 2 40  ? -21.602  -28.736 8.380   1.00 96.83 40  B 1 
ATOM   4252 C CB  . ALA B 2 40  ? -18.508  -27.474 8.003   1.00 96.77 40  B 1 
ATOM   4253 N N   . GLY B 2 41  ? -20.824  -27.616 10.151  1.00 97.26 41  B 1 
ATOM   4254 C CA  . GLY B 2 41  ? -21.666  -28.323 11.115  1.00 97.15 41  B 1 
ATOM   4255 C C   . GLY B 2 41  ? -23.163  -28.040 10.926  1.00 97.58 41  B 1 
ATOM   4256 O O   . GLY B 2 41  ? -23.980  -28.960 11.004  1.00 97.01 41  B 1 
ATOM   4257 N N   . ILE B 2 42  ? -23.541  -26.800 10.633  1.00 97.88 42  B 1 
ATOM   4258 C CA  . ILE B 2 42  ? -24.930  -26.413 10.344  1.00 98.07 42  B 1 
ATOM   4259 C C   . ILE B 2 42  ? -25.420  -27.116 9.075   1.00 98.07 42  B 1 
ATOM   4260 O O   . ILE B 2 42  ? -26.478  -27.742 9.102   1.00 97.68 42  B 1 
ATOM   4261 C CB  . ILE B 2 42  ? -25.067  -24.875 10.247  1.00 98.02 42  B 1 
ATOM   4262 C CG1 . ILE B 2 42  ? -24.772  -24.216 11.610  1.00 97.08 42  B 1 
ATOM   4263 C CG2 . ILE B 2 42  ? -26.484  -24.483 9.777   1.00 97.32 42  B 1 
ATOM   4264 C CD1 . ILE B 2 42  ? -24.507  -22.708 11.528  1.00 94.93 42  B 1 
ATOM   4265 N N   . ALA B 2 43  ? -24.621  -27.078 7.998   1.00 97.77 43  B 1 
ATOM   4266 C CA  . ALA B 2 43  ? -24.931  -27.755 6.747   1.00 97.80 43  B 1 
ATOM   4267 C C   . ALA B 2 43  ? -25.101  -29.269 6.939   1.00 97.78 43  B 1 
ATOM   4268 O O   . ALA B 2 43  ? -26.084  -29.851 6.472   1.00 97.16 43  B 1 
ATOM   4269 C CB  . ALA B 2 43  ? -23.825  -27.440 5.735   1.00 97.64 43  B 1 
ATOM   4270 N N   . GLN B 2 44  ? -24.194  -29.888 7.679   1.00 97.91 44  B 1 
ATOM   4271 C CA  . GLN B 2 44  ? -24.276  -31.311 8.000   1.00 97.61 44  B 1 
ATOM   4272 C C   . GLN B 2 44  ? -25.587  -31.666 8.708   1.00 97.69 44  B 1 
ATOM   4273 O O   . GLN B 2 44  ? -26.258  -32.623 8.318   1.00 97.12 44  B 1 
ATOM   4274 C CB  . GLN B 2 44  ? -23.071  -31.711 8.865   1.00 97.13 44  B 1 
ATOM   4275 C CG  . GLN B 2 44  ? -23.123  -33.188 9.286   1.00 96.13 44  B 1 
ATOM   4276 C CD  . GLN B 2 44  ? -21.985  -33.596 10.215  1.00 95.57 44  B 1 
ATOM   4277 O OE1 . GLN B 2 44  ? -20.895  -33.060 10.185  1.00 90.39 44  B 1 
ATOM   4278 N NE2 . GLN B 2 44  ? -22.204  -34.562 11.072  1.00 88.66 44  B 1 
ATOM   4279 N N   . VAL B 2 45  ? -25.955  -30.942 9.747   1.00 97.56 45  B 1 
ATOM   4280 C CA  . VAL B 2 45  ? -27.164  -31.242 10.532  1.00 97.48 45  B 1 
ATOM   4281 C C   . VAL B 2 45  ? -28.429  -30.993 9.710   1.00 97.30 45  B 1 
ATOM   4282 O O   . VAL B 2 45  ? -29.345  -31.809 9.760   1.00 96.63 45  B 1 
ATOM   4283 C CB  . VAL B 2 45  ? -27.176  -30.456 11.852  1.00 96.92 45  B 1 
ATOM   4284 C CG1 . VAL B 2 45  ? -28.478  -30.657 12.626  1.00 90.19 45  B 1 
ATOM   4285 C CG2 . VAL B 2 45  ? -26.048  -30.940 12.765  1.00 88.27 45  B 1 
ATOM   4286 N N   . ALA B 2 46  ? -28.464  -29.917 8.919   1.00 97.37 46  B 1 
ATOM   4287 C CA  . ALA B 2 46  ? -29.592  -29.625 8.043   1.00 97.31 46  B 1 
ATOM   4288 C C   . ALA B 2 46  ? -29.792  -30.733 6.991   1.00 97.18 46  B 1 
ATOM   4289 O O   . ALA B 2 46  ? -30.898  -31.265 6.854   1.00 96.51 46  B 1 
ATOM   4290 C CB  . ALA B 2 46  ? -29.376  -28.246 7.412   1.00 97.46 46  B 1 
ATOM   4291 N N   . ALA B 2 47  ? -28.722  -31.167 6.335   1.00 97.22 47  B 1 
ATOM   4292 C CA  . ALA B 2 47  ? -28.784  -32.250 5.360   1.00 96.91 47  B 1 
ATOM   4293 C C   . ALA B 2 47  ? -29.174  -33.601 6.000   1.00 96.44 47  B 1 
ATOM   4294 O O   . ALA B 2 47  ? -30.024  -34.319 5.480   1.00 95.60 47  B 1 
ATOM   4295 C CB  . ALA B 2 47  ? -27.437  -32.329 4.646   1.00 96.76 47  B 1 
ATOM   4296 N N   . ALA B 2 48  ? -28.614  -33.917 7.159   1.00 96.69 48  B 1 
ATOM   4297 C CA  . ALA B 2 48  ? -28.920  -35.152 7.880   1.00 95.77 48  B 1 
ATOM   4298 C C   . ALA B 2 48  ? -30.372  -35.236 8.379   1.00 95.34 48  B 1 
ATOM   4299 O O   . ALA B 2 48  ? -30.857  -36.324 8.689   1.00 93.67 48  B 1 
ATOM   4300 C CB  . ALA B 2 48  ? -27.936  -35.291 9.051   1.00 95.21 48  B 1 
ATOM   4301 N N   . THR B 2 49  ? -31.064  -34.100 8.453   1.00 96.38 49  B 1 
ATOM   4302 C CA  . THR B 2 49  ? -32.474  -34.002 8.857   1.00 96.39 49  B 1 
ATOM   4303 C C   . THR B 2 49  ? -33.430  -33.822 7.675   1.00 96.01 49  B 1 
ATOM   4304 O O   . THR B 2 49  ? -34.613  -33.551 7.874   1.00 94.59 49  B 1 
ATOM   4305 C CB  . THR B 2 49  ? -32.675  -32.927 9.926   1.00 96.15 49  B 1 
ATOM   4306 O OG1 . THR B 2 49  ? -32.158  -31.690 9.506   1.00 93.03 49  B 1 
ATOM   4307 C CG2 . THR B 2 49  ? -31.974  -33.298 11.232  1.00 91.26 49  B 1 
ATOM   4308 N N   . GLY B 2 50  ? -32.962  -34.026 6.441   1.00 95.71 50  B 1 
ATOM   4309 C CA  . GLY B 2 50  ? -33.787  -34.062 5.231   1.00 95.27 50  B 1 
ATOM   4310 C C   . GLY B 2 50  ? -33.991  -32.721 4.531   1.00 95.84 50  B 1 
ATOM   4311 O O   . GLY B 2 50  ? -34.823  -32.633 3.629   1.00 93.42 50  B 1 
ATOM   4312 N N   . HIS B 2 51  ? -33.249  -31.696 4.905   1.00 96.53 51  B 1 
ATOM   4313 C CA  . HIS B 2 51  ? -33.265  -30.418 4.206   1.00 97.07 51  B 1 
ATOM   4314 C C   . HIS B 2 51  ? -32.337  -30.463 2.986   1.00 97.04 51  B 1 
ATOM   4315 O O   . HIS B 2 51  ? -31.277  -31.090 3.015   1.00 96.24 51  B 1 
ATOM   4316 C CB  . HIS B 2 51  ? -32.870  -29.275 5.153   1.00 97.08 51  B 1 
ATOM   4317 C CG  . HIS B 2 51  ? -33.744  -29.190 6.376   1.00 97.52 51  B 1 
ATOM   4318 N ND1 . HIS B 2 51  ? -33.617  -29.959 7.509   1.00 88.74 51  B 1 
ATOM   4319 C CD2 . HIS B 2 51  ? -34.829  -28.372 6.579   1.00 89.11 51  B 1 
ATOM   4320 C CE1 . HIS B 2 51  ? -34.597  -29.619 8.361   1.00 91.44 51  B 1 
ATOM   4321 N NE2 . HIS B 2 51  ? -35.356  -28.653 7.840   1.00 93.26 51  B 1 
ATOM   4322 N N   . THR B 2 52  ? -32.727  -29.768 1.920   1.00 96.99 52  B 1 
ATOM   4323 C CA  . THR B 2 52  ? -31.815  -29.498 0.797   1.00 97.01 52  B 1 
ATOM   4324 C C   . THR B 2 52  ? -30.900  -28.350 1.187   1.00 97.34 52  B 1 
ATOM   4325 O O   . THR B 2 52  ? -31.383  -27.300 1.606   1.00 96.31 52  B 1 
ATOM   4326 C CB  . THR B 2 52  ? -32.593  -29.156 -0.475  1.00 95.98 52  B 1 
ATOM   4327 O OG1 . THR B 2 52  ? -33.543  -30.161 -0.738  1.00 88.35 52  B 1 
ATOM   4328 C CG2 . THR B 2 52  ? -31.684  -29.072 -1.700  1.00 85.94 52  B 1 
ATOM   4329 N N   . VAL B 2 53  ? -29.591  -28.541 1.057   1.00 97.18 53  B 1 
ATOM   4330 C CA  . VAL B 2 53  ? -28.597  -27.566 1.537   1.00 97.51 53  B 1 
ATOM   4331 C C   . VAL B 2 53  ? -27.687  -27.132 0.402   1.00 97.51 53  B 1 
ATOM   4332 O O   . VAL B 2 53  ? -27.180  -27.960 -0.355  1.00 96.57 53  B 1 
ATOM   4333 C CB  . VAL B 2 53  ? -27.771  -28.125 2.713   1.00 97.05 53  B 1 
ATOM   4334 C CG1 . VAL B 2 53  ? -26.802  -27.081 3.273   1.00 93.01 53  B 1 
ATOM   4335 C CG2 . VAL B 2 53  ? -28.679  -28.570 3.869   1.00 92.55 53  B 1 
ATOM   4336 N N   . VAL B 2 54  ? -27.446  -25.862 0.316   1.00 97.48 54  B 1 
ATOM   4337 C CA  . VAL B 2 54  ? -26.344  -25.302 -0.484  1.00 97.42 54  B 1 
ATOM   4338 C C   . VAL B 2 54  ? -25.342  -24.656 0.458   1.00 97.60 54  B 1 
ATOM   4339 O O   . VAL B 2 54  ? -25.677  -23.721 1.184   1.00 97.23 54  B 1 
ATOM   4340 C CB  . VAL B 2 54  ? -26.830  -24.314 -1.557  1.00 96.65 54  B 1 
ATOM   4341 C CG1 . VAL B 2 54  ? -25.654  -23.895 -2.442  1.00 90.34 54  B 1 
ATOM   4342 C CG2 . VAL B 2 54  ? -27.895  -24.938 -2.454  1.00 89.75 54  B 1 
ATOM   4343 N N   . LEU B 2 55  ? -24.106  -25.159 0.444   1.00 97.50 55  B 1 
ATOM   4344 C CA  . LEU B 2 55  ? -23.003  -24.600 1.217   1.00 97.72 55  B 1 
ATOM   4345 C C   . LEU B 2 55  ? -22.201  -23.642 0.331   1.00 97.61 55  B 1 
ATOM   4346 O O   . LEU B 2 55  ? -21.775  -24.014 -0.760  1.00 97.01 55  B 1 
ATOM   4347 C CB  . LEU B 2 55  ? -22.154  -25.756 1.760   1.00 97.51 55  B 1 
ATOM   4348 C CG  . LEU B 2 55  ? -20.994  -25.306 2.674   1.00 96.62 55  B 1 
ATOM   4349 C CD1 . LEU B 2 55  ? -21.502  -24.665 3.972   1.00 93.43 55  B 1 
ATOM   4350 C CD2 . LEU B 2 55  ? -20.154  -26.528 3.048   1.00 93.41 55  B 1 
ATOM   4351 N N   . VAL B 2 56  ? -21.993  -22.440 0.810   1.00 97.54 56  B 1 
ATOM   4352 C CA  . VAL B 2 56  ? -21.295  -21.369 0.073   1.00 97.69 56  B 1 
ATOM   4353 C C   . VAL B 2 56  ? -20.044  -20.951 0.834   1.00 97.63 56  B 1 
ATOM   4354 O O   . VAL B 2 56  ? -20.095  -20.721 2.037   1.00 97.10 56  B 1 
ATOM   4355 C CB  . VAL B 2 56  ? -22.219  -20.159 -0.174  1.00 97.06 56  B 1 
ATOM   4356 C CG1 . VAL B 2 56  ? -21.529  -19.112 -1.047  1.00 94.01 56  B 1 
ATOM   4357 C CG2 . VAL B 2 56  ? -23.524  -20.569 -0.865  1.00 93.67 56  B 1 
ATOM   4358 N N   . ASP B 2 57  ? -18.929  -20.826 0.117   1.00 97.37 57  B 1 
ATOM   4359 C CA  . ASP B 2 57  ? -17.699  -20.231 0.644   1.00 97.32 57  B 1 
ATOM   4360 C C   . ASP B 2 57  ? -16.955  -19.496 -0.483  1.00 96.53 57  B 1 
ATOM   4361 O O   . ASP B 2 57  ? -17.446  -19.414 -1.612  1.00 95.07 57  B 1 
ATOM   4362 C CB  . ASP B 2 57  ? -16.834  -21.306 1.330   1.00 97.37 57  B 1 
ATOM   4363 C CG  . ASP B 2 57  ? -15.992  -20.736 2.491   1.00 97.18 57  B 1 
ATOM   4364 O OD1 . ASP B 2 57  ? -15.187  -19.813 2.253   1.00 92.51 57  B 1 
ATOM   4365 O OD2 . ASP B 2 57  ? -16.169  -21.202 3.638   1.00 92.59 57  B 1 
ATOM   4366 N N   . GLN B 2 58  ? -15.789  -18.932 -0.189  1.00 97.16 58  B 1 
ATOM   4367 C CA  . GLN B 2 58  ? -15.059  -18.054 -1.107  1.00 96.54 58  B 1 
ATOM   4368 C C   . GLN B 2 58  ? -14.379  -18.801 -2.265  1.00 96.48 58  B 1 
ATOM   4369 O O   . GLN B 2 58  ? -14.209  -18.231 -3.336  1.00 94.32 58  B 1 
ATOM   4370 C CB  . GLN B 2 58  ? -14.015  -17.259 -0.318  1.00 95.10 58  B 1 
ATOM   4371 C CG  . GLN B 2 58  ? -14.669  -16.339 0.727   1.00 92.36 58  B 1 
ATOM   4372 C CD  . GLN B 2 58  ? -13.657  -15.448 1.450   1.00 89.73 58  B 1 
ATOM   4373 O OE1 . GLN B 2 58  ? -12.461  -15.661 1.449   1.00 79.10 58  B 1 
ATOM   4374 N NE2 . GLN B 2 58  ? -14.116  -14.405 2.092   1.00 76.76 58  B 1 
ATOM   4375 N N   . THR B 2 59  ? -13.950  -20.045 -2.030  1.00 96.24 59  B 1 
ATOM   4376 C CA  . THR B 2 59  ? -13.204  -20.823 -3.037  1.00 96.41 59  B 1 
ATOM   4377 C C   . THR B 2 59  ? -13.647  -22.289 -3.059  1.00 96.78 59  B 1 
ATOM   4378 O O   . THR B 2 59  ? -14.051  -22.848 -2.047  1.00 96.03 59  B 1 
ATOM   4379 C CB  . THR B 2 59  ? -11.673  -20.762 -2.812  1.00 95.63 59  B 1 
ATOM   4380 O OG1 . THR B 2 59  ? -11.305  -21.446 -1.640  1.00 90.51 59  B 1 
ATOM   4381 C CG2 . THR B 2 59  ? -11.120  -19.338 -2.702  1.00 89.58 59  B 1 
ATOM   4382 N N   . GLU B 2 60  ? -13.457  -22.925 -4.223  1.00 96.67 60  B 1 
ATOM   4383 C CA  . GLU B 2 60  ? -13.701  -24.363 -4.395  1.00 96.54 60  B 1 
ATOM   4384 C C   . GLU B 2 60  ? -12.820  -25.223 -3.470  1.00 96.97 60  B 1 
ATOM   4385 O O   . GLU B 2 60  ? -13.275  -26.230 -2.934  1.00 95.79 60  B 1 
ATOM   4386 C CB  . GLU B 2 60  ? -13.447  -24.752 -5.863  1.00 95.51 60  B 1 
ATOM   4387 C CG  . GLU B 2 60  ? -14.517  -24.230 -6.842  1.00 87.01 60  B 1 
ATOM   4388 C CD  . GLU B 2 60  ? -15.915  -24.846 -6.627  1.00 80.14 60  B 1 
ATOM   4389 O OE1 . GLU B 2 60  ? -16.877  -24.297 -7.191  1.00 70.76 60  B 1 
ATOM   4390 O OE2 . GLU B 2 60  ? -16.026  -25.845 -5.887  1.00 71.81 60  B 1 
ATOM   4391 N N   . ASP B 2 61  ? -11.589  -24.802 -3.211  1.00 97.12 61  B 1 
ATOM   4392 C CA  . ASP B 2 61  ? -10.689  -25.524 -2.310  1.00 97.05 61  B 1 
ATOM   4393 C C   . ASP B 2 61  ? -11.195  -25.541 -0.858  1.00 97.30 61  B 1 
ATOM   4394 O O   . ASP B 2 61  ? -11.090  -26.557 -0.165  1.00 96.14 61  B 1 
ATOM   4395 C CB  . ASP B 2 61  ? -9.296   -24.873 -2.330  1.00 96.33 61  B 1 
ATOM   4396 C CG  . ASP B 2 61  ? -8.506   -25.125 -3.614  1.00 87.61 61  B 1 
ATOM   4397 O OD1 . ASP B 2 61  ? -8.739   -26.163 -4.259  1.00 78.50 61  B 1 
ATOM   4398 O OD2 . ASP B 2 61  ? -7.611   -24.293 -3.879  1.00 78.46 61  B 1 
ATOM   4399 N N   . ILE B 2 62  ? -11.758  -24.427 -0.398  1.00 96.93 62  B 1 
ATOM   4400 C CA  . ILE B 2 62  ? -12.363  -24.343 0.934   1.00 96.99 62  B 1 
ATOM   4401 C C   . ILE B 2 62  ? -13.614  -25.224 0.989   1.00 97.07 62  B 1 
ATOM   4402 O O   . ILE B 2 62  ? -13.771  -25.992 1.939   1.00 96.45 62  B 1 
ATOM   4403 C CB  . ILE B 2 62  ? -12.672  -22.874 1.320   1.00 96.62 62  B 1 
ATOM   4404 C CG1 . ILE B 2 62  ? -11.367  -22.065 1.470   1.00 94.17 62  B 1 
ATOM   4405 C CG2 . ILE B 2 62  ? -13.470  -22.816 2.637   1.00 94.34 62  B 1 
ATOM   4406 C CD1 . ILE B 2 62  ? -11.582  -20.545 1.562   1.00 90.52 62  B 1 
ATOM   4407 N N   . LEU B 2 63  ? -14.456  -25.186 -0.044  1.00 97.30 63  B 1 
ATOM   4408 C CA  . LEU B 2 63  ? -15.649  -26.023 -0.146  1.00 97.21 63  B 1 
ATOM   4409 C C   . LEU B 2 63  ? -15.307  -27.511 -0.186  1.00 96.98 63  B 1 
ATOM   4410 O O   . LEU B 2 63  ? -15.933  -28.296 0.526   1.00 96.39 63  B 1 
ATOM   4411 C CB  . LEU B 2 63  ? -16.446  -25.619 -1.402  1.00 97.15 63  B 1 
ATOM   4412 C CG  . LEU B 2 63  ? -17.133  -24.247 -1.281  1.00 96.29 63  B 1 
ATOM   4413 C CD1 . LEU B 2 63  ? -17.689  -23.826 -2.641  1.00 93.59 63  B 1 
ATOM   4414 C CD2 . LEU B 2 63  ? -18.293  -24.286 -0.284  1.00 93.44 63  B 1 
ATOM   4415 N N   . ALA B 2 64  ? -14.277  -27.903 -0.934  1.00 97.24 64  B 1 
ATOM   4416 C CA  . ALA B 2 64  ? -13.810  -29.282 -0.982  1.00 96.80 64  B 1 
ATOM   4417 C C   . ALA B 2 64  ? -13.320  -29.761 0.392   1.00 96.79 64  B 1 
ATOM   4418 O O   . ALA B 2 64  ? -13.697  -30.850 0.851   1.00 95.98 64  B 1 
ATOM   4419 C CB  . ALA B 2 64  ? -12.705  -29.384 -2.045  1.00 96.32 64  B 1 
ATOM   4420 N N   . LYS B 2 65  ? -12.535  -28.932 1.110   1.00 97.10 65  B 1 
ATOM   4421 C CA  . LYS B 2 65  ? -12.122  -29.227 2.488   1.00 96.91 65  B 1 
ATOM   4422 C C   . LYS B 2 65  ? -13.308  -29.320 3.442   1.00 97.18 65  B 1 
ATOM   4423 O O   . LYS B 2 65  ? -13.360  -30.246 4.248   1.00 96.19 65  B 1 
ATOM   4424 C CB  . LYS B 2 65  ? -11.138  -28.157 3.004   1.00 96.17 65  B 1 
ATOM   4425 C CG  . LYS B 2 65  ? -9.683   -28.563 2.774   1.00 83.04 65  B 1 
ATOM   4426 C CD  . LYS B 2 65  ? -8.755   -27.469 3.314   1.00 80.12 65  B 1 
ATOM   4427 C CE  . LYS B 2 65  ? -7.290   -27.864 3.150   1.00 66.88 65  B 1 
ATOM   4428 N NZ  . LYS B 2 65  ? -6.393   -26.741 3.480   1.00 59.76 65  B 1 
ATOM   4429 N N   . SER B 2 66  ? -14.240  -28.401 3.333   1.00 97.24 66  B 1 
ATOM   4430 C CA  . SER B 2 66  ? -15.444  -28.372 4.164   1.00 97.19 66  B 1 
ATOM   4431 C C   . SER B 2 66  ? -16.281  -29.632 3.952   1.00 96.95 66  B 1 
ATOM   4432 O O   . SER B 2 66  ? -16.604  -30.327 4.911   1.00 96.19 66  B 1 
ATOM   4433 C CB  . SER B 2 66  ? -16.247  -27.111 3.851   1.00 96.98 66  B 1 
ATOM   4434 O OG  . SER B 2 66  ? -17.322  -27.042 4.745   1.00 88.74 66  B 1 
ATOM   4435 N N   . LYS B 2 67  ? -16.537  -30.003 2.690   1.00 97.21 67  B 1 
ATOM   4436 C CA  . LYS B 2 67  ? -17.309  -31.196 2.341   1.00 96.84 67  B 1 
ATOM   4437 C C   . LYS B 2 67  ? -16.630  -32.482 2.815   1.00 96.87 67  B 1 
ATOM   4438 O O   . LYS B 2 67  ? -17.308  -33.367 3.335   1.00 96.10 67  B 1 
ATOM   4439 C CB  . LYS B 2 67  ? -17.580  -31.190 0.823   1.00 95.58 67  B 1 
ATOM   4440 C CG  . LYS B 2 67  ? -18.786  -32.072 0.454   1.00 87.93 67  B 1 
ATOM   4441 C CD  . LYS B 2 67  ? -19.199  -31.856 -1.005  1.00 84.11 67  B 1 
ATOM   4442 C CE  . LYS B 2 67  ? -20.490  -32.627 -1.295  1.00 78.26 67  B 1 
ATOM   4443 N NZ  . LYS B 2 67  ? -21.083  -32.290 -2.616  1.00 70.49 67  B 1 
ATOM   4444 N N   . LYS B 2 68  ? -15.300  -32.540 2.724   1.00 96.92 68  B 1 
ATOM   4445 C CA  . LYS B 2 68  ? -14.525  -33.658 3.271   1.00 96.89 68  B 1 
ATOM   4446 C C   . LYS B 2 68  ? -14.633  -33.747 4.797   1.00 96.71 68  B 1 
ATOM   4447 O O   . LYS B 2 68  ? -14.842  -34.834 5.336   1.00 95.99 68  B 1 
ATOM   4448 C CB  . LYS B 2 68  ? -13.066  -33.518 2.807   1.00 96.25 68  B 1 
ATOM   4449 C CG  . LYS B 2 68  ? -12.259  -34.763 3.168   1.00 88.35 68  B 1 
ATOM   4450 C CD  . LYS B 2 68  ? -10.828  -34.659 2.649   1.00 80.14 68  B 1 
ATOM   4451 C CE  . LYS B 2 68  ? -10.094  -35.933 3.037   1.00 69.71 68  B 1 
ATOM   4452 N NZ  . LYS B 2 68  ? -8.683   -35.922 2.561   1.00 59.78 68  B 1 
ATOM   4453 N N   . GLY B 2 69  ? -14.559  -32.613 5.489   1.00 96.58 69  B 1 
ATOM   4454 C CA  . GLY B 2 69  ? -14.765  -32.571 6.940   1.00 96.32 69  B 1 
ATOM   4455 C C   . GLY B 2 69  ? -16.172  -33.011 7.348   1.00 96.75 69  B 1 
ATOM   4456 O O   . GLY B 2 69  ? -16.333  -33.763 8.312   1.00 95.79 69  B 1 
ATOM   4457 N N   . ILE B 2 70  ? -17.193  -32.631 6.573   1.00 97.06 70  B 1 
ATOM   4458 C CA  . ILE B 2 70  ? -18.577  -33.092 6.763   1.00 97.03 70  B 1 
ATOM   4459 C C   . ILE B 2 70  ? -18.666  -34.604 6.577   1.00 96.88 70  B 1 
ATOM   4460 O O   . ILE B 2 70  ? -19.265  -35.280 7.417   1.00 96.24 70  B 1 
ATOM   4461 C CB  . ILE B 2 70  ? -19.544  -32.343 5.823   1.00 97.03 70  B 1 
ATOM   4462 C CG1 . ILE B 2 70  ? -19.645  -30.856 6.226   1.00 95.74 70  B 1 
ATOM   4463 C CG2 . ILE B 2 70  ? -20.951  -32.982 5.859   1.00 95.76 70  B 1 
ATOM   4464 C CD1 . ILE B 2 70  ? -20.323  -29.976 5.171   1.00 94.16 70  B 1 
ATOM   4465 N N   . GLU B 2 71  ? -18.044  -35.155 5.528   1.00 96.82 71  B 1 
ATOM   4466 C CA  . GLU B 2 71  ? -18.034  -36.599 5.285   1.00 96.55 71  B 1 
ATOM   4467 C C   . GLU B 2 71  ? -17.404  -37.371 6.451   1.00 96.14 71  B 1 
ATOM   4468 O O   . GLU B 2 71  ? -17.986  -38.336 6.951   1.00 95.37 71  B 1 
ATOM   4469 C CB  . GLU B 2 71  ? -17.281  -36.900 3.976   1.00 96.17 71  B 1 
ATOM   4470 C CG  . GLU B 2 71  ? -17.440  -38.365 3.566   1.00 93.05 71  B 1 
ATOM   4471 C CD  . GLU B 2 71  ? -16.566  -38.785 2.378   1.00 90.46 71  B 1 
ATOM   4472 O OE1 . GLU B 2 71  ? -16.416  -40.011 2.219   1.00 83.07 71  B 1 
ATOM   4473 O OE2 . GLU B 2 71  ? -15.999  -37.912 1.682   1.00 83.94 71  B 1 
ATOM   4474 N N   . GLU B 2 72  ? -16.240  -36.909 6.936   1.00 96.14 72  B 1 
ATOM   4475 C CA  . GLU B 2 72  ? -15.565  -37.530 8.079   1.00 95.76 72  B 1 
ATOM   4476 C C   . GLU B 2 72  ? -16.431  -37.476 9.350   1.00 95.37 72  B 1 
ATOM   4477 O O   . GLU B 2 72  ? -16.519  -38.462 10.091  1.00 94.05 72  B 1 
ATOM   4478 C CB  . GLU B 2 72  ? -14.217  -36.840 8.323   1.00 95.52 72  B 1 
ATOM   4479 C CG  . GLU B 2 72  ? -13.168  -37.195 7.257   1.00 88.62 72  B 1 
ATOM   4480 C CD  . GLU B 2 72  ? -11.831  -36.466 7.449   1.00 83.22 72  B 1 
ATOM   4481 O OE1 . GLU B 2 72  ? -10.975  -36.571 6.536   1.00 76.15 72  B 1 
ATOM   4482 O OE2 . GLU B 2 72  ? -11.638  -35.817 8.507   1.00 77.43 72  B 1 
ATOM   4483 N N   . SER B 2 73  ? -17.100  -36.360 9.578   1.00 95.89 73  B 1 
ATOM   4484 C CA  . SER B 2 73  ? -18.015  -36.205 10.711  1.00 95.58 73  B 1 
ATOM   4485 C C   . SER B 2 73  ? -19.248  -37.109 10.573  1.00 95.49 73  B 1 
ATOM   4486 O O   . SER B 2 73  ? -19.606  -37.806 11.528  1.00 94.50 73  B 1 
ATOM   4487 C CB  . SER B 2 73  ? -18.418  -34.736 10.842  1.00 95.49 73  B 1 
ATOM   4488 O OG  . SER B 2 73  ? -19.192  -34.552 12.009  1.00 91.86 73  B 1 
ATOM   4489 N N   . LEU B 2 74  ? -19.851  -37.188 9.383   1.00 95.75 74  B 1 
ATOM   4490 C CA  . LEU B 2 74  ? -20.979  -38.071 9.093   1.00 95.44 74  B 1 
ATOM   4491 C C   . LEU B 2 74  ? -20.606  -39.548 9.270   1.00 94.93 74  B 1 
ATOM   4492 O O   . LEU B 2 74  ? -21.366  -40.289 9.888   1.00 94.36 74  B 1 
ATOM   4493 C CB  . LEU B 2 74  ? -21.494  -37.828 7.672   1.00 95.51 74  B 1 
ATOM   4494 C CG  . LEU B 2 74  ? -22.331  -36.555 7.503   1.00 94.89 74  B 1 
ATOM   4495 C CD1 . LEU B 2 74  ? -22.580  -36.313 6.010   1.00 91.90 74  B 1 
ATOM   4496 C CD2 . LEU B 2 74  ? -23.695  -36.677 8.190   1.00 91.79 74  B 1 
ATOM   4497 N N   . ARG B 2 75  ? -19.411  -39.958 8.837   1.00 95.12 75  B 1 
ATOM   4498 C CA  . ARG B 2 75  ? -18.909  -41.325 9.058   1.00 94.24 75  B 1 
ATOM   4499 C C   . ARG B 2 75  ? -18.763  -41.651 10.544  1.00 93.74 75  B 1 
ATOM   4500 O O   . ARG B 2 75  ? -19.097  -42.757 10.957  1.00 92.14 75  B 1 
ATOM   4501 C CB  . ARG B 2 75  ? -17.571  -41.526 8.325   1.00 93.52 75  B 1 
ATOM   4502 C CG  . ARG B 2 75  ? -17.732  -41.668 6.802   1.00 86.82 75  B 1 
ATOM   4503 C CD  . ARG B 2 75  ? -16.365  -41.846 6.138   1.00 81.92 75  B 1 
ATOM   4504 N NE  . ARG B 2 75  ? -16.453  -41.863 4.664   1.00 74.77 75  B 1 
ATOM   4505 C CZ  . ARG B 2 75  ? -16.517  -42.898 3.836   1.00 67.96 75  B 1 
ATOM   4506 N NH1 . ARG B 2 75  ? -16.492  -44.126 4.259   1.00 58.88 75  B 1 
ATOM   4507 N NH2 . ARG B 2 75  ? -16.608  -42.700 2.557   1.00 62.57 75  B 1 
ATOM   4508 N N   . LYS B 2 76  ? -18.322  -40.712 11.372  1.00 93.92 76  B 1 
ATOM   4509 C CA  . LYS B 2 76  ? -18.269  -40.882 12.834  1.00 92.82 76  B 1 
ATOM   4510 C C   . LYS B 2 76  ? -19.676  -41.029 13.438  1.00 92.77 76  B 1 
ATOM   4511 O O   . LYS B 2 76  ? -19.895  -41.911 14.263  1.00 90.59 76  B 1 
ATOM   4512 C CB  . LYS B 2 76  ? -17.531  -39.716 13.511  1.00 91.75 76  B 1 
ATOM   4513 C CG  . LYS B 2 76  ? -16.011  -39.711 13.270  1.00 84.98 76  B 1 
ATOM   4514 C CD  . LYS B 2 76  ? -15.393  -38.470 13.938  1.00 81.05 76  B 1 
ATOM   4515 C CE  . LYS B 2 76  ? -13.885  -38.365 13.714  1.00 71.21 76  B 1 
ATOM   4516 N NZ  . LYS B 2 76  ? -13.318  -37.146 14.341  1.00 64.09 76  B 1 
ATOM   4517 N N   . VAL B 2 77  ? -20.617  -40.200 12.992  1.00 92.68 77  B 1 
ATOM   4518 C CA  . VAL B 2 77  ? -22.018  -40.284 13.434  1.00 91.89 77  B 1 
ATOM   4519 C C   . VAL B 2 77  ? -22.650  -41.606 12.995  1.00 92.42 77  B 1 
ATOM   4520 O O   . VAL B 2 77  ? -23.259  -42.290 13.817  1.00 91.63 77  B 1 
ATOM   4521 C CB  . VAL B 2 77  ? -22.834  -39.084 12.929  1.00 90.80 77  B 1 
ATOM   4522 C CG1 . VAL B 2 77  ? -24.320  -39.206 13.254  1.00 85.06 77  B 1 
ATOM   4523 C CG2 . VAL B 2 77  ? -22.339  -37.782 13.580  1.00 85.45 77  B 1
[truncated: 150,103 more chars]
