# Supplementary material for: Searching for protein partners of short-chain 3-hydroxyacyl-CoA dehydrogenase (SCHAD) reveals keratin 8 as a novel candidate for interaction in pancreatic β-cells
Source: BMC Mol Cell Biol. 2025 Jun 5;26:18. doi: 10.1186/s12860-025-00544-w (PMC12139081; doi:10.1186/s12860-025-00544-w)
Supplement: Supplementary file 3 — Supplementary Material 3 [file 12860_2025_544_MOESM3_ESM.zip › fold_k8_iso2_x1_schad_x1_nad_summary_confidences_4.json]

{
 "chain_iptm": [
  0.28,
  0.58,
  0.6
 ],
 "chain_pair_iptm": [
  [
   0.25,
   0.26,
   0.3
  ],
  [
   0.26,
   0.82,
   0.89
  ],
  [
   0.3,
   0.89,
   0.68
  ]
 ],
 "chain_pair_pae_min": [
  [
   0.76,
   12.17,
   13.51
  ],
  [
   4.6,
   0.76,
   1.87
  ],
  [
   7.13,
   1.94,
   0.76
  ]
 ],
 "chain_ptm": [
  0.25,
  0.82,
  0.68
 ],
 "fraction_disordered": 0.27,
 "has_clash": 0.0,
 "iptm": 0.37,
 "num_recycles": 10.0,
 "ptm": 0.45,
 "ranking_score": 0.52
}
